# Supplementary material for: Network-Based Drug Optimization toward the Treatment of Parkinson’s Disease: NRF2, MAO-B, Oxidative Stress, and Chronic Neuroinflammation
Source: J Med Chem. 2025 Jan 17;68(3):3495–517. doi: 10.1021/acs.jmedchem.4c02659 (PMC11881042; doi:10.1021/acs.jmedchem.4c02659)
Supplement: Supplementary file 2 — jm4c02659_si_002.csv [file jm4c02659_si_002.csv]

Compound, SMILES	NRF2, CD (mM)	IC50, MAO-B (mM)	ORAC (Teq.)	EC50 Nitrite reduction (mM)	PAMPA (Pe, 10-6CMS-1	% protection (R/O; 30/10 𝜇M)	% protection (6-HODA; 100 𝜇M)	Toxicity (SH-SY5Y)	Toxicity (AREc32)	Toxicity (BV2)
7, O=C(/C=C/C1=C(C)C=CC=C1)NC2=CC=C(NC=C3)C3=C2	5.43 ± 1.2	> 30	2.95 ± 0.060	11.8 ± 2.4	15.2 ± 1.3	70.9*	71.0***	> 100	> 20	> 30
8, O=C(/C=C/C1=CC(C)=CC=C1)NC2=CC=C(NC=C3)C3=C2	5.51 ± 1.7	> 30	3.32 ± 0.40	9.41 ± 0.66	13.5 ± 1.2	27.3	44.5*	> 100	> 20	> 30
9, O=C(/C=C/C1=C(Cl)C=CC=C1)NC2=CC=C(NC=C3)C3=C2	14.5 ± 2.3	> 30	3.05 ± 0.091	4.39 ± 1.8	16.7 ± 2.1	82.7**	73.1***	> 100	> 20	> 30
10, O=C(/C=C/C1=C(Cl)C=CC=C1Cl)NC2=CC=C(NC=C3)C3=C2	> 20	> 30	2.88 ± 0.20	9.18 ± 2.4	15.4 ± 4.4	88.7**	60.8**	> 100	> 20	> 30
11, O=C(/C=C/C1=C(F)C=CC=C1)NC2=CC=C(NC=C3)C3=C2	0.361 ± 0.074	> 30	2.77 ± 0.18	11.6 ± 1.4	15.1 ± 2.3	94.2**	89.7***	> 100	> 20	> 30
12, O=C(/C=C/C1=CC(F)=CC=C1)NC2=CC=C(NC=C3)C3=C2	7.75 ± 1.4	> 30	2.87 ± 0.098	> 30	13.8 ± 0.38	88.5***	76.0***	> 100	> 20	> 30
13, O=C(/C=C/C1=CC=C(F)C=C1)NC2=CC=C(NC=C3)C3=C2	> 20	> 30	2.69 ± 0.53	21.5 ± 2.5	19.4 ± 11	99.8***	36.6*	> 100	> 20	> 30
14, O=C(/C=C/C1=C(F)C(F)=CC=C1)NC2=CC=C(NC=C3)C3=C2	> 20	> 30	3.10 ± 0.087	15.5 ± 2.5	14.5 ± 0.31	97.5***	63.5**	> 100	17.2 ± 0.49	> 30
15, O=C(/C=C/C1=C(F)C=C(F)C=C1)NC2=CC=C(NC=C3)C3=C2	> 20	14.2 ± 0.57	2.75 ± 0.37	15.3 ± 5.5	13.8 ± 1.4	84.6*	44.6**	> 100	> 20	> 30
16, O=C(/C=C/C1=C(F)C=CC(F)=C1)NC2=CC=C(NC=C3)C3=C2	0.840 ± 0.12	> 30	3.15 ± 0.24	26.2 ± 4.6	18.5 ± 1.0	99.1***	66.1***	> 100	> 20	> 30
17, O=C(/C=C/C1=C(F)C=CC=C1F)NC2=CC=C(NC=C3)C3=C2	5.10 ± 1.9	> 30	2.75 ± 0.051	20.2 ± 4.3	13.1 ± 1.5	74.1*	68.2***	> 100	> 20	24.5 ± 3.2
18, O=C(/C=C/C1=CC(F)=C(F)C=C1)NC2=CC=C(NC=C3)C3=C2	> 20	> 30	3.36 ± 0.30	> 30	15.7 ± 2.2	86.8***	73.9***	> 100	17.0 ± 0.78	> 30
19, O=C(/C=C/C1=CC(F)=CC(F)=C1)NC2=CC=C(NC=C3)C3=C2	> 20	> 30	3.46 ± 0.19	16.3 ± 3.5	25.5 ± 7.8	77.3**	65.5**	> 100	> 20	> 30
20, O=C(/C=C/C1=C(C(F)(F)F)C=CC=C1)NC2=CC=C(NC=C3)C3=C2	7.28 ± 0.96	> 30	3.04 ± 0.30	> 30	13.4 ± 2.6	96.8***	64.6**	> 100	> 20	> 30
21, O=C(/C=C/C1=CC(C(F)(F)F)=CC=C1)NC2=CC=C(NC=C3)C3=C2	> 20	> 30	3.01 ± 0.096	> 30	18.7 ± 4.2	76.9*	85.1***	> 100	> 20	> 30
27, O=C(/C=C/C1=C(C)C=CC=C1)NC2=CC=C(NC=C3C(N)=O)C3=C2	> 20	> 30	1.23 ± 0.042	16.9 ± 2.3	1.19 ± 0.58	57.4*	NA	26.4 ± 7.0 %	> 20	> 30
28, O=C(/C=C/C1=CC(C)=CC=C1)NC2=CC=C(NC=C3C(N)=O)C3=C2	> 20	28.0 ± 2.3	1.18 ± 0.096	23.5 ± 2.3	1.10 ± 0.90	59.2	NA	@ 100 µM	> 20	> 30
29, O=C(/C=C/C1=C(Cl)C=CC=C1)NC2=CC=C(NC=C3C(N)=O)C3=C2	14.4 ± 1.8	> 30	1.04 ± 0.065	22.7 ± 4.1	0.919 ± 0.51	48.2	7.53	> 100	> 20	> 30
30, O=C(/C=C/C1=C(Cl)C=CC=C1Cl)NC2=CC=C(NC=C3C(N)=O)C3=C2	8.05 ± 0.58	> 30	0.937 ± 0.053	13.0 ± 2.4	1.87 ± 0.60	69.5	37.7**	> 100	> 20	> 30
31, O=C(/C=C/C1=C(F)C=CC=C1)NC2=CC=C(NC=C3C(N)=O)C3=C2	10.0 ± 1.8	> 30	1.38 ± 0.020	13.4 ± 1.6	0.860 ± 0.74	12.9	NA	> 100	> 20	> 30
32, O=C(/C=C/C1=CC(F)=CC=C1)NC2=CC=C(NC=C3C(N)=O)C3=C2	> 20	> 30	1.01 ± 0.094	22.9 ± 0.83	1.49 ± 1.3	53.0	31.4*	46.0 ± 3.4 %	> 20	> 30
33, O=C(/C=C/C1=CC=C(F)C=C1)NC2=CC=C(NC=C3C(N)=O)C3=C2	> 20	19.4 ± 4.8	1.19 ± 0.037	11.0 ± 3.1	1.52 ± 1.0	35.1	7.13	@ 100 µM	> 20	> 30
34, O=C(/C=C/C1=C(F)C(F)=CC=C1)NC2=CC=C(NC=C3C(N)=O)C3=C2	4.75 ± 0.86	> 30	1.23 ± 0.057	10.5 ± 2.4	0.423 ± 0.29	65.3	NA	> 100	> 20	> 30
35, O=C(/C=C/C1=C(F)C=C(F)C=C1)NC2=CC=C(NC=C3C(N)=O)C3=C2	> 20	> 30	1.14 ± 0.091	> 30	0.05 ± 0.06	39.4	3.96	> 100	> 20	> 30
36, O=C(/C=C/C1=C(F)C=CC(F)=C1)NC2=CC=C(NC=C3C(N)=O)C3=C2	> 20	> 30	1.19 ± 0.10	26.8 ± 2.9	0.645 ± 0.44	85.9*	29.2	> 100	> 20	> 30
37, O=C(/C=C/C1=C(F)C=CC=C1F)NC2=CC=C(NC=C3C(N)=O)C3=C2	1.21 ± 0.31	> 30	0.870 ± 0.14	16.1 ± 2.4	1.95 ± 1.9	20.8	11.4	> 100	> 20	> 30
38, O=C(/C=C/C1=CC(F)=C(F)C=C1)NC2=CC=C(NC=C3C(N)=O)C3=C2	> 20	> 30	1.22 ± 0.038	28.7 ± 0.66	1.33 ± 0.66	85.0***	7.25	> 100	> 20	> 30
39, O=C(/C=C/C1=CC(F)=CC(F)=C1)NC2=CC=C(NC=C3C(N)=O)C3=C2	> 20	> 30	1.20 ± 0.14	> 30	0.127 ± 0.40	60.4*	36.9*	> 100	> 20	> 30
40, O=C(/C=C/C1=C(C(F)(F)F)C=CC=C1)NC2=CC=C(NC=C3C(N)=O)C3=C2	> 20	25.0 ± 3.5	0.821 ± 0.083	15.3 ± 2.2	0.507 ± 0.17	23.4	16.1	> 100	> 20	> 30
