# Supplementary material for: Network-Based Drug Optimization toward the Treatment of Parkinson’s Disease: NRF2, MAO-B, Oxidative Stress, and Chronic Neuroinflammation
Source: J Med Chem. 2025 Jan 17;68(3):3495–517. doi: 10.1021/acs.jmedchem.4c02659 (PMC11881042; doi:10.1021/acs.jmedchem.4c02659)
Supplement: Supplementary file 3 — jm4c02659_si_003.zip [file jm4c02659_si_003.zip]

Archive with 16 entries (15 files):
- Figure_4_bmode_compound_11_30/
- __MACOSX/._Figure_4_bmode_compound_11_30
- Figure_4_bmode_compound_11_30/.DS_Store
- __MACOSX/Figure_4_bmode_compound_11_30/._.DS_Store
- Figure_4_bmode_compound_11_30/Compound_11_2bk3.pdb
- __MACOSX/Figure_4_bmode_compound_11_30/._Compound_11_2bk3.pdb
- Figure_4_bmode_compound_11_30/Compound_30_6fw0.pdb
- __MACOSX/Figure_4_bmode_compound_11_30/._Compound_30_6fw0.pdb
- Figure_4_bmode_compound_11_30/Compound_30_2v5z.pdb
- __MACOSX/Figure_4_bmode_compound_11_30/._Compound_30_2v5z.pdb
- Figure_4_bmode_compound_11_30/Compound_30_2bk3.pdb
- __MACOSX/Figure_4_bmode_compound_11_30/._Compound_30_2bk3.pdb
- Figure_4_bmode_compound_11_30/Compound_11_6fw0.pdb
- __MACOSX/Figure_4_bmode_compound_11_30/._Compound_11_6fw0.pdb
- Figure_4_bmode_compound_11_30/Compound_11_2v5z.pdb
- __MACOSX/Figure_4_bmode_compound_11_30/._Compound_11_2v5z.pdb
