# Supplementary material for: Network-Based Drug Optimization toward the Treatment of Parkinson’s Disease: NRF2, MAO-B, Oxidative Stress, and Chronic Neuroinflammation
Source: J Med Chem. 2025 Jan 17;68(3):3495–517. doi: 10.1021/acs.jmedchem.4c02659 (PMC11881042; doi:10.1021/acs.jmedchem.4c02659)
Supplement: Supplementary file 3 — jm4c02659_si_003.zip [file jm4c02659_si_003.zip › Figure_4_bmode_compound_11_30/Compound_11_2bk3.pdb]

ATOM      1  N   UNL     1      51.935 155.026  28.034  0.00  0.00           N  
ATOM      2  N   UNL     1      54.556 151.959  24.231  0.00  0.00           N  
ATOM      3  C   UNL     1      52.394 156.034  28.859  0.00  0.00           C  
ATOM      4  C   UNL     1      52.648 154.356  27.016  0.00  0.00           C  
ATOM      5  C   UNL     1      52.582 152.953  27.016  0.00  0.00           C  
ATOM      6  C   UNL     1      53.260 152.213  26.027  0.00  0.00           C  
ATOM      7  C   UNL     1      53.386 150.825  25.738  0.00  0.00           C  
ATOM      8  C   UNL     1      54.190 150.700  24.627  0.00  0.00           C  
ATOM      9  C   UNL     1      53.999 152.900  25.067  0.00  0.00           C  
ATOM     10  C   UNL     1      54.092 154.294  25.048  0.00  0.00           C  
ATOM     11  C   UNL     1      53.401 155.007  26.038  0.00  0.00           C  
ATOM     12  C   UNL     1      51.344 156.476  29.818  0.00  0.00           C  
ATOM     13  C   UNL     1      51.071 157.783  29.957  0.00  0.00           C  
ATOM     14  C   UNL     1      50.038 158.301  30.863  0.00  0.00           C  
ATOM     15  C   UNL     1      48.695 157.999  30.592  0.00  0.00           C  
ATOM     16  C   UNL     1      47.677 158.482  31.419  0.00  0.00           C  
ATOM     17  C   UNL     1      47.984 159.283  32.518  0.00  0.00           C  
ATOM     18  C   UNL     1      49.313 159.604  32.790  0.00  0.00           C  
ATOM     19  C   UNL     1      50.326 159.115  31.967  0.00  0.00           C  
ATOM     20  O   UNL     1      53.497 156.565  28.843  0.00  0.00           O  
ATOM     21  F   UNL     1      51.594 159.449  32.255  0.00  0.00           F  
ATOM     22  H   UNL     1      50.970 154.744  28.142  0.00  0.00           H  
ATOM     23  H   UNL     1      55.148 152.174  23.440  0.00  0.00           H  
ATOM     24  N   ASN A   3      65.577 120.410   5.986  1.00 58.80           N  
ATOM     25  CA  ASN A   3      64.755 119.263   6.469  1.00 58.63           C  
ATOM     26  C   ASN A   3      64.865 119.044   7.982  1.00 57.72           C  
ATOM     27  O   ASN A   3      63.977 119.466   8.720  1.00 57.70           O  
ATOM     28  CB  ASN A   3      65.080 117.970   5.697  1.00 59.34           C  
ATOM     29  CG  ASN A   3      63.838 117.300   5.118  1.00 61.31           C  
ATOM     30  ND2 ASN A   3      63.887 116.982   3.829  0.00 99.00           N  
ATOM     31  OD1 ASN A   3      62.849 117.062   5.823  0.00 99.00           O  
ATOM     32  HN1 ASN A   3      64.972 121.159   5.727  0.00 99.00           H  
ATOM     33  HN2 ASN A   3      66.112 120.119   5.197  0.00 99.00           H  
ATOM     34  HN3 ASN A   3      66.186 120.706   6.717  0.00 99.00           H  
ATOM     35 1HD2 ASN A   3      64.712 117.180   3.297  0.00 99.00           H  
ATOM     36 2HD2 ASN A   3      63.103 116.546   3.389  0.00 99.00           H  
ATOM     37  N   LYS A   4      65.950 118.419   8.443  1.00 56.41           N  
ATOM     38  CA  LYS A   4      66.033 117.939   9.831  1.00 55.42           C  
ATOM     39  C   LYS A   4      66.861 118.813  10.769  1.00 54.05           C  
ATOM     40  O   LYS A   4      67.958 119.260  10.414  1.00 54.09           O  
ATOM     41  CB  LYS A   4      66.551 116.490   9.898  1.00 55.76           C  
ATOM     42  CG  LYS A   4      66.488 115.703   8.589  1.00 57.47           C  
ATOM     43  CD  LYS A   4      65.153 114.998   8.422  1.00 59.80           C  
ATOM     44  CE  LYS A   4      65.260 113.820   7.462  1.00 61.36           C  
ATOM     45  NZ  LYS A   4      65.134 112.522   8.183  1.00 62.87           N1+
ATOM     46  HN  LYS A   4      66.714 118.303   7.754  0.00 99.00           H  
ATOM     47  HZ1 LYS A   4      66.046 112.157   8.368  0.00 99.00           H  
ATOM     48  HZ2 LYS A   4      64.650 112.668   9.045  0.00 99.00           H  
ATOM     49  HZ3 LYS A   4      64.623 111.877   7.616  0.00 99.00           H  
ATOM     50  N   CYS A   5      66.317 119.045  11.967  1.00 52.01           N  
ATOM     51  CA  CYS A   5      66.979 119.812  13.026  1.00 49.98           C  
ATOM     52  C   CYS A   5      66.483 119.370  14.407  1.00 48.81           C  
ATOM     53  O   CYS A   5      65.588 118.522  14.513  1.00 48.08           O  
ATOM     54  CB  CYS A   5      66.726 121.314  12.836  1.00 50.23           C  
ATOM     55  SG  CYS A   5      64.976 121.794  12.949  1.00 49.68           S  
ATOM     56  HN  CYS A   5      65.361 118.625  12.087  0.00 99.00           H  
ATOM     57  HG  CYS A   5      64.861 122.441  13.700  0.00 99.00           H  
ATOM     58  N   ASP A   6      67.056 119.954  15.459  1.00 46.99           N  
ATOM     59  CA  ASP A   6      66.608 119.698  16.827  1.00 45.74           C  
ATOM     60  C   ASP A   6      65.299 120.422  17.185  1.00 44.84           C  
ATOM     61  O   ASP A   6      64.378 119.809  17.734  1.00 44.71           O  
ATOM     62  CB  ASP A   6      67.701 120.063  17.830  1.00 46.04           C  
ATOM     63  CG  ASP A   6      68.972 119.247  17.627  1.00 46.67           C  
ATOM     64  OD1 ASP A   6      68.865 118.007  17.513  1.00 48.36           O  
ATOM     65  OD2 ASP A   6      70.103 119.762  17.557  1.00 46.29           O1-
ATOM     66  HN  ASP A   6      67.838 120.598  15.225  0.00 99.00           H  
ATOM     67  N   VAL A   7      65.238 121.724  16.906  1.00 43.50           N  
ATOM     68  CA  VAL A   7      64.059 122.540  17.219  1.00 42.19           C  
ATOM     69  C   VAL A   7      63.696 123.490  16.072  1.00 41.51           C  
ATOM     70  O   VAL A   7      64.559 124.194  15.534  1.00 41.39           O  
ATOM     71  CB  VAL A   7      64.239 123.390  18.515  1.00 42.22           C  
ATOM     72  CG1 VAL A   7      62.925 124.101  18.894  1.00 41.93           C  
ATOM     73  CG2 VAL A   7      64.744 122.549  19.686  1.00 42.09           C  
ATOM     74  HN  VAL A   7      66.091 122.110  16.451  0.00 99.00           H  
ATOM     75  N   VAL A   8      62.412 123.503  15.703  1.00 40.51           N  
ATOM     76  CA  VAL A   8      61.892 124.495  14.771  1.00 39.70           C  
ATOM     77  C   VAL A   8      61.263 125.609  15.616  1.00 39.83           C  
ATOM     78  O   VAL A   8      60.461 125.340  16.521  1.00 39.51           O  
ATOM     79  CB  VAL A   8      60.848 123.897  13.773  1.00 39.89           C  
ATOM     80  CG1 VAL A   8      60.010 125.002  13.107  1.00 39.12           C  
ATOM     81  CG2 VAL A   8      61.522 123.048  12.700  1.00 39.89           C  
ATOM     82  HN  VAL A   8      61.831 122.757  16.132  0.00 99.00           H  
ATOM     83  N   VAL A   9      61.669 126.847  15.346  1.00 39.13           N  
ATOM     84  CA  VAL A   9      61.030 128.008  15.955  1.00 38.76           C  
ATOM     85  C   VAL A   9      60.134 128.673  14.916  1.00 38.20           C  
ATOM     86  O   VAL A   9      60.598 129.054  13.847  1.00 38.39           O  
ATOM     87  CB  VAL A   9      62.065 129.026  16.478  1.00 38.92           C  
ATOM     88  CG1 VAL A   9      61.370 130.215  17.123  1.00 38.40           C  
ATOM     89  CG2 VAL A   9      63.039 128.356  17.466  1.00 38.69           C  
ATOM     90  HN  VAL A   9      62.461 126.911  14.680  0.00 99.00           H  
ATOM     91  N   VAL A  10      58.851 128.811  15.238  1.00 37.82           N  
ATOM     92  CA  VAL A  10      57.890 129.465  14.349  1.00 37.42           C  
ATOM     93  C   VAL A  10      57.757 130.948  14.730  1.00 37.63           C  
ATOM     94  O   VAL A  10      57.259 131.285  15.814  1.00 37.43           O  
ATOM     95  CB  VAL A  10      56.488 128.785  14.416  1.00 37.66           C  
ATOM     96  CG1 VAL A  10      55.523 129.442  13.422  1.00 37.42           C  
ATOM     97  CG2 VAL A  10      56.589 127.281  14.159  1.00 37.71           C  
ATOM     98  HN  VAL A  10      58.591 128.418  16.167  0.00 99.00           H  
ATOM     99  N   GLY A  11      58.213 131.828  13.842  1.00 37.54           N  
ATOM    100  CA  GLY A  11      58.246 133.257  14.105  1.00 37.53           C  
ATOM    101  C   GLY A  11      59.634 133.787  14.439  1.00 37.61           C  
ATOM    102  O   GLY A  11      60.279 133.317  15.377  1.00 37.99           O  
ATOM    103  HN  GLY A  11      58.542 131.403  12.946  0.00 99.00           H  
ATOM    104  N   GLY A  12      60.072 134.785  13.677  1.00 37.34           N  
ATOM    105  CA  GLY A  12      61.348 135.449  13.888  1.00 37.00           C  
ATOM    106  C   GLY A  12      61.211 136.876  14.398  1.00 36.94           C  
ATOM    107  O   GLY A  12      61.916 137.774  13.931  1.00 37.41           O  
ATOM    108  HN  GLY A  12      59.411 135.053  12.905  0.00 99.00           H  
ATOM    109  N   GLY A  13      60.290 137.096  15.342  1.00 36.25           N  
ATOM    110  CA  GLY A  13      60.274 138.322  16.128  1.00 35.73           C  
ATOM    111  C   GLY A  13      61.300 138.197  17.255  1.00 35.74           C  
ATOM    112  O   GLY A  13      62.039 137.213  17.307  1.00 35.43           O  
ATOM    113  HN  GLY A  13      59.601 136.327  15.460  0.00 99.00           H  
ATOM    114  N   ILE A  14      61.350 139.173  18.165  1.00 35.93           N  
ATOM    115  CA  ILE A  14      62.296 139.111  19.292  1.00 35.37           C  
ATOM    116  C   ILE A  14      62.197 137.824  20.124  1.00 35.81           C  
ATOM    117  O   ILE A  14      63.224 137.262  20.513  1.00 35.89           O  
ATOM    118  CB  ILE A  14      62.184 140.382  20.191  1.00 35.45           C  
ATOM    119  CG1 ILE A  14      62.722 141.597  19.426  1.00 34.29           C  
ATOM    120  CG2 ILE A  14      62.974 140.200  21.517  1.00 35.89           C  
ATOM    121  CD1 ILE A  14      62.517 142.912  20.143  1.00 34.08           C  
ATOM    122  HN  ILE A  14      60.690 139.950  18.016  0.00 99.00           H  
ATOM    123  N   SER A  15      60.975 137.340  20.366  1.00 35.53           N  
ATOM    124  CA  SER A  15      60.784 136.147  21.174  1.00 35.96           C  
ATOM    125  C   SER A  15      61.368 134.890  20.534  1.00 36.11           C  
ATOM    126  O   SER A  15      62.083 134.135  21.208  1.00 35.97           O  
ATOM    127  CB  SER A  15      59.305 135.929  21.518  1.00 35.44           C  
ATOM    128  OG  SER A  15      59.195 135.130  22.680  1.00 36.57           O  
ATOM    129  HN  SER A  15      60.202 137.878  19.937  0.00 99.00           H  
ATOM    130  HG  SER A  15      59.742 135.530  23.414  0.00 99.00           H  
ATOM    131  N   GLY A  16      61.050 134.671  19.254  1.00 36.69           N  
ATOM    132  CA  GLY A  16      61.555 133.540  18.499  1.00 37.11           C  
ATOM    133  C   GLY A  16      63.064 133.610  18.339  1.00 37.80           C  
ATOM    134  O   GLY A  16      63.751 132.602  18.481  1.00 37.58           O  
ATOM    135  HN  GLY A  16      60.405 135.390  18.849  0.00 99.00           H  
ATOM    136  N   MET A  17      63.578 134.816  18.093  1.00 38.16           N  
ATOM    137  CA  MET A  17      65.017 135.007  17.901  1.00 38.63           C  
ATOM    138  C   MET A  17      65.794 134.800  19.200  1.00 38.44           C  
ATOM    139  O   MET A  17      66.870 134.198  19.185  1.00 38.01           O  
ATOM    140  CB  MET A  17      65.318 136.377  17.302  1.00 38.99           C  
ATOM    141  CG  MET A  17      64.791 136.590  15.879  1.00 41.10           C  
ATOM    142  SD  MET A  17      65.296 135.350  14.615  1.00 45.08           S  
ATOM    143  CE  MET A  17      66.854 135.921  14.232  1.00 47.26           C  
ATOM    144  HN  MET A  17      62.888 135.586  18.051  0.00 99.00           H  
ATOM    145  N   ALA A  18      65.271 135.320  20.317  1.00 37.95           N  
ATOM    146  CA  ALA A  18      65.856 135.043  21.630  1.00 38.20           C  
ATOM    147  C   ALA A  18      65.873 133.552  21.956  1.00 38.17           C  
ATOM    148  O   ALA A  18      66.879 133.039  22.450  1.00 38.07           O  
ATOM    149  CB  ALA A  18      65.159 135.846  22.757  1.00 38.28           C  
ATOM    150  HN  ALA A  18      64.441 135.918  20.172  0.00 99.00           H  
ATOM    151  N   ALA A  19      64.773 132.860  21.669  1.00 38.02           N  
ATOM    152  CA  ALA A  19      64.692 131.416  21.893  1.00 37.95           C  
ATOM    153  C   ALA A  19      65.725 130.675  21.040  1.00 38.26           C  
ATOM    154  O   ALA A  19      66.465 129.827  21.557  1.00 38.26           O  
ATOM    155  CB  ALA A  19      63.286 130.901  21.611  1.00 37.45           C  
ATOM    156  HN  ALA A  19      63.992 133.422  21.280  0.00 99.00           H  
ATOM    157  N   ALA A  20      65.784 131.016  19.751  1.00 38.10           N  
ATOM    158  CA  ALA A  20      66.687 130.349  18.822  1.00 38.69           C  
ATOM    159  C   ALA A  20      68.137 130.570  19.229  1.00 39.32           C  
ATOM    160  O   ALA A  20      68.958 129.644  19.150  1.00 39.62           O  
ATOM    161  CB  ALA A  20      66.458 130.834  17.403  1.00 38.46           C  
ATOM    162  HN  ALA A  20      65.141 131.784  19.476  0.00 99.00           H  
ATOM    163  N   LYS A  21      68.446 131.787  19.670  1.00 39.48           N  
ATOM    164  CA  LYS A  21      69.816 132.121  20.061  1.00 40.12           C  
ATOM    165  C   LYS A  21      70.247 131.313  21.290  1.00 40.28           C  
ATOM    166  O   LYS A  21      71.375 130.808  21.349  1.00 40.87           O  
ATOM    167  CB  LYS A  21      69.947 133.621  20.332  1.00 40.08           C  
ATOM    168  CG  LYS A  21      71.359 134.050  20.633  1.00 40.56           C  
ATOM    169  CD  LYS A  21      71.438 135.471  21.167  1.00 41.82           C  
ATOM    170  CE  LYS A  21      72.882 135.811  21.569  1.00 41.46           C  
ATOM    171  NZ  LYS A  21      73.290 135.124  22.838  1.00 41.28           N1+
ATOM    172  HN  LYS A  21      67.659 132.454  19.711  0.00 99.00           H  
ATOM    173  HZ1 LYS A  21      73.459 135.812  23.541  0.00 99.00           H  
ATOM    174  HZ2 LYS A  21      72.556 134.514  23.129  0.00 99.00           H  
ATOM    175  HZ3 LYS A  21      74.121 134.598  22.671  0.00 99.00           H  
ATOM    176  N   LEU A  22      69.362 131.204  22.278  1.00 40.04           N  
ATOM    177  CA  LEU A  22      69.652 130.402  23.464  1.00 40.55           C  
ATOM    178  C   LEU A  22      69.931 128.941  23.092  1.00 40.82           C  
ATOM    179  O   LEU A  22      70.932 128.360  23.540  1.00 40.80           O  
ATOM    180  CB  LEU A  22      68.506 130.473  24.494  1.00 40.30           C  
ATOM    181  CG  LEU A  22      68.818 129.976  25.917  1.00 41.17           C  
ATOM    182  CD1 LEU A  22      67.973 130.674  26.977  1.00 42.98           C  
ATOM    183  CD2 LEU A  22      68.669 128.461  26.053  1.00 42.52           C  
ATOM    184  HN  LEU A  22      68.479 131.721  22.136  0.00 99.00           H  
ATOM    185  N   LEU A  23      69.046 128.362  22.279  1.00 40.84           N  
ATOM    186  CA  LEU A  23      69.181 126.971  21.844  1.00 41.02           C  
ATOM    187  C   LEU A  23      70.451 126.746  21.020  1.00 41.46           C  
ATOM    188  O   LEU A  23      71.134 125.730  21.193  1.00 41.54           O  
ATOM    189  CB  LEU A  23      67.949 126.522  21.047  1.00 40.32           C  
ATOM    190  CG  LEU A  23      66.621 126.459  21.811  1.00 39.95           C  
ATOM    191  CD1 LEU A  23      65.460 126.261  20.836  1.00 39.18           C  
ATOM    192  CD2 LEU A  23      66.624 125.354  22.885  1.00 39.60           C  
ATOM    193  HN  LEU A  23      68.261 128.978  21.985  0.00 99.00           H  
ATOM    194  N   HIS A  24      70.760 127.705  20.150  1.00 42.15           N  
ATOM    195  CA  HIS A  24      71.949 127.653  19.293  1.00 43.08           C  
ATOM    196  C   HIS A  24      73.221 127.696  20.136  1.00 43.51           C  
ATOM    197  O   HIS A  24      74.148 126.912  19.901  1.00 43.67           O  
ATOM    198  CB  HIS A  24      71.928 128.809  18.279  1.00 43.29           C  
ATOM    199  CG  HIS A  24      73.208 128.979  17.516  1.00 44.43           C  
ATOM    200  CD2 HIS A  24      73.682 128.346  16.415  0.00 99.00           C  
ATOM    201  ND1 HIS A  24      74.173 129.896  17.876  0.00 99.00           N  
ATOM    202  CE1 HIS A  24      75.184 129.821  17.028  0.00 99.00           C  
ATOM    203  NE2 HIS A  24      74.911 128.890  16.131  0.00 99.00           N  
ATOM    204  HN  HIS A  24      70.082 128.501  20.128  0.00 99.00           H  
ATOM    205  HD1 HIS A  24      74.114 130.517  18.657  0.00 99.00           H  
ATOM    206  N   ASP A  25      73.254 128.610  21.110  1.00 43.77           N  
ATOM    207  CA  ASP A  25      74.380 128.749  22.040  1.00 44.36           C  
ATOM    208  C   ASP A  25      74.575 127.494  22.896  1.00 44.85           C  
ATOM    209  O   ASP A  25      75.694 127.180  23.309  1.00 44.59           O  
ATOM    210  CB  ASP A  25      74.191 129.960  22.968  1.00 44.08           C  
ATOM    211  CG  ASP A  25      74.281 131.295  22.241  1.00 44.78           C  
ATOM    212  OD1 ASP A  25      74.661 131.353  21.051  1.00 44.67           O  
ATOM    213  OD2 ASP A  25      73.966 132.361  22.801  1.00 45.79           O1-
ATOM    214  HN  ASP A  25      72.406 129.220  21.153  0.00 99.00           H  
ATOM    215  N   SER A  26      73.485 126.782  23.161  1.00 45.31           N  
ATOM    216  CA  SER A  26      73.549 125.531  23.920  1.00 46.21           C  
ATOM    217  C   SER A  26      74.033 124.333  23.097  1.00 46.26           C  
ATOM    218  O   SER A  26      74.210 123.249  23.646  1.00 46.47           O  
ATOM    219  CB  SER A  26      72.183 125.213  24.532  1.00 46.20           C  
ATOM    220  OG  SER A  26      71.825 126.208  25.475  1.00 48.38           O  
ATOM    221  HN  SER A  26      72.601 127.180  22.792  0.00 99.00           H  
ATOM    222  HG  SER A  26      71.458 127.005  24.996  0.00 99.00           H  
ATOM    223  N   GLY A  27      74.227 124.526  21.792  1.00 46.41           N  
ATOM    224  CA  GLY A  27      74.747 123.480  20.925  1.00 46.57           C  
ATOM    225  C   GLY A  27      73.739 122.712  20.088  1.00 46.74           C  
ATOM    226  O   GLY A  27      74.106 121.744  19.417  1.00 47.09           O  
ATOM    227  HN  GLY A  27      73.976 125.479  21.455  0.00 99.00           H  
ATOM    228  N   LEU A  28      72.476 123.140  20.105  1.00 46.45           N  
ATOM    229  CA  LEU A  28      71.430 122.482  19.324  1.00 45.83           C  
ATOM    230  C   LEU A  28      71.281 123.071  17.929  1.00 45.46           C  
ATOM    231  O   LEU A  28      71.638 124.223  17.697  1.00 44.97           O  
ATOM    232  CB  LEU A  28      70.087 122.560  20.050  1.00 46.25           C  
ATOM    233  CG  LEU A  28      69.957 121.924  21.433  1.00 46.40           C  
ATOM    234  CD1 LEU A  28      68.576 122.238  21.961  1.00 48.45           C  
ATOM    235  CD2 LEU A  28      70.197 120.419  21.417  1.00 47.39           C  
ATOM    236  HN  LEU A  28      72.305 123.966  20.710  0.00 99.00           H  
ATOM    237  N   ASN A  29      70.752 122.262  17.010  1.00 45.43           N  
ATOM    238  CA  ASN A  29      70.495 122.681  15.639  1.00 45.15           C  
ATOM    239  C   ASN A  29      69.089 123.254  15.526  1.00 44.64           C  
ATOM    240  O   ASN A  29      68.098 122.546  15.700  1.00 44.19           O  
ATOM    241  CB  ASN A  29      70.702 121.517  14.667  1.00 45.66           C  
ATOM    242  CG  ASN A  29      72.165 121.093  14.573  1.00 47.76           C  
ATOM    243  ND2 ASN A  29      72.411 119.789  14.629  0.00 99.00           N  
ATOM    244  OD1 ASN A  29      73.062 121.935  14.456  0.00 99.00           O  
ATOM    245  HN  ASN A  29      70.538 121.299  17.362  0.00 99.00           H  
ATOM    246 1HD2 ASN A  29      71.649 119.144  14.722  0.00 99.00           H  
ATOM    247 2HD2 ASN A  29      73.348 119.451  14.578  0.00 99.00           H  
ATOM    248  N   VAL A  30      69.023 124.550  15.250  1.00 44.21           N  
ATOM    249  CA  VAL A  30      67.752 125.258  15.204  1.00 43.65           C  
ATOM    250  C   VAL A  30      67.459 125.831  13.829  1.00 42.94           C  
ATOM    251  O   VAL A  30      68.366 126.216  13.088  1.00 43.09           O  
ATOM    252  CB  VAL A  30      67.679 126.380  16.288  1.00 43.70           C  
ATOM    253  CG1 VAL A  30      68.014 125.814  17.653  1.00 44.55           C  
ATOM    254  CG2 VAL A  30      68.605 127.558  15.948  1.00 44.25           C  
ATOM    255  HN  VAL A  30      69.940 125.006  15.073  0.00 99.00           H  
ATOM    256  N   VAL A  31      66.174 125.892  13.497  1.00 42.02           N  
ATOM    257  CA  VAL A  31      65.723 126.553  12.288  1.00 41.79           C  
ATOM    258  C   VAL A  31      64.627 127.542  12.688  1.00 41.24           C  
ATOM    259  O   VAL A  31      63.752 127.197  13.486  1.00 41.00           O  
ATOM    260  CB  VAL A  31      65.186 125.513  11.246  1.00 42.24           C  
ATOM    261  CG1 VAL A  31      64.462 126.198  10.112  1.00 42.03           C  
ATOM    262  CG2 VAL A  31      66.350 124.646  10.689  1.00 42.17           C  
ATOM    263  HN  VAL A  31      65.530 125.429  14.174  0.00 99.00           H  
ATOM    264  N   VAL A  32      64.678 128.752  12.134  1.00 40.49           N  
ATOM    265  CA  VAL A  32      63.624 129.752  12.355  1.00 39.73           C  
ATOM    266  C   VAL A  32      62.810 129.939  11.078  1.00 39.10           C  
ATOM    267  O   VAL A  32      63.352 130.293  10.026  1.00 38.52           O  
ATOM    268  CB  VAL A  32      64.197 131.131  12.820  1.00 40.09           C  
ATOM    269  CG1 VAL A  32      63.079 132.162  12.974  1.00 40.06           C  
ATOM    270  CG2 VAL A  32      64.948 130.994  14.129  1.00 38.74           C  
ATOM    271  HN  VAL A  32      65.512 128.927  11.542  0.00 99.00           H  
ATOM    272  N   LEU A  33      61.505 129.704  11.173  1.00 38.43           N  
ATOM    273  CA  LEU A  33      60.619 129.858  10.030  1.00 37.86           C  
ATOM    274  C   LEU A  33      59.823 131.148  10.179  1.00 38.14           C  
ATOM    275  O   LEU A  33      58.960 131.260  11.050  1.00 37.93           O  
ATOM    276  CB  LEU A  33      59.689 128.640   9.895  1.00 37.70           C  
ATOM    277  CG  LEU A  33      60.365 127.271   9.721  1.00 37.76           C  
ATOM    278  CD1 LEU A  33      59.359 126.109   9.600  1.00 36.66           C  
ATOM    279  CD2 LEU A  33      61.321 127.292   8.523  1.00 37.58           C  
ATOM    280  HN  LEU A  33      61.183 129.408  12.115  0.00 99.00           H  
ATOM    281  N   GLU A  34      60.134 132.124   9.331  1.00 38.39           N  
ATOM    282  CA  GLU A  34      59.532 133.455   9.423  1.00 38.19           C  
ATOM    283  C   GLU A  34      58.655 133.722   8.203  1.00 38.16           C  
ATOM    284  O   GLU A  34      59.106 133.593   7.070  1.00 37.92           O  
ATOM    285  CB  GLU A  34      60.629 134.525   9.586  1.00 38.15           C  
ATOM    286  CG  GLU A  34      60.195 135.978   9.385  1.00 37.56           C  
ATOM    287  CD  GLU A  34      59.028 136.396  10.273  1.00 37.61           C  
ATOM    288  OE1 GLU A  34      59.056 136.104  11.488  1.00 38.20           O  
ATOM    289  OE2 GLU A  34      58.077 137.012   9.740  1.00 35.97           O1-
ATOM    290  HN  GLU A  34      60.833 131.864   8.606  0.00 99.00           H  
ATOM    291  N   ALA A  35      57.397 134.080   8.457  1.00 37.87           N  
ATOM    292  CA  ALA A  35      56.426 134.350   7.411  1.00 37.63           C  
ATOM    293  C   ALA A  35      56.793 135.514   6.481  1.00 37.58           C  
ATOM    294  O   ALA A  35      56.545 135.450   5.277  1.00 37.32           O  
ATOM    295  CB  ALA A  35      55.037 134.577   8.028  1.00 37.46           C  
ATOM    296  HN  ALA A  35      57.172 134.149   9.478  0.00 99.00           H  
ATOM    297  N   ARG A  36      57.369 136.578   7.035  1.00 37.30           N  
ATOM    298  CA  ARG A  36      57.641 137.786   6.254  1.00 37.55           C  
ATOM    299  C   ARG A  36      58.994 137.720   5.540  1.00 38.05           C  
ATOM    300  O   ARG A  36      59.791 136.806   5.781  1.00 38.11           O  
ATOM    301  CB  ARG A  36      57.625 139.032   7.146  1.00 37.14           C  
ATOM    302  CG  ARG A  36      56.267 139.430   7.729  1.00 37.46           C  
ATOM    303  CD  ARG A  36      56.437 140.600   8.679  1.00 37.37           C  
ATOM    304  NE  ARG A  36      55.230 141.328   9.041  1.00 36.67           N  
ATOM    305  CZ  ARG A  36      54.673 141.298  10.246  1.00 37.02           C  
ATOM    306  NH1 ARG A  36      55.159 140.507  11.201  1.00 35.27           N1+
ATOM    307  NH2 ARG A  36      53.605 142.050  10.492  1.00 36.75           N  
ATOM    308  HN  ARG A  36      57.602 136.480   8.038  0.00 99.00           H  
ATOM    309  HE  ARG A  36      54.787 141.891   8.332  0.00 99.00           H  
ATOM    310 1HH1 ARG A  36      55.961 139.941  11.030  0.00 99.00           H  
ATOM    311 2HH1 ARG A  36      54.714 140.483  12.100  0.00 99.00           H  
ATOM    312 1HH2 ARG A  36      53.239 142.648   9.777  0.00 99.00           H  
ATOM    313 2HH2 ARG A  36      53.168 142.020  11.390  0.00 99.00           H  
ATOM    314  N   ASP A  37      59.232 138.703   4.672  1.00 38.78           N  
ATOM    315  CA  ASP A  37      60.526 138.908   4.021  1.00 39.94           C  
ATOM    316  C   ASP A  37      61.557 139.615   4.920  1.00 39.93           C  
ATOM    317  O   ASP A  37      62.623 140.048   4.447  1.00 40.15           O  
ATOM    318  CB  ASP A  37      60.343 139.631   2.672  1.00 40.69           C  
ATOM    319  CG  ASP A  37      59.857 141.082   2.815  1.00 43.47           C  
ATOM    320  OD1 ASP A  37      59.687 141.588   3.949  1.00 45.53           O  
ATOM    321  OD2 ASP A  37      59.619 141.800   1.818  1.00 46.81           O1-
ATOM    322  HN  ASP A  37      58.404 139.323   4.493  0.00 99.00           H  
ATOM    323  N   ARG A  38      61.238 139.709   6.210  1.00 39.45           N  
ATOM    324  CA  ARG A  38      62.079 140.358   7.219  1.00 39.01           C  
ATOM    325  C   ARG A  38      61.882 139.707   8.596  1.00 38.70           C  
ATOM    326  O   ARG A  38      60.842 139.089   8.851  1.00 38.59           O  
ATOM    327  CB  ARG A  38      61.742 141.853   7.308  1.00 39.02           C  
ATOM    328  CG  ARG A  38      60.362 142.157   7.914  1.00 38.97           C  
ATOM    329  CD  ARG A  38      60.073 143.644   8.104  1.00 39.98           C  
ATOM    330  NE  ARG A  38      58.757 143.859   8.698  1.00 39.15           N  
ATOM    331  CZ  ARG A  38      58.514 143.878  10.003  1.00 39.14           C  
ATOM    332  NH1 ARG A  38      59.503 143.714  10.875  1.00 38.01           N1+
ATOM    333  NH2 ARG A  38      57.275 144.075  10.436  1.00 37.72           N  
ATOM    334  HN  ARG A  38      60.311 139.269   6.450  0.00 99.00           H  
ATOM    335  HE  ARG A  38      57.978 144.003   8.073  0.00 99.00           H  
ATOM    336 1HH1 ARG A  38      60.443 143.595  10.566  0.00 99.00           H  
ATOM    337 2HH1 ARG A  38      59.301 143.712  11.860  0.00 99.00           H  
ATOM    338 1HH2 ARG A  38      56.534 144.228   9.779  0.00 99.00           H  
ATOM    339 2HH2 ARG A  38      57.079 144.073  11.416  0.00 99.00           H  
ATOM    340  N   VAL A  39      62.876 139.851   9.480  1.00 38.13           N  
ATOM    341  CA  VAL A  39      62.707 139.509  10.895  1.00 37.76           C  
ATOM    342  C   VAL A  39      62.255 140.752  11.684  1.00 37.64           C  
ATOM    343  O   VAL A  39      62.265 141.863  11.141  1.00 38.09           O  
ATOM    344  CB  VAL A  39      63.997 138.912  11.515  1.00 38.05           C  
ATOM    345  CG1 VAL A  39      64.314 137.536  10.895  1.00 38.05           C  
ATOM    346  CG2 VAL A  39      65.178 139.877  11.368  1.00 37.55           C  
ATOM    347  HN  VAL A  39      63.760 140.219   9.082  0.00 99.00           H  
ATOM    348  N   GLY A  40      61.845 140.555  12.939  1.00 36.85           N  
ATOM    349  CA  GLY A  40      61.510 141.652  13.836  1.00 36.88           C  
ATOM    350  C   GLY A  40      60.055 141.714  14.284  1.00 36.41           C  
ATOM    351  O   GLY A  40      59.763 142.222  15.364  1.00 37.00           O  
ATOM    352  HN  GLY A  40      61.787 139.550  13.217  0.00 99.00           H  
ATOM    353  N   GLY A  41      59.144 141.236  13.447  1.00 35.89           N  
ATOM    354  CA  GLY A  41      57.729 141.181  13.800  1.00 35.19           C  
ATOM    355  C   GLY A  41      57.083 142.522  14.105  1.00 34.93           C  
ATOM    356  O   GLY A  41      56.959 143.383  13.225  1.00 34.60           O  
ATOM    357  HN  GLY A  41      59.518 140.909  12.534  0.00 99.00           H  
ATOM    358  N   ARG A  42      56.662 142.687  15.358  1.00 34.95           N  
ATOM    359  CA  ARG A  42      56.060 143.949  15.813  1.00 35.00           C  
ATOM    360  C   ARG A  42      57.100 145.043  16.087  1.00 35.60           C  
ATOM    361  O   ARG A  42      56.741 146.175  16.402  1.00 35.50           O  
ATOM    362  CB  ARG A  42      55.159 143.723  17.025  1.00 35.09           C  
ATOM    363  CG  ARG A  42      53.834 143.024  16.683  1.00 33.67           C  
ATOM    364  CD  ARG A  42      53.058 142.596  17.929  1.00 34.41           C  
ATOM    365  NE  ARG A  42      53.392 141.244  18.376  1.00 33.94           N  
ATOM    366  CZ  ARG A  42      52.933 140.669  19.487  1.00 33.63           C  
ATOM    367  NH1 ARG A  42      52.103 141.329  20.316  1.00 35.04           N1+
ATOM    368  NH2 ARG A  42      53.292 139.425  19.770  1.00 32.89           N  
ATOM    369  HN  ARG A  42      56.792 141.865  15.976  0.00 99.00           H  
ATOM    370  HE  ARG A  42      54.021 140.702  17.797  0.00 99.00           H  
ATOM    371 1HH1 ARG A  42      51.810 142.252  20.089  0.00 99.00           H  
ATOM    372 2HH1 ARG A  42      51.787 140.885  21.151  0.00 99.00           H  
ATOM    373 1HH2 ARG A  42      53.886 138.917  19.144  0.00 99.00           H  
ATOM    374 2HH2 ARG A  42      52.969 138.988  20.611  0.00 99.00           H  
ATOM    375  N   THR A  43      58.386 144.706  15.953  1.00 36.01           N  
ATOM    376  CA  THR A  43      59.406 145.747  15.755  1.00 36.70           C  
ATOM    377  C   THR A  43      59.775 145.866  14.279  1.00 37.05           C  
ATOM    378  O   THR A  43      59.861 144.871  13.557  1.00 37.20           O  
ATOM    379  CB  THR A  43      60.676 145.541  16.633  1.00 36.45           C  
ATOM    380  CG2 THR A  43      60.298 145.286  18.100  1.00 36.90           C  
ATOM    381  OG1 THR A  43      61.385 144.359  16.222  1.00 37.22           O  
ATOM    382  HN  THR A  43      58.590 143.703  15.998  0.00 99.00           H  
ATOM    383  HG1 THR A  43      60.738 143.660  15.902  0.00 99.00           H  
ATOM    384  N   TYR A  44      59.966 147.099  13.834  1.00 37.42           N  
ATOM    385  CA  TYR A  44      60.302 147.391  12.447  1.00 38.11           C  
ATOM    386  C   TYR A  44      61.029 148.724  12.395  1.00 37.39           C  
ATOM    387  O   TYR A  44      60.463 149.752  12.726  1.00 37.10           O  
ATOM    388  CB  TYR A  44      59.037 147.454  11.568  1.00 38.31           C  
ATOM    389  CG  TYR A  44      59.327 147.778  10.115  1.00 40.82           C  
ATOM    390  CD1 TYR A  44      60.283 147.052   9.393  1.00 43.02           C  
ATOM    391  CD2 TYR A  44      58.665 148.819   9.468  1.00 44.11           C  
ATOM    392  CE1 TYR A  44      60.567 147.349   8.057  1.00 45.80           C  
ATOM    393  CE2 TYR A  44      58.937 149.124   8.129  1.00 45.53           C  
ATOM    394  CZ  TYR A  44      59.886 148.383   7.435  1.00 46.78           C  
ATOM    395  OH  TYR A  44      60.153 148.674   6.118  1.00 49.88           O  
ATOM    396  HN  TYR A  44      59.855 147.843  14.561  0.00 99.00           H  
ATOM    397  HH  TYR A  44      60.073 147.840   5.575  0.00 99.00           H  
ATOM    398  N   THR A  45      62.302 148.701  12.009  1.00 37.15           N  
ATOM    399  CA  THR A  45      63.051 149.944  11.850  1.00 37.17           C  
ATOM    400  C   THR A  45      63.198 150.321  10.370  1.00 37.57           C  
ATOM    401  O   THR A  45      63.885 149.631   9.615  1.00 37.63           O  
ATOM    402  CB  THR A  45      64.454 149.859  12.531  1.00 36.94           C  
ATOM    403  CG2 THR A  45      65.128 151.225  12.524  1.00 35.75           C  
ATOM    404  OG1 THR A  45      64.302 149.565  13.924  1.00 36.13           O  
ATOM    405  HN  THR A  45      62.696 147.765  11.839  0.00 99.00           H  
ATOM    406  HG1 THR A  45      63.790 150.299  14.383  0.00 99.00           H  
ATOM    407  N   LEU A  46      62.534 151.401   9.960  1.00 38.17           N  
ATOM    408  CA  LEU A  46      62.660 151.925   8.597  1.00 39.14           C  
ATOM    409  C   LEU A  46      63.888 152.839   8.468  1.00 39.49           C  
ATOM    410  O   LEU A  46      64.091 153.732   9.297  1.00 39.06           O  
ATOM    411  CB  LEU A  46      61.390 152.708   8.203  1.00 39.61           C  
ATOM    412  CG  LEU A  46      61.338 153.324   6.793  1.00 41.01           C  
ATOM    413  CD1 LEU A  46      61.171 152.266   5.700  1.00 43.09           C  
ATOM    414  CD2 LEU A  46      60.240 154.374   6.679  1.00 42.16           C  
ATOM    415  HN  LEU A  46      61.925 151.836  10.682  0.00 99.00           H  
ATOM    416  N   ARG A  47      64.690 152.604   7.429  1.00 39.59           N  
ATOM    417  CA  ARG A  47      65.823 153.474   7.097  1.00 40.45           C  
ATOM    418  C   ARG A  47      65.656 154.136   5.729  1.00 40.48           C  
ATOM    419  O   ARG A  47      65.407 153.461   4.727  1.00 40.21           O  
ATOM    420  CB  ARG A  47      67.139 152.691   7.108  1.00 40.57           C  
ATOM    421  CG  ARG A  47      67.588 152.254   8.487  1.00 42.18           C  
ATOM    422  CD  ARG A  47      67.210 150.837   8.783  1.00 43.37           C  
ATOM    423  NE  ARG A  47      67.938 150.271   9.915  1.00 44.47           N  
ATOM    424  CZ  ARG A  47      67.763 149.031  10.351  1.00 44.15           C  
ATOM    425  NH1 ARG A  47      66.905 148.230   9.723  1.00 44.53           N1+
ATOM    426  NH2 ARG A  47      68.450 148.581  11.393  1.00 43.39           N  
ATOM    427  HN  ARG A  47      64.445 151.755   6.877  0.00 99.00           H  
ATOM    428  HE  ARG A  47      68.605 150.852  10.386  0.00 99.00           H  
ATOM    429 1HH1 ARG A  47      66.404 148.531   8.920  0.00 99.00           H  
ATOM    430 2HH1 ARG A  47      66.761 147.293  10.071  0.00 99.00           H  
ATOM    431 1HH2 ARG A  47      69.120 149.184  11.837  0.00 99.00           H  
ATOM    432 2HH2 ARG A  47      68.306 147.657  11.732  0.00 99.00           H  
ATOM    433  N   ASN A  48      65.790 155.459   5.713  1.00 40.81           N  
ATOM    434  CA  ASN A  48      65.893 156.250   4.489  1.00 41.24           C  
ATOM    435  C   ASN A  48      66.641 157.537   4.799  1.00 41.73           C  
ATOM    436  O   ASN A  48      66.968 157.806   5.955  1.00 41.63           O  
ATOM    437  CB  ASN A  48      64.511 156.530   3.852  1.00 40.85           C  
ATOM    438  CG  ASN A  48      63.589 157.348   4.749  1.00 41.90           C  
ATOM    439  ND2 ASN A  48      62.338 156.892   4.876  0.00 99.00           N  
ATOM    440  OD1 ASN A  48      63.982 158.371   5.308  0.00 99.00           O  
ATOM    441  HN  ASN A  48      65.816 155.895   6.671  0.00 99.00           H  
ATOM    442 1HD2 ASN A  48      62.063 156.058   4.401  0.00 99.00           H  
ATOM    443 2HD2 ASN A  48      61.684 157.386   5.445  0.00 99.00           H  
ATOM    444  N   GLN A  49      66.905 158.335   3.774  1.00 42.52           N  
ATOM    445  CA  GLN A  49      67.725 159.529   3.942  1.00 43.71           C  
ATOM    446  C   GLN A  49      67.051 160.644   4.734  1.00 43.17           C  
ATOM    447  O   GLN A  49      67.730 161.440   5.386  1.00 42.85           O  
ATOM    448  CB  GLN A  49      68.179 160.050   2.579  1.00 44.29           C  
ATOM    449  CG  GLN A  49      69.690 160.019   2.402  1.00 49.35           C  
ATOM    450  CD  GLN A  49      70.426 160.845   3.452  1.00 54.27           C  
ATOM    451  NE2 GLN A  49      71.362 160.213   4.149  0.00 99.00           N  
ATOM    452  OE1 GLN A  49      70.146 162.038   3.630  0.00 99.00           O  
ATOM    453  HN  GLN A  49      66.491 158.046   2.871  0.00 99.00           H  
ATOM    454 1HE2 GLN A  49      71.903 160.702   4.856  0.00 99.00           H  
ATOM    455 2HE2 GLN A  49      71.530 159.225   3.965  0.00 99.00           H  
ATOM    456  N   LYS A  50      65.723 160.695   4.678  1.00 42.62           N  
ATOM    457  CA  LYS A  50      64.977 161.741   5.370  1.00 42.72           C  
ATOM    458  C   LYS A  50      64.887 161.568   6.888  1.00 42.07           C  
ATOM    459  O   LYS A  50      64.822 162.553   7.617  1.00 42.51           O  
ATOM    460  CB  LYS A  50      63.570 161.871   4.772  1.00 42.81           C  
ATOM    461  CG  LYS A  50      63.551 162.492   3.371  1.00 45.32           C  
ATOM    462  CD  LYS A  50      63.648 164.014   3.439  1.00 49.35           C  
ATOM    463  CE  LYS A  50      63.740 164.640   2.049  1.00 51.86           C  
ATOM    464  NZ  LYS A  50      62.561 164.301   1.197  1.00 53.98           N1+
ATOM    465  HN  LYS A  50      65.278 159.948   4.116  0.00 99.00           H  
ATOM    466  HZ1 LYS A  50      62.624 164.800   0.334  0.00 99.00           H  
ATOM    467  HZ2 LYS A  50      62.556 163.318   1.018  0.00 99.00           H  
ATOM    468  HZ3 LYS A  50      61.724 164.561   1.676  0.00 99.00           H  
ATOM    469  N   VAL A  51      64.876 160.324   7.357  1.00 41.40           N  
ATOM    470  CA  VAL A  51      64.715 160.032   8.788  1.00 40.67           C  
ATOM    471  C   VAL A  51      65.982 159.448   9.430  1.00 40.42           C  
ATOM    472  O   VAL A  51      66.108 159.402  10.659  1.00 39.97           O  
ATOM    473  CB  VAL A  51      63.521 159.065   9.028  1.00 41.07           C  
ATOM    474  CG1 VAL A  51      62.282 159.570   8.305  1.00 40.09           C  
ATOM    475  CG2 VAL A  51      63.860 157.643   8.566  1.00 40.07           C  
ATOM    476  HN  VAL A  51      64.989 159.584   6.637  0.00 99.00           H  
ATOM    477  N   LYS A  52      66.911 159.010   8.576  1.00 39.83           N  
ATOM    478  CA  LYS A  52      68.042 158.150   8.962  1.00 39.78           C  
ATOM    479  C   LYS A  52      67.555 156.753   9.384  1.00 38.77           C  
ATOM    480  O   LYS A  52      67.756 155.767   8.653  1.00 38.50           O  
ATOM    481  CB  LYS A  52      68.954 158.793  10.024  1.00 40.28           C  
ATOM    482  CG  LYS A  52      70.260 158.016  10.230  1.00 43.12           C  
ATOM    483  CD  LYS A  52      71.443 158.948  10.472  1.00 48.97           C  
ATOM    484  CE  LYS A  52      71.841 158.974  11.925  1.00 50.97           C  
ATOM    485  NZ  LYS A  52      72.698 160.159  12.209  1.00 53.16           N1+
ATOM    486  HN  LYS A  52      66.766 159.335   7.587  0.00 99.00           H  
ATOM    487  HZ1 LYS A  52      73.414 159.902  12.857  0.00 99.00           H  
ATOM    488  HZ2 LYS A  52      73.115 160.477  11.358  0.00 99.00           H  
ATOM    489  HZ3 LYS A  52      72.137 160.887  12.601  0.00 99.00           H  
ATOM    490  N   TYR A  53      66.927 156.667  10.552  1.00 38.04           N  
ATOM    491  CA  TYR A  53      66.229 155.454  10.979  1.00 37.23           C  
ATOM    492  C   TYR A  53      65.024 155.868  11.810  1.00 36.70           C  
ATOM    493  O   TYR A  53      65.063 156.892  12.470  1.00 36.53           O  
ATOM    494  CB  TYR A  53      67.149 154.512  11.800  1.00 37.03           C  
ATOM    495  CG  TYR A  53      67.667 155.118  13.097  1.00 37.13           C  
ATOM    496  CD1 TYR A  53      66.937 155.026  14.282  1.00 37.40           C  
ATOM    497  CD2 TYR A  53      68.890 155.802  13.131  1.00 38.41           C  
ATOM    498  CE1 TYR A  53      67.400 155.589  15.462  1.00 37.78           C  
ATOM    499  CE2 TYR A  53      69.363 156.378  14.310  1.00 37.63           C  
ATOM    500  CZ  TYR A  53      68.616 156.266  15.472  1.00 39.08           C  
ATOM    501  OH  TYR A  53      69.061 156.819  16.645  1.00 38.97           O  
ATOM    502  HN  TYR A  53      66.973 157.531  11.134  0.00 99.00           H  
ATOM    503  HH  TYR A  53      68.294 157.248  17.120  0.00 99.00           H  
ATOM    504  N   VAL A  54      63.965 155.068  11.789  1.00 36.49           N  
ATOM    505  CA  VAL A  54      62.820 155.308  12.683  1.00 36.20           C  
ATOM    506  C   VAL A  54      62.123 153.993  13.048  1.00 35.91           C  
ATOM    507  O   VAL A  54      61.880 153.166  12.173  1.00 35.90           O  
ATOM    508  CB  VAL A  54      61.801 156.337  12.081  1.00 36.24           C  
ATOM    509  CG1 VAL A  54      61.194 155.862  10.733  1.00 36.55           C  
ATOM    510  CG2 VAL A  54      60.705 156.704  13.105  1.00 36.78           C  
ATOM    511  HN  VAL A  54      64.008 154.289  11.117  0.00 99.00           H  
ATOM    512  N   ASP A  55      61.822 153.809  14.336  1.00 35.79           N  
ATOM    513  CA  ASP A  55      61.025 152.676  14.789  1.00 35.79           C  
ATOM    514  C   ASP A  55      59.561 152.947  14.476  1.00 35.87           C  
ATOM    515  O   ASP A  55      58.991 153.925  14.954  1.00 35.92           O  
ATOM    516  CB  ASP A  55      61.181 152.453  16.291  1.00 36.00           C  
ATOM    517  CG  ASP A  55      62.524 151.823  16.651  1.00 37.36           C  
ATOM    518  OD1 ASP A  55      63.002 150.960  15.886  1.00 39.16           O  
ATOM    519  OD2 ASP A  55      63.149 152.126  17.680  1.00 39.87           O1-
ATOM    520  HN  ASP A  55      62.202 154.536  14.976  0.00 99.00           H  
ATOM    521  N   LEU A  56      58.964 152.062  13.701  1.00 35.85           N  
ATOM    522  CA  LEU A  56      57.539 152.170  13.371  1.00 35.95           C  
ATOM    523  C   LEU A  56      56.712 151.200  14.206  1.00 35.54           C  
ATOM    524  O   LEU A  56      55.478 151.271  14.213  1.00 35.04           O  
ATOM    525  CB  LEU A  56      57.320 151.897  11.882  1.00 36.18           C  
ATOM    526  CG  LEU A  56      57.862 152.875  10.822  1.00 37.26           C  
ATOM    527  CD1 LEU A  56      57.330 152.445   9.453  1.00 38.92           C  
ATOM    528  CD2 LEU A  56      57.467 154.309  11.093  1.00 39.51           C  
ATOM    529  HN  LEU A  56      59.570 151.297  13.350  0.00 99.00           H  
ATOM    530  N   GLY A  57      57.406 150.278  14.876  1.00 35.50           N  
ATOM    531  CA  GLY A  57      56.815 149.368  15.842  1.00 35.31           C  
ATOM    532  C   GLY A  57      57.375 149.625  17.221  1.00 35.08           C  
ATOM    533  O   GLY A  57      57.602 150.777  17.577  1.00 34.97           O  
ATOM    534  HN  GLY A  57      58.432 150.269  14.639  0.00 99.00           H  
ATOM    535  N   GLY A  58      57.591 148.556  17.991  1.00 34.90           N  
ATOM    536  CA  GLY A  58      58.104 148.654  19.349  1.00 35.20           C  
ATOM    537  C   GLY A  58      59.427 149.386  19.372  1.00 35.80           C  
ATOM    538  O   GLY A  58      60.263 149.189  18.471  1.00 35.48           O  
ATOM    539  HN  GLY A  58      57.359 147.646  17.531  0.00 99.00           H  
ATOM    540  N   SER A  59      59.604 150.240  20.382  1.00 35.48           N  
ATOM    541  CA  SER A  59      60.741 151.158  20.444  1.00 35.73           C  
ATOM    542  C   SER A  59      61.313 151.392  21.851  1.00 35.42           C  
ATOM    543  O   SER A  59      62.530 151.347  22.045  1.00 35.51           O  
ATOM    544  CB  SER A  59      60.343 152.511  19.840  1.00 35.86           C  
ATOM    545  OG  SER A  59      61.506 153.295  19.574  1.00 39.75           O  
ATOM    546  HN  SER A  59      58.866 150.196  21.118  0.00 99.00           H  
ATOM    547  HG  SER A  59      62.049 152.847  18.867  0.00 99.00           H  
ATOM    548  N   TYR A  60      60.445 151.658  22.826  1.00 34.82           N  
ATOM    549  CA  TYR A  60      60.901 152.066  24.172  1.00 34.86           C  
ATOM    550  C   TYR A  60      61.298 150.911  25.078  1.00 35.21           C  
ATOM    551  O   TYR A  60      60.693 149.833  25.037  1.00 35.10           O  
ATOM    552  CB  TYR A  60      59.855 152.957  24.870  1.00 35.00           C  
ATOM    553  CG  TYR A  60      59.453 154.115  23.982  1.00 35.41           C  
ATOM    554  CD1 TYR A  60      58.252 154.097  23.280  1.00 34.80           C  
ATOM    555  CD2 TYR A  60      60.309 155.212  23.812  1.00 35.87           C  
ATOM    556  CE1 TYR A  60      57.901 155.139  22.428  1.00 35.65           C  
ATOM    557  CE2 TYR A  60      59.961 156.266  22.980  1.00 35.72           C  
ATOM    558  CZ  TYR A  60      58.759 156.216  22.276  1.00 35.82           C  
ATOM    559  OH  TYR A  60      58.420 157.258  21.442  1.00 35.26           O  
ATOM    560  HN  TYR A  60      59.449 151.559  22.572  0.00 99.00           H  
ATOM    561  HH  TYR A  60      59.155 157.401  20.781  0.00 99.00           H  
ATOM    562  N   VAL A  61      62.361 151.140  25.852  1.00 34.94           N  
ATOM    563  CA  VAL A  61      62.786 150.237  26.918  1.00 35.16           C  
ATOM    564  C   VAL A  61      63.083 151.116  28.139  1.00 35.37           C  
ATOM    565  O   VAL A  61      63.269 152.325  27.993  1.00 35.23           O  
ATOM    566  CB  VAL A  61      64.039 149.378  26.535  1.00 35.28           C  
ATOM    567  CG1 VAL A  61      63.732 148.412  25.394  1.00 35.29           C  
ATOM    568  CG2 VAL A  61      65.241 150.261  26.167  1.00 35.04           C  
ATOM    569  HN  VAL A  61      62.867 152.030  25.626  0.00 99.00           H  
ATOM    570  N   GLY A  62      63.117 150.515  29.332  1.00 35.71           N  
ATOM    571  CA  GLY A  62      63.374 151.272  30.547  1.00 35.94           C  
ATOM    572  C   GLY A  62      63.790 150.425  31.739  1.00 36.49           C  
ATOM    573  O   GLY A  62      63.895 149.193  31.627  1.00 36.55           O  
ATOM    574  HN  GLY A  62      62.949 149.495  29.310  0.00 99.00           H  
ATOM    575  N   PRO A  63      64.011 151.077  32.883  1.00 36.80           N  
ATOM    576  CA  PRO A  63      64.390 150.379  34.118  1.00 37.21           C  
ATOM    577  C   PRO A  63      63.433 149.251  34.508  1.00 37.46           C  
ATOM    578  O   PRO A  63      62.209 149.385  34.332  1.00 37.39           O  
ATOM    579  CB  PRO A  63      64.390 151.491  35.177  1.00 37.28           C  
ATOM    580  CG  PRO A  63      63.764 152.654  34.555  1.00 37.47           C  
ATOM    581  CD  PRO A  63      63.951 152.536  33.075  1.00 36.67           C  
ATOM    582  N   THR A  64      64.015 148.182  35.056  1.00 37.46           N  
ATOM    583  CA  THR A  64      63.392 146.872  35.355  1.00 37.01           C  
ATOM    584  C   THR A  64      63.204 145.929  34.153  1.00 36.85           C  
ATOM    585  O   THR A  64      62.839 144.769  34.340  1.00 37.04           O  
ATOM    586  CB  THR A  64      62.088 146.939  36.219  1.00 37.58           C  
ATOM    587  CG2 THR A  64      62.166 147.999  37.343  1.00 37.44           C  
ATOM    588  OG1 THR A  64      60.972 147.328  35.400  1.00 36.59           O  
ATOM    589  HN  THR A  64      65.052 148.354  35.283  0.00 99.00           H  
ATOM    590  HG1 THR A  64      61.192 148.163  34.887  0.00 99.00           H  
ATOM    591  N   GLN A  65      63.460 146.414  32.941  1.00 36.46           N  
ATOM    592  CA  GLN A  65      63.440 145.573  31.732  1.00 36.38           C  
ATOM    593  C   GLN A  65      64.844 145.050  31.446  1.00 36.85           C  
ATOM    594  O   GLN A  65      65.458 145.372  30.418  1.00 36.91           O  
ATOM    595  CB  GLN A  65      62.902 146.355  30.527  1.00 36.03           C  
ATOM    596  CG  GLN A  65      61.469 146.907  30.725  1.00 35.83           C  
ATOM    597  CD  GLN A  65      60.956 147.675  29.510  1.00 36.42           C  
ATOM    598  NE2 GLN A  65      61.810 147.826  28.486  0.00 99.00           N  
ATOM    599  OE1 GLN A  65      59.812 148.119  29.489  0.00 99.00           O  
ATOM    600  HN  GLN A  65      63.675 147.433  32.916  0.00 99.00           H  
ATOM    601 1HE2 GLN A  65      61.530 148.310  27.650  0.00 99.00           H  
ATOM    602 2HE2 GLN A  65      62.747 147.439  28.579  0.00 99.00           H  
ATOM    603  N   ASN A  66      65.347 144.227  32.361  1.00 37.03           N  
ATOM    604  CA  ASN A  66      66.754 143.843  32.344  1.00 36.90           C  
ATOM    605  C   ASN A  66      67.136 142.802  31.292  1.00 37.13           C  
ATOM    606  O   ASN A  66      68.293 142.768  30.856  1.00 36.48           O  
ATOM    607  CB  ASN A  66      67.188 143.419  33.757  1.00 37.46           C  
ATOM    608  CG  ASN A  66      67.100 144.568  34.752  1.00 37.41           C  
ATOM    609  ND2 ASN A  66      66.343 144.367  35.824  0.00 99.00           N  
ATOM    610  OD1 ASN A  66      67.686 145.637  34.541  0.00 99.00           O  
ATOM    611  HN  ASN A  66      64.669 143.891  33.069  0.00 99.00           H  
ATOM    612 1HD2 ASN A  66      65.873 143.490  35.944  0.00 99.00           H  
ATOM    613 2HD2 ASN A  66      66.242 145.085  36.510  0.00 99.00           H  
ATOM    614  N   ARG A  67      66.161 141.996  30.859  1.00 36.99           N  
ATOM    615  CA  ARG A  67      66.393 140.968  29.833  1.00 37.69           C  
ATOM    616  C   ARG A  67      66.622 141.540  28.432  1.00 37.59           C  
ATOM    617  O   ARG A  67      67.595 141.175  27.772  1.00 37.86           O  
ATOM    618  CB  ARG A  67      65.258 139.939  29.816  1.00 37.76           C  
ATOM    619  CG  ARG A  67      65.216 139.075  31.054  1.00 39.44           C  
ATOM    620  CD  ARG A  67      64.049 138.087  31.100  1.00 41.49           C  
ATOM    621  NE  ARG A  67      64.066 137.313  32.343  1.00 43.25           N  
ATOM    622  CZ  ARG A  67      63.431 137.670  33.447  1.00 44.81           C  
ATOM    623  NH1 ARG A  67      62.709 138.785  33.468  1.00 45.22           N1+
ATOM    624  NH2 ARG A  67      63.513 136.920  34.537  1.00 45.50           N  
ATOM    625  HN  ARG A  67      65.236 142.156  31.304  0.00 99.00           H  
ATOM    626  HE  ARG A  67      64.595 136.457  32.353  0.00 99.00           H  
ATOM    627 1HH1 ARG A  67      62.616 139.356  32.658  0.00 99.00           H  
ATOM    628 2HH1 ARG A  67      62.245 139.058  34.320  0.00 99.00           H  
ATOM    629 1HH2 ARG A  67      64.045 136.069  34.512  0.00 99.00           H  
ATOM    630 2HH2 ARG A  67      63.051 137.196  35.376  0.00 99.00           H  
ATOM    631  N   ILE A  68      65.745 142.442  27.980  1.00 37.64           N  
ATOM    632  CA  ILE A  68      65.961 143.105  26.682  1.00 37.43           C  
ATOM    633  C   ILE A  68      67.241 143.951  26.711  1.00 37.46           C  
ATOM    634  O   ILE A  68      67.984 144.005  25.726  1.00 37.67           O  
ATOM    635  CB  ILE A  68      64.712 143.926  26.213  1.00 37.50           C  
ATOM    636  CG1 ILE A  68      64.891 144.452  24.782  1.00 37.71           C  
ATOM    637  CG2 ILE A  68      64.419 145.087  27.166  1.00 37.70           C  
ATOM    638  CD1 ILE A  68      64.966 143.378  23.694  1.00 37.27           C  
ATOM    639  HN  ILE A  68      64.941 142.625  28.590  0.00 99.00           H  
ATOM    640  N   LEU A  69      67.517 144.583  27.851  1.00 37.14           N  
ATOM    641  CA  LEU A  69      68.712 145.416  27.981  1.00 37.44           C  
ATOM    642  C   LEU A  69      69.995 144.590  27.894  1.00 37.43           C  
ATOM    643  O   LEU A  69      70.965 145.008  27.259  1.00 37.65           O  
ATOM    644  CB  LEU A  69      68.685 146.221  29.282  1.00 37.49           C  
ATOM    645  CG  LEU A  69      67.662 147.363  29.322  1.00 37.02           C  
ATOM    646  CD1 LEU A  69      67.492 147.854  30.759  1.00 37.30           C  
ATOM    647  CD2 LEU A  69      68.039 148.507  28.368  1.00 36.66           C  
ATOM    648  HN  LEU A  69      66.833 144.437  28.611  0.00 99.00           H  
ATOM    649  N   ARG A  70      69.984 143.423  28.528  1.00 37.76           N  
ATOM    650  CA  ARG A  70      71.138 142.521  28.517  1.00 37.46           C  
ATOM    651  C   ARG A  70      71.329 141.918  27.129  1.00 37.87           C  
ATOM    652  O   ARG A  70      72.467 141.844  26.625  1.00 37.56           O  
ATOM    653  CB  ARG A  70      70.993 141.429  29.610  1.00 37.53           C  
ATOM    654  CG  ARG A  70      72.030 140.264  29.552  1.00 37.52           C  
ATOM    655  CD  ARG A  70      71.535 139.003  28.804  1.00 38.27           C  
ATOM    656  NE  ARG A  70      70.301 138.463  29.386  1.00 39.88           N  
ATOM    657  CZ  ARG A  70      69.403 137.731  28.732  1.00 40.34           C  
ATOM    658  NH1 ARG A  70      69.583 137.404  27.455  1.00 41.43           N1+
ATOM    659  NH2 ARG A  70      68.322 137.299  29.367  1.00 39.59           N  
ATOM    660  HN  ARG A  70      69.098 143.206  29.027  0.00 99.00           H  
ATOM    661  HE  ARG A  70      70.120 138.664  30.361  0.00 99.00           H  
ATOM    662 1HH1 ARG A  70      70.410 137.689  26.974  0.00 99.00           H  
ATOM    663 2HH1 ARG A  70      68.886 136.868  26.975  0.00 99.00           H  
ATOM    664 1HH2 ARG A  70      68.196 137.508  30.339  0.00 99.00           H  
ATOM    665 2HH2 ARG A  70      67.633 136.764  28.879  0.00 99.00           H  
ATOM    666  N   LEU A  71      70.232 141.479  26.514  1.00 37.80           N  
ATOM    667  CA  LEU A  71      70.312 140.892  25.165  1.00 38.64           C  
ATOM    668  C   LEU A  71      70.835 141.898  24.149  1.00 38.73           C  
ATOM    669  O   LEU A  71      71.684 141.565  23.308  1.00 39.45           O  
ATOM    670  CB  LEU A  71      68.947 140.340  24.712  1.00 38.51           C  
ATOM    671  CG  LEU A  71      68.833 139.803  23.275  1.00 38.73           C  
ATOM    672  CD1 LEU A  71      69.757 138.600  23.024  1.00 38.83           C  
ATOM    673  CD2 LEU A  71      67.380 139.435  22.969  1.00 38.28           C  
ATOM    674  HN  LEU A  71      69.355 141.580  27.041  0.00 99.00           H  
ATOM    675  N   ALA A  72      70.330 143.128  24.216  1.00 38.90           N  
ATOM    676  CA  ALA A  72      70.751 144.141  23.251  1.00 39.26           C  
ATOM    677  C   ALA A  72      72.207 144.533  23.480  1.00 39.28           C  
ATOM    678  O   ALA A  72      72.942 144.743  22.525  1.00 39.37           O  
ATOM    679  CB  ALA A  72      69.856 145.362  23.297  1.00 39.00           C  
ATOM    680  HN  ALA A  72      69.653 143.292  24.968  0.00 99.00           H  
ATOM    681  N   LYS A  73      72.620 144.615  24.743  1.00 39.75           N  
ATOM    682  CA  LYS A  73      74.017 144.968  25.049  1.00 40.60           C  
ATOM    683  C   LYS A  73      74.967 143.897  24.497  1.00 40.38           C  
ATOM    684  O   LYS A  73      75.992 144.220  23.903  1.00 40.15           O  
ATOM    685  CB  LYS A  73      74.223 145.167  26.549  1.00 40.80           C  
ATOM    686  CG  LYS A  73      75.589 145.758  26.923  1.00 42.01           C  
ATOM    687  CD  LYS A  73      75.679 146.009  28.418  1.00 43.81           C  
ATOM    688  CE  LYS A  73      77.037 146.599  28.797  1.00 44.48           C  
ATOM    689  NZ  LYS A  73      77.093 146.894  30.254  1.00 46.28           N1+
ATOM    690  HN  LYS A  73      71.911 144.419  25.459  0.00 99.00           H  
ATOM    691  HZ1 LYS A  73      77.163 146.037  30.764  0.00 99.00           H  
ATOM    692  HZ2 LYS A  73      77.891 147.464  30.447  0.00 99.00           H  
ATOM    693  HZ3 LYS A  73      76.262 147.379  30.527  0.00 99.00           H  
ATOM    694  N   GLU A  74      74.601 142.629  24.668  1.00 40.72           N  
ATOM    695  CA  GLU A  74      75.394 141.520  24.116  1.00 41.39           C  
ATOM    696  C   GLU A  74      75.544 141.604  22.596  1.00 41.25           C  
ATOM    697  O   GLU A  74      76.595 141.236  22.049  1.00 41.11           O  
ATOM    698  CB  GLU A  74      74.805 140.166  24.524  1.00 41.42           C  
ATOM    699  CG  GLU A  74      75.751 138.995  24.319  1.00 44.15           C  
ATOM    700  CD  GLU A  74      75.132 137.653  24.652  1.00 47.12           C  
ATOM    701  OE1 GLU A  74      75.250 136.723  23.817  1.00 48.08           O  
ATOM    702  OE2 GLU A  74      74.535 137.525  25.743  1.00 47.97           O1-
ATOM    703  HN  GLU A  74      73.731 142.491  25.210  0.00 99.00           H  
ATOM    704  N   LEU A  75      74.507 142.113  21.926  1.00 40.58           N  
ATOM    705  CA  LEU A  75      74.524 142.292  20.472  1.00 40.53           C  
ATOM    706  C   LEU A  75      75.250 143.563  20.013  1.00 40.43           C  
ATOM    707  O   LEU A  75      75.370 143.819  18.809  1.00 41.28           O  
ATOM    708  CB  LEU A  75      73.089 142.229  19.910  1.00 40.55           C  
ATOM    709  CG  LEU A  75      72.304 140.929  20.110  1.00 39.81           C  
ATOM    710  CD1 LEU A  75      70.809 141.130  19.774  1.00 39.02           C  
ATOM    711  CD2 LEU A  75      72.900 139.798  19.274  1.00 38.86           C  
ATOM    712  HN  LEU A  75      73.692 142.369  22.522  0.00 99.00           H  
ATOM    713  N   GLY A  76      75.731 144.359  20.969  1.00 40.45           N  
ATOM    714  CA  GLY A  76      76.521 145.554  20.683  1.00 40.27           C  
ATOM    715  C   GLY A  76      75.694 146.827  20.539  1.00 40.40           C  
ATOM    716  O   GLY A  76      76.153 147.823  19.976  1.00 39.97           O  
ATOM    717  HN  GLY A  76      75.493 144.053  21.941  0.00 99.00           H  
ATOM    718  N   LEU A  77      74.466 146.801  21.053  1.00 40.21           N  
ATOM    719  CA  LEU A  77      73.584 147.966  20.962  1.00 40.50           C  
ATOM    720  C   LEU A  77      73.737 148.911  22.158  1.00 40.76           C  
ATOM    721  O   LEU A  77      74.130 148.487  23.244  1.00 41.11           O  
ATOM    722  CB  LEU A  77      72.120 147.512  20.805  1.00 39.88           C  
ATOM    723  CG  LEU A  77      71.851 146.620  19.591  1.00 40.12           C  
ATOM    724  CD1 LEU A  77      70.380 146.198  19.535  1.00 40.72           C  
ATOM    725  CD2 LEU A  77      72.289 147.301  18.283  1.00 39.79           C  
ATOM    726  HN  LEU A  77      74.198 145.913  21.508  0.00 99.00           H  
ATOM    727  N   GLU A  78      73.428 150.189  21.942  1.00 41.39           N  
ATOM    728  CA  GLU A  78      73.420 151.206  22.995  1.00 41.86           C  
ATOM    729  C   GLU A  78      72.023 151.827  23.087  1.00 41.04           C  
ATOM    730  O   GLU A  78      71.278 151.800  22.112  1.00 40.02           O  
ATOM    731  CB  GLU A  78      74.401 152.327  22.674  1.00 42.69           C  
ATOM    732  CG  GLU A  78      75.871 151.950  22.741  1.00 47.10           C  
ATOM    733  CD  GLU A  78      76.776 153.130  22.434  1.00 53.28           C  
ATOM    734  OE1 GLU A  78      76.385 153.999  21.608  1.00 55.77           O  
ATOM    735  OE2 GLU A  78      77.883 153.194  23.018  1.00 56.88           O1-
ATOM    736  HN  GLU A  78      73.189 150.407  20.944  0.00 99.00           H  
ATOM    737  N   THR A  79      71.693 152.393  24.253  1.00 40.74           N  
ATOM    738  CA  THR A  79      70.463 153.174  24.414  1.00 40.89           C  
ATOM    739  C   THR A  79      70.757 154.668  24.545  1.00 40.94           C  
ATOM    740  O   THR A  79      71.894 155.076  24.795  1.00 40.56           O  
ATOM    741  CB  THR A  79      69.611 152.714  25.640  1.00 41.08           C  
ATOM    742  CG2 THR A  79      69.443 151.186  25.679  1.00 40.96           C  
ATOM    743  OG1 THR A  79      70.265 153.063  26.876  1.00 40.85           O  
ATOM    744  HN  THR A  79      72.373 152.233  25.020  0.00 99.00           H  
ATOM    745  HG1 THR A  79      70.218 152.295  27.521  0.00 99.00           H  
ATOM    746  N   TYR A  80      69.718 155.475  24.361  1.00 40.45           N  
ATOM    747  CA  TYR A  80      69.761 156.889  24.701  1.00 40.64           C  
ATOM    748  C   TYR A  80      68.437 157.270  25.361  1.00 40.39           C  
ATOM    749  O   TYR A  80      67.436 156.577  25.186  1.00 39.92           O  
ATOM    750  CB  TYR A  80      70.037 157.753  23.463  1.00 40.88           C  
ATOM    751  CG  TYR A  80      68.884 157.851  22.481  1.00 42.13           C  
ATOM    752  CD1 TYR A  80      67.928 158.868  22.593  1.00 43.69           C  
ATOM    753  CD2 TYR A  80      68.765 156.947  21.425  1.00 43.69           C  
ATOM    754  CE1 TYR A  80      66.867 158.965  21.677  1.00 45.07           C  
ATOM    755  CE2 TYR A  80      67.720 157.039  20.510  1.00 44.95           C  
ATOM    756  CZ  TYR A  80      66.782 158.048  20.643  1.00 45.93           C  
ATOM    757  OH  TYR A  80      65.757 158.126  19.741  1.00 48.44           O  
ATOM    758  HN  TYR A  80      68.876 155.010  23.955  0.00 99.00           H  
ATOM    759  HH  TYR A  80      65.570 159.086  19.533  0.00 99.00           H  
ATOM    760  N   LYS A  81      68.451 158.378  26.100  1.00 40.05           N  
ATOM    761  CA  LYS A  81      67.304 158.829  26.870  1.00 40.28           C  
ATOM    762  C   LYS A  81      66.303 159.628  26.036  1.00 39.61           C  
ATOM    763  O   LYS A  81      66.671 160.569  25.334  1.00 39.42           O  
ATOM    764  CB  LYS A  81      67.774 159.683  28.055  1.00 40.70           C  
ATOM    765  CG  LYS A  81      68.295 158.884  29.238  1.00 41.97           C  
ATOM    766  CD  LYS A  81      68.646 159.837  30.383  1.00 46.28           C  
ATOM    767  CE  LYS A  81      68.930 159.089  31.672  1.00 48.28           C  
ATOM    768  NZ  LYS A  81      69.539 160.001  32.692  1.00 51.11           N1+
ATOM    769  HN  LYS A  81      69.362 158.895  26.076  0.00 99.00           H  
ATOM    770  HZ1 LYS A  81      69.563 160.930  32.327  0.00 99.00           H  
ATOM    771  HZ2 LYS A  81      68.987 159.977  33.523  0.00 99.00           H  
ATOM    772  HZ3 LYS A  81      70.467 159.693  32.894  0.00 99.00           H  
ATOM    773  N   VAL A  82      65.033 159.239  26.128  1.00 38.83           N  
ATOM    774  CA  VAL A  82      63.943 160.006  25.531  1.00 38.12           C  
ATOM    775  C   VAL A  82      63.915 161.394  26.194  1.00 37.75           C  
ATOM    776  O   VAL A  82      64.100 161.501  27.407  1.00 37.79           O  
ATOM    777  CB  VAL A  82      62.583 159.271  25.732  1.00 37.94           C  
ATOM    778  CG1 VAL A  82      61.402 160.139  25.300  1.00 37.96           C  
ATOM    779  CG2 VAL A  82      62.580 157.949  24.990  1.00 37.94           C  
ATOM    780  HN  VAL A  82      64.887 158.354  26.655  0.00 99.00           H  
ATOM    781  N   ASN A  83      63.712 162.447  25.400  1.00 37.56           N  
ATOM    782  CA  ASN A  83      63.667 163.808  25.947  1.00 38.11           C  
ATOM    783  C   ASN A  83      62.522 164.083  26.933  1.00 38.42           C  
ATOM    784  O   ASN A  83      61.343 164.026  26.560  1.00 38.72           O  
ATOM    785  CB  ASN A  83      63.646 164.867  24.839  1.00 37.52           C  
ATOM    786  CG  ASN A  83      63.845 166.273  25.391  1.00 39.17           C  
ATOM    787  ND2 ASN A  83      62.846 167.146  25.200  0.00 99.00           N  
ATOM    788  OD1 ASN A  83      64.879 166.564  26.005  0.00 99.00           O  
ATOM    789  HN  ASN A  83      63.593 162.228  24.399  0.00 99.00           H  
ATOM    790 1HD2 ASN A  83      62.023 166.842  24.717  0.00 99.00           H  
ATOM    791 2HD2 ASN A  83      62.925 168.076  25.534  0.00 99.00           H  
ATOM    792  N   GLU A  84      62.887 164.378  28.178  1.00 38.63           N  
ATOM    793  CA  GLU A  84      61.934 164.791  29.220  1.00 39.21           C  
ATOM    794  C   GLU A  84      62.509 165.910  30.108  1.00 39.46           C  
ATOM    795  O   GLU A  84      62.182 166.016  31.294  1.00 39.65           O  
ATOM    796  CB  GLU A  84      61.459 163.587  30.077  1.00 39.46           C  
ATOM    797  CG  GLU A  84      60.074 163.840  30.677  1.00 40.23           C  
ATOM    798  CD  GLU A  84      59.498 162.707  31.505  1.00 41.71           C  
ATOM    799  OE1 GLU A  84      60.247 162.004  32.225  1.00 42.10           O  
ATOM    800  OE2 GLU A  84      58.252 162.545  31.473  1.00 42.90           O1-
ATOM    801  HN  GLU A  84      63.914 164.292  28.358  0.00 99.00           H  
ATOM    802  N   VAL A  85      63.369 166.745  29.526  1.00 39.40           N  
ATOM    803  CA  VAL A  85      64.022 167.816  30.276  1.00 39.61           C  
ATOM    804  C   VAL A  85      63.009 168.928  30.591  1.00 39.40           C  
ATOM    805  O   VAL A  85      62.952 169.420  31.711  1.00 39.47           O  
ATOM    806  CB  VAL A  85      65.251 168.376  29.511  1.00 39.83           C  
ATOM    807  CG1 VAL A  85      65.883 169.578  30.238  1.00 40.78           C  
ATOM    808  CG2 VAL A  85      66.304 167.273  29.282  1.00 40.40           C  
ATOM    809  HN  VAL A  85      63.530 166.572  28.517  0.00 99.00           H  
ATOM    810  N   GLU A  86      62.195 169.287  29.604  1.00 39.02           N  
ATOM    811  CA  GLU A  86      61.257 170.405  29.746  1.00 38.80           C  
ATOM    812  C   GLU A  86      59.868 169.916  30.190  1.00 38.36           C  
ATOM    813  O   GLU A  86      59.727 168.762  30.593  1.00 38.39           O  
ATOM    814  CB  GLU A  86      61.208 171.218  28.449  1.00 38.92           C  
ATOM    815  CG  GLU A  86      62.579 171.677  27.926  1.00 39.75           C  
ATOM    816  CD  GLU A  86      63.244 170.685  26.959  1.00 42.50           C  
ATOM    817  OE1 GLU A  86      62.734 169.557  26.773  1.00 42.10           O  
ATOM    818  OE2 GLU A  86      64.303 171.031  26.381  1.00 42.96           O1-
ATOM    819  HN  GLU A  86      62.277 168.720  28.739  0.00 99.00           H  
ATOM    820  N   ARG A  87      58.850 170.780  30.130  1.00 37.83           N  
ATOM    821  CA  ARG A  87      57.542 170.431  30.718  1.00 37.58           C  
ATOM    822  C   ARG A  87      56.725 169.517  29.803  1.00 36.97           C  
ATOM    823  O   ARG A  87      56.797 169.623  28.576  1.00 36.92           O  
ATOM    824  CB  ARG A  87      56.706 171.681  31.072  1.00 37.77           C  
ATOM    825  CG  ARG A  87      57.397 172.710  31.975  1.00 39.35           C  
ATOM    826  CD  ARG A  87      56.699 174.059  32.048  1.00 39.96           C  
ATOM    827  NE  ARG A  87      56.659 174.738  30.748  1.00 40.67           N  
ATOM    828  CZ  ARG A  87      55.919 175.810  30.478  1.00 41.03           C  
ATOM    829  NH1 ARG A  87      55.140 176.351  31.407  1.00 42.06           N1+
ATOM    830  NH2 ARG A  87      55.963 176.357  29.280  1.00 40.45           N  
ATOM    831  HN  ARG A  87      59.047 171.669  29.660  0.00 99.00           H  
ATOM    832  HE  ARG A  87      57.233 174.364  30.009  0.00 99.00           H  
ATOM    833 1HH1 ARG A  87      55.113 175.973  32.330  0.00 99.00           H  
ATOM    834 2HH1 ARG A  87      54.574 177.149  31.180  0.00 99.00           H  
ATOM    835 1HH2 ARG A  87      56.571 175.976  28.576  0.00 99.00           H  
ATOM    836 2HH2 ARG A  87      55.396 177.152  29.064  0.00 99.00           H  
ATOM    837  N   LEU A  88      55.956 168.625  30.424  1.00 36.11           N  
ATOM    838  CA  LEU A  88      54.954 167.818  29.749  1.00 35.94           C  
ATOM    839  C   LEU A  88      53.687 168.664  29.627  1.00 35.45           C  
ATOM    840  O   LEU A  88      53.562 169.672  30.318  1.00 35.47           O  
ATOM    841  CB  LEU A  88      54.648 166.588  30.608  1.00 36.22           C  
ATOM    842  CG  LEU A  88      55.715 165.488  30.795  1.00 36.37           C  
ATOM    843  CD1 LEU A  88      56.946 165.942  31.621  1.00 37.05           C  
ATOM    844  CD2 LEU A  88      55.063 164.288  31.442  1.00 36.09           C  
ATOM    845  HN  LEU A  88      56.140 168.556  31.458  0.00 99.00           H  
ATOM    846  N   ILE A  89      52.759 168.269  28.760  1.00 34.99           N  
ATOM    847  CA  ILE A  89      51.495 169.009  28.601  1.00 34.19           C  
ATOM    848  C   ILE A  89      50.310 168.068  28.777  1.00 35.21           C  
ATOM    849  O   ILE A  89      50.265 167.005  28.161  1.00 34.93           O  
ATOM    850  CB  ILE A  89      51.394 169.680  27.195  1.00 33.28           C  
ATOM    851  CG1 ILE A  89      52.435 170.796  27.031  1.00 28.72           C  
ATOM    852  CG2 ILE A  89      49.976 170.226  26.946  1.00 34.15           C  
ATOM    853  CD1 ILE A  89      52.529 171.348  25.599  1.00 16.44           C  
ATOM    854  HN  ILE A  89      52.991 167.420  28.219  0.00 99.00           H  
ATOM    855  N   HIS A  90      49.364 168.469  29.617  1.00 35.91           N  
ATOM    856  CA  HIS A  90      48.050 167.822  29.658  1.00 37.04           C  
ATOM    857  C   HIS A  90      47.065 168.762  28.963  1.00 38.10           C  
ATOM    858  O   HIS A  90      46.896 169.913  29.372  1.00 38.43           O  
ATOM    859  CB  HIS A  90      47.627 167.522  31.109  1.00 37.16           C  
ATOM    860  CG  HIS A  90      46.382 166.684  31.220  1.00 37.21           C  
ATOM    861  CD2 HIS A  90      45.471 166.570  32.213  0.00 99.00           C  
ATOM    862  ND1 HIS A  90      45.966 165.828  30.220  0.00 99.00           N  
ATOM    863  CE1 HIS A  90      44.848 165.226  30.592  0.00 99.00           C  
ATOM    864  NE2 HIS A  90      44.525 165.660  31.797  0.00 99.00           N  
ATOM    865  HN  HIS A  90      49.627 169.263  30.230  0.00 99.00           H  
ATOM    866  HD1 HIS A  90      46.439 165.686  29.351  0.00 99.00           H  
ATOM    867  N   HIS A  91      46.446 168.285  27.882  1.00 39.16           N  
ATOM    868  CA  HIS A  91      45.491 169.098  27.126  1.00 40.25           C  
ATOM    869  C   HIS A  91      44.103 168.560  27.410  1.00 41.20           C  
ATOM    870  O   HIS A  91      43.809 167.423  27.065  1.00 41.18           O  
ATOM    871  CB  HIS A  91      45.802 169.032  25.630  1.00 39.88           C  
ATOM    872  CG  HIS A  91      47.114 168.387  25.297  1.00 40.04           C  
ATOM    873  CD2 HIS A  91      47.451 167.079  25.146  0.00 99.00           C  
ATOM    874  ND1 HIS A  91      48.276 169.107  25.121  0.00 99.00           N  
ATOM    875  CE1 HIS A  91      49.270 168.273  24.860  0.00 99.00           C  
ATOM    876  NE2 HIS A  91      48.797 167.038  24.875  0.00 99.00           N  
ATOM    877  HN  HIS A  91      46.694 167.312  27.630  0.00 99.00           H  
ATOM    878  HD1 HIS A  91      48.354 170.101  25.181  0.00 99.00           H  
ATOM    879  N   VAL A  92      43.281 169.373  28.065  1.00 42.82           N  
ATOM    880  CA  VAL A  92      41.941 168.987  28.513  1.00 44.42           C  
ATOM    881  C   VAL A  92      40.958 170.119  28.193  1.00 44.64           C  
ATOM    882  O   VAL A  92      41.252 171.287  28.432  1.00 44.34           O  
ATOM    883  CB  VAL A  92      41.910 168.580  30.050  1.00 44.78           C  
ATOM    884  CG1 VAL A  92      43.218 168.909  30.754  1.00 46.02           C  
ATOM    885  CG2 VAL A  92      40.719 169.206  30.819  1.00 46.06           C  
ATOM    886  HN  VAL A  92      43.678 170.332  28.238  0.00 99.00           H  
ATOM    887  N   LYS A  93      39.815 169.748  27.618  1.00 45.66           N  
ATOM    888  CA  LYS A  93      38.741 170.693  27.259  1.00 46.77           C  
ATOM    889  C   LYS A  93      39.224 171.903  26.443  1.00 46.51           C  
ATOM    890  O   LYS A  93      38.848 173.042  26.720  1.00 46.50           O  
ATOM    891  CB  LYS A  93      37.978 171.149  28.511  1.00 47.20           C  
ATOM    892  CG  LYS A  93      37.164 170.041  29.160  1.00 50.57           C  
ATOM    893  CD  LYS A  93      35.757 170.507  29.503  1.00 55.75           C  
ATOM    894  CE  LYS A  93      34.745 170.019  28.477  1.00 57.84           C  
ATOM    895  NZ  LYS A  93      33.725 171.073  28.181  1.00 60.02           N1+
ATOM    896  HN  LYS A  93      39.738 168.719  27.439  0.00 99.00           H  
ATOM    897  HZ1 LYS A  93      33.384 171.449  29.040  0.00 99.00           H  
ATOM    898  HZ2 LYS A  93      34.149 171.797  27.640  0.00 99.00           H  
ATOM    899  HZ3 LYS A  93      32.972 170.665  27.668  0.00 99.00           H  
ATOM    900  N   GLY A  94      40.073 171.636  25.452  1.00 46.28           N  
ATOM    901  CA  GLY A  94      40.574 172.668  24.558  1.00 46.02           C  
ATOM    902  C   GLY A  94      41.689 173.565  25.067  1.00 45.55           C  
ATOM    903  O   GLY A  94      42.001 174.548  24.395  1.00 45.99           O  
ATOM    904  HN  GLY A  94      40.343 170.631  25.376  0.00 99.00           H  
ATOM    905  N   LYS A  95      42.276 173.253  26.227  1.00 44.62           N  
ATOM    906  CA  LYS A  95      43.354 174.075  26.806  1.00 43.98           C  
ATOM    907  C   LYS A  95      44.540 173.213  27.243  1.00 43.07           C  
ATOM    908  O   LYS A  95      44.355 172.087  27.698  1.00 42.31           O  
ATOM    909  CB  LYS A  95      42.844 174.923  27.992  1.00 44.68           C  
ATOM    910  CG  LYS A  95      43.849 176.012  28.468  1.00 47.10           C  
ATOM    911  CD  LYS A  95      43.353 176.852  29.660  1.00 51.98           C  
ATOM    912  CE  LYS A  95      44.525 177.617  30.304  1.00 54.21           C  
ATOM    913  NZ  LYS A  95      44.202 178.124  31.678  1.00 56.33           N1+
ATOM    914  HN  LYS A  95      41.913 172.393  26.681  0.00 99.00           H  
ATOM    915  HZ1 LYS A  95      43.846 179.054  31.607  0.00 99.00           H  
ATOM    916  HZ2 LYS A  95      43.516 177.529  32.092  0.00 99.00           H  
ATOM    917  HZ3 LYS A  95      45.033 178.120  32.231  0.00 99.00           H  
ATOM    918  N   SER A  96      45.748 173.754  27.115  1.00 42.21           N  
ATOM    919  CA  SER A  96      46.954 173.057  27.542  1.00 41.42           C  
ATOM    920  C   SER A  96      47.413 173.502  28.935  1.00 41.63           C  
ATOM    921  O   SER A  96      47.472 174.701  29.233  1.00 41.39           O  
ATOM    922  CB  SER A  96      48.074 173.264  26.512  1.00 41.31           C  
ATOM    923  OG  SER A  96      47.779 172.570  25.307  1.00 40.16           O  
ATOM    924  HN  SER A  96      45.756 174.704  26.690  0.00 99.00           H  
ATOM    925  HG  SER A  96      48.501 172.744  24.640  0.00 99.00           H  
ATOM    926  N   TYR A  97      47.748 172.518  29.769  1.00 41.40           N  
ATOM    927  CA  TYR A  97      48.254 172.753  31.120  1.00 41.88           C  
ATOM    928  C   TYR A  97      49.604 172.075  31.317  1.00 41.70           C  
ATOM    929  O   TYR A  97      49.661 170.857  31.502  1.00 41.50           O  
ATOM    930  CB  TYR A  97      47.265 172.238  32.170  1.00 42.23           C  
ATOM    931  CG  TYR A  97      45.879 172.824  32.042  1.00 43.32           C  
ATOM    932  CD1 TYR A  97      44.930 172.230  31.211  1.00 44.24           C  
ATOM    933  CD2 TYR A  97      45.521 173.979  32.741  1.00 45.76           C  
ATOM    934  CE1 TYR A  97      43.643 172.765  31.082  1.00 45.36           C  
ATOM    935  CE2 TYR A  97      44.226 174.525  32.625  1.00 46.76           C  
ATOM    936  CZ  TYR A  97      43.300 173.907  31.792  1.00 46.40           C  
ATOM    937  OH  TYR A  97      42.023 174.415  31.645  1.00 47.27           O  
ATOM    938  HN  TYR A  97      47.617 171.557  29.371  0.00 99.00           H  
ATOM    939  HH  TYR A  97      41.637 174.080  30.789  0.00 99.00           H  
ATOM    940  N   PRO A  98      50.683 172.854  31.271  1.00 41.75           N  
ATOM    941  CA  PRO A  98      52.040 172.308  31.434  1.00 41.72           C  
ATOM    942  C   PRO A  98      52.273 171.755  32.832  1.00 41.68           C  
ATOM    943  O   PRO A  98      51.666 172.230  33.794  1.00 41.51           O  
ATOM    944  CB  PRO A  98      52.943 173.518  31.171  1.00 41.70           C  
ATOM    945  CG  PRO A  98      52.064 174.469  30.417  1.00 42.50           C  
ATOM    946  CD  PRO A  98      50.701 174.307  31.040  1.00 41.61           C  
ATOM    947  N   PHE A  99      53.139 170.752  32.943  1.00 41.65           N  
ATOM    948  CA  PHE A  99      53.425 170.141  34.244  1.00 41.64           C  
ATOM    949  C   PHE A  99      54.721 169.343  34.258  1.00 42.36           C  
ATOM    950  O   PHE A  99      55.318 169.094  33.209  1.00 41.82           O  
ATOM    951  CB  PHE A  99      52.249 169.274  34.735  1.00 40.72           C  
ATOM    952  CG  PHE A  99      52.103 167.950  34.013  1.00 39.58           C  
ATOM    953  CD1 PHE A  99      52.577 166.766  34.591  1.00 38.32           C  
ATOM    954  CD2 PHE A  99      51.455 167.885  32.784  1.00 38.24           C  
ATOM    955  CE1 PHE A  99      52.442 165.533  33.918  1.00 38.17           C  
ATOM    956  CE2 PHE A  99      51.296 166.672  32.108  1.00 37.21           C  
ATOM    957  CZ  PHE A  99      51.795 165.490  32.676  1.00 37.88           C  
ATOM    958  HN  PHE A  99      53.580 170.449  32.060  0.00 99.00           H  
ATOM    959  N   ARG A 100      55.135 168.952  35.461  1.00 43.74           N  
ATOM    960  CA  ARG A 100      56.311 168.109  35.672  1.00 45.77           C  
ATOM    961  C   ARG A 100      55.909 166.899  36.513  1.00 46.20           C  
ATOM    962  O   ARG A 100      54.869 166.920  37.178  1.00 46.17           O  
ATOM    963  CB  ARG A 100      57.434 168.900  36.350  1.00 46.26           C  
ATOM    964  CG  ARG A 100      58.004 169.989  35.465  1.00 49.13           C  
ATOM    965  CD  ARG A 100      59.378 170.480  35.865  1.00 52.96           C  
ATOM    966  NE  ARG A 100      59.695 171.739  35.189  1.00 55.19           N  
ATOM    967  CZ  ARG A 100      60.479 171.851  34.120  1.00 55.66           C  
ATOM    968  NH1 ARG A 100      61.049 170.778  33.582  1.00 55.65           N1+
ATOM    969  NH2 ARG A 100      60.689 173.046  33.583  1.00 55.99           N  
ATOM    970  HN  ARG A 100      54.541 169.303  36.252  0.00 99.00           H  
ATOM    971  HE  ARG A 100      59.288 172.585  35.562  0.00 99.00           H  
ATOM    972 1HH1 ARG A 100      60.882 169.870  33.959  0.00 99.00           H  
ATOM    973 2HH1 ARG A 100      61.654 170.882  32.786  0.00 99.00           H  
ATOM    974 1HH2 ARG A 100      60.242 173.854  33.972  0.00 99.00           H  
ATOM    975 2HH2 ARG A 100      61.291 173.142  32.791  0.00 99.00           H  
ATOM    976  N   GLY A 101      56.719 165.840  36.464  1.00 46.79           N  
ATOM    977  CA  GLY A 101      56.424 164.618  37.195  1.00 46.76           C  
ATOM    978  C   GLY A 101      55.522 163.748  36.340  1.00 46.77           C  
ATOM    979  O   GLY A 101      54.958 164.242  35.364  1.00 47.08           O  
ATOM    980  HN  GLY A 101      57.561 165.966  35.869  0.00 99.00           H  
ATOM    981  N   PRO A 102      55.383 162.472  36.695  1.00 46.65           N  
ATOM    982  CA  PRO A 102      54.700 161.497  35.833  1.00 46.57           C  
ATOM    983  C   PRO A 102      53.183 161.680  35.693  1.00 46.79           C  
ATOM    984  O   PRO A 102      52.669 161.417  34.590  1.00 46.19           O  
ATOM    985  CB  PRO A 102      55.022 160.154  36.492  1.00 46.79           C  
ATOM    986  CG  PRO A 102      55.311 160.478  37.927  1.00 46.87           C  
ATOM    987  CD  PRO A 102      55.913 161.854  37.927  1.00 46.70           C  
ATOM    988  N   PHE A 103      52.505 162.107  36.762  1.00 46.81           N  
ATOM    989  CA  PHE A 103      51.039 162.201  36.789  1.00 47.38           C  
ATOM    990  C   PHE A 103      50.565 163.631  36.564  1.00 47.85           C  
ATOM    991  O   PHE A 103      51.059 164.554  37.219  1.00 47.17           O  
ATOM    992  CB  PHE A 103      50.481 161.739  38.139  1.00 47.20           C  
ATOM    993  CG  PHE A 103      50.743 160.299  38.464  1.00 47.72           C  
ATOM    994  CD1 PHE A 103      51.893 159.929  39.164  1.00 47.63           C  
ATOM    995  CD2 PHE A 103      49.827 159.315  38.110  1.00 48.20           C  
ATOM    996  CE1 PHE A 103      52.138 158.593  39.488  1.00 48.81           C  
ATOM    997  CE2 PHE A 103      50.062 157.967  38.432  1.00 48.94           C  
ATOM    998  CZ  PHE A 103      51.220 157.609  39.127  1.00 48.45           C  
ATOM    999  HN  PHE A 103      53.104 162.368  37.576  0.00 99.00           H  
ATOM   1000  N   PRO A 104      49.594 163.827  35.667  1.00 48.42           N  
ATOM   1001  CA  PRO A 104      49.022 165.159  35.457  1.00 49.23           C  
ATOM   1002  C   PRO A 104      48.328 165.616  36.745  1.00 50.22           C  
ATOM   1003  O   PRO A 104      47.461 164.897  37.268  1.00 50.45           O  
ATOM   1004  CB  PRO A 104      48.005 164.938  34.332  1.00 49.05           C  
ATOM   1005  CG  PRO A 104      48.432 163.679  33.688  1.00 48.64           C  
ATOM   1006  CD  PRO A 104      48.954 162.815  34.805  1.00 48.72           C  
ATOM   1007  N   PRO A 105      48.734 166.775  37.257  1.00 50.65           N  
ATOM   1008  CA  PRO A 105      48.261 167.259  38.555  1.00 51.00           C  
ATOM   1009  C   PRO A 105      46.828 167.782  38.480  1.00 51.34           C  
ATOM   1010  O   PRO A 105      46.313 168.098  37.395  1.00 51.03           O  
ATOM   1011  CB  PRO A 105      49.222 168.404  38.866  1.00 51.10           C  
ATOM   1012  CG  PRO A 105      49.624 168.929  37.516  1.00 51.08           C  
ATOM   1013  CD  PRO A 105      49.677 167.718  36.625  1.00 51.05           C  
ATOM   1014  N   VAL A 106      46.195 167.856  39.642  1.00 51.25           N  
ATOM   1015  CA  VAL A 106      44.854 168.395  39.739  1.00 51.59           C  
ATOM   1016  C   VAL A 106      44.729 169.229  41.013  1.00 51.85           C  
ATOM   1017  O   VAL A 106      45.231 168.847  42.079  1.00 51.59           O  
ATOM   1018  CB  VAL A 106      43.790 167.274  39.654  1.00 51.89           C  
ATOM   1019  CG1 VAL A 106      43.852 166.345  40.856  1.00 51.89           C  
ATOM   1020  CG2 VAL A 106      42.413 167.859  39.489  1.00 52.35           C  
ATOM   1021  HN  VAL A 106      46.734 167.501  40.456  0.00 99.00           H  
ATOM   1022  N   TRP A 107      44.063 170.372  40.888  1.00 52.23           N  
ATOM   1023  CA  TRP A 107      43.985 171.346  41.977  1.00 52.84           C  
ATOM   1024  C   TRP A 107      42.724 171.226  42.820  1.00 52.17           C  
ATOM   1025  O   TRP A 107      42.794 171.333  44.042  1.00 52.40           O  
ATOM   1026  CB  TRP A 107      44.133 172.764  41.426  1.00 53.49           C  
ATOM   1027  CG  TRP A 107      45.537 173.035  41.007  1.00 56.96           C  
ATOM   1028  CD1 TRP A 107      46.083 172.809  39.774  1.00 59.07           C  
ATOM   1029  CD2 TRP A 107      46.598 173.540  41.829  1.00 60.02           C  
ATOM   1030  CE2 TRP A 107      47.757 173.613  41.021  1.00 61.35           C  
ATOM   1031  CE3 TRP A 107      46.686 173.954  43.169  1.00 61.58           C  
ATOM   1032  NE1 TRP A 107      47.413 173.158  39.774  1.00 60.95           N  
ATOM   1033  CZ2 TRP A 107      48.990 174.080  41.506  1.00 62.29           C  
ATOM   1034  CZ3 TRP A 107      47.913 174.424  43.652  1.00 62.50           C  
ATOM   1035  CH2 TRP A 107      49.047 174.481  42.818  1.00 62.60           C  
ATOM   1036  HN  TRP A 107      43.608 170.514  39.964  0.00 99.00           H  
ATOM   1037  HE1 TRP A 107      48.031 173.091  38.992  0.00 99.00           H  
ATOM   1038  N   ASN A 108      41.585 171.001  42.169  1.00 51.15           N  
ATOM   1039  CA  ASN A 108      40.310 170.839  42.865  1.00 50.59           C  
ATOM   1040  C   ASN A 108      40.361 169.729  43.934  1.00 50.02           C  
ATOM   1041  O   ASN A 108      40.638 168.570  43.613  1.00 49.89           O  
ATOM   1042  CB  ASN A 108      39.195 170.584  41.845  1.00 50.85           C  
ATOM   1043  CG  ASN A 108      37.829 170.418  42.491  1.00 51.57           C  
ATOM   1044  ND2 ASN A 108      36.831 171.097  41.944  0.00 99.00           N  
ATOM   1045  OD1 ASN A 108      37.674 169.672  43.458  0.00 99.00           O  
ATOM   1046  HN  ASN A 108      41.680 170.951  41.133  0.00 99.00           H  
ATOM   1047 1HD2 ASN A 108      36.999 171.676  41.143  0.00 99.00           H  
ATOM   1048 2HD2 ASN A 108      35.909 171.034  42.327  0.00 99.00           H  
ATOM   1049  N   PRO A 109      40.107 170.085  45.198  1.00 49.51           N  
ATOM   1050  CA  PRO A 109      40.242 169.151  46.326  1.00 48.81           C  
ATOM   1051  C   PRO A 109      39.458 167.852  46.175  1.00 48.11           C  
ATOM   1052  O   PRO A 109      40.022 166.815  46.526  1.00 47.83           O  
ATOM   1053  CB  PRO A 109      39.704 169.954  47.520  1.00 49.19           C  
ATOM   1054  CG  PRO A 109      39.876 171.366  47.132  1.00 49.16           C  
ATOM   1055  CD  PRO A 109      39.672 171.421  45.647  1.00 49.75           C  
ATOM   1056  N   ILE A 110      38.209 167.909  45.693  1.00 47.38           N  
ATOM   1057  CA  ILE A 110      37.411 166.699  45.456  1.00 46.77           C  
ATOM   1058  C   ILE A 110      38.045 165.879  44.331  1.00 46.35           C  
ATOM   1059  O   ILE A 110      38.287 164.673  44.490  1.00 45.81           O  
ATOM   1060  CB  ILE A 110      35.917 167.037  45.138  1.00 47.13           C  
ATOM   1061  CG1 ILE A 110      35.234 167.756  46.316  1.00 47.25           C  
ATOM   1062  CG2 ILE A 110      35.144 165.786  44.681  1.00 46.60           C  
ATOM   1063  CD1 ILE A 110      35.342 167.061  47.656  1.00 49.13           C  
ATOM   1064  HN  ILE A 110      37.861 168.868  45.505  0.00 99.00           H  
ATOM   1065  N   THR A 111      38.325 166.549  43.214  1.00 45.95           N  
ATOM   1066  CA  THR A 111      38.938 165.920  42.045  1.00 45.68           C  
ATOM   1067  C   THR A 111      40.300 165.330  42.416  1.00 45.21           C  
ATOM   1068  O   THR A 111      40.684 164.270  41.926  1.00 44.90           O  
ATOM   1069  CB  THR A 111      39.075 166.942  40.891  1.00 45.67           C  
ATOM   1070  CG2 THR A 111      39.379 166.236  39.584  1.00 45.96           C  
ATOM   1071  OG1 THR A 111      37.809 167.561  40.637  1.00 46.70           O  
ATOM   1072  HN  THR A 111      38.069 167.562  43.245  0.00 99.00           H  
ATOM   1073  HG1 THR A 111      37.590 168.221  41.363  0.00 99.00           H  
ATOM   1074  N   TYR A 112      41.021 166.017  43.294  1.00 44.70           N  
ATOM   1075  CA  TYR A 112      42.306 165.527  43.775  1.00 44.65           C  
ATOM   1076  C   TYR A 112      42.171 164.192  44.517  1.00 43.91           C  
ATOM   1077  O   TYR A 112      42.920 163.246  44.256  1.00 43.81           O  
ATOM   1078  CB  TYR A 112      43.013 166.562  44.655  1.00 45.28           C  
ATOM   1079  CG  TYR A 112      44.348 166.047  45.125  1.00 47.65           C  
ATOM   1080  CD1 TYR A 112      44.445 165.264  46.273  1.00 50.07           C  
ATOM   1081  CD2 TYR A 112      45.508 166.299  44.392  1.00 50.81           C  
ATOM   1082  CE1 TYR A 112      45.667 164.755  46.696  1.00 52.73           C  
ATOM   1083  CE2 TYR A 112      46.739 165.807  44.806  1.00 53.11           C  
ATOM   1084  CZ  TYR A 112      46.812 165.034  45.959  1.00 54.36           C  
ATOM   1085  OH  TYR A 112      48.031 164.536  46.375  1.00 56.56           O  
ATOM   1086  HN  TYR A 112      40.598 166.914  43.601  0.00 99.00           H  
ATOM   1087  HH  TYR A 112      47.884 163.911  47.138  0.00 99.00           H  
ATOM   1088  N   LEU A 113      41.209 164.119  45.431  1.00 42.92           N  
ATOM   1089  CA  LEU A 113      40.928 162.876  46.144  1.00 42.39           C  
ATOM   1090  C   LEU A 113      40.557 161.738  45.191  1.00 42.08           C  
ATOM   1091  O   LEU A 113      41.010 160.609  45.383  1.00 41.78           O  
ATOM   1092  CB  LEU A 113      39.809 163.071  47.173  1.00 42.49           C  
ATOM   1093  CG  LEU A 113      40.043 164.066  48.324  1.00 43.18           C  
ATOM   1094  CD1 LEU A 113      38.808 164.171  49.207  1.00 43.68           C  
ATOM   1095  CD2 LEU A 113      41.261 163.693  49.166  1.00 43.07           C  
ATOM   1096  HN  LEU A 113      40.688 165.001  45.590  0.00 99.00           H  
ATOM   1097  N   ASP A 114      39.724 162.039  44.193  1.00 41.67           N  
ATOM   1098  CA  ASP A 114      39.282 161.052  43.207  1.00 41.30           C  
ATOM   1099  C   ASP A 114      40.464 160.535  42.351  1.00 41.04           C  
ATOM   1100  O   ASP A 114      40.659 159.327  42.221  1.00 40.91           O  
ATOM   1101  CB  ASP A 114      38.168 161.656  42.339  1.00 41.68           C  
ATOM   1102  CG  ASP A 114      37.291 160.602  41.688  1.00 41.83           C  
ATOM   1103  OD1 ASP A 114      36.979 159.574  42.344  1.00 42.45           O  
ATOM   1104  OD2 ASP A 114      36.859 160.735  40.530  1.00 42.71           O1-
ATOM   1105  HN  ASP A 114      39.416 163.036  44.176  0.00 99.00           H  
ATOM   1106  N   HIS A 115      41.252 161.448  41.787  1.00 40.72           N  
ATOM   1107  CA  HIS A 115      42.446 161.066  41.015  1.00 40.71           C  
ATOM   1108  C   HIS A 115      43.406 160.230  41.870  1.00 40.53           C  
ATOM   1109  O   HIS A 115      43.871 159.172  41.447  1.00 40.33           O  
ATOM   1110  CB  HIS A 115      43.177 162.296  40.452  1.00 40.60           C  
ATOM   1111  CG  HIS A 115      42.588 162.845  39.184  1.00 40.88           C  
ATOM   1112  CD2 HIS A 115      41.391 163.430  38.929  0.00 99.00           C  
ATOM   1113  ND1 HIS A 115      43.278 162.855  37.990  0.00 99.00           N  
ATOM   1114  CE1 HIS A 115      42.528 163.408  37.053  0.00 99.00           C  
ATOM   1115  NE2 HIS A 115      41.380 163.770  37.599  0.00 99.00           N  
ATOM   1116  HN  HIS A 115      40.962 162.431  41.933  0.00 99.00           H  
ATOM   1117  HD1 HIS A 115      44.203 162.498  37.857  0.00 99.00           H  
ATOM   1118  N   ASN A 116      43.690 160.693  43.086  1.00 40.31           N  
ATOM   1119  CA  ASN A 116      44.620 159.979  43.968  1.00 40.10           C  
ATOM   1120  C   ASN A 116      44.133 158.568  44.259  1.00 39.94           C  
ATOM   1121  O   ASN A 116      44.913 157.611  44.268  1.00 38.90           O  
ATOM   1122  CB  ASN A 116      44.820 160.726  45.297  1.00 39.91           C  
ATOM   1123  CG  ASN A 116      45.755 159.995  46.241  1.00 40.37           C  
ATOM   1124  ND2 ASN A 116      45.191 159.415  47.295  0.00 99.00           N  
ATOM   1125  OD1 ASN A 116      46.973 159.945  46.031  0.00 99.00           O  
ATOM   1126  HN  ASN A 116      43.214 161.570  43.347  0.00 99.00           H  
ATOM   1127 1HD2 ASN A 116      44.201 159.471  47.427  0.00 99.00           H  
ATOM   1128 2HD2 ASN A 116      45.755 158.922  47.958  0.00 99.00           H  
ATOM   1129  N   ASN A 117      42.826 158.448  44.481  1.00 39.48           N  
ATOM   1130  CA  ASN A 117      42.226 157.168  44.799  1.00 39.71           C  
ATOM   1131  C   ASN A 117      42.220 156.223  43.603  1.00 39.67           C  
ATOM   1132  O   ASN A 117      42.366 155.019  43.784  1.00 39.49           O  
ATOM   1133  CB  ASN A 117      40.797 157.343  45.342  1.00 39.64           C  
ATOM   1134  CG  ASN A 117      40.136 156.015  45.696  1.00 40.08           C  
ATOM   1135  ND2 ASN A 117      40.583 155.415  46.785  0.00 99.00           N  
ATOM   1136  OD1 ASN A 117      39.237 155.527  44.990  0.00 99.00           O  
ATOM   1137  HN  ASN A 117      42.291 159.335  44.407  0.00 99.00           H  
ATOM   1138 1HD2 ASN A 117      41.311 155.833  47.332  0.00 99.00           H  
ATOM   1139 2HD2 ASN A 117      40.195 154.535  47.072  0.00 99.00           H  
ATOM   1140  N   PHE A 118      42.027 156.756  42.397  1.00 39.97           N  
ATOM   1141  CA  PHE A 118      41.969 155.906  41.205  1.00 39.98           C  
ATOM   1142  C   PHE A 118      43.293 155.160  41.030  1.00 39.60           C  
ATOM   1143  O   PHE A 118      43.296 153.948  40.933  1.00 40.23           O  
ATOM   1144  CB  PHE A 118      41.642 156.684  39.919  1.00 39.77           C  
ATOM   1145  CG  PHE A 118      42.016 155.934  38.669  1.00 40.93           C  
ATOM   1146  CD1 PHE A 118      41.289 154.815  38.271  1.00 41.46           C  
ATOM   1147  CD2 PHE A 118      43.121 156.315  37.919  1.00 41.78           C  
ATOM   1148  CE1 PHE A 118      41.658 154.093  37.142  1.00 42.15           C  
ATOM   1149  CE2 PHE A 118      43.488 155.599  36.779  1.00 43.05           C  
ATOM   1150  CZ  PHE A 118      42.759 154.489  36.396  1.00 42.65           C  
ATOM   1151  HN  PHE A 118      41.926 157.780  42.377  0.00 99.00           H  
ATOM   1152  N   TRP A 119      44.400 155.895  40.998  1.00 39.22           N  
ATOM   1153  CA  TRP A 119      45.719 155.296  40.770  1.00 39.29           C  
ATOM   1154  C   TRP A 119      46.102 154.329  41.905  1.00 38.98           C  
ATOM   1155  O   TRP A 119      46.635 153.234  41.664  1.00 38.11           O  
ATOM   1156  CB  TRP A 119      46.789 156.384  40.608  1.00 39.53           C  
ATOM   1157  CG  TRP A 119      46.596 157.325  39.417  1.00 41.02           C  
ATOM   1158  CD1 TRP A 119      46.263 158.657  39.464  1.00 40.76           C  
ATOM   1159  CD2 TRP A 119      46.756 157.008  38.019  1.00 41.67           C  
ATOM   1160  CE2 TRP A 119      46.492 158.191  37.285  1.00 41.15           C  
ATOM   1161  CE3 TRP A 119      47.090 155.840  37.312  1.00 41.98           C  
ATOM   1162  NE1 TRP A 119      46.194 159.176  38.192  1.00 41.48           N  
ATOM   1163  CZ2 TRP A 119      46.554 158.243  35.888  1.00 41.87           C  
ATOM   1164  CZ3 TRP A 119      47.159 155.893  35.914  1.00 42.95           C  
ATOM   1165  CH2 TRP A 119      46.893 157.090  35.219  1.00 42.54           C  
ATOM   1166  HN  TRP A 119      44.255 156.912  41.146  0.00 99.00           H  
ATOM   1167  HE1 TRP A 119      45.963 160.122  37.963  0.00 99.00           H  
ATOM   1168  N   ARG A 120      45.809 154.739  43.141  1.00 38.86           N  
ATOM   1169  CA  ARG A 120      46.066 153.930  44.329  1.00 38.87           C  
ATOM   1170  C   ARG A 120      45.314 152.610  44.284  1.00 38.68           C  
ATOM   1171  O   ARG A 120      45.867 151.563  44.603  1.00 38.08           O  
ATOM   1172  CB  ARG A 120      45.662 154.711  45.587  1.00 38.99           C  
ATOM   1173  CG  ARG A 120      46.036 154.066  46.901  1.00 39.62           C  
ATOM   1174  CD  ARG A 120      45.664 154.911  48.125  1.00 41.93           C  
ATOM   1175  NE  ARG A 120      44.225 155.196  48.222  1.00 41.43           N  
ATOM   1176  CZ  ARG A 120      43.719 156.248  48.861  1.00 42.67           C  
ATOM   1177  NH1 ARG A 120      44.532 157.121  49.447  1.00 41.30           N1+
ATOM   1178  NH2 ARG A 120      42.402 156.435  48.916  1.00 40.87           N  
ATOM   1179  HN  ARG A 120      45.378 155.692  43.184  0.00 99.00           H  
ATOM   1180  HE  ARG A 120      43.591 154.558  47.780  0.00 99.00           H  
ATOM   1181 1HH1 ARG A 120      45.520 157.018  49.403  0.00 99.00           H  
ATOM   1182 2HH1 ARG A 120      44.139 157.905  49.946  0.00 99.00           H  
ATOM   1183 1HH2 ARG A 120      41.797 155.782  48.452  0.00 99.00           H  
ATOM   1184 2HH2 ARG A 120      42.024 157.210  49.408  0.00 99.00           H  
ATOM   1185  N   THR A 121      44.038 152.679  43.914  1.00 38.92           N  
ATOM   1186  CA  THR A 121      43.184 151.504  43.873  1.00 38.97           C  
ATOM   1187  C   THR A 121      43.615 150.526  42.781  1.00 38.88           C  
ATOM   1188  O   THR A 121      43.607 149.312  43.005  1.00 39.24           O  
ATOM   1189  CB  THR A 121      41.703 151.917  43.713  1.00 39.17           C  
ATOM   1190  CG2 THR A 121      40.763 150.696  43.774  1.00 39.38           C  
ATOM   1191  OG1 THR A 121      41.315 152.696  44.856  1.00 39.35           O  
ATOM   1192  HN  THR A 121      43.712 153.635  43.661  0.00 99.00           H  
ATOM   1193  HG1 THR A 121      41.612 153.650  44.744  0.00 99.00           H  
ATOM   1194  N   MET A 122      43.997 151.046  41.619  1.00 38.96           N  
ATOM   1195  CA  MET A 122      44.588 150.216  40.560  1.00 39.18           C  
ATOM   1196  C   MET A 122      45.724 149.351  41.130  1.00 39.10           C  
ATOM   1197  O   MET A 122      45.748 148.135  40.934  1.00 38.10           O  
ATOM   1198  CB  MET A 122      45.099 151.074  39.399  1.00 39.58           C  
ATOM   1199  CG  MET A 122      44.008 151.795  38.598  1.00 42.22           C  
ATOM   1200  SD  MET A 122      42.831 150.697  37.764  1.00 49.23           S  
ATOM   1201  CE  MET A 122      43.829 150.165  36.458  1.00 48.76           C  
ATOM   1202  HN  MET A 122      43.847 152.067  41.523  0.00 99.00           H  
ATOM   1203  N   ASP A 123      46.639 149.981  41.859  1.00 38.78           N  
ATOM   1204  CA  ASP A 123      47.761 149.269  42.447  1.00 38.83           C  
ATOM   1205  C   ASP A 123      47.336 148.354  43.609  1.00 38.55           C  
ATOM   1206  O   ASP A 123      47.859 147.248  43.732  1.00 38.18           O  
ATOM   1207  CB  ASP A 123      48.883 150.248  42.863  1.00 39.25           C  
ATOM   1208  CG  ASP A 123      49.599 150.882  41.658  1.00 40.40           C  
ATOM   1209  OD1 ASP A 123      49.700 150.219  40.603  1.00 39.65           O  
ATOM   1210  OD2 ASP A 123      50.092 152.037  41.675  1.00 41.01           O1-
ATOM   1211  HN  ASP A 123      46.484 151.001  41.968  0.00 99.00           H  
ATOM   1212  N   ASP A 124      46.369 148.796  44.429  1.00 38.52           N  
ATOM   1213  CA  ASP A 124      45.842 147.989  45.541  1.00 39.03           C  
ATOM   1214  C   ASP A 124      45.281 146.666  45.010  1.00 38.57           C  
ATOM   1215  O   ASP A 124      45.614 145.579  45.505  1.00 37.74           O  
ATOM   1216  CB  ASP A 124      44.713 148.716  46.302  1.00 39.09           C  
ATOM   1217  CG  ASP A 124      45.212 149.829  47.216  1.00 41.21           C  
ATOM   1218  OD1 ASP A 124      46.440 149.951  47.442  1.00 41.91           O  
ATOM   1219  OD2 ASP A 124      44.425 150.637  47.754  1.00 42.94           O1-
ATOM   1220  HN  ASP A 124      46.026 149.754  44.211  0.00 99.00           H  
ATOM   1221  N   MET A 125      44.411 146.780  44.006  1.00 38.47           N  
ATOM   1222  CA  MET A 125      43.820 145.612  43.364  1.00 38.09           C  
ATOM   1223  C   MET A 125      44.888 144.720  42.733  1.00 38.14           C  
ATOM   1224  O   MET A 125      44.838 143.496  42.867  1.00 37.98           O  
ATOM   1225  CB  MET A 125      42.765 146.050  42.337  1.00 38.34           C  
ATOM   1226  CG  MET A 125      41.531 146.630  42.993  1.00 37.93           C  
ATOM   1227  SD  MET A 125      40.342 147.330  41.849  1.00 38.97           S  
ATOM   1228  CE  MET A 125      39.337 145.926  41.458  1.00 39.53           C  
ATOM   1229  HN  MET A 125      44.196 147.758  43.728  0.00 99.00           H  
ATOM   1230  N   GLY A 126      45.868 145.337  42.078  1.00 38.20           N  
ATOM   1231  CA  GLY A 126      46.950 144.601  41.441  1.00 38.76           C  
ATOM   1232  C   GLY A 126      47.745 143.723  42.398  1.00 39.21           C  
ATOM   1233  O   GLY A 126      48.220 142.657  41.996  1.00 39.03           O  
ATOM   1234  HN  GLY A 126      45.793 146.375  42.062  0.00 99.00           H  
ATOM   1235  N   ARG A 127      47.871 144.154  43.654  1.00 39.86           N  
ATOM   1236  CA  ARG A 127      48.642 143.421  44.672  1.00 40.80           C  
ATOM   1237  C   ARG A 127      48.018 142.079  45.029  1.00 40.93           C  
ATOM   1238  O   ARG A 127      48.692 141.189  45.538  1.00 41.12           O  
ATOM   1239  CB  ARG A 127      48.829 144.268  45.945  1.00 41.44           C  
ATOM   1240  CG  ARG A 127      50.060 145.173  45.902  1.00 43.40           C  
ATOM   1241  CD  ARG A 127      50.260 146.050  47.147  1.00 47.55           C  
ATOM   1242  NE  ARG A 127      50.776 147.348  46.730  1.00 51.39           N  
ATOM   1243  CZ  ARG A 127      50.084 148.480  46.751  1.00 51.72           C  
ATOM   1244  NH1 ARG A 127      48.842 148.504  47.213  1.00 52.43           N1+
ATOM   1245  NH2 ARG A 127      50.651 149.596  46.326  1.00 52.76           N  
ATOM   1246  HN  ARG A 127      47.380 145.051  43.856  0.00 99.00           H  
ATOM   1247  HE  ARG A 127      51.731 147.389  46.400  0.00 99.00           H  
ATOM   1248 1HH1 ARG A 127      48.413 147.678  47.571  0.00 99.00           H  
ATOM   1249 2HH1 ARG A 127      48.323 149.366  47.205  0.00 99.00           H  
ATOM   1250 1HH2 ARG A 127      51.602 149.591  46.009  0.00 99.00           H  
ATOM   1251 2HH2 ARG A 127      50.133 150.454  46.320  0.00 99.00           H  
ATOM   1252  N   GLU A 128      46.725 141.932  44.745  1.00 40.50           N  
ATOM   1253  CA  GLU A 128      46.030 140.674  44.974  1.00 40.50           C  
ATOM   1254  C   GLU A 128      46.125 139.662  43.807  1.00 39.82           C  
ATOM   1255  O   GLU A 128      45.635 138.541  43.924  1.00 39.38           O  
ATOM   1256  CB  GLU A 128      44.565 140.954  45.346  1.00 41.11           C  
ATOM   1257  CG  GLU A 128      44.383 141.701  46.675  1.00 43.64           C  
ATOM   1258  CD  GLU A 128      44.918 140.944  47.892  1.00 48.31           C  
ATOM   1259  OE1 GLU A 128      44.858 139.688  47.932  1.00 49.92           O  
ATOM   1260  OE2 GLU A 128      45.396 141.613  48.827  1.00 50.19           O1-
ATOM   1261  HN  GLU A 128      46.268 142.779  44.354  0.00 99.00           H  
ATOM   1262  N   ILE A 129      46.789 140.052  42.721  1.00 39.18           N  
ATOM   1263  CA  ILE A 129      46.833 139.265  41.482  1.00 38.48           C  
ATOM   1264  C   ILE A 129      48.229 138.701  41.242  1.00 38.43           C  
ATOM   1265  O   ILE A 129      49.160 139.453  40.977  1.00 38.41           O  
ATOM   1266  CB  ILE A 129      46.420 140.141  40.262  1.00 38.48           C  
ATOM   1267  CG1 ILE A 129      45.030 140.758  40.461  1.00 37.73           C  
ATOM   1268  CG2 ILE A 129      46.459 139.330  38.966  1.00 37.69           C  
ATOM   1269  CD1 ILE A 129      44.722 141.875  39.461  1.00 38.69           C  
ATOM   1270  HN  ILE A 129      47.280 140.971  42.823  0.00 99.00           H  
ATOM   1271  N   PRO A 130      48.381 137.382  41.333  1.00 38.58           N  
ATOM   1272  CA  PRO A 130      49.674 136.744  41.035  1.00 38.57           C  
ATOM   1273  C   PRO A 130      50.102 136.959  39.575  1.00 38.75           C  
ATOM   1274  O   PRO A 130      49.296 136.749  38.657  1.00 38.49           O  
ATOM   1275  CB  PRO A 130      49.409 135.257  41.333  1.00 38.96           C  
ATOM   1276  CG  PRO A 130      48.222 135.269  42.275  1.00 38.43           C  
ATOM   1277  CD  PRO A 130      47.365 136.403  41.761  1.00 37.97           C  
ATOM   1278  N   SER A 131      51.346 137.396  39.374  1.00 38.65           N  
ATOM   1279  CA  SER A 131      51.895 137.649  38.041  1.00 39.36           C  
ATOM   1280  C   SER A 131      51.822 136.423  37.131  1.00 39.08           C  
ATOM   1281  O   SER A 131      51.518 136.539  35.944  1.00 38.86           O  
ATOM   1282  CB  SER A 131      53.356 138.115  38.145  1.00 39.37           C  
ATOM   1283  OG  SER A 131      53.407 139.414  38.686  1.00 41.95           O  
ATOM   1284  HN  SER A 131      51.896 137.543  40.251  0.00 99.00           H  
ATOM   1285  HG  SER A 131      52.870 140.038  38.117  0.00 99.00           H  
ATOM   1286  N   ASP A 132      52.108 135.252  37.702  1.00 39.23           N  
ATOM   1287  CA  ASP A 132      52.174 134.024  36.925  1.00 39.93           C  
ATOM   1288  C   ASP A 132      50.860 133.245  36.882  1.00 39.59           C  
ATOM   1289  O   ASP A 132      50.793 132.185  36.262  1.00 39.67           O  
ATOM   1290  CB  ASP A 132      53.324 133.128  37.415  1.00 40.72           C  
ATOM   1291  CG  ASP A 132      53.147 132.658  38.862  1.00 43.80           C  
ATOM   1292  OD1 ASP A 132      52.271 133.184  39.597  1.00 46.10           O  
ATOM   1293  OD2 ASP A 132      53.874 131.766  39.359  1.00 46.95           O1-
ATOM   1294  HN  ASP A 132      52.275 135.297  38.725  0.00 99.00           H  
ATOM   1295  N   ALA A 133      49.819 133.772  37.520  1.00 39.19           N  
ATOM   1296  CA  ALA A 133      48.525 133.095  37.579  1.00 38.62           C  
ATOM   1297  C   ALA A 133      47.411 134.055  38.013  1.00 38.43           C  
ATOM   1298  O   ALA A 133      46.875 133.923  39.131  1.00 37.95           O  
ATOM   1299  CB  ALA A 133      48.592 131.885  38.544  1.00 39.11           C  
ATOM   1300  HN  ALA A 133      50.002 134.693  37.966  0.00 99.00           H  
ATOM   1301  N   PRO A 134      47.086 135.035  37.164  1.00 38.07           N  
ATOM   1302  CA  PRO A 134      46.057 136.035  37.495  1.00 38.10           C  
ATOM   1303  C   PRO A 134      44.699 135.438  37.853  1.00 38.12           C  
ATOM   1304  O   PRO A 134      43.987 136.031  38.665  1.00 37.56           O  
ATOM   1305  CB  PRO A 134      45.947 136.884  36.217  1.00 37.79           C  
ATOM   1306  CG  PRO A 134      46.634 136.086  35.137  1.00 38.10           C  
ATOM   1307  CD  PRO A 134      47.696 135.293  35.847  1.00 38.08           C  
ATOM   1308  N   TRP A 135      44.359 134.296  37.257  1.00 38.71           N  
ATOM   1309  CA  TRP A 135      43.109 133.587  37.531  1.00 39.26           C  
ATOM   1310  C   TRP A 135      43.063 133.055  38.980  1.00 39.76           C  
ATOM   1311  O   TRP A 135      42.013 132.594  39.448  1.00 39.67           O  
ATOM   1312  CB  TRP A 135      42.907 132.437  36.510  1.00 39.67           C  
ATOM   1313  CG  TRP A 135      44.116 131.539  36.419  1.00 40.19           C  
ATOM   1314  CD1 TRP A 135      44.404 130.469  37.218  1.00 41.21           C  
ATOM   1315  CD2 TRP A 135      45.228 131.680  35.525  1.00 40.83           C  
ATOM   1316  CE2 TRP A 135      46.144 130.644  35.825  1.00 41.75           C  
ATOM   1317  CE3 TRP A 135      45.542 132.573  34.490  1.00 41.10           C  
ATOM   1318  NE1 TRP A 135      45.610 129.915  36.856  1.00 41.30           N  
ATOM   1319  CZ2 TRP A 135      47.348 130.476  35.129  1.00 42.33           C  
ATOM   1320  CZ3 TRP A 135      46.738 132.403  33.795  1.00 42.23           C  
ATOM   1321  CH2 TRP A 135      47.623 131.367  34.120  1.00 42.23           C  
ATOM   1322  HN  TRP A 135      45.069 133.945  36.569  0.00 99.00           H  
ATOM   1323  HE1 TRP A 135      46.030 129.112  37.276  0.00 99.00           H  
ATOM   1324  N   LYS A 136      44.190 133.127  39.689  1.00 39.95           N  
ATOM   1325  CA  LYS A 136      44.240 132.726  41.097  1.00 40.64           C  
ATOM   1326  C   LYS A 136      43.931 133.862  42.086  1.00 40.21           C  
ATOM   1327  O   LYS A 136      43.878 133.629  43.292  1.00 40.25           O  
ATOM   1328  CB  LYS A 136      45.592 132.081  41.441  1.00 40.79           C  
ATOM   1329  CG  LYS A 136      45.769 130.664  40.898  1.00 43.05           C  
ATOM   1330  CD  LYS A 136      46.911 129.949  41.619  1.00 48.65           C  
ATOM   1331  CE  LYS A 136      46.449 128.626  42.244  1.00 52.68           C  
ATOM   1332  NZ  LYS A 136      47.038 127.438  41.547  1.00 54.90           N1+
ATOM   1333  HN  LYS A 136      45.012 133.484  39.167  0.00 99.00           H  
ATOM   1334  HZ1 LYS A 136      46.395 127.113  40.856  0.00 99.00           H  
ATOM   1335  HZ2 LYS A 136      47.896 127.706  41.113  0.00 99.00           H  
ATOM   1336  HZ3 LYS A 136      47.208 126.718  42.216  0.00 99.00           H  
ATOM   1337  N   ALA A 137      43.744 135.085  41.592  1.00 39.56           N  
ATOM   1338  CA  ALA A 137      43.360 136.199  42.455  1.00 39.12           C  
ATOM   1339  C   ALA A 137      42.072 135.841  43.241  1.00 38.98           C  
ATOM   1340  O   ALA A 137      41.184 135.166  42.706  1.00 38.71           O  
ATOM   1341  CB  ALA A 137      43.172 137.488  41.632  1.00 39.05           C  
ATOM   1342  HN  ALA A 137      43.891 135.173  40.572  0.00 99.00           H  
ATOM   1343  N   PRO A 138      41.984 136.251  44.507  1.00 38.91           N  
ATOM   1344  CA  PRO A 138      40.810 135.931  45.338  1.00 38.87           C  
ATOM   1345  C   PRO A 138      39.467 136.313  44.710  1.00 39.14           C  
ATOM   1346  O   PRO A 138      38.502 135.549  44.877  1.00 38.60           O  
ATOM   1347  CB  PRO A 138      41.059 136.732  46.615  1.00 39.46           C  
ATOM   1348  CG  PRO A 138      42.601 136.790  46.692  1.00 39.18           C  
ATOM   1349  CD  PRO A 138      43.017 136.985  45.268  1.00 38.75           C  
ATOM   1350  N   LEU A 139      39.401 137.454  44.026  1.00 38.75           N  
ATOM   1351  CA  LEU A 139      38.171 137.894  43.364  1.00 38.93           C  
ATOM   1352  C   LEU A 139      38.293 137.795  41.836  1.00 38.87           C  
ATOM   1353  O   LEU A 139      37.698 138.601  41.105  1.00 38.85           O  
ATOM   1354  CB  LEU A 139      37.788 139.326  43.800  1.00 39.18           C  
ATOM   1355  CG  LEU A 139      37.767 139.648  45.306  1.00 40.95           C  
ATOM   1356  CD1 LEU A 139      37.486 141.130  45.598  1.00 41.22           C  
ATOM   1357  CD2 LEU A 139      36.768 138.764  46.045  1.00 41.86           C  
ATOM   1358  HN  LEU A 139      40.286 137.999  44.003  0.00 99.00           H  
ATOM   1359  N   ALA A 140      39.042 136.795  41.361  1.00 38.60           N  
ATOM   1360  CA  ALA A 140      39.333 136.646  39.932  1.00 38.92           C  
ATOM   1361  C   ALA A 140      38.064 136.687  39.090  1.00 39.36           C  
ATOM   1362  O   ALA A 140      37.976 137.437  38.115  1.00 38.77           O  
ATOM   1363  CB  ALA A 140      40.111 135.362  39.663  1.00 38.96           C  
ATOM   1364  HN  ALA A 140      39.397 136.139  42.086  0.00 99.00           H  
ATOM   1365  N   GLU A 141      37.079 135.897  39.498  1.00 39.75           N  
ATOM   1366  CA  GLU A 141      35.839 135.750  38.748  1.00 41.25           C  
ATOM   1367  C   GLU A 141      35.047 137.046  38.671  1.00 40.53           C  
ATOM   1368  O   GLU A 141      34.666 137.482  37.573  1.00 40.14           O  
ATOM   1369  CB  GLU A 141      34.983 134.641  39.363  1.00 41.93           C  
ATOM   1370  CG  GLU A 141      35.528 133.245  39.102  1.00 46.85           C  
ATOM   1371  CD  GLU A 141      34.447 132.271  38.650  1.00 52.78           C  
ATOM   1372  OE1 GLU A 141      33.346 132.255  39.264  1.00 54.18           O  
ATOM   1373  OE2 GLU A 141      34.700 131.532  37.670  1.00 54.98           O1-
ATOM   1374  HN  GLU A 141      37.268 135.396  40.393  0.00 99.00           H  
ATOM   1375  N   GLU A 142      34.808 137.667  39.828  1.00 40.16           N  
ATOM   1376  CA  GLU A 142      34.119 138.958  39.881  1.00 40.11           C  
ATOM   1377  C   GLU A 142      34.803 140.032  39.014  1.00 38.98           C  
ATOM   1378  O   GLU A 142      34.136 140.733  38.253  1.00 38.82           O  
ATOM   1379  CB  GLU A 142      33.988 139.422  41.333  1.00 40.80           C  
ATOM   1380  CG  GLU A 142      33.410 140.813  41.517  1.00 43.59           C  
ATOM   1381  CD  GLU A 142      33.478 141.284  42.960  1.00 47.10           C  
ATOM   1382  OE1 GLU A 142      33.472 142.514  43.174  1.00 49.38           O  
ATOM   1383  OE2 GLU A 142      33.529 140.430  43.880  1.00 50.17           O1-
ATOM   1384  HN  GLU A 142      35.146 137.165  40.670  0.00 99.00           H  
ATOM   1385  N   TRP A 143      36.129 140.142  39.119  1.00 37.66           N  
ATOM   1386  CA  TRP A 143      36.881 141.120  38.328  1.00 37.11           C  
ATOM   1387  C   TRP A 143      36.943 140.783  36.832  1.00 36.83           C  
ATOM   1388  O   TRP A 143      36.991 141.685  35.983  1.00 36.27           O  
ATOM   1389  CB  TRP A 143      38.300 141.278  38.896  1.00 36.88           C  
ATOM   1390  CG  TRP A 143      38.333 141.885  40.287  1.00 36.88           C  
ATOM   1391  CD1 TRP A 143      37.268 142.350  41.020  1.00 36.52           C  
ATOM   1392  CD2 TRP A 143      39.495 142.104  41.098  1.00 36.07           C  
ATOM   1393  CE2 TRP A 143      39.061 142.694  42.310  1.00 36.83           C  
ATOM   1394  CE3 TRP A 143      40.864 141.845  40.930  1.00 37.40           C  
ATOM   1395  NE1 TRP A 143      37.700 142.848  42.228  1.00 37.39           N  
ATOM   1396  CZ2 TRP A 143      39.946 143.043  43.341  1.00 37.82           C  
ATOM   1397  CZ3 TRP A 143      41.745 142.193  41.964  1.00 37.13           C  
ATOM   1398  CH2 TRP A 143      41.279 142.791  43.144  1.00 36.95           C  
ATOM   1399  HN  TRP A 143      36.570 139.491  39.793  0.00 99.00           H  
ATOM   1400  HE1 TRP A 143      37.120 143.255  42.930  0.00 99.00           H  
ATOM   1401  N   ASP A 144      36.939 139.492  36.501  1.00 36.63           N  
ATOM   1402  CA  ASP A 144      37.038 139.086  35.098  1.00 36.76           C  
ATOM   1403  C   ASP A 144      35.703 139.252  34.364  1.00 37.05           C  
ATOM   1404  O   ASP A 144      35.665 139.357  33.135  1.00 37.29           O  
ATOM   1405  CB  ASP A 144      37.546 137.654  34.998  1.00 36.58           C  
ATOM   1406  CG  ASP A 144      38.106 137.325  33.636  1.00 37.51           C  
ATOM   1407  OD1 ASP A 144      38.856 138.160  33.069  1.00 38.95           O  
ATOM   1408  OD2 ASP A 144      37.858 136.238  33.060  1.00 37.26           O1-
ATOM   1409  HN  ASP A 144      36.863 138.833  37.287  0.00 99.00           H  
ATOM   1410  N   ASN A 145      34.615 139.289  35.128  1.00 37.32           N  
ATOM   1411  CA  ASN A 145      33.264 139.354  34.564  1.00 37.59           C  
ATOM   1412  C   ASN A 145      32.771 140.792  34.366  1.00 37.99           C  
ATOM   1413  O   ASN A 145      31.588 141.028  34.050  1.00 38.08           O  
ATOM   1414  CB  ASN A 145      32.287 138.546  35.437  1.00 37.87           C  
ATOM   1415  CG  ASN A 145      32.583 137.045  35.421  1.00 39.05           C  
ATOM   1416  ND2 ASN A 145      33.445 136.620  34.498  0.00 99.00           N  
ATOM   1417  OD1 ASN A 145      32.029 136.273  36.218  0.00 99.00           O  
ATOM   1418  HN  ASN A 145      34.802 139.268  36.152  0.00 99.00           H  
ATOM   1419 1HD2 ASN A 145      33.862 137.280  33.870  0.00 99.00           H  
ATOM   1420 2HD2 ASN A 145      33.675 135.652  34.434  0.00 99.00           H  
ATOM   1421  N   MET A 146      33.698 141.736  34.559  1.00 37.66           N  
ATOM   1422  CA  MET A 146      33.493 143.170  34.425  1.00 38.55           C  
ATOM   1423  C   MET A 146      34.420 143.698  33.350  1.00 37.58           C  
ATOM   1424  O   MET A 146      35.562 143.244  33.255  1.00 37.39           O  
ATOM   1425  CB  MET A 146      33.986 143.857  35.710  1.00 39.28           C  
ATOM   1426  CG  MET A 146      32.968 144.321  36.685  1.00 44.17           C  
ATOM   1427  SD  MET A 146      33.928 145.132  38.019  1.00 50.45           S  
ATOM   1428  CE  MET A 146      33.653 144.009  39.314  1.00 50.50           C  
ATOM   1429  HN  MET A 146      34.645 141.327  34.833  0.00 99.00           H  
ATOM   1430  N   THR A 147      33.975 144.697  32.587  1.00 37.15           N  
ATOM   1431  CA  THR A 147      34.906 145.437  31.735  1.00 36.75           C  
ATOM   1432  C   THR A 147      35.593 146.519  32.552  1.00 36.64           C  
ATOM   1433  O   THR A 147      35.148 146.867  33.652  1.00 36.97           O  
ATOM   1434  CB  THR A 147      34.204 146.083  30.515  1.00 37.15           C  
ATOM   1435  CG2 THR A 147      33.401 145.051  29.727  1.00 36.00           C  
ATOM   1436  OG1 THR A 147      33.234 147.045  30.961  1.00 37.07           O  
ATOM   1437  HN  THR A 147      32.970 144.890  32.648  0.00 99.00           H  
ATOM   1438  HG1 THR A 147      32.392 146.580  31.251  0.00 99.00           H  
ATOM   1439  N   MET A 148      36.679 147.059  32.011  1.00 36.52           N  
ATOM   1440  CA  MET A 148      37.300 148.228  32.609  1.00 36.22           C  
ATOM   1441  C   MET A 148      36.344 149.417  32.639  1.00 36.23           C  
ATOM   1442  O   MET A 148      36.405 150.229  33.568  1.00 35.74           O  
ATOM   1443  CB  MET A 148      38.630 148.569  31.929  1.00 36.03           C  
ATOM   1444  CG  MET A 148      39.796 147.809  32.550  1.00 35.43           C  
ATOM   1445  SD  MET A 148      40.042 148.044  34.336  1.00 36.78           S  
ATOM   1446  CE  MET A 148      40.455 149.814  34.412  1.00 36.88           C  
ATOM   1447  HN  MET A 148      37.028 146.590  31.160  0.00 99.00           H  
ATOM   1448  N   LYS A 149      35.443 149.503  31.661  1.00 36.44           N  
ATOM   1449  CA  LYS A 149      34.458 150.590  31.652  1.00 36.94           C  
ATOM   1450  C   LYS A 149      33.595 150.528  32.914  1.00 37.31           C  
ATOM   1451  O   LYS A 149      33.379 151.540  33.572  1.00 36.65           O  
ATOM   1452  CB  LYS A 149      33.589 150.579  30.385  1.00 37.43           C  
ATOM   1453  CG  LYS A 149      32.496 151.663  30.406  1.00 39.23           C  
ATOM   1454  CD  LYS A 149      32.010 152.011  29.031  1.00 44.94           C  
ATOM   1455  CE  LYS A 149      30.498 152.197  29.025  1.00 47.90           C  
ATOM   1456  NZ  LYS A 149      30.005 153.138  30.076  1.00 50.92           N1+
ATOM   1457  HN  LYS A 149      35.496 148.771  30.942  0.00 99.00           H  
ATOM   1458  HZ1 LYS A 149      29.687 152.613  30.864  0.00 99.00           H  
ATOM   1459  HZ2 LYS A 149      30.751 153.742  30.352  0.00 99.00           H  
ATOM   1460  HZ3 LYS A 149      29.252 153.679  29.705  0.00 99.00           H  
ATOM   1461  N   GLU A 150      33.117 149.333  33.256  1.00 37.93           N  
ATOM   1462  CA  GLU A 150      32.290 149.154  34.458  1.00 38.40           C  
ATOM   1463  C   GLU A 150      33.063 149.500  35.721  1.00 38.39           C  
ATOM   1464  O   GLU A 150      32.551 150.173  36.611  1.00 38.22           O  
ATOM   1465  CB  GLU A 150      31.791 147.721  34.583  1.00 38.62           C  
ATOM   1466  CG  GLU A 150      30.980 147.201  33.421  1.00 41.25           C  
ATOM   1467  CD  GLU A 150      30.645 145.737  33.607  1.00 43.47           C  
ATOM   1468  OE1 GLU A 150      30.067 145.419  34.677  1.00 44.36           O  
ATOM   1469  OE2 GLU A 150      30.962 144.912  32.707  1.00 40.79           O1-
ATOM   1470  HN  GLU A 150      33.371 148.559  32.619  0.00 99.00           H  
ATOM   1471  N   LEU A 151      34.306 149.029  35.800  1.00 38.22           N  
ATOM   1472  CA  LEU A 151      35.145 149.327  36.950  1.00 38.37           C  
ATOM   1473  C   LEU A 151      35.347 150.833  37.135  1.00 38.91           C  
ATOM   1474  O   LEU A 151      35.177 151.349  38.256  1.00 39.05           O  
ATOM   1475  CB  LEU A 151      36.491 148.603  36.847  1.00 38.54           C  
ATOM   1476  CG  LEU A 151      37.445 148.841  38.025  1.00 38.36           C  
ATOM   1477  CD1 LEU A 151      36.800 148.402  39.345  1.00 39.68           C  
ATOM   1478  CD2 LEU A 151      38.762 148.103  37.799  1.00 38.36           C  
ATOM   1479  HN  LEU A 151      34.608 148.453  34.997  0.00 99.00           H  
ATOM   1480  N   LEU A 152      35.672 151.537  36.045  1.00 39.19           N  
ATOM   1481  CA  LEU A 152      35.859 152.988  36.089  1.00 39.59           C  
ATOM   1482  C   LEU A 152      34.571 153.719  36.498  1.00 40.19           C  
ATOM   1483  O   LEU A 152      34.620 154.686  37.263  1.00 39.56           O  
ATOM   1484  CB  LEU A 152      36.399 153.530  34.743  1.00 39.66           C  
ATOM   1485  CG  LEU A 152      37.801 153.102  34.270  1.00 39.64           C  
ATOM   1486  CD1 LEU A 152      38.237 153.869  33.012  1.00 40.53           C  
ATOM   1487  CD2 LEU A 152      38.855 153.238  35.376  1.00 39.64           C  
ATOM   1488  HN  LEU A 152      35.778 150.972  35.181  0.00 99.00           H  
ATOM   1489  N   ASP A 153      33.422 153.247  36.009  1.00 41.18           N  
ATOM   1490  CA  ASP A 153      32.133 153.862  36.358  1.00 42.54           C  
ATOM   1491  C   ASP A 153      31.867 153.825  37.882  1.00 43.05           C  
ATOM   1492  O   ASP A 153      31.291 154.752  38.449  1.00 43.02           O  
ATOM   1493  CB  ASP A 153      30.972 153.186  35.598  1.00 42.90           C  
ATOM   1494  CG  ASP A 153      30.874 153.618  34.120  1.00 44.93           C  
ATOM   1495  OD1 ASP A 153      31.581 154.556  33.692  1.00 45.27           O  
ATOM   1496  OD2 ASP A 153      30.097 153.064  33.304  1.00 46.78           O1-
ATOM   1497  HN  ASP A 153      33.514 152.433  35.380  0.00 99.00           H  
ATOM   1498  N   LYS A 154      32.285 152.744  38.536  1.00 43.77           N  
ATOM   1499  CA  LYS A 154      32.113 152.594  39.980  1.00 44.71           C  
ATOM   1500  C   LYS A 154      33.188 153.339  40.780  1.00 44.69           C  
ATOM   1501  O   LYS A 154      32.919 153.896  41.828  1.00 44.67           O  
ATOM   1502  CB  LYS A 154      32.134 151.116  40.370  1.00 45.24           C  
ATOM   1503  CG  LYS A 154      31.000 150.312  39.776  1.00 48.00           C  
ATOM   1504  CD  LYS A 154      31.039 148.864  40.254  1.00 52.52           C  
ATOM   1505  CE  LYS A 154      29.919 148.046  39.596  1.00 55.03           C  
ATOM   1506  NZ  LYS A 154      29.500 146.902  40.455  1.00 56.88           N1+
ATOM   1507  HN  LYS A 154      32.739 152.023  37.938  0.00 99.00           H  
ATOM   1508  HZ1 LYS A 154      29.414 146.081  39.893  0.00 99.00           H  
ATOM   1509  HZ2 LYS A 154      30.187 146.753  41.165  0.00 99.00           H  
ATOM   1510  HZ3 LYS A 154      28.620 147.112  40.879  0.00 99.00           H  
ATOM   1511  N   LEU A 155      34.412 153.327  40.273  1.00 44.64           N  
ATOM   1512  CA  LEU A 155      35.556 153.890  40.978  1.00 44.88           C  
ATOM   1513  C   LEU A 155      35.688 155.418  40.892  1.00 44.57           C  
ATOM   1514  O   LEU A 155      36.102 156.065  41.866  1.00 44.62           O  
ATOM   1515  CB  LEU A 155      36.814 153.242  40.409  1.00 45.28           C  
ATOM   1516  CG  LEU A 155      38.173 153.260  41.086  1.00 46.50           C  
ATOM   1517  CD1 LEU A 155      38.055 153.204  42.608  1.00 46.63           C  
ATOM   1518  CD2 LEU A 155      38.979 152.061  40.534  1.00 47.18           C  
ATOM   1519  HN  LEU A 155      34.487 152.882  39.330  0.00 99.00           H  
ATOM   1520  N   CYS A 156      35.369 155.986  39.732  1.00 44.07           N  
ATOM   1521  CA  CYS A 156      35.623 157.398  39.471  1.00 44.28           C  
ATOM   1522  C   CYS A 156      34.387 158.229  39.757  1.00 44.87           C  
ATOM   1523  O   CYS A 156      33.366 158.083  39.091  1.00 44.45           O  
ATOM   1524  CB  CYS A 156      36.127 157.614  38.039  1.00 43.97           C  
ATOM   1525  SG  CYS A 156      37.688 156.754  37.673  1.00 43.53           S  
ATOM   1526  HN  CYS A 156      34.930 155.346  39.040  0.00 99.00           H  
ATOM   1527  HG  CYS A 156      38.271 157.353  37.127  0.00 99.00           H  
ATOM   1528  N   TRP A 157      34.500 159.097  40.763  1.00 45.29           N  
ATOM   1529  CA  TRP A 157      33.390 159.940  41.188  1.00 45.89           C  
ATOM   1530  C   TRP A 157      33.337 161.293  40.465  1.00 45.72           C  
ATOM   1531  O   TRP A 157      32.352 162.016  40.594  1.00 45.80           O  
ATOM   1532  CB  TRP A 157      33.408 160.119  42.710  1.00 46.21           C  
ATOM   1533  CG  TRP A 157      32.842 158.933  43.428  1.00 48.37           C  
ATOM   1534  CD1 TRP A 157      33.365 157.670  43.467  1.00 49.38           C  
ATOM   1535  CD2 TRP A 157      31.623 158.882  44.187  1.00 50.05           C  
ATOM   1536  CE2 TRP A 157      31.478 157.558  44.660  1.00 50.53           C  
ATOM   1537  CE3 TRP A 157      30.636 159.824  44.519  1.00 51.10           C  
ATOM   1538  NE1 TRP A 157      32.551 156.840  44.201  1.00 50.13           N  
ATOM   1539  CZ2 TRP A 157      30.389 157.152  45.451  1.00 52.06           C  
ATOM   1540  CZ3 TRP A 157      29.555 159.423  45.303  1.00 51.57           C  
ATOM   1541  CH2 TRP A 157      29.444 158.103  45.765  1.00 51.70           C  
ATOM   1542  HN  TRP A 157      35.440 159.118  41.211  0.00 99.00           H  
ATOM   1543  HE1 TRP A 157      32.714 155.869  44.373  0.00 99.00           H  
ATOM   1544  N   THR A 158      34.393 161.621  39.718  1.00 45.06           N  
ATOM   1545  CA  THR A 158      34.435 162.838  38.892  1.00 44.52           C  
ATOM   1546  C   THR A 158      34.639 162.469  37.430  1.00 44.61           C  
ATOM   1547  O   THR A 158      35.286 161.459  37.138  1.00 43.82           O  
ATOM   1548  CB  THR A 158      35.578 163.798  39.348  1.00 44.80           C  
ATOM   1549  CG2 THR A 158      35.524 164.053  40.850  1.00 44.21           C  
ATOM   1550  OG1 THR A 158      36.854 163.162  39.175  1.00 43.25           O  
ATOM   1551  HN  THR A 158      35.185 160.945  39.768  0.00 99.00           H  
ATOM   1552  HG1 THR A 158      36.876 162.286  39.668  0.00 99.00           H  
ATOM   1553  N   GLU A 159      34.086 163.275  36.518  1.00 44.61           N  
ATOM   1554  CA  GLU A 159      34.341 163.115  35.084  1.00 44.86           C  
ATOM   1555  C   GLU A 159      35.838 163.253  34.774  1.00 43.72           C  
ATOM   1556  O   GLU A 159      36.362 162.554  33.905  1.00 43.40           O  
ATOM   1557  CB  GLU A 159      33.536 164.123  34.248  1.00 45.36           C  
ATOM   1558  CG  GLU A 159      32.120 163.673  33.874  1.00 49.72           C  
ATOM   1559  CD  GLU A 159      32.048 162.253  33.320  1.00 53.54           C  
ATOM   1560  OE1 GLU A 159      32.618 161.981  32.234  1.00 56.48           O  
ATOM   1561  OE2 GLU A 159      31.415 161.404  33.975  1.00 55.57           O1-
ATOM   1562  HN  GLU A 159      33.469 164.013  36.909  0.00 99.00           H  
ATOM   1563  N   SER A 160      36.514 164.143  35.495  1.00 42.13           N  
ATOM   1564  CA  SER A 160      37.937 164.393  35.283  1.00 41.72           C  
ATOM   1565  C   SER A 160      38.785 163.123  35.461  1.00 40.99           C  
ATOM   1566  O   SER A 160      39.632 162.797  34.619  1.00 41.01           O  
ATOM   1567  CB  SER A 160      38.426 165.491  36.226  1.00 41.59           C  
ATOM   1568  OG  SER A 160      39.830 165.626  36.136  1.00 43.57           O  
ATOM   1569  HN  SER A 160      35.948 164.639  36.214  0.00 99.00           H  
ATOM   1570  HG  SER A 160      40.270 164.936  36.710  0.00 99.00           H  
ATOM   1571  N   ALA A 161      38.557 162.411  36.559  1.00 40.28           N  
ATOM   1572  CA  ALA A 161      39.280 161.164  36.812  1.00 40.05           C  
ATOM   1573  C   ALA A 161      38.924 160.085  35.793  1.00 39.92           C  
ATOM   1574  O   ALA A 161      39.811 159.406  35.270  1.00 39.53           O  
ATOM   1575  CB  ALA A 161      39.023 160.669  38.218  1.00 39.81           C  
ATOM   1576  HN  ALA A 161      37.847 162.801  37.200  0.00 99.00           H  
ATOM   1577  N   LYS A 162      37.627 159.941  35.504  1.00 40.03           N  
ATOM   1578  CA  LYS A 162      37.175 158.950  34.525  1.00 40.50           C  
ATOM   1579  C   LYS A 162      37.781 159.173  33.133  1.00 40.10           C  
ATOM   1580  O   LYS A 162      38.136 158.204  32.451  1.00 40.05           O  
ATOM   1581  CB  LYS A 162      35.645 158.913  34.448  1.00 40.55           C  
ATOM   1582  CG  LYS A 162      35.083 157.797  33.542  1.00 43.18           C  
ATOM   1583  CD  LYS A 162      33.565 157.900  33.409  1.00 45.81           C  
ATOM   1584  CE  LYS A 162      32.876 157.469  34.685  1.00 47.42           C  
ATOM   1585  NZ  LYS A 162      31.402 157.404  34.494  1.00 48.35           N1+
ATOM   1586  HN  LYS A 162      36.991 160.572  36.017  0.00 99.00           H  
ATOM   1587  HZ1 LYS A 162      31.096 156.458  34.595  0.00 99.00           H  
ATOM   1588  HZ2 LYS A 162      30.953 157.976  35.180  0.00 99.00           H  
ATOM   1589  HZ3 LYS A 162      31.171 157.735  33.579  0.00 99.00           H  
ATOM   1590  N   GLN A 163      37.892 160.439  32.722  1.00 40.17           N  
ATOM   1591  CA  GLN A 163      38.437 160.787  31.410  1.00 40.34           C  
ATOM   1592  C   GLN A 163      39.931 160.465  31.331  1.00 39.46           C  
ATOM   1593  O   GLN A 163      40.400 159.902  30.334  1.00 38.48           O  
ATOM   1594  CB  GLN A 163      38.152 162.244  31.040  1.00 41.34           C  
ATOM   1595  CG  GLN A 163      36.804 162.428  30.303  1.00 45.67           C  
ATOM   1596  CD  GLN A 163      36.222 163.834  30.417  1.00 52.08           C  
ATOM   1597  NE2 GLN A 163      34.905 163.950  30.191  0.00 99.00           N  
ATOM   1598  OE1 GLN A 163      36.942 164.801  30.703  0.00 99.00           O  
ATOM   1599  HN  GLN A 163      37.561 161.147  33.409  0.00 99.00           H  
ATOM   1600 1HE2 GLN A 163      34.450 164.850  30.263  0.00 99.00           H  
ATOM   1601 2HE2 GLN A 163      34.380 163.116  29.946  0.00 99.00           H  
ATOM   1602  N   LEU A 164      40.664 160.778  32.398  1.00 38.26           N  
ATOM   1603  CA  LEU A 164      42.094 160.481  32.426  1.00 37.77           C  
ATOM   1604  C   LEU A 164      42.313 158.965  32.489  1.00 37.11           C  
ATOM   1605  O   LEU A 164      43.172 158.419  31.792  1.00 36.72           O  
ATOM   1606  CB  LEU A 164      42.784 161.202  33.598  1.00 37.80           C  
ATOM   1607  CG  LEU A 164      44.315 161.053  33.626  1.00 39.56           C  
ATOM   1608  CD1 LEU A 164      44.946 161.517  32.311  1.00 40.38           C  
ATOM   1609  CD2 LEU A 164      44.909 161.809  34.805  1.00 39.20           C  
ATOM   1610  HN  LEU A 164      40.154 161.229  33.169  0.00 99.00           H  
ATOM   1611  N   ALA A 165      41.514 158.296  33.317  1.00 36.04           N  
ATOM   1612  CA  ALA A 165      41.571 156.844  33.468  1.00 36.12           C  
ATOM   1613  C   ALA A 165      41.306 156.115  32.152  1.00 35.87           C  
ATOM   1614  O   ALA A 165      41.998 155.132  31.839  1.00 35.71           O  
ATOM   1615  CB  ALA A 165      40.576 156.374  34.541  1.00 35.87           C  
ATOM   1616  HN  ALA A 165      40.844 158.897  33.848  0.00 99.00           H  
ATOM   1617  N   THR A 166      40.306 156.595  31.404  1.00 35.37           N  
ATOM   1618  CA  THR A 166      39.968 156.068  30.083  1.00 35.67           C  
ATOM   1619  C   THR A 166      41.135 156.199  29.117  1.00 35.68           C  
ATOM   1620  O   THR A 166      41.503 155.228  28.450  1.00 35.37           O  
ATOM   1621  CB  THR A 166      38.703 156.775  29.541  1.00 35.99           C  
ATOM   1622  CG2 THR A 166      38.295 156.234  28.160  1.00 36.45           C  
ATOM   1623  OG1 THR A 166      37.606 156.432  30.403  1.00 34.88           O  
ATOM   1624  HN  THR A 166      39.784 157.386  31.851  0.00 99.00           H  
ATOM   1625  HG1 THR A 166      37.651 156.967  31.252  0.00 99.00           H  
ATOM   1626  N   LEU A 167      41.723 157.392  29.070  1.00 35.98           N  
ATOM   1627  CA  LEU A 167      42.911 157.637  28.251  1.00 36.42           C  
ATOM   1628  C   LEU A 167      44.030 156.644  28.595  1.00 36.08           C  
ATOM   1629  O   LEU A 167      44.645 156.056  27.702  1.00 35.54           O  
ATOM   1630  CB  LEU A 167      43.397 159.084  28.438  1.00 36.86           C  
ATOM   1631  CG  LEU A 167      44.453 159.626  27.461  1.00 37.55           C  
ATOM   1632  CD1 LEU A 167      44.306 161.140  27.334  1.00 39.04           C  
ATOM   1633  CD2 LEU A 167      45.878 159.269  27.916  1.00 39.08           C  
ATOM   1634  HN  LEU A 167      41.273 158.123  29.655  0.00 99.00           H  
ATOM   1635  N   PHE A 168      44.275 156.465  29.893  1.00 36.10           N  
ATOM   1636  CA  PHE A 168      45.291 155.533  30.417  1.00 36.15           C  
ATOM   1637  C   PHE A 168      45.102 154.118  29.867  1.00 35.97           C  
ATOM   1638  O   PHE A 168      46.058 153.484  29.398  1.00 35.00           O  
ATOM   1639  CB  PHE A 168      45.234 155.548  31.950  1.00 36.51           C  
ATOM   1640  CG  PHE A 168      46.045 154.474  32.629  1.00 36.82           C  
ATOM   1641  CD1 PHE A 168      47.432 154.383  32.445  1.00 37.71           C  
ATOM   1642  CD2 PHE A 168      45.427 153.575  33.488  1.00 38.02           C  
ATOM   1643  CE1 PHE A 168      48.171 153.396  33.100  1.00 38.67           C  
ATOM   1644  CE2 PHE A 168      46.167 152.580  34.151  1.00 38.62           C  
ATOM   1645  CZ  PHE A 168      47.542 152.491  33.948  1.00 37.98           C  
ATOM   1646  HN  PHE A 168      43.676 157.052  30.526  0.00 99.00           H  
ATOM   1647  N   VAL A 169      43.867 153.632  29.907  1.00 35.37           N  
ATOM   1648  CA  VAL A 169      43.565 152.313  29.366  1.00 35.70           C  
ATOM   1649  C   VAL A 169      43.808 152.261  27.848  1.00 35.71           C  
ATOM   1650  O   VAL A 169      44.528 151.376  27.376  1.00 36.31           O  
ATOM   1651  CB  VAL A 169      42.111 151.857  29.712  1.00 35.30           C  
ATOM   1652  CG1 VAL A 169      41.763 150.548  28.999  1.00 34.90           C  
ATOM   1653  CG2 VAL A 169      41.937 151.708  31.225  1.00 35.90           C  
ATOM   1654  HN  VAL A 169      43.163 154.251  30.341  0.00 99.00           H  
ATOM   1655  N   ASN A 170      43.217 153.200  27.098  1.00 35.33           N  
ATOM   1656  CA  ASN A 170      43.379 153.283  25.642  1.00 34.82           C  
ATOM   1657  C   ASN A 170      44.859 153.240  25.235  1.00 35.29           C  
ATOM   1658  O   ASN A 170      45.244 152.514  24.321  1.00 35.27           O  
ATOM   1659  CB  ASN A 170      42.803 154.594  25.088  1.00 34.74           C  
ATOM   1660  CG  ASN A 170      41.304 154.751  25.294  1.00 34.82           C  
ATOM   1661  ND2 ASN A 170      40.588 153.660  25.604  0.00 99.00           N  
ATOM   1662  OD1 ASN A 170      40.800 155.875  25.191  0.00 99.00           O  
ATOM   1663  HN  ASN A 170      42.628 153.871  27.642  0.00 99.00           H  
ATOM   1664 1HD2 ASN A 170      41.082 152.786  25.692  0.00 99.00           H  
ATOM   1665 2HD2 ASN A 170      39.616 153.717  25.740  0.00 99.00           H  
ATOM   1666  N   LEU A 171      45.666 154.026  25.933  1.00 35.62           N  
ATOM   1667  CA  LEU A 171      47.100 154.104  25.679  1.00 36.51           C  
ATOM   1668  C   LEU A 171      47.907 152.870  26.101  1.00 36.52           C  
ATOM   1669  O   LEU A 171      48.862 152.496  25.414  1.00 36.90           O  
ATOM   1670  CB  LEU A 171      47.662 155.330  26.391  1.00 36.52           C  
ATOM   1671  CG  LEU A 171      49.099 155.755  26.101  1.00 38.17           C  
ATOM   1672  CD1 LEU A 171      49.381 155.852  24.608  1.00 38.18           C  
ATOM   1673  CD2 LEU A 171      49.331 157.102  26.785  1.00 40.14           C  
ATOM   1674  HN  LEU A 171      45.190 154.583  26.678  0.00 99.00           H  
ATOM   1675  N   CYS A 172      47.553 152.261  27.231  1.00 36.95           N  
ATOM   1676  CA  CYS A 172      48.299 151.102  27.736  1.00 37.57           C  
ATOM   1677  C   CYS A 172      48.120 149.870  26.857  1.00 36.69           C  
ATOM   1678  O   CYS A 172      49.074 149.104  26.640  1.00 35.83           O  
ATOM   1679  CB  CYS A 172      47.840 150.741  29.149  1.00 38.25           C  
ATOM   1680  SG  CYS A 172      48.664 151.647  30.457  1.00 45.94           S  
ATOM   1681  HN  CYS A 172      46.730 152.663  27.710  0.00 99.00           H  
ATOM   1682  HG  CYS A 172      49.008 151.009  31.150  0.00 99.00           H  
ATOM   1683  N   VAL A 173      46.893 149.678  26.366  1.00 35.56           N  
ATOM   1684  CA  VAL A 173      46.511 148.424  25.711  1.00 35.47           C  
ATOM   1685  C   VAL A 173      45.778 148.581  24.352  1.00 34.64           C  
ATOM   1686  O   VAL A 173      45.219 147.612  23.836  1.00 34.38           O  
ATOM   1687  CB  VAL A 173      45.708 147.485  26.689  1.00 35.67           C  
ATOM   1688  CG1 VAL A 173      46.552 147.116  27.922  1.00 36.55           C  
ATOM   1689  CG2 VAL A 173      44.356 148.098  27.110  1.00 35.90           C  
ATOM   1690  HN  VAL A 173      46.246 150.480  26.487  0.00 99.00           H  
ATOM   1691  N   THR A 174      45.806 149.792  23.787  1.00 34.55           N  
ATOM   1692  CA  THR A 174      45.229 150.130  22.465  1.00 34.89           C  
ATOM   1693  C   THR A 174      43.838 149.528  22.214  1.00 35.01           C  
ATOM   1694  O   THR A 174      43.520 149.015  21.129  1.00 34.71           O  
ATOM   1695  CB  THR A 174      46.199 149.818  21.296  1.00 35.10           C  
ATOM   1696  CG2 THR A 174      47.523 150.541  21.492  1.00 35.40           C  
ATOM   1697  OG1 THR A 174      46.548 148.425  21.297  1.00 35.83           O  
ATOM   1698  HN  THR A 174      46.292 150.521  24.380  0.00 99.00           H  
ATOM   1699  HG1 THR A 174      46.988 148.176  20.429  0.00 99.00           H  
ATOM   1700  N   ALA A 175      43.019 149.619  23.247  1.00 35.20           N  
ATOM   1701  CA  ALA A 175      41.678 149.069  23.227  1.00 35.11           C  
ATOM   1702  C   ALA A 175      40.787 149.969  24.058  1.00 35.20           C  
ATOM   1703  O   ALA A 175      41.268 150.763  24.881  1.00 34.53           O  
ATOM   1704  CB  ALA A 175      41.689 147.659  23.777  1.00 35.20           C  
ATOM   1705  HN  ALA A 175      43.420 150.119  24.075  0.00 99.00           H  
ATOM   1706  N   GLU A 176      39.481 149.865  23.818  1.00 34.89           N  
ATOM   1707  CA  GLU A 176      38.506 150.665  24.547  1.00 34.73           C  
ATOM   1708  C   GLU A 176      38.245 150.049  25.918  1.00 34.72           C  
ATOM   1709  O   GLU A 176      38.443 148.839  26.121  1.00 34.49           O  
ATOM   1710  CB  GLU A 176      37.178 150.779  23.766  1.00 34.62           C  
ATOM   1711  CG  GLU A 176      37.305 151.282  22.342  1.00 36.40           C  
ATOM   1712  CD  GLU A 176      37.649 152.760  22.250  1.00 38.00           C  
ATOM   1713  OE1 GLU A 176      37.375 153.535  23.192  1.00 38.73           O  
ATOM   1714  OE2 GLU A 176      38.199 153.162  21.218  1.00 41.24           O1-
ATOM   1715  HN  GLU A 176      39.227 149.179  23.082  0.00 99.00           H  
ATOM   1716  N   THR A 177      37.791 150.873  26.861  1.00 33.84           N  
ATOM   1717  CA  THR A 177      37.562 150.381  28.217  1.00 33.86           C  
ATOM   1718  C   THR A 177      36.482 149.314  28.263  1.00 33.68           C  
ATOM   1719  O   THR A 177      36.578 148.371  29.046  1.00 32.88           O  
ATOM   1720  CB  THR A 177      37.225 151.519  29.196  1.00 34.23           C  
ATOM   1721  CG2 THR A 177      38.351 152.562  29.229  1.00 34.15           C  
ATOM   1722  OG1 THR A 177      36.093 152.252  28.710  1.00 33.62           O  
ATOM   1723  HN  THR A 177      37.624 151.841  26.562  0.00 99.00           H  
ATOM   1724  HG1 THR A 177      35.505 152.534  29.475  0.00 99.00           H  
ATOM   1725  N   HIS A 178      35.468 149.457  27.406  1.00 34.02           N  
ATOM   1726  CA  HIS A 178      34.393 148.467  27.337  1.00 34.44           C  
ATOM   1727  C   HIS A 178      34.792 147.171  26.610  1.00 34.50           C  
ATOM   1728  O   HIS A 178      34.012 146.228  26.577  1.00 35.03           O  
ATOM   1729  CB  HIS A 178      33.151 149.089  26.669  1.00 34.50           C  
ATOM   1730  CG  HIS A 178      33.397 149.561  25.265  1.00 35.20           C  
ATOM   1731  CD2 HIS A 178      33.443 148.885  24.092  0.00 99.00           C  
ATOM   1732  ND1 HIS A 178      33.637 150.883  24.956  0.00 99.00           N  
ATOM   1733  CE1 HIS A 178      33.807 151.003  23.650  0.00 99.00           C  
ATOM   1734  NE2 HIS A 178      33.697 149.806  23.104  0.00 99.00           N  
ATOM   1735  HN  HIS A 178      35.509 150.302  26.815  0.00 99.00           H  
ATOM   1736  HD1 HIS A 178      33.677 151.631  25.617  0.00 99.00           H  
ATOM   1737  N   GLU A 179      35.991 147.125  26.014  1.00 34.54           N  
ATOM   1738  CA  GLU A 179      36.412 145.948  25.246  1.00 34.11           C  
ATOM   1739  C   GLU A 179      37.138 144.920  26.106  1.00 34.23           C  
ATOM   1740  O   GLU A 179      37.166 143.724  25.774  1.00 33.90           O  
ATOM   1741  CB  GLU A 179      37.308 146.344  24.061  1.00 34.17           C  
ATOM   1742  CG  GLU A 179      36.579 147.010  22.897  1.00 35.84           C  
ATOM   1743  CD  GLU A 179      37.509 147.571  21.828  1.00 37.73           C  
ATOM   1744  OE1 GLU A 179      38.716 147.806  22.092  1.00 37.77           O  
ATOM   1745  OE2 GLU A 179      37.022 147.803  20.702  1.00 39.17           O1-
ATOM   1746  HN  GLU A 179      36.574 147.967  26.140  0.00 99.00           H  
ATOM   1747  N   VAL A 180      37.743 145.393  27.193  1.00 34.05           N  
ATOM   1748  CA  VAL A 180      38.690 144.586  27.964  1.00 34.37           C  
ATOM   1749  C   VAL A 180      38.231 144.217  29.378  1.00 34.27           C  
ATOM   1750  O   VAL A 180      37.595 145.017  30.067  1.00 34.60           O  
ATOM   1751  CB  VAL A 180      40.078 145.295  28.057  1.00 34.49           C  
ATOM   1752  CG1 VAL A 180      40.591 145.677  26.670  1.00 34.71           C  
ATOM   1753  CG2 VAL A 180      40.013 146.526  28.980  1.00 35.43           C  
ATOM   1754  HN  VAL A 180      37.489 146.369  27.443  0.00 99.00           H  
ATOM   1755  N   SER A 181      38.583 143.004  29.804  1.00 33.69           N  
ATOM   1756  CA  SER A 181      38.381 142.536  31.170  1.00 33.68           C  
ATOM   1757  C   SER A 181      39.095 143.419  32.215  1.00 33.74           C  
ATOM   1758  O   SER A 181      40.276 143.769  32.040  1.00 34.45           O  
ATOM   1759  CB  SER A 181      38.919 141.103  31.298  1.00 33.26           C  
ATOM   1760  OG  SER A 181      39.246 140.783  32.640  1.00 34.46           O  
ATOM   1761  HN  SER A 181      39.025 142.406  29.059  0.00 99.00           H  
ATOM   1762  HG  SER A 181      39.096 139.808  32.796  0.00 99.00           H  
ATOM   1763  N   ALA A 182      38.391 143.754  33.294  1.00 33.42           N  
ATOM   1764  CA  ALA A 182      38.997 144.459  34.416  1.00 34.13           C  
ATOM   1765  C   ALA A 182      40.125 143.639  35.053  1.00 33.96           C  
ATOM   1766  O   ALA A 182      41.210 144.183  35.324  1.00 35.01           O  
ATOM   1767  CB  ALA A 182      37.942 144.856  35.457  1.00 33.93           C  
ATOM   1768  HN  ALA A 182      37.391 143.473  33.265  0.00 99.00           H  
ATOM   1769  N   LEU A 183      39.903 142.337  35.264  1.00 34.22           N  
ATOM   1770  CA  LEU A 183      40.977 141.472  35.804  1.00 33.91           C  
ATOM   1771  C   LEU A 183      42.231 141.474  34.941  1.00 33.96           C  
ATOM   1772  O   LEU A 183      43.343 141.682  35.468  1.00 33.45           O  
ATOM   1773  CB  LEU A 183      40.515 140.028  36.042  1.00 33.62           C  
ATOM   1774  CG  LEU A 183      41.603 139.023  36.505  1.00 34.14           C  
ATOM   1775  CD1 LEU A 183      42.067 139.291  37.928  1.00 33.45           C  
ATOM   1776  CD2 LEU A 183      41.151 137.575  36.346  1.00 34.67           C  
ATOM   1777  HN  LEU A 183      38.965 142.000  35.030  0.00 99.00           H  
ATOM   1778  N   TRP A 184      42.059 141.253  33.630  1.00 33.51           N  
ATOM   1779  CA  TRP A 184      43.212 141.234  32.714  1.00 33.77           C  
ATOM   1780  C   TRP A 184      43.983 142.560  32.724  1.00 33.96           C  
ATOM   1781  O   TRP A 184      45.225 142.570  32.771  1.00 34.10           O  
ATOM   1782  CB  TRP A 184      42.803 140.855  31.270  1.00 33.01           C  
ATOM   1783  CG  TRP A 184      43.941 141.051  30.311  1.00 33.81           C  
ATOM   1784  CD1 TRP A 184      45.001 140.199  30.094  1.00 33.64           C  
ATOM   1785  CD2 TRP A 184      44.183 142.202  29.508  1.00 32.93           C  
ATOM   1786  CE2 TRP A 184      45.391 141.982  28.803  1.00 34.02           C  
ATOM   1787  CE3 TRP A 184      43.490 143.405  29.292  1.00 35.51           C  
ATOM   1788  NE1 TRP A 184      45.863 140.747  29.171  1.00 33.97           N  
ATOM   1789  CZ2 TRP A 184      45.914 142.910  27.908  1.00 34.26           C  
ATOM   1790  CZ3 TRP A 184      44.014 144.329  28.404  1.00 34.66           C  
ATOM   1791  CH2 TRP A 184      45.222 144.075  27.725  1.00 35.37           C  
ATOM   1792  HN  TRP A 184      41.088 141.104  33.332  0.00 99.00           H  
ATOM   1793  HE1 TRP A 184      46.694 140.318  28.825  0.00 99.00           H  
ATOM   1794  N   PHE A 185      43.262 143.679  32.656  1.00 34.13           N  
ATOM   1795  CA  PHE A 185      43.925 144.983  32.672  1.00 34.44           C  
ATOM   1796  C   PHE A 185      44.699 145.263  33.981  1.00 34.47           C  
ATOM   1797  O   PHE A 185      45.842 145.780  33.946  1.00 34.48           O  
ATOM   1798  CB  PHE A 185      42.946 146.130  32.376  1.00 34.30           C  
ATOM   1799  CG  PHE A 185      43.636 147.464  32.242  1.00 34.39           C  
ATOM   1800  CD1 PHE A 185      44.326 147.789  31.067  1.00 34.89           C  
ATOM   1801  CD2 PHE A 185      43.680 148.342  33.313  1.00 34.12           C  
ATOM   1802  CE1 PHE A 185      45.012 148.994  30.956  1.00 35.68           C  
ATOM   1803  CE2 PHE A 185      44.362 149.552  33.213  1.00 35.55           C  
ATOM   1804  CZ  PHE A 185      45.031 149.882  32.032  1.00 35.37           C  
ATOM   1805  HN  PHE A 185      42.246 143.549  32.594  0.00 99.00           H  
ATOM   1806  N   LEU A 186      44.075 144.946  35.119  1.00 34.53           N  
ATOM   1807  CA  LEU A 186      44.749 145.034  36.428  1.00 34.76           C  
ATOM   1808  C   LEU A 186      45.983 144.135  36.513  1.00 34.74           C  
ATOM   1809  O   LEU A 186      47.010 144.541  37.062  1.00 34.97           O  
ATOM   1810  CB  LEU A 186      43.780 144.716  37.578  1.00 34.81           C  
ATOM   1811  CG  LEU A 186      42.583 145.682  37.734  1.00 34.65           C  
ATOM   1812  CD1 LEU A 186      41.492 145.061  38.583  1.00 34.34           C  
ATOM   1813  CD2 LEU A 186      42.976 147.031  38.327  1.00 36.14           C  
ATOM   1814  HN  LEU A 186      43.092 144.638  35.007  0.00 99.00           H  
ATOM   1815  N   TRP A 187      45.890 142.929  35.961  1.00 34.44           N  
ATOM   1816  CA  TRP A 187      47.062 142.066  35.840  1.00 34.89           C  
ATOM   1817  C   TRP A 187      48.121 142.729  34.972  1.00 35.04           C  
ATOM   1818  O   TRP A 187      49.304 142.785  35.359  1.00 34.59           O  
ATOM   1819  CB  TRP A 187      46.699 140.674  35.294  1.00 34.49           C  
ATOM   1820  CG  TRP A 187      47.914 139.874  34.871  1.00 35.61           C  
ATOM   1821  CD1 TRP A 187      48.737 139.144  35.685  1.00 35.82           C  
ATOM   1822  CD2 TRP A 187      48.452 139.755  33.548  1.00 35.35           C  
ATOM   1823  CE2 TRP A 187      49.600 138.927  33.634  1.00 35.95           C  
ATOM   1824  CE3 TRP A 187      48.084 140.270  32.286  1.00 34.11           C  
ATOM   1825  NE1 TRP A 187      49.753 138.571  34.950  1.00 35.29           N  
ATOM   1826  CZ2 TRP A 187      50.370 138.593  32.518  1.00 34.11           C  
ATOM   1827  CZ3 TRP A 187      48.855 139.935  31.171  1.00 34.59           C  
ATOM   1828  CH2 TRP A 187      49.985 139.094  31.299  1.00 35.03           C  
ATOM   1829  HN  TRP A 187      44.946 142.665  35.636  0.00 99.00           H  
ATOM   1830  HE1 TRP A 187      50.479 137.993  35.314  0.00 99.00           H  
ATOM   1831  N   TYR A 188      47.704 143.215  33.799  1.00 35.05           N  
ATOM   1832  CA  TYR A 188      48.635 143.817  32.841  1.00 34.96           C  
ATOM   1833  C   TYR A 188      49.479 144.924  33.478  1.00 35.14           C  
ATOM   1834  O   TYR A 188      50.700 144.950  33.323  1.00 34.63           O  
ATOM   1835  CB  TYR A 188      47.882 144.331  31.609  1.00 34.79           C  
ATOM   1836  CG  TYR A 188      48.770 144.671  30.436  1.00 35.21           C  
ATOM   1837  CD1 TYR A 188      49.158 143.686  29.523  1.00 34.64           C  
ATOM   1838  CD2 TYR A 188      49.229 145.974  30.239  1.00 35.51           C  
ATOM   1839  CE1 TYR A 188      49.966 143.997  28.438  1.00 34.39           C  
ATOM   1840  CE2 TYR A 188      50.053 146.289  29.160  1.00 35.84           C  
ATOM   1841  CZ  TYR A 188      50.406 145.291  28.263  1.00 34.33           C  
ATOM   1842  OH  TYR A 188      51.222 145.585  27.205  1.00 35.69           O  
ATOM   1843  HN  TYR A 188      46.685 143.130  33.630  0.00 99.00           H  
ATOM   1844  HH  TYR A 188      51.671 146.463  27.367  0.00 99.00           H  
ATOM   1845  N   VAL A 189      48.832 145.823  34.209  1.00 34.95           N  
ATOM   1846  CA  VAL A 189      49.539 146.928  34.869  1.00 35.65           C  
ATOM   1847  C   VAL A 189      50.459 146.420  35.994  1.00 35.90           C  
ATOM   1848  O   VAL A 189      51.622 146.840  36.106  1.00 36.04           O  
ATOM   1849  CB  VAL A 189      48.548 147.986  35.408  1.00 35.73           C  
ATOM   1850  CG1 VAL A 189      49.275 149.041  36.292  1.00 34.81           C  
ATOM   1851  CG2 VAL A 189      47.788 148.671  34.248  1.00 36.02           C  
ATOM   1852  HN  VAL A 189      47.808 145.684  34.275  0.00 99.00           H  
ATOM   1853  N   LYS A 190      49.938 145.518  36.820  1.00 36.11           N  
ATOM   1854  CA  LYS A 190      50.708 144.972  37.942  1.00 36.76           C  
ATOM   1855  C   LYS A 190      51.987 144.260  37.472  1.00 36.71           C  
ATOM   1856  O   LYS A 190      53.066 144.423  38.074  1.00 36.62           O  
ATOM   1857  CB  LYS A 190      49.829 144.018  38.749  1.00 37.18           C  
ATOM   1858  CG  LYS A 190      50.537 143.331  39.908  1.00 39.79           C  
ATOM   1859  CD  LYS A 190      50.933 141.909  39.544  1.00 41.02           C  
ATOM   1860  CE  LYS A 190      51.865 141.320  40.597  1.00 43.04           C  
ATOM   1861  NZ  LYS A 190      51.123 140.935  41.815  1.00 44.53           N1+
ATOM   1862  HN  LYS A 190      48.963 145.239  36.609  0.00 99.00           H  
ATOM   1863  HZ1 LYS A 190      51.051 139.937  41.865  0.00 99.00           H  
ATOM   1864  HZ2 LYS A 190      51.606 141.273  42.625  0.00 99.00           H  
ATOM   1865  HZ3 LYS A 190      50.204 141.331  41.789  0.00 99.00           H  
ATOM   1866  N   GLN A 191      51.878 143.488  36.394  1.00 36.10           N  
ATOM   1867  CA  GLN A 191      53.030 142.722  35.914  1.00 36.23           C  
ATOM   1868  C   GLN A 191      54.082 143.593  35.197  1.00 36.37           C  
ATOM   1869  O   GLN A 191      55.160 143.105  34.850  1.00 36.26           O  
ATOM   1870  CB  GLN A 191      52.581 141.514  35.071  1.00 36.29           C  
ATOM   1871  CG  GLN A 191      51.802 141.865  33.805  1.00 36.15           C  
ATOM   1872  CD  GLN A 191      52.677 141.949  32.572  1.00 37.20           C  
ATOM   1873  NE2 GLN A 191      52.326 142.850  31.663  0.00 99.00           N  
ATOM   1874  OE1 GLN A 191      53.663 141.203  32.438  0.00 99.00           O  
ATOM   1875  HN  GLN A 191      50.953 143.477  35.946  0.00 99.00           H  
ATOM   1876 1HE2 GLN A 191      52.874 142.975  30.813  0.00 99.00           H  
ATOM   1877 2HE2 GLN A 191      51.497 143.418  31.826  0.00 99.00           H  
ATOM   1878  N   CYS A 192      53.785 144.882  35.006  1.00 36.25           N  
ATOM   1879  CA  CYS A 192      54.815 145.836  34.566  1.00 36.06           C  
ATOM   1880  C   CYS A 192      55.436 146.597  35.746  1.00 36.38           C  
ATOM   1881  O   CYS A 192      56.277 147.486  35.549  1.00 37.40           O  
ATOM   1882  CB  CYS A 192      54.242 146.830  33.543  1.00 36.05           C  
ATOM   1883  SG  CYS A 192      53.746 146.115  31.959  1.00 36.80           S  
ATOM   1884  HN  CYS A 192      52.806 145.141  35.187  0.00 99.00           H  
ATOM   1885  HG  CYS A 192      52.849 145.684  32.054  0.00 99.00           H  
ATOM   1886  N   GLY A 193      55.013 146.263  36.962  1.00 36.08           N  
ATOM   1887  CA  GLY A 193      55.474 146.937  38.169  1.00 36.20           C  
ATOM   1888  C   GLY A 193      54.546 148.036  38.687  1.00 36.08           C  
ATOM   1889  O   GLY A 193      54.922 148.786  39.582  1.00 36.17           O  
ATOM   1890  HN  GLY A 193      54.323 145.477  36.976  0.00 99.00           H  
ATOM   1891  N   GLY A 194      53.332 148.147  38.134  1.00 36.17           N  
ATOM   1892  CA  GLY A 194      52.376 149.135  38.630  1.00 36.52           C  
ATOM   1893  C   GLY A 194      52.232 150.431  37.840  1.00 36.74           C  
ATOM   1894  O   GLY A 194      52.921 150.633  36.837  1.00 36.55           O  
ATOM   1895  HN  GLY A 194      53.142 147.498  37.358  0.00 99.00           H  
ATOM   1896  N   THR A 195      51.322 151.305  38.292  1.00 36.82           N  
ATOM   1897  CA  THR A 195      50.945 152.497  37.527  1.00 36.72           C  
ATOM   1898  C   THR A 195      52.102 153.443  37.266  1.00 36.84           C  
ATOM   1899  O   THR A 195      52.305 153.849  36.132  1.00 36.67           O  
ATOM   1900  CB  THR A 195      49.775 153.294  38.176  1.00 36.84           C  
ATOM   1901  CG2 THR A 195      48.518 152.436  38.306  1.00 36.03           C  
ATOM   1902  OG1 THR A 195      50.113 153.673  39.520  1.00 36.91           O  
ATOM   1903  HN  THR A 195      50.915 151.066  39.216  0.00 99.00           H  
ATOM   1904  HG1 THR A 195      50.021 152.885  40.137  0.00 99.00           H  
ATOM   1905  N   THR A 196      52.835 153.807  38.315  1.00 36.52           N  
ATOM   1906  CA  THR A 196      53.967 154.721  38.164  1.00 36.54           C  
ATOM   1907  C   THR A 196      54.972 154.205  37.143  1.00 36.34           C  
ATOM   1908  O   THR A 196      55.358 154.937  36.233  1.00 37.26           O  
ATOM   1909  CB  THR A 196      54.631 155.000  39.530  1.00 36.23           C  
ATOM   1910  CG2 THR A 196      55.658 156.137  39.417  1.00 36.98           C  
ATOM   1911  OG1 THR A 196      53.647 155.543  40.414  1.00 37.41           O  
ATOM   1912  HN  THR A 196      52.544 153.400  39.219  0.00 99.00           H  
ATOM   1913  HG1 THR A 196      52.744 155.144  40.221  0.00 99.00           H  
ATOM   1914  N   ARG A 197      55.377 152.946  37.277  1.00 36.20           N  
ATOM   1915  CA  ARG A 197      56.364 152.362  36.371  1.00 36.13           C  
ATOM   1916  C   ARG A 197      55.870 152.338  34.915  1.00 35.86           C  
ATOM   1917  O   ARG A 197      56.614 152.676  33.992  1.00 35.39           O  
ATOM   1918  CB  ARG A 197      56.772 150.956  36.838  1.00 36.10           C  
ATOM   1919  CG  ARG A 197      58.054 150.421  36.177  1.00 36.91           C  
ATOM   1920  CD  ARG A 197      59.323 151.131  36.643  1.00 36.98           C  
ATOM   1921  NE  ARG A 197      59.751 150.674  37.963  1.00 38.11           N  
ATOM   1922  CZ  ARG A 197      60.757 151.208  38.661  1.00 38.49           C  
ATOM   1923  NH1 ARG A 197      61.448 152.224  38.175  1.00 38.91           N1+
ATOM   1924  NH2 ARG A 197      61.068 150.718  39.848  1.00 39.56           N  
ATOM   1925  HN  ARG A 197      54.942 152.427  38.061  0.00 99.00           H  
ATOM   1926  HE  ARG A 197      59.254 149.901  38.378  0.00 99.00           H  
ATOM   1927 1HH1 ARG A 197      61.220 152.624  37.289  0.00 99.00           H  
ATOM   1928 2HH1 ARG A 197      62.217 152.605  38.703  0.00 99.00           H  
ATOM   1929 1HH2 ARG A 197      60.535 149.958  40.231  0.00 99.00           H  
ATOM   1930 2HH2 ARG A 197      61.831 151.100  40.369  0.00 99.00           H  
ATOM   1931  N   ILE A 198      54.605 151.975  34.711  1.00 35.10           N  
ATOM   1932  CA  ILE A 198      54.106 151.842  33.346  1.00 35.48           C  
ATOM   1933  C   ILE A 198      53.905 153.183  32.622  1.00 35.47           C  
ATOM   1934  O   ILE A 198      54.076 153.250  31.410  1.00 35.81           O  
ATOM   1935  CB  ILE A 198      52.831 150.932  33.292  1.00 35.30           C  
ATOM   1936  CG1 ILE A 198      52.717 150.230  31.920  1.00 35.79           C  
ATOM   1937  CG2 ILE A 198      51.584 151.709  33.682  1.00 35.35           C  
ATOM   1938  CD1 ILE A 198      51.484 149.265  31.805  1.00 35.92           C  
ATOM   1939  HN  ILE A 198      54.047 151.807  35.552  0.00 99.00           H  
ATOM   1940  N   ILE A 199      53.570 154.246  33.354  1.00 36.09           N  
ATOM   1941  CA  ILE A 199      53.275 155.539  32.726  1.00 36.42           C  
ATOM   1942  C   ILE A 199      54.466 156.463  32.598  1.00 36.78           C  
ATOM   1943  O   ILE A 199      54.392 157.476  31.897  1.00 37.31           O  
ATOM   1944  CB  ILE A 199      52.117 156.287  33.446  1.00 36.80           C  
ATOM   1945  CG1 ILE A 199      52.569 156.849  34.806  1.00 37.20           C  
ATOM   1946  CG2 ILE A 199      50.893 155.391  33.570  1.00 37.05           C  
ATOM   1947  CD1 ILE A 199      51.730 158.008  35.321  1.00 39.92           C  
ATOM   1948  HN  ILE A 199      53.537 154.085  34.374  0.00 99.00           H  
ATOM   1949  N   SER A 200      55.562 156.123  33.265  1.00 37.02           N  
ATOM   1950  CA  SER A 200      56.679 157.054  33.366  1.00 37.03           C  
ATOM   1951  C   SER A 200      57.646 156.951  32.203  1.00 37.17           C  
ATOM   1952  O   SER A 200      57.876 155.867  31.645  1.00 37.01           O  
ATOM   1953  CB  SER A 200      57.423 156.879  34.697  1.00 37.35           C  
ATOM   1954  OG  SER A 200      56.583 157.249  35.781  1.00 37.84           O  
ATOM   1955  HN  SER A 200      55.553 155.184  33.686  0.00 99.00           H  
ATOM   1956  HG  SER A 200      56.054 156.455  36.076  0.00 99.00           H  
ATOM   1957  N   THR A 201      58.197 158.103  31.839  1.00 36.63           N  
ATOM   1958  CA  THR A 201      59.272 158.181  30.880  1.00 36.68           C  
ATOM   1959  C   THR A 201      60.522 158.077  31.766  1.00 36.47           C  
ATOM   1960  O   THR A 201      61.042 156.977  31.938  1.00 35.96           O  
ATOM   1961  CB  THR A 201      59.154 159.483  30.072  1.00 36.65           C  
ATOM   1962  CG2 THR A 201      60.330 159.685  29.122  1.00 35.63           C  
ATOM   1963  OG1 THR A 201      58.032 159.365  29.180  1.00 37.37           O  
ATOM   1964  HN  THR A 201      57.782 158.942  32.309  0.00 99.00           H  
ATOM   1965  HG1 THR A 201      57.477 158.565  29.425  0.00 99.00           H  
ATOM   1966  N   THR A 202      60.945 159.169  32.395  1.00 37.27           N  
ATOM   1967  CA  THR A 202      62.017 159.081  33.408  1.00 37.66           C  
ATOM   1968  C   THR A 202      61.640 158.041  34.471  1.00 37.92           C  
ATOM   1969  O   THR A 202      60.568 158.131  35.052  1.00 37.86           O  
ATOM   1970  CB  THR A 202      62.257 160.466  34.082  1.00 38.21           C  
ATOM   1971  CG2 THR A 202      63.469 160.405  35.031  1.00 38.60           C  
ATOM   1972  OG1 THR A 202      62.626 161.437  33.089  1.00 38.04           O  
ATOM   1973  HN  THR A 202      60.484 160.047  32.130  0.00 99.00           H  
ATOM   1974  HG1 THR A 202      61.807 161.783  32.620  0.00 99.00           H  
ATOM   1975  N   ASN A 203      62.523 157.066  34.716  1.00 38.36           N  
ATOM   1976  CA  ASN A 203      62.305 155.961  35.670  1.00 39.14           C  
ATOM   1977  C   ASN A 203      61.145 154.987  35.358  1.00 38.64           C  
ATOM   1978  O   ASN A 203      60.676 154.245  36.233  1.00 38.58           O  
ATOM   1979  CB  ASN A 203      62.215 156.457  37.118  1.00 40.33           C  
ATOM   1980  CG  ASN A 203      62.571 155.361  38.135  1.00 42.74           C  
ATOM   1981  ND2 ASN A 203      61.757 155.257  39.184  0.00 99.00           N  
ATOM   1982  OD1 ASN A 203      63.564 154.605  37.967  0.00 99.00           O  
ATOM   1983  HN  ASN A 203      63.413 157.153  34.157  0.00 99.00           H  
ATOM   1984 1HD2 ASN A 203      60.969 155.866  39.270  0.00 99.00           H  
ATOM   1985 2HD2 ASN A 203      61.934 154.567  39.887  0.00 99.00           H  
ATOM   1986  N   GLY A 204      60.714 154.972  34.104  1.00 38.20           N  
ATOM   1987  CA  GLY A 204      59.686 154.045  33.660  1.00 37.21           C  
ATOM   1988  C   GLY A 204      59.913 153.393  32.305  1.00 36.97           C  
ATOM   1989  O   GLY A 204      61.010 153.440  31.730  1.00 36.80           O  
ATOM   1990  HN  GLY A 204      61.168 155.668  33.479  0.00 99.00           H  
ATOM   1991  N   GLY A 205      58.836 152.810  31.777  1.00 36.61           N  
ATOM   1992  CA  GLY A 205      58.865 152.044  30.547  1.00 36.42           C  
ATOM   1993  C   GLY A 205      59.240 152.811  29.301  1.00 36.26           C  
ATOM   1994  O   GLY A 205      59.696 152.195  28.335  1.00 37.14           O  
ATOM   1995  HN  GLY A 205      57.959 152.958  32.338  0.00 99.00           H  
ATOM   1996  N   GLN A 206      59.084 154.138  29.309  1.00 36.28           N  
ATOM   1997  CA  GLN A 206      59.425 154.940  28.131  1.00 36.18           C  
ATOM   1998  C   GLN A 206      60.748 155.710  28.274  1.00 36.16           C  
ATOM   1999  O   GLN A 206      60.990 156.665  27.539  1.00 36.15           O  
ATOM   2000  CB  GLN A 206      58.283 155.902  27.773  1.00 36.31           C  
ATOM   2001  CG  GLN A 206      57.042 155.217  27.203  1.00 35.92           C  
ATOM   2002  CD  GLN A 206      56.330 154.315  28.214  1.00 36.72           C  
ATOM   2003  NE2 GLN A 206      55.769 154.917  29.254  0.00 99.00           N  
ATOM   2004  OE1 GLN A 206      56.265 153.091  28.032  0.00 99.00           O  
ATOM   2005  HN  GLN A 206      58.716 154.533  30.186  0.00 99.00           H  
ATOM   2006 1HE2 GLN A 206      55.269 154.384  29.956  0.00 99.00           H  
ATOM   2007 2HE2 GLN A 206      55.850 155.930  29.338  0.00 99.00           H  
ATOM   2008  N   GLU A 207      61.602 155.301  29.202  1.00 36.52           N  
ATOM   2009  CA  GLU A 207      62.838 156.058  29.462  1.00 36.69           C  
ATOM   2010  C   GLU A 207      63.765 156.173  28.259  1.00 36.45           C  
ATOM   2011  O   GLU A 207      64.347 157.237  28.021  1.00 36.99           O  
ATOM   2012  CB  GLU A 207      63.619 155.497  30.652  1.00 36.90           C  
ATOM   2013  CG  GLU A 207      64.568 156.531  31.259  1.00 37.86           C  
ATOM   2014  CD  GLU A 207      65.368 155.982  32.418  1.00 39.64           C  
ATOM   2015  OE1 GLU A 207      64.995 156.246  33.585  1.00 40.76           O  
ATOM   2016  OE2 GLU A 207      66.366 155.284  32.158  1.00 41.41           O1-
ATOM   2017  HN  GLU A 207      61.342 154.445  29.707  0.00 99.00           H  
ATOM   2018  N   ARG A 208      63.901 155.085  27.508  1.00 36.70           N  
ATOM   2019  CA  ARG A 208      64.956 154.985  26.501  1.00 37.10           C  
ATOM   2020  C   ARG A 208      64.539 154.367  25.169  1.00 36.73           C  
ATOM   2021  O   ARG A 208      63.508 153.714  25.062  1.00 36.61           O  
ATOM   2022  CB  ARG A 208      66.140 154.191  27.070  1.00 37.02           C  
ATOM   2023  CG  ARG A 208      66.859 154.916  28.204  1.00 39.51           C  
ATOM   2024  CD  ARG A 208      67.640 153.989  29.097  1.00 41.24           C  
ATOM   2025  NE  ARG A 208      68.273 154.704  30.198  1.00 43.00           N  
ATOM   2026  CZ  ARG A 208      69.538 155.108  30.207  1.00 43.92           C  
ATOM   2027  NH1 ARG A 208      70.314 154.892  29.161  1.00 43.52           N1+
ATOM   2028  NH2 ARG A 208      70.019 155.746  31.269  1.00 43.77           N  
ATOM   2029  HN  ARG A 208      63.213 154.334  27.693  0.00 99.00           H  
ATOM   2030  HE  ARG A 208      67.710 154.907  31.012  0.00 99.00           H  
ATOM   2031 1HH1 ARG A 208      69.967 154.443  28.340  0.00 99.00           H  
ATOM   2032 2HH1 ARG A 208      71.280 155.186  29.186  0.00 99.00           H  
ATOM   2033 1HH2 ARG A 208      69.419 155.936  32.049  0.00 99.00           H  
ATOM   2034 2HH2 ARG A 208      70.974 156.036  31.290  0.00 99.00           H  
ATOM   2035  N   LYS A 209      65.379 154.574  24.161  1.00 36.14           N  
ATOM   2036  CA  LYS A 209      65.267 153.894  22.884  1.00 36.49           C  
ATOM   2037  C   LYS A 209      66.651 153.385  22.504  1.00 36.52           C  
ATOM   2038  O   LYS A 209      67.658 153.817  23.066  1.00 36.44           O  
ATOM   2039  CB  LYS A 209      64.769 154.861  21.806  1.00 36.49           C  
ATOM   2040  CG  LYS A 209      63.335 155.349  21.980  1.00 38.11           C  
ATOM   2041  CD  LYS A 209      63.052 156.598  21.132  1.00 40.39           C  
ATOM   2042  CE  LYS A 209      63.286 156.376  19.641  1.00 41.82           C  
ATOM   2043  NZ  LYS A 209      62.061 156.004  18.893  1.00 44.17           N1+
ATOM   2044  HN  LYS A 209      66.132 155.275  24.371  0.00 99.00           H  
ATOM   2045  HZ1 LYS A 209      61.274 156.487  19.278  0.00 99.00           H  
ATOM   2046  HZ2 LYS A 209      62.167 156.256  17.931  0.00 99.00           H  
ATOM   2047  HZ3 LYS A 209      61.913 155.017  18.964  0.00 99.00           H  
ATOM   2048  N   PHE A 210      66.700 152.456  21.560  1.00 36.64           N  
ATOM   2049  CA  PHE A 210      67.981 151.979  21.049  1.00 37.44           C  
ATOM   2050  C   PHE A 210      68.518 152.914  19.972  1.00 37.60           C  
ATOM   2051  O   PHE A 210      67.782 153.359  19.080  1.00 37.86           O  
ATOM   2052  CB  PHE A 210      67.854 150.556  20.510  1.00 37.57           C  
ATOM   2053  CG  PHE A 210      67.610 149.530  21.578  1.00 37.78           C  
ATOM   2054  CD1 PHE A 210      66.404 148.834  21.632  1.00 38.36           C  
ATOM   2055  CD2 PHE A 210      68.571 149.277  22.544  1.00 38.00           C  
ATOM   2056  CE1 PHE A 210      66.168 147.897  22.615  1.00 38.42           C  
ATOM   2057  CE2 PHE A 210      68.343 148.347  23.543  1.00 38.96           C  
ATOM   2058  CZ  PHE A 210      67.132 147.648  23.581  1.00 38.91           C  
ATOM   2059  HN  PHE A 210      65.785 152.111  21.229  0.00 99.00           H  
ATOM   2060  N   VAL A 211      69.806 153.233  20.073  1.00 37.56           N  
ATOM   2061  CA  VAL A 211      70.505 153.917  18.989  1.00 38.01           C  
ATOM   2062  C   VAL A 211      70.475 153.020  17.749  1.00 37.99           C  
ATOM   2063  O   VAL A 211      70.921 151.872  17.796  1.00 38.74           O  
ATOM   2064  CB  VAL A 211      71.984 154.252  19.369  1.00 38.25           C  
ATOM   2065  CG1 VAL A 211      72.741 154.879  18.175  1.00 38.98           C  
ATOM   2066  CG2 VAL A 211      72.043 155.178  20.568  1.00 38.30           C  
ATOM   2067  HN  VAL A 211      70.256 152.961  20.964  0.00 99.00           H  
ATOM   2068  N   GLY A 212      69.919 153.539  16.656  1.00 37.58           N  
ATOM   2069  CA  GLY A 212      69.837 152.813  15.400  1.00 37.70           C  
ATOM   2070  C   GLY A 212      68.555 152.002  15.209  1.00 37.56           C  
ATOM   2071  O   GLY A 212      68.376 151.384  14.153  1.00 37.91           O  
ATOM   2072  HN  GLY A 212      69.550 154.509  16.782  0.00 99.00           H  
ATOM   2073  N   GLY A 213      67.679 151.993  16.219  1.00 37.57           N  
ATOM   2074  CA  GLY A 213      66.428 151.246  16.144  1.00 37.23           C  
ATOM   2075  C   GLY A 213      66.427 149.871  16.808  1.00 37.40           C  
ATOM   2076  O   GLY A 213      67.458 149.191  16.873  1.00 37.10           O  
ATOM   2077  HN  GLY A 213      67.965 152.554  17.044  0.00 99.00           H  
ATOM   2078  N   SER A 214      65.252 149.460  17.296  1.00 36.69           N  
ATOM   2079  CA  SER A 214      65.068 148.181  17.985  1.00 36.69           C  
ATOM   2080  C   SER A 214      65.068 146.983  17.039  1.00 36.65           C  
ATOM   2081  O   SER A 214      65.267 145.842  17.471  1.00 36.52           O  
ATOM   2082  CB  SER A 214      63.757 148.187  18.785  1.00 36.95           C  
ATOM   2083  OG  SER A 214      62.658 148.185  17.902  1.00 37.73           O  
ATOM   2084  HN  SER A 214      64.467 150.138  17.141  0.00 99.00           H  
ATOM   2085  HG  SER A 214      61.872 148.619  18.342  0.00 99.00           H  
ATOM   2086  N   GLY A 215      64.835 147.237  15.753  1.00 36.67           N  
ATOM   2087  CA  GLY A 215      64.833 146.187  14.753  1.00 37.00           C  
ATOM   2088  C   GLY A 215      66.192 145.504  14.654  1.00 37.37           C  
ATOM   2089  O   GLY A 215      66.289 144.385  14.168  1.00 37.55           O  
ATOM   2090  HN  GLY A 215      64.658 148.240  15.536  0.00 99.00           H  
ATOM   2091  N   GLN A 216      67.237 146.180  15.127  1.00 37.20           N  
ATOM   2092  CA  GLN A 216      68.595 145.620  15.134  1.00 37.34           C  
ATOM   2093  C   GLN A 216      68.738 144.414  16.052  1.00 37.60           C  
ATOM   2094  O   GLN A 216      69.634 143.581  15.842  1.00 37.86           O  
ATOM   2095  CB  GLN A 216      69.607 146.664  15.580  1.00 37.38           C  
ATOM   2096  CG  GLN A 216      69.780 147.853  14.665  1.00 37.31           C  
ATOM   2097  CD  GLN A 216      70.686 148.893  15.290  1.00 39.42           C  
ATOM   2098  NE2 GLN A 216      70.187 149.587  16.313  0.00 99.00           N  
ATOM   2099  OE1 GLN A 216      71.850 149.043  14.873  0.00 99.00           O  
ATOM   2100  HN  GLN A 216      67.014 147.130  15.488  0.00 99.00           H  
ATOM   2101 1HE2 GLN A 216      70.742 150.289  16.788  0.00 99.00           H  
ATOM   2102 2HE2 GLN A 216      69.230 149.397  16.610  0.00 99.00           H  
ATOM   2103  N   VAL A 217      67.891 144.323  17.083  1.00 37.22           N  
ATOM   2104  CA  VAL A 217      67.908 143.149  17.974  1.00 37.27           C  
ATOM   2105  C   VAL A 217      67.670 141.869  17.163  1.00 37.53           C  
ATOM   2106  O   VAL A 217      68.502 140.957  17.171  1.00 37.35           O  
ATOM   2107  CB  VAL A 217      66.861 143.243  19.117  1.00 37.20           C  
ATOM   2108  CG1 VAL A 217      66.859 141.967  19.965  1.00 37.10           C  
ATOM   2109  CG2 VAL A 217      67.100 144.461  19.998  1.00 36.41           C  
ATOM   2110  HN  VAL A 217      67.247 145.117  17.197  0.00 99.00           H  
ATOM   2111  N   SER A 218      66.541 141.818  16.449  1.00 37.71           N  
ATOM   2112  CA  SER A 218      66.216 140.671  15.611  1.00 37.69           C  
ATOM   2113  C   SER A 218      67.197 140.474  14.440  1.00 37.88           C  
ATOM   2114  O   SER A 218      67.589 139.341  14.148  1.00 37.75           O  
ATOM   2115  CB  SER A 218      64.777 140.780  15.106  1.00 37.81           C  
ATOM   2116  OG  SER A 218      63.869 140.525  16.168  1.00 38.25           O  
ATOM   2117  HN  SER A 218      65.931 142.652  16.545  0.00 99.00           H  
ATOM   2118  HG  SER A 218      63.216 139.825  15.885  0.00 99.00           H  
ATOM   2119  N   GLU A 219      67.587 141.568  13.782  1.00 38.25           N  
ATOM   2120  CA  GLU A 219      68.506 141.505  12.639  1.00 38.82           C  
ATOM   2121  C   GLU A 219      69.873 140.915  13.032  1.00 38.98           C  
ATOM   2122  O   GLU A 219      70.444 140.100  12.301  1.00 39.17           O  
ATOM   2123  CB  GLU A 219      68.689 142.889  11.983  1.00 39.00           C  
ATOM   2124  CG  GLU A 219      67.441 143.432  11.286  1.00 40.55           C  
ATOM   2125  CD  GLU A 219      67.407 144.950  11.165  1.00 43.21           C  
ATOM   2126  OE1 GLU A 219      68.357 145.631  11.615  1.00 43.56           O  
ATOM   2127  OE2 GLU A 219      66.407 145.481  10.623  1.00 43.42           O1-
ATOM   2128  HN  GLU A 219      67.189 142.457  14.144  0.00 99.00           H  
ATOM   2129  N   ARG A 220      70.395 141.331  14.176  1.00 39.10           N  
ATOM   2130  CA  ARG A 220      71.737 140.912  14.595  1.00 39.53           C  
ATOM   2131  C   ARG A 220      71.765 139.472  15.083  1.00 39.59           C  
ATOM   2132  O   ARG A 220      72.790 138.794  14.949  1.00 39.27           O  
ATOM   2133  CB  ARG A 220      72.317 141.858  15.644  1.00 39.32           C  
ATOM   2134  CG  ARG A 220      72.806 143.156  15.034  1.00 40.24           C  
ATOM   2135  CD  ARG A 220      73.519 144.083  15.991  1.00 41.35           C  
ATOM   2136  NE  ARG A 220      73.860 145.352  15.346  1.00 42.46           N  
ATOM   2137  CZ  ARG A 220      74.777 146.211  15.791  1.00 42.40           C  
ATOM   2138  NH1 ARG A 220      75.459 145.951  16.892  1.00 42.40           N1+
ATOM   2139  NH2 ARG A 220      75.012 147.341  15.133  1.00 42.27           N  
ATOM   2140  HN  ARG A 220      69.794 141.960  14.736  0.00 99.00           H  
ATOM   2141  HE  ARG A 220      73.363 145.595  14.501  0.00 99.00           H  
ATOM   2142 1HH1 ARG A 220      75.318 145.103  17.399  0.00 99.00           H  
ATOM   2143 2HH1 ARG A 220      76.137 146.617  17.230  0.00 99.00           H  
ATOM   2144 1HH2 ARG A 220      74.505 147.531  14.287  0.00 99.00           H  
ATOM   2145 2HH2 ARG A 220      75.683 147.992  15.473  0.00 99.00           H  
ATOM   2146  N   ILE A 221      70.647 139.004  15.638  1.00 39.65           N  
ATOM   2147  CA  ILE A 221      70.500 137.583  15.931  1.00 39.86           C  
ATOM   2148  C   ILE A 221      70.442 136.781  14.623  1.00 40.56           C  
ATOM   2149  O   ILE A 221      71.068 135.714  14.521  1.00 40.69           O  
ATOM   2150  CB  ILE A 221      69.291 137.285  16.875  1.00 39.65           C  
ATOM   2151  CG1 ILE A 221      69.521 137.925  18.255  1.00 39.63           C  
ATOM   2152  CG2 ILE A 221      69.103 135.769  17.045  1.00 38.44           C  
ATOM   2153  CD1 ILE A 221      68.303 137.884  19.203  1.00 39.12           C  
ATOM   2154  HN  ILE A 221      69.923 139.712  15.834  0.00 99.00           H  
ATOM   2155  N   MET A 222      69.720 137.295  13.625  1.00 41.12           N  
ATOM   2156  CA  MET A 222      69.676 136.652  12.307  1.00 42.23           C  
ATOM   2157  C   MET A 222      71.083 136.534  11.718  1.00 42.83           C  
ATOM   2158  O   MET A 222      71.426 135.498  11.139  1.00 42.80           O  
ATOM   2159  CB  MET A 222      68.740 137.393  11.340  1.00 42.35           C  
ATOM   2160  CG  MET A 222      68.688 136.773   9.936  1.00 43.81           C  
ATOM   2161  SD  MET A 222      67.528 137.499   8.758  1.00 47.28           S  
ATOM   2162  CE  MET A 222      67.967 139.252   8.789  1.00 49.16           C  
ATOM   2163  HN  MET A 222      69.208 138.163  13.855  0.00 99.00           H  
ATOM   2164  N   ASP A 223      71.886 137.589  11.881  1.00 43.42           N  
ATOM   2165  CA  ASP A 223      73.277 137.591  11.430  1.00 44.36           C  
ATOM   2166  C   ASP A 223      74.072 136.466  12.083  1.00 44.69           C  
ATOM   2167  O   ASP A 223      74.858 135.791  11.416  1.00 45.12           O  
ATOM   2168  CB  ASP A 223      73.956 138.946  11.694  1.00 44.44           C  
ATOM   2169  CG  ASP A 223      73.354 140.097  10.859  1.00 45.67           C  
ATOM   2170  OD1 ASP A 223      72.682 139.845   9.829  1.00 45.69           O  
ATOM   2171  OD2 ASP A 223      73.519 141.296  11.162  1.00 46.60           O1-
ATOM   2172  HN  ASP A 223      71.438 138.402  12.353  0.00 99.00           H  
ATOM   2173  N   LEU A 224      73.859 136.260  13.381  1.00 44.86           N  
ATOM   2174  CA  LEU A 224      74.506 135.175  14.112  1.00 45.29           C  
ATOM   2175  C   LEU A 224      74.069 133.790  13.641  1.00 45.61           C  
ATOM   2176  O   LEU A 224      74.885 132.871  13.577  1.00 45.57           O  
ATOM   2177  CB  LEU A 224      74.228 135.292  15.609  1.00 45.55           C  
ATOM   2178  CG  LEU A 224      74.822 136.469  16.383  1.00 46.43           C  
ATOM   2179  CD1 LEU A 224      74.244 136.487  17.792  1.00 46.00           C  
ATOM   2180  CD2 LEU A 224      76.370 136.432  16.412  1.00 47.02           C  
ATOM   2181  HN  LEU A 224      73.198 136.933  13.823  0.00 99.00           H  
ATOM   2182  N   LEU A 225      72.781 133.641  13.331  1.00 45.45           N  
ATOM   2183  CA  LEU A 225      72.223 132.341  12.967  1.00 45.63           C  
ATOM   2184  C   LEU A 225      72.474 131.933  11.508  1.00 45.92           C  
ATOM   2185  O   LEU A 225      72.377 130.750  11.168  1.00 46.06           O  
ATOM   2186  CB  LEU A 225      70.722 132.290  13.303  1.00 45.08           C  
ATOM   2187  CG  LEU A 225      70.368 132.378  14.794  1.00 45.42           C  
ATOM   2188  CD1 LEU A 225      68.864 132.604  15.007  1.00 44.40           C  
ATOM   2189  CD2 LEU A 225      70.829 131.135  15.554  1.00 45.24           C  
ATOM   2190  HN  LEU A 225      72.221 134.514  13.370  0.00 99.00           H  
ATOM   2191  N   GLY A 226      72.780 132.912  10.654  1.00 46.55           N  
ATOM   2192  CA  GLY A 226      73.018 132.686   9.233  1.00 46.94           C  
ATOM   2193  C   GLY A 226      71.813 132.104   8.522  1.00 47.30           C  
ATOM   2194  O   GLY A 226      70.673 132.544   8.749  1.00 47.48           O  
ATOM   2195  HN  GLY A 226      72.834 133.861  11.096  0.00 99.00           H  
ATOM   2196  N   ASP A 227      72.058 131.080   7.698  1.00 47.28           N  
ATOM   2197  CA  ASP A 227      71.007 130.477   6.881  1.00 47.39           C  
ATOM   2198  C   ASP A 227      70.000 129.631   7.669  1.00 46.56           C  
ATOM   2199  O   ASP A 227      69.125 129.014   7.077  1.00 46.70           O  
ATOM   2200  CB  ASP A 227      71.601 129.673   5.705  1.00 48.15           C  
ATOM   2201  CG  ASP A 227      72.462 128.500   6.155  1.00 50.29           C  
ATOM   2202  OD1 ASP A 227      72.384 128.084   7.337  1.00 53.12           O  
ATOM   2203  OD2 ASP A 227      73.262 127.922   5.380  1.00 55.22           O1-
ATOM   2204  HN  ASP A 227      73.045 130.757   7.691  0.00 99.00           H  
ATOM   2205  N   ARG A 228      70.129 129.601   8.996  1.00 45.70           N  
ATOM   2206  CA  ARG A 228      69.160 128.918   9.845  1.00 45.07           C  
ATOM   2207  C   ARG A 228      67.820 129.663   9.901  1.00 44.67           C  
ATOM   2208  O   ARG A 228      66.793 129.072  10.233  1.00 44.70           O  
ATOM   2209  CB  ARG A 228      69.713 128.722  11.254  1.00 45.07           C  
ATOM   2210  CG  ARG A 228      70.870 127.721  11.344  1.00 45.32           C  
ATOM   2211  CD  ARG A 228      71.567 127.724  12.696  1.00 45.69           C  
ATOM   2212  NE  ARG A 228      72.809 126.944  12.714  1.00 47.65           N  
ATOM   2213  CZ  ARG A 228      74.023 127.430  12.437  1.00 47.92           C  
ATOM   2214  NH1 ARG A 228      74.186 128.700  12.087  1.00 47.43           N1+
ATOM   2215  NH2 ARG A 228      75.081 126.633  12.499  1.00 48.96           N  
ATOM   2216  HN  ARG A 228      70.964 130.097   9.362  0.00 99.00           H  
ATOM   2217  HE  ARG A 228      72.743 125.965  12.954  0.00 99.00           H  
ATOM   2218 1HH1 ARG A 228      73.403 129.318  12.045  0.00 99.00           H  
ATOM   2219 2HH1 ARG A 228      75.102 129.043  11.864  0.00 99.00           H  
ATOM   2220 1HH2 ARG A 228      74.967 125.675  12.772  0.00 99.00           H  
ATOM   2221 2HH2 ARG A 228      75.989 126.983  12.276  0.00 99.00           H  
ATOM   2222  N   VAL A 229      67.843 130.959   9.596  1.00 44.01           N  
ATOM   2223  CA  VAL A 229      66.613 131.749   9.480  1.00 43.32           C  
ATOM   2224  C   VAL A 229      66.094 131.689   8.044  1.00 43.07           C  
ATOM   2225  O   VAL A 229      66.796 132.079   7.109  1.00 42.38           O  
ATOM   2226  CB  VAL A 229      66.823 133.233   9.893  1.00 43.55           C  
ATOM   2227  CG1 VAL A 229      65.489 133.989   9.869  1.00 42.96           C  
ATOM   2228  CG2 VAL A 229      67.482 133.339  11.275  1.00 42.43           C  
ATOM   2229  HN  VAL A 229      68.791 131.356   9.450  0.00 99.00           H  
ATOM   2230  N   LYS A 230      64.863 131.203   7.887  1.00 42.09           N  
ATOM   2231  CA  LYS A 230      64.229 131.087   6.580  1.00 42.38           C  
ATOM   2232  C   LYS A 230      63.119 132.124   6.464  1.00 42.25           C  
ATOM   2233  O   LYS A 230      62.116 132.043   7.174  1.00 42.08           O  
ATOM   2234  CB  LYS A 230      63.664 129.672   6.365  1.00 42.22           C  
ATOM   2235  CG  LYS A 230      64.562 128.531   6.872  1.00 43.80           C  
ATOM   2236  CD  LYS A 230      65.675 128.187   5.875  1.00 45.56           C  
ATOM   2237  CE  LYS A 230      66.563 127.040   6.381  1.00 47.35           C  
ATOM   2238  NZ  LYS A 230      67.967 127.142   5.833  1.00 48.28           N1+
ATOM   2239  HN  LYS A 230      64.398 130.915   8.776  0.00 99.00           H  
ATOM   2240  HZ1 LYS A 230      68.095 126.433   5.145  0.00 99.00           H  
ATOM   2241  HZ2 LYS A 230      68.087 128.043   5.425  0.00 99.00           H  
ATOM   2242  HZ3 LYS A 230      68.613 127.015   6.581  0.00 99.00           H  
ATOM   2243  N   LEU A 231      63.325 133.096   5.578  1.00 42.19           N  
ATOM   2244  CA  LEU A 231      62.356 134.164   5.337  1.00 42.12           C  
ATOM   2245  C   LEU A 231      61.338 133.769   4.280  1.00 42.18           C  
ATOM   2246  O   LEU A 231      61.637 132.969   3.389  1.00 42.03           O  
ATOM   2247  CB  LEU A 231      63.064 135.457   4.925  1.00 41.93           C  
ATOM   2248  CG  LEU A 231      64.093 136.015   5.911  1.00 42.31           C  
ATOM   2249  CD1 LEU A 231      64.799 137.235   5.317  1.00 42.18           C  
ATOM   2250  CD2 LEU A 231      63.457 136.336   7.289  1.00 41.66           C  
ATOM   2251  HN  LEU A 231      64.236 133.031   5.071  0.00 99.00           H  
ATOM   2252  N   GLU A 232      60.146 134.356   4.376  1.00 42.34           N  
ATOM   2253  CA  GLU A 232      59.012 134.022   3.495  1.00 42.36           C  
ATOM   2254  C   GLU A 232      58.664 132.535   3.575  1.00 41.92           C  
ATOM   2255  O   GLU A 232      58.397 131.887   2.557  1.00 42.00           O  
ATOM   2256  CB  GLU A 232      59.259 134.486   2.046  1.00 43.04           C  
ATOM   2257  CG  GLU A 232      59.363 136.002   1.920  1.00 44.85           C  
ATOM   2258  CD  GLU A 232      59.359 136.493   0.484  1.00 48.43           C  
ATOM   2259  OE1 GLU A 232      60.450 136.620  -0.105  1.00 48.88           O  
ATOM   2260  OE2 GLU A 232      58.264 136.768  -0.049  1.00 50.90           O1-
ATOM   2261  HN  GLU A 232      60.078 135.076   5.130  0.00 99.00           H  
ATOM   2262  N   ARG A 233      58.667 132.019   4.805  1.00 41.32           N  
ATOM   2263  CA  ARG A 233      58.233 130.658   5.111  1.00 40.91           C  
ATOM   2264  C   ARG A 233      57.096 130.657   6.145  1.00 39.98           C  
ATOM   2265  O   ARG A 233      57.293 130.225   7.287  1.00 39.34           O  
ATOM   2266  CB  ARG A 233      59.415 129.823   5.625  1.00 40.90           C  
ATOM   2267  CG  ARG A 233      60.183 129.046   4.542  1.00 43.08           C  
ATOM   2268  CD  ARG A 233      61.068 129.909   3.632  1.00 46.56           C  
ATOM   2269  NE  ARG A 233      61.997 129.111   2.833  1.00 49.01           N  
ATOM   2270  CZ  ARG A 233      63.171 129.542   2.364  1.00 50.82           C  
ATOM   2271  NH1 ARG A 233      63.601 130.783   2.600  1.00 50.17           N1+
ATOM   2272  NH2 ARG A 233      63.927 128.722   1.650  1.00 50.87           N  
ATOM   2273  HN  ARG A 233      59.012 132.683   5.543  0.00 99.00           H  
ATOM   2274  HE  ARG A 233      61.732 128.159   2.618  0.00 99.00           H  
ATOM   2275 1HH1 ARG A 233      63.048 131.403   3.155  0.00 99.00           H  
ATOM   2276 2HH1 ARG A 233      64.474 131.088   2.223  0.00 99.00           H  
ATOM   2277 1HH2 ARG A 233      63.628 127.781   1.481  0.00 99.00           H  
ATOM   2278 2HH2 ARG A 233      64.800 129.039   1.277  0.00 99.00           H  
ATOM   2279  N   PRO A 234      55.901 131.106   5.754  1.00 39.60           N  
ATOM   2280  CA  PRO A 234      54.750 131.013   6.660  1.00 39.65           C  
ATOM   2281  C   PRO A 234      54.432 129.552   6.934  1.00 39.62           C  
ATOM   2282  O   PRO A 234      54.303 128.773   5.979  1.00 39.65           O  
ATOM   2283  CB  PRO A 234      53.602 131.657   5.864  1.00 39.43           C  
ATOM   2284  CG  PRO A 234      54.230 132.401   4.754  1.00 40.15           C  
ATOM   2285  CD  PRO A 234      55.526 131.679   4.445  1.00 39.86           C  
ATOM   2286  N   VAL A 235      54.323 129.193   8.208  1.00 39.31           N  
ATOM   2287  CA  VAL A 235      53.938 127.851   8.616  1.00 39.04           C  
ATOM   2288  C   VAL A 235      52.424 127.684   8.456  1.00 39.22           C  
ATOM   2289  O   VAL A 235      51.647 128.546   8.877  1.00 38.54           O  
ATOM   2290  CB  VAL A 235      54.389 127.555  10.057  1.00 39.11           C  
ATOM   2291  CG1 VAL A 235      53.792 126.240  10.579  1.00 39.11           C  
ATOM   2292  CG2 VAL A 235      55.910 127.525  10.130  1.00 38.64           C  
ATOM   2293  HN  VAL A 235      54.538 129.957   8.890  0.00 99.00           H  
ATOM   2294  N   ILE A 236      52.036 126.572   7.827  1.00 39.38           N  
ATOM   2295  CA  ILE A 236      50.633 126.258   7.538  1.00 39.97           C  
ATOM   2296  C   ILE A 236      50.118 124.986   8.233  1.00 39.91           C  
ATOM   2297  O   ILE A 236      48.896 124.777   8.328  1.00 39.50           O  
ATOM   2298  CB  ILE A 236      50.414 126.140   5.999  1.00 40.16           C  
ATOM   2299  CG1 ILE A 236      51.285 125.025   5.400  1.00 41.00           C  
ATOM   2300  CG2 ILE A 236      50.671 127.486   5.311  1.00 40.36           C  
ATOM   2301  CD1 ILE A 236      50.792 124.477   4.073  1.00 43.41           C  
ATOM   2302  HN  ILE A 236      52.825 125.938   7.555  0.00 99.00           H  
ATOM   2303  N   TYR A 237      51.043 124.147   8.704  1.00 40.11           N  
ATOM   2304  CA  TYR A 237      50.722 122.785   9.145  1.00 40.52           C  
ATOM   2305  C   TYR A 237      51.774 122.238  10.102  1.00 40.75           C  
ATOM   2306  O   TYR A 237      52.982 122.329   9.840  1.00 41.25           O  
ATOM   2307  CB  TYR A 237      50.615 121.861   7.909  1.00 40.85           C  
ATOM   2308  CG  TYR A 237      50.243 120.413   8.169  1.00 42.00           C  
ATOM   2309  CD1 TYR A 237      49.003 120.078   8.712  1.00 43.48           C  
ATOM   2310  CD2 TYR A 237      51.121 119.372   7.829  1.00 43.60           C  
ATOM   2311  CE1 TYR A 237      48.643 118.746   8.937  1.00 44.04           C  
ATOM   2312  CE2 TYR A 237      50.773 118.025   8.054  1.00 44.06           C  
ATOM   2313  CZ  TYR A 237      49.528 117.729   8.608  1.00 44.64           C  
ATOM   2314  OH  TYR A 237      49.150 116.430   8.845  1.00 44.47           O  
ATOM   2315  HN  TYR A 237      52.008 124.540   8.732  0.00 99.00           H  
ATOM   2316  HH  TYR A 237      49.899 115.946   9.296  0.00 99.00           H  
ATOM   2317  N   ILE A 238      51.303 121.685  11.216  1.00 41.07           N  
ATOM   2318  CA  ILE A 238      52.161 121.008  12.181  1.00 41.14           C  
ATOM   2319  C   ILE A 238      51.560 119.645  12.508  1.00 42.31           C  
ATOM   2320  O   ILE A 238      50.396 119.550  12.943  1.00 41.92           O  
ATOM   2321  CB  ILE A 238      52.357 121.855  13.464  1.00 41.06           C  
ATOM   2322  CG1 ILE A 238      53.096 123.162  13.143  1.00 39.82           C  
ATOM   2323  CG2 ILE A 238      53.089 121.041  14.557  1.00 40.66           C  
ATOM   2324  CD1 ILE A 238      53.249 124.127  14.341  1.00 39.30           C  
ATOM   2325  HN  ILE A 238      50.269 121.777  11.339  0.00 99.00           H  
ATOM   2326  N   ASP A 239      52.365 118.605  12.290  1.00 43.13           N  
ATOM   2327  CA  ASP A 239      51.944 117.215  12.461  1.00 44.68           C  
ATOM   2328  C   ASP A 239      52.759 116.562  13.577  1.00 45.03           C  
ATOM   2329  O   ASP A 239      53.994 116.486  13.498  1.00 45.00           O  
ATOM   2330  CB  ASP A 239      52.108 116.447  11.136  1.00 44.61           C  
ATOM   2331  CG  ASP A 239      51.566 115.021  11.200  1.00 46.51           C  
ATOM   2332  OD1 ASP A 239      51.511 114.413  12.290  1.00 46.35           O  
ATOM   2333  OD2 ASP A 239      51.171 114.424  10.183  1.00 49.96           O1-
ATOM   2334  HN  ASP A 239      53.332 118.871  11.984  0.00 99.00           H  
ATOM   2335  N   GLN A 240      52.062 116.097  14.612  1.00 45.84           N  
ATOM   2336  CA  GLN A 240      52.721 115.481  15.771  1.00 47.11           C  
ATOM   2337  C   GLN A 240      52.389 113.997  15.961  1.00 48.41           C  
ATOM   2338  O   GLN A 240      52.587 113.453  17.052  1.00 48.57           O  
ATOM   2339  CB  GLN A 240      52.364 116.237  17.052  1.00 47.02           C  
ATOM   2340  CG  GLN A 240      52.904 117.652  17.131  1.00 45.75           C  
ATOM   2341  CD  GLN A 240      52.873 118.183  18.550  1.00 45.32           C  
ATOM   2342  NE2 GLN A 240      51.774 118.843  18.919  0.00 99.00           N  
ATOM   2343  OE1 GLN A 240      53.819 117.979  19.314  0.00 99.00           O  
ATOM   2344  HN  GLN A 240      51.034 116.204  14.532  0.00 99.00           H  
ATOM   2345 1HE2 GLN A 240      51.679 119.213  19.857  0.00 99.00           H  
ATOM   2346 2HE2 GLN A 240      51.029 118.968  18.235  0.00 99.00           H  
ATOM   2347  N   THR A 241      51.900 113.343  14.908  1.00 50.12           N  
ATOM   2348  CA  THR A 241      51.452 111.949  15.012  1.00 51.81           C  
ATOM   2349  C   THR A 241      52.600 110.939  15.021  1.00 53.16           C  
ATOM   2350  O   THR A 241      52.432 109.819  15.505  1.00 53.53           O  
ATOM   2351  CB  THR A 241      50.441 111.584  13.889  1.00 51.85           C  
ATOM   2352  CG2 THR A 241      49.203 112.480  13.949  1.00 51.86           C  
ATOM   2353  OG1 THR A 241      51.011 111.869  12.603  1.00 52.02           O  
ATOM   2354  HN  THR A 241      51.864 113.889  14.030  0.00 99.00           H  
ATOM   2355  HG1 THR A 241      51.182 112.855  12.508  0.00 99.00           H  
ATOM   2356  N   ARG A 242      53.755 111.338  14.489  1.00 54.60           N  
ATOM   2357  CA  ARG A 242      54.897 110.436  14.332  1.00 56.11           C  
ATOM   2358  C   ARG A 242      56.065 110.768  15.262  1.00 56.28           C  
ATOM   2359  O   ARG A 242      56.009 111.740  16.027  1.00 56.39           O  
ATOM   2360  CB  ARG A 242      55.365 110.424  12.870  1.00 56.40           C  
ATOM   2361  CG  ARG A 242      54.510 109.558  11.957  1.00 59.64           C  
ATOM   2362  CD  ARG A 242      54.743 109.791  10.470  1.00 64.57           C  
ATOM   2363  NE  ARG A 242      53.487 110.040   9.759  1.00 68.27           N  
ATOM   2364  CZ  ARG A 242      53.060 109.351   8.701  1.00 70.33           C  
ATOM   2365  NH1 ARG A 242      53.786 108.355   8.203  1.00 70.98           N1+
ATOM   2366  NH2 ARG A 242      51.899 109.662   8.134  1.00 70.56           N  
ATOM   2367  HN  ARG A 242      53.775 112.338  14.197  0.00 99.00           H  
ATOM   2368  HE  ARG A 242      52.900 110.790  10.096  0.00 99.00           H  
ATOM   2369 1HH1 ARG A 242      54.651 108.095   8.626  0.00 99.00           H  
ATOM   2370 2HH1 ARG A 242      53.459 107.858   7.394  0.00 99.00           H  
ATOM   2371 1HH2 ARG A 242      51.342 110.401   8.519  0.00 99.00           H  
ATOM   2372 2HH2 ARG A 242      51.582 109.163   7.331  0.00 99.00           H  
ATOM   2373  N   GLU A 243      57.117 109.952  15.175  1.00 56.55           N  
ATOM   2374  CA  GLU A 243      58.317 110.058  16.009  1.00 56.93           C  
ATOM   2375  C   GLU A 243      58.885 111.480  16.085  1.00 56.22           C  
ATOM   2376  O   GLU A 243      59.138 111.997  17.177  1.00 56.11           O  
ATOM   2377  CB  GLU A 243      59.383 109.080  15.493  1.00 57.41           C  
ATOM   2378  CG  GLU A 243      60.580 108.879  16.413  1.00 60.25           C  
ATOM   2379  CD  GLU A 243      61.818 108.417  15.658  1.00 63.85           C  
ATOM   2380  OE1 GLU A 243      61.686 107.573  14.738  1.00 64.68           O  
ATOM   2381  OE2 GLU A 243      62.925 108.902  15.986  1.00 65.21           O1-
ATOM   2382  HN  GLU A 243      57.010 109.205  14.437  0.00 99.00           H  
ATOM   2383  N   ASN A 244      59.089 112.087  14.919  1.00 55.34           N  
ATOM   2384  CA  ASN A 244      59.557 113.465  14.812  1.00 54.65           C  
ATOM   2385  C   ASN A 244      58.402 114.379  14.387  1.00 53.41           C  
ATOM   2386  O   ASN A 244      57.537 113.979  13.603  1.00 52.96           O  
ATOM   2387  CB  ASN A 244      60.713 113.579  13.802  1.00 55.15           C  
ATOM   2388  CG  ASN A 244      61.937 112.741  14.193  1.00 56.73           C  
ATOM   2389  ND2 ASN A 244      62.492 112.031  13.220  0.00 99.00           N  
ATOM   2390  OD1 ASN A 244      62.375 112.738  15.349  0.00 99.00           O  
ATOM   2391  HN  ASN A 244      58.885 111.490  14.083  0.00 99.00           H  
ATOM   2392 1HD2 ASN A 244      62.115 112.066  12.293  0.00 99.00           H  
ATOM   2393 2HD2 ASN A 244      63.291 111.458  13.409  0.00 99.00           H  
ATOM   2394  N   VAL A 245      58.392 115.601  14.913  1.00 51.70           N  
ATOM   2395  CA  VAL A 245      57.388 116.597  14.536  1.00 50.35           C  
ATOM   2396  C   VAL A 245      57.646 117.093  13.114  1.00 49.42           C  
ATOM   2397  O   VAL A 245      58.787 117.400  12.755  1.00 49.30           O  
ATOM   2398  CB  VAL A 245      57.382 117.806  15.513  1.00 50.32           C  
ATOM   2399  CG1 VAL A 245      56.267 118.791  15.150  1.00 50.00           C  
ATOM   2400  CG2 VAL A 245      57.230 117.335  16.951  1.00 49.89           C  
ATOM   2401  HN  VAL A 245      59.146 115.785  15.604  0.00 99.00           H  
ATOM   2402  N   LEU A 246      56.582 117.169  12.319  1.00 48.45           N  
ATOM   2403  CA  LEU A 246      56.661 117.662  10.942  1.00 47.93           C  
ATOM   2404  C   LEU A 246      56.020 119.041  10.824  1.00 46.83           C  
ATOM   2405  O   LEU A 246      54.861 119.231  11.200  1.00 46.58           O  
ATOM   2406  CB  LEU A 246      55.988 116.685   9.969  1.00 48.41           C  
ATOM   2407  CG  LEU A 246      56.677 115.347   9.666  1.00 50.99           C  
ATOM   2408  CD1 LEU A 246      55.655 114.303   9.198  1.00 52.61           C  
ATOM   2409  CD2 LEU A 246      57.770 115.527   8.619  1.00 53.22           C  
ATOM   2410  HN  LEU A 246      55.691 116.849  12.757  0.00 99.00           H  
ATOM   2411  N   VAL A 247      56.791 119.991  10.305  1.00 45.66           N  
ATOM   2412  CA  VAL A 247      56.346 121.367  10.114  1.00 44.72           C  
ATOM   2413  C   VAL A 247      56.439 121.721   8.636  1.00 44.75           C  
ATOM   2414  O   VAL A 247      57.520 121.644   8.036  1.00 44.29           O  
ATOM   2415  CB  VAL A 247      57.203 122.381  10.950  1.00 44.74           C  
ATOM   2416  CG1 VAL A 247      56.640 123.799  10.840  1.00 43.96           C  
ATOM   2417  CG2 VAL A 247      57.289 121.955  12.418  1.00 43.63           C  
ATOM   2418  HN  VAL A 247      57.754 119.665  10.043  0.00 99.00           H  
ATOM   2419  N   GLU A 248      55.305 122.115   8.059  1.00 44.07           N  
ATOM   2420  CA  GLU A 248      55.226 122.466   6.647  1.00 44.25           C  
ATOM   2421  C   GLU A 248      54.929 123.947   6.426  1.00 44.29           C  
ATOM   2422  O   GLU A 248      54.146 124.553   7.161  1.00 44.16           O  
ATOM   2423  CB  GLU A 248      54.163 121.607   5.951  1.00 44.23           C  
ATOM   2424  CG  GLU A 248      54.031 121.878   4.462  1.00 46.01           C  
ATOM   2425  CD  GLU A 248      53.059 120.946   3.762  1.00 49.25           C  
ATOM   2426  OE1 GLU A 248      52.410 120.123   4.441  1.00 51.39           O  
ATOM   2427  OE2 GLU A 248      52.941 121.053   2.521  1.00 50.35           O1-
ATOM   2428  HN  GLU A 248      54.484 122.150   8.703  0.00 99.00           H  
ATOM   2429  N   THR A 249      55.554 124.524   5.400  1.00 44.67           N  
ATOM   2430  CA  THR A 249      55.343 125.934   5.065  1.00 44.71           C  
ATOM   2431  C   THR A 249      54.481 126.122   3.824  1.00 45.41           C  
ATOM   2432  O   THR A 249      54.239 125.173   3.071  1.00 45.24           O  
ATOM   2433  CB  THR A 249      56.687 126.680   4.912  1.00 44.69           C  
ATOM   2434  CG2 THR A 249      57.491 126.600   6.206  1.00 44.12           C  
ATOM   2435  OG1 THR A 249      57.506 126.015   3.937  1.00 43.46           O  
ATOM   2436  HN  THR A 249      56.190 123.900   4.870  0.00 99.00           H  
ATOM   2437  HG1 THR A 249      57.478 125.021   4.079  0.00 99.00           H  
ATOM   2438  N   LEU A 250      54.030 127.355   3.615  1.00 46.47           N  
ATOM   2439  CA  LEU A 250      53.184 127.712   2.470  1.00 48.01           C  
ATOM   2440  C   LEU A 250      53.803 127.351   1.110  1.00 49.12           C  
ATOM   2441  O   LEU A 250      53.087 126.970   0.181  1.00 49.00           O  
ATOM   2442  CB  LEU A 250      52.797 129.194   2.529  1.00 47.60           C  
ATOM   2443  CG  LEU A 250      51.719 129.725   1.570  1.00 48.36           C  
ATOM   2444  CD1 LEU A 250      50.423 128.914   1.625  1.00 48.14           C  
ATOM   2445  CD2 LEU A 250      51.437 131.197   1.855  1.00 47.98           C  
ATOM   2446  HN  LEU A 250      54.328 128.052   4.335  0.00 99.00           H  
ATOM   2447  N   ASN A 251      55.128 127.455   1.003  1.00 50.44           N  
ATOM   2448  CA  ASN A 251      55.826 127.021  -0.213  1.00 52.26           C  
ATOM   2449  C   ASN A 251      56.072 125.493  -0.330  1.00 52.59           C  
ATOM   2450  O   ASN A 251      56.783 125.036  -1.221  1.00 53.31           O  
ATOM   2451  CB  ASN A 251      57.096 127.862  -0.482  1.00 52.70           C  
ATOM   2452  CG  ASN A 251      57.918 128.156   0.781  1.00 55.27           C  
ATOM   2453  ND2 ASN A 251      57.301 128.805   1.778  0.00 99.00           N  
ATOM   2454  OD1 ASN A 251      59.104 127.831   0.838  0.00 99.00           O  
ATOM   2455  HN  ASN A 251      55.606 127.855   1.825  0.00 99.00           H  
ATOM   2456 1HD2 ASN A 251      56.338 129.062   1.658  0.00 99.00           H  
ATOM   2457 2HD2 ASN A 251      57.787 129.023   2.611  0.00 99.00           H  
ATOM   2458  N   HIS A 252      55.439 124.718   0.550  1.00 53.00           N  
ATOM   2459  CA  HIS A 252      55.496 123.239   0.577  1.00 53.57           C  
ATOM   2460  C   HIS A 252      56.798 122.627   1.124  1.00 53.14           C  
ATOM   2461  O   HIS A 252      56.939 121.393   1.156  1.00 53.36           O  
ATOM   2462  CB  HIS A 252      55.141 122.593  -0.779  1.00 54.22           C  
ATOM   2463  CG  HIS A 252      53.972 123.221  -1.471  1.00 56.00           C  
ATOM   2464  CD2 HIS A 252      52.817 123.734  -0.988  0.00 99.00           C  
ATOM   2465  ND1 HIS A 252      53.919 123.379  -2.840  0.00 99.00           N  
ATOM   2466  CE1 HIS A 252      52.779 123.959  -3.168  0.00 99.00           C  
ATOM   2467  NE2 HIS A 252      52.096 124.190  -2.062  0.00 99.00           N  
ATOM   2468  HN  HIS A 252      54.869 125.261   1.257  0.00 99.00           H  
ATOM   2469  HD1 HIS A 252      54.633 123.097  -3.480  0.00 99.00           H  
ATOM   2470  N   GLU A 253      57.735 123.468   1.559  1.00 52.09           N  
ATOM   2471  CA  GLU A 253      58.928 122.969   2.235  1.00 51.71           C  
ATOM   2472  C   GLU A 253      58.551 122.211   3.512  1.00 51.26           C  
ATOM   2473  O   GLU A 253      57.556 122.533   4.167  1.00 51.10           O  
ATOM   2474  CB  GLU A 253      59.884 124.109   2.554  1.00 51.67           C  
ATOM   2475  CG  GLU A 253      60.547 124.709   1.329  1.00 51.94           C  
ATOM   2476  CD  GLU A 253      61.571 125.767   1.678  1.00 52.77           C  
ATOM   2477  OE1 GLU A 253      61.597 126.227   2.842  1.00 52.49           O  
ATOM   2478  OE2 GLU A 253      62.357 126.143   0.782  1.00 53.50           O1-
ATOM   2479  HN  GLU A 253      57.548 124.466   1.381  0.00 99.00           H  
ATOM   2480  N   MET A 254      59.333 121.191   3.846  1.00 50.70           N  
ATOM   2481  CA  MET A 254      59.031 120.335   4.994  1.00 50.64           C  
ATOM   2482  C   MET A 254      60.194 120.342   5.959  1.00 49.67           C  
ATOM   2483  O   MET A 254      61.341 120.172   5.543  1.00 49.39           O  
ATOM   2484  CB  MET A 254      58.753 118.897   4.545  1.00 51.25           C  
ATOM   2485  CG  MET A 254      57.668 118.765   3.497  1.00 54.30           C  
ATOM   2486  SD  MET A 254      56.043 118.577   4.246  1.00 62.32           S  
ATOM   2487  CE  MET A 254      55.967 116.767   4.450  1.00 60.84           C  
ATOM   2488  HN  MET A 254      60.161 121.055   3.236  0.00 99.00           H  
ATOM   2489  N   TYR A 255      59.892 120.541   7.240  1.00 48.49           N  
ATOM   2490  CA  TYR A 255      60.912 120.577   8.279  1.00 47.73           C  
ATOM   2491  C   TYR A 255      60.590 119.546   9.352  1.00 47.70           C  
ATOM   2492  O   TYR A 255      59.430 119.407   9.767  1.00 47.48           O  
ATOM   2493  CB  TYR A 255      61.040 121.992   8.862  1.00 47.16           C  
ATOM   2494  CG  TYR A 255      61.537 122.997   7.845  1.00 46.38           C  
ATOM   2495  CD1 TYR A 255      60.646 123.668   6.999  1.00 45.98           C  
ATOM   2496  CD2 TYR A 255      62.896 123.267   7.715  1.00 45.93           C  
ATOM   2497  CE1 TYR A 255      61.105 124.576   6.043  1.00 45.83           C  
ATOM   2498  CE2 TYR A 255      63.365 124.170   6.771  1.00 45.47           C  
ATOM   2499  CZ  TYR A 255      62.467 124.822   5.941  1.00 45.89           C  
ATOM   2500  OH  TYR A 255      62.932 125.716   5.005  1.00 46.83           O  
ATOM   2501  HN  TYR A 255      58.876 120.667   7.430  0.00 99.00           H  
ATOM   2502  HH  TYR A 255      62.276 125.777   4.255  0.00 99.00           H  
ATOM   2503  N   GLU A 256      61.614 118.808   9.774  1.00 47.60           N  
ATOM   2504  CA  GLU A 256      61.461 117.762  10.782  1.00 47.86           C  
ATOM   2505  C   GLU A 256      62.243 118.134  12.038  1.00 47.24           C  
ATOM   2506  O   GLU A 256      63.409 118.534  11.947  1.00 47.20           O  
ATOM   2507  CB  GLU A 256      61.963 116.428  10.233  1.00 48.40           C  
ATOM   2508  CG  GLU A 256      60.991 115.280  10.387  1.00 51.31           C  
ATOM   2509  CD  GLU A 256      61.392 114.059   9.571  1.00 55.11           C  
ATOM   2510  OE1 GLU A 256      61.774 113.042  10.179  1.00 57.45           O  
ATOM   2511  OE2 GLU A 256      61.323 114.112   8.324  1.00 57.35           O1-
ATOM   2512  HN  GLU A 256      62.527 119.039   9.327  0.00 99.00           H  
ATOM   2513  N   ALA A 257      61.605 118.001  13.202  1.00 46.35           N  
ATOM   2514  CA  ALA A 257      62.236 118.388  14.469  1.00 45.83           C  
ATOM   2515  C   ALA A 257      61.802 117.535  15.660  1.00 45.21           C  
ATOM   2516  O   ALA A 257      60.772 116.847  15.606  1.00 45.29           O  
ATOM   2517  CB  ALA A 257      61.973 119.879  14.757  1.00 45.98           C  
ATOM   2518  HN  ALA A 257      60.649 117.611  13.136  0.00 99.00           H  
ATOM   2519  N   LYS A 258      62.583 117.588  16.736  1.00 44.54           N  
ATOM   2520  CA  LYS A 258      62.231 116.909  17.986  1.00 44.28           C  
ATOM   2521  C   LYS A 258      61.156 117.723  18.723  1.00 43.77           C  
ATOM   2522  O   LYS A 258      60.230 117.161  19.315  1.00 43.57           O  
ATOM   2523  CB  LYS A 258      63.463 116.745  18.885  1.00 44.68           C  
ATOM   2524  CG  LYS A 258      64.646 115.999  18.252  1.00 46.61           C  
ATOM   2525  CD  LYS A 258      65.786 115.844  19.268  1.00 49.18           C  
ATOM   2526  CE  LYS A 258      66.735 114.705  18.899  1.00 50.49           C  
ATOM   2527  NZ  LYS A 258      67.755 115.142  17.910  1.00 51.78           N1+
ATOM   2528  HN  LYS A 258      63.453 118.145  16.616  0.00 99.00           H  
ATOM   2529  HZ1 LYS A 258      67.414 115.939  17.411  0.00 99.00           H  
ATOM   2530  HZ2 LYS A 258      68.600 115.383  18.388  0.00 99.00           H  
ATOM   2531  HZ3 LYS A 258      67.935 114.398  17.267  0.00 99.00           H  
ATOM   2532  N   TYR A 259      61.297 119.051  18.676  1.00 42.68           N  
ATOM   2533  CA  TYR A 259      60.402 119.974  19.377  1.00 42.11           C  
ATOM   2534  C   TYR A 259      60.098 121.203  18.523  1.00 41.07           C  
ATOM   2535  O   TYR A 259      60.819 121.504  17.580  1.00 40.95           O  
ATOM   2536  CB  TYR A 259      61.027 120.422  20.706  1.00 42.11           C  
ATOM   2537  CG  TYR A 259      61.345 119.279  21.641  1.00 43.24           C  
ATOM   2538  CD1 TYR A 259      62.635 118.749  21.707  1.00 44.22           C  
ATOM   2539  CD2 TYR A 259      60.358 118.728  22.461  1.00 44.64           C  
ATOM   2540  CE1 TYR A 259      62.929 117.688  22.558  1.00 45.27           C  
ATOM   2541  CE2 TYR A 259      60.646 117.671  23.317  1.00 45.74           C  
ATOM   2542  CZ  TYR A 259      61.936 117.159  23.356  1.00 46.70           C  
ATOM   2543  OH  TYR A 259      62.228 116.120  24.205  1.00 48.96           O  
ATOM   2544  HN  TYR A 259      62.104 119.375  18.094  0.00 99.00           H  
ATOM   2545  HH  TYR A 259      63.213 116.094  24.367  0.00 99.00           H  
ATOM   2546  N   VAL A 260      59.025 121.908  18.872  1.00 40.16           N  
ATOM   2547  CA  VAL A 260      58.675 123.164  18.211  1.00 39.48           C  
ATOM   2548  C   VAL A 260      58.419 124.259  19.248  1.00 39.21           C  
ATOM   2549  O   VAL A 260      57.806 124.011  20.299  1.00 39.36           O  
ATOM   2550  CB  VAL A 260      57.413 123.013  17.316  1.00 39.53           C  
ATOM   2551  CG1 VAL A 260      56.981 124.373  16.741  1.00 39.58           C  
ATOM   2552  CG2 VAL A 260      57.651 122.014  16.189  1.00 39.65           C  
ATOM   2553  HN  VAL A 260      58.465 121.494  19.644  0.00 99.00           H  
ATOM   2554  N   ILE A 261      58.896 125.469  18.953  1.00 38.55           N  
ATOM   2555  CA  ILE A 261      58.509 126.659  19.706  1.00 37.63           C  
ATOM   2556  C   ILE A 261      57.602 127.507  18.818  1.00 37.38           C  
ATOM   2557  O   ILE A 261      57.989 127.929  17.727  1.00 36.68           O  
ATOM   2558  CB  ILE A 261      59.744 127.467  20.194  1.00 38.04           C  
ATOM   2559  CG1 ILE A 261      60.566 126.645  21.191  1.00 37.53           C  
ATOM   2560  CG2 ILE A 261      59.305 128.801  20.851  1.00 37.42           C  
ATOM   2561  CD1 ILE A 261      61.758 127.386  21.814  1.00 38.18           C  
ATOM   2562  HN  ILE A 261      59.558 125.490  18.151  0.00 99.00           H  
ATOM   2563  N   SER A 262      56.374 127.723  19.280  1.00 37.10           N  
ATOM   2564  CA  SER A 262      55.479 128.679  18.647  1.00 36.97           C  
ATOM   2565  C   SER A 262      55.744 130.059  19.245  1.00 36.95           C  
ATOM   2566  O   SER A 262      55.437 130.299  20.416  1.00 36.35           O  
ATOM   2567  CB  SER A 262      54.035 128.267  18.912  1.00 37.32           C  
ATOM   2568  OG  SER A 262      53.120 129.176  18.344  1.00 38.01           O  
ATOM   2569  HN  SER A 262      56.117 127.160  20.114  0.00 99.00           H  
ATOM   2570  HG  SER A 262      52.258 129.148  18.851  0.00 99.00           H  
ATOM   2571  N   ALA A 263      56.302 130.968  18.445  1.00 37.02           N  
ATOM   2572  CA  ALA A 263      56.660 132.300  18.945  1.00 37.04           C  
ATOM   2573  C   ALA A 263      55.867 133.413  18.241  1.00 37.13           C  
ATOM   2574  O   ALA A 263      56.406 134.460  17.865  1.00 37.25           O  
ATOM   2575  CB  ALA A 263      58.169 132.524  18.832  1.00 37.16           C  
ATOM   2576  HN  ALA A 263      56.456 130.662  17.471  0.00 99.00           H  
ATOM   2577  N   ILE A 264      54.572 133.166  18.063  1.00 37.00           N  
ATOM   2578  CA  ILE A 264      53.688 134.080  17.344  1.00 37.08           C  
ATOM   2579  C   ILE A 264      52.542 134.489  18.288  1.00 37.01           C  
ATOM   2580  O   ILE A 264      52.247 133.774  19.249  1.00 37.27           O  
ATOM   2581  CB  ILE A 264      53.118 133.391  16.049  1.00 36.71           C  
ATOM   2582  CG1 ILE A 264      52.169 132.234  16.405  1.00 36.64           C  
ATOM   2583  CG2 ILE A 264      54.251 132.930  15.103  1.00 36.23           C  
ATOM   2584  CD1 ILE A 264      51.642 131.428  15.217  1.00 37.01           C  
ATOM   2585  HN  ILE A 264      54.243 132.266  18.480  0.00 99.00           H  
ATOM   2586  N   PRO A 265      51.907 135.630  18.034  1.00 37.57           N  
ATOM   2587  CA  PRO A 265      50.704 136.013  18.792  1.00 37.63           C  
ATOM   2588  C   PRO A 265      49.741 134.827  18.889  1.00 37.69           C  
ATOM   2589  O   PRO A 265      49.562 134.145  17.882  1.00 38.23           O  
ATOM   2590  CB  PRO A 265      50.095 137.135  17.941  1.00 37.41           C  
ATOM   2591  CG  PRO A 265      51.266 137.750  17.220  1.00 37.54           C  
ATOM   2592  CD  PRO A 265      52.294 136.657  17.045  1.00 37.37           C  
ATOM   2593  N   PRO A 266      49.173 134.565  20.065  1.00 37.85           N  
ATOM   2594  CA  PRO A 266      48.310 133.394  20.282  1.00 37.59           C  
ATOM   2595  C   PRO A 266      47.237 133.200  19.213  1.00 37.59           C  
ATOM   2596  O   PRO A 266      47.105 132.083  18.702  1.00 37.59           O  
ATOM   2597  CB  PRO A 266      47.683 133.670  21.658  1.00 37.69           C  
ATOM   2598  CG  PRO A 266      48.714 134.512  22.371  1.00 38.20           C  
ATOM   2599  CD  PRO A 266      49.330 135.368  21.296  1.00 37.98           C  
ATOM   2600  N   THR A 267      46.500 134.250  18.859  1.00 37.22           N  
ATOM   2601  CA  THR A 267      45.442 134.089  17.854  1.00 37.07           C  
ATOM   2602  C   THR A 267      45.967 133.706  16.465  1.00 36.90           C  
ATOM   2603  O   THR A 267      45.244 133.090  15.671  1.00 36.55           O  
ATOM   2604  CB  THR A 267      44.508 135.320  17.781  1.00 37.51           C  
ATOM   2605  CG2 THR A 267      45.187 136.503  17.064  1.00 37.66           C  
ATOM   2606  OG1 THR A 267      43.393 135.005  16.933  1.00 37.84           O  
ATOM   2607  HN  THR A 267      46.723 135.133  19.323  0.00 99.00           H  
ATOM   2608  HG1 THR A 267      42.913 134.192  17.277  0.00 99.00           H  
ATOM   2609  N   LEU A 268      47.228 134.044  16.171  1.00 36.45           N  
ATOM   2610  CA  LEU A 268      47.805 133.692  14.868  1.00 36.94           C  
ATOM   2611  C   LEU A 268      48.116 132.197  14.715  1.00 36.48           C  
ATOM   2612  O   LEU A 268      48.387 131.722  13.598  1.00 35.87           O  
ATOM   2613  CB  LEU A 268      49.026 134.554  14.529  1.00 36.82           C  
ATOM   2614  CG  LEU A 268      48.773 136.059  14.386  1.00 39.55           C  
ATOM   2615  CD1 LEU A 268      49.995 136.779  13.834  1.00 39.32           C  
ATOM   2616  CD2 LEU A 268      47.561 136.360  13.532  1.00 41.50           C  
ATOM   2617  HN  LEU A 268      47.733 134.550  16.907  0.00 99.00           H  
ATOM   2618  N   GLY A 269      48.054 131.464  15.827  1.00 36.23           N  
ATOM   2619  CA  GLY A 269      48.053 130.008  15.782  1.00 36.63           C  
ATOM   2620  C   GLY A 269      46.896 129.442  14.964  1.00 37.36           C  
ATOM   2621  O   GLY A 269      46.955 128.308  14.490  1.00 36.95           O  
ATOM   2622  HN  GLY A 269      48.008 132.012  16.707  0.00 99.00           H  
ATOM   2623  N   MET A 270      45.860 130.253  14.766  1.00 37.40           N  
ATOM   2624  CA  MET A 270      44.731 129.879  13.914  1.00 38.25           C  
ATOM   2625  C   MET A 270      45.137 129.679  12.451  1.00 37.95           C  
ATOM   2626  O   MET A 270      44.463 128.970  11.712  1.00 37.90           O  
ATOM   2627  CB  MET A 270      43.609 130.927  14.002  1.00 38.52           C  
ATOM   2628  CG  MET A 270      42.707 130.783  15.216  1.00 41.28           C  
ATOM   2629  SD  MET A 270      41.670 129.317  15.088  1.00 47.77           S  
ATOM   2630  CE  MET A 270      40.351 129.961  13.985  1.00 44.27           C  
ATOM   2631  HN  MET A 270      45.921 131.165  15.263  0.00 99.00           H  
ATOM   2632  N   LYS A 271      46.242 130.302  12.033  1.00 37.88           N  
ATOM   2633  CA  LYS A 271      46.719 130.174  10.651  1.00 38.12           C  
ATOM   2634  C   LYS A 271      47.391 128.828  10.388  1.00 38.15           C  
ATOM   2635  O   LYS A 271      47.786 128.544   9.260  1.00 38.18           O  
ATOM   2636  CB  LYS A 271      47.683 131.307  10.297  1.00 38.03           C  
ATOM   2637  CG  LYS A 271      47.084 132.715  10.427  1.00 39.74           C  
ATOM   2638  CD  LYS A 271      47.771 133.678   9.461  1.00 42.51           C  
ATOM   2639  CE  LYS A 271      46.802 134.564   8.706  1.00 45.16           C  
ATOM   2640  NZ  LYS A 271      45.642 133.887   8.058  1.00 45.05           N1+
ATOM   2641  HN  LYS A 271      46.722 130.870  12.752  0.00 99.00           H  
ATOM   2642  HZ1 LYS A 271      45.378 133.092   8.602  0.00 99.00           H  
ATOM   2643  HZ2 LYS A 271      44.876 134.526   8.002  0.00 99.00           H  
ATOM   2644  HZ3 LYS A 271      45.902 133.594   7.139  0.00 99.00           H  
ATOM   2645  N   ILE A 272      47.528 128.014  11.431  1.00 38.02           N  
ATOM   2646  CA  ILE A 272      48.176 126.714  11.310  1.00 38.41           C  
ATOM   2647  C   ILE A 272      47.131 125.624  11.488  1.00 38.45           C  
ATOM   2648  O   ILE A 272      46.295 125.691  12.399  1.00 37.91           O  
ATOM   2649  CB  ILE A 272      49.323 126.559  12.342  1.00 38.41           C  
ATOM   2650  CG1 ILE A 272      50.365 127.676  12.156  1.00 38.79           C  
ATOM   2651  CG2 ILE A 272      49.963 125.161  12.232  1.00 38.82           C  
ATOM   2652  CD1 ILE A 272      51.312 127.851  13.344  1.00 39.66           C  
ATOM   2653  HN  ILE A 272      47.140 128.380  12.323  0.00 99.00           H  
ATOM   2654  N   HIS A 273      47.164 124.646  10.583  1.00 38.15           N  
ATOM   2655  CA  HIS A 273      46.304 123.478  10.681  1.00 38.93           C  
ATOM   2656  C   HIS A 273      47.045 122.413  11.488  1.00 39.23           C  
ATOM   2657  O   HIS A 273      48.202 122.108  11.197  1.00 39.84           O  
ATOM   2658  CB  HIS A 273      45.914 122.986   9.279  1.00 38.52           C  
ATOM   2659  CG  HIS A 273      45.132 123.996   8.485  1.00 38.81           C  
ATOM   2660  CD2 HIS A 273      45.473 125.220   8.018  0.00 99.00           C  
ATOM   2661  ND1 HIS A 273      43.821 123.797   8.108  0.00 99.00           N  
ATOM   2662  CE1 HIS A 273      43.391 124.849   7.435  0.00 99.00           C  
ATOM   2663  NE2 HIS A 273      44.375 125.729   7.366  0.00 99.00           N  
ATOM   2664  HN  HIS A 273      47.849 124.793   9.814  0.00 99.00           H  
ATOM   2665  HD1 HIS A 273      43.281 122.980   8.315  0.00 99.00           H  
ATOM   2666  N   PHE A 274      46.395 121.875  12.518  1.00 39.34           N  
ATOM   2667  CA  PHE A 274      47.069 120.957  13.438  1.00 40.03           C  
ATOM   2668  C   PHE A 274      46.616 119.514  13.281  1.00 40.63           C  
ATOM   2669  O   PHE A 274      45.426 119.251  13.085  1.00 40.43           O  
ATOM   2670  CB  PHE A 274      46.860 121.407  14.885  1.00 39.66           C  
ATOM   2671  CG  PHE A 274      47.613 122.654  15.244  1.00 39.78           C  
ATOM   2672  CD1 PHE A 274      47.010 123.909  15.116  1.00 40.04           C  
ATOM   2673  CD2 PHE A 274      48.930 122.580  15.698  1.00 40.00           C  
ATOM   2674  CE1 PHE A 274      47.709 125.073  15.453  1.00 40.04           C  
ATOM   2675  CE2 PHE A 274      49.634 123.732  16.040  1.00 39.58           C  
ATOM   2676  CZ  PHE A 274      49.025 124.982  15.918  1.00 40.04           C  
ATOM   2677  HN  PHE A 274      45.405 122.153  12.608  0.00 99.00           H  
ATOM   2678  N   ASN A 275      47.585 118.599  13.350  1.00 41.53           N  
ATOM   2679  CA  ASN A 275      47.337 117.158  13.370  1.00 42.45           C  
ATOM   2680  C   ASN A 275      48.224 116.533  14.454  1.00 42.82           C  
ATOM   2681  O   ASN A 275      49.454 116.613  14.357  1.00 43.57           O  
ATOM   2682  CB  ASN A 275      47.603 116.529  11.993  1.00 42.75           C  
ATOM   2683  CG  ASN A 275      47.174 115.068  11.916  1.00 43.84           C  
ATOM   2684  ND2 ASN A 275      47.863 114.291  11.085  0.00 99.00           N  
ATOM   2685  OD1 ASN A 275      46.230 114.646  12.587  0.00 99.00           O  
ATOM   2686  HN  ASN A 275      48.552 119.007  13.389  0.00 99.00           H  
ATOM   2687 1HD2 ASN A 275      48.622 114.678  10.558  0.00 99.00           H  
ATOM   2688 2HD2 ASN A 275      47.626 113.327  10.987  0.00 99.00           H  
ATOM   2689  N   PRO A 276      47.628 115.956  15.501  1.00 42.61           N  
ATOM   2690  CA  PRO A 276      46.167 115.882  15.674  1.00 42.22           C  
ATOM   2691  C   PRO A 276      45.595 117.261  16.034  1.00 41.68           C  
ATOM   2692  O   PRO A 276      46.370 118.179  16.291  1.00 40.97           O  
ATOM   2693  CB  PRO A 276      46.007 114.916  16.860  1.00 42.22           C  
ATOM   2694  CG  PRO A 276      47.277 115.070  17.643  1.00 42.80           C  
ATOM   2695  CD  PRO A 276      48.353 115.355  16.636  1.00 42.94           C  
ATOM   2696  N   PRO A 277      44.274 117.421  16.040  1.00 41.55           N  
ATOM   2697  CA  PRO A 277      43.678 118.704  16.434  1.00 41.23           C  
ATOM   2698  C   PRO A 277      44.151 119.144  17.827  1.00 41.03           C  
ATOM   2699  O   PRO A 277      44.457 118.308  18.693  1.00 40.86           O  
ATOM   2700  CB  PRO A 277      42.171 118.403  16.459  1.00 41.33           C  
ATOM   2701  CG  PRO A 277      41.996 117.202  15.576  1.00 41.86           C  
ATOM   2702  CD  PRO A 277      43.257 116.415  15.670  1.00 41.86           C  
ATOM   2703  N   LEU A 278      44.238 120.450  18.032  1.00 40.56           N  
ATOM   2704  CA  LEU A 278      44.556 121.000  19.346  1.00 40.81           C  
ATOM   2705  C   LEU A 278      43.547 120.512  20.392  1.00 40.87           C  
ATOM   2706  O   LEU A 278      42.389 120.265  20.050  1.00 40.69           O  
ATOM   2707  CB  LEU A 278      44.541 122.535  19.296  1.00 40.41           C  
ATOM   2708  CG  LEU A 278      45.626 123.245  18.479  1.00 40.64           C  
ATOM   2709  CD1 LEU A 278      45.363 124.748  18.467  1.00 40.35           C  
ATOM   2710  CD2 LEU A 278      47.042 122.933  19.009  1.00 38.84           C  
ATOM   2711  HN  LEU A 278      44.064 121.038  17.194  0.00 99.00           H  
ATOM   2712  N   PRO A 279      43.966 120.400  21.651  1.00 41.18           N  
ATOM   2713  CA  PRO A 279      43.024 120.116  22.745  1.00 41.09           C  
ATOM   2714  C   PRO A 279      41.968 121.217  22.790  1.00 41.07           C  
ATOM   2715  O   PRO A 279      42.237 122.354  22.367  1.00 40.23           O  
ATOM   2716  CB  PRO A 279      43.888 120.179  24.004  1.00 41.33           C  
ATOM   2717  CG  PRO A 279      45.309 120.046  23.529  1.00 41.28           C  
ATOM   2718  CD  PRO A 279      45.354 120.562  22.134  1.00 41.02           C  
ATOM   2719  N   MET A 280      40.791 120.874  23.294  1.00 40.92           N  
ATOM   2720  CA  MET A 280      39.630 121.759  23.244  1.00 41.38           C  
ATOM   2721  C   MET A 280      39.879 123.173  23.798  1.00 40.62           C  
ATOM   2722  O   MET A 280      39.475 124.160  23.187  1.00 40.47           O  
ATOM   2723  CB  MET A 280      38.431 121.089  23.937  1.00 42.46           C  
ATOM   2724  CG  MET A 280      37.471 122.049  24.610  1.00 45.78           C  
ATOM   2725  SD  MET A 280      36.644 121.352  26.040  1.00 52.54           S  
ATOM   2726  CE  MET A 280      37.262 119.642  25.982  1.00 54.06           C  
ATOM   2727  HN  MET A 280      40.763 119.925  23.727  0.00 99.00           H  
ATOM   2728  N   MET A 281      40.545 123.279  24.939  1.00 39.70           N  
ATOM   2729  CA  MET A 281      40.730 124.591  25.554  1.00 39.40           C  
ATOM   2730  C   MET A 281      41.598 125.535  24.717  1.00 38.75           C  
ATOM   2731  O   MET A 281      41.247 126.701  24.563  1.00 38.19           O  
ATOM   2732  CB  MET A 281      41.250 124.473  26.992  1.00 39.76           C  
ATOM   2733  CG  MET A 281      40.266 123.826  27.945  1.00 42.16           C  
ATOM   2734  SD  MET A 281      38.670 124.711  28.023  1.00 48.78           S  
ATOM   2735  CE  MET A 281      39.139 126.041  29.041  1.00 46.80           C  
ATOM   2736  HN  MET A 281      40.902 122.402  25.334  0.00 99.00           H  
ATOM   2737  N   ARG A 282      42.708 125.042  24.160  1.00 37.88           N  
ATOM   2738  CA  ARG A 282      43.514 125.882  23.262  1.00 37.26           C  
ATOM   2739  C   ARG A 282      42.793 126.160  21.929  1.00 37.10           C  
ATOM   2740  O   ARG A 282      42.840 127.287  21.407  1.00 36.87           O  
ATOM   2741  CB  ARG A 282      44.931 125.303  23.028  1.00 36.91           C  
ATOM   2742  CG  ARG A 282      45.774 126.225  22.153  1.00 37.02           C  
ATOM   2743  CD  ARG A 282      47.293 125.947  22.052  1.00 37.44           C  
ATOM   2744  NE  ARG A 282      47.926 127.179  21.582  1.00 36.35           N  
ATOM   2745  CZ  ARG A 282      48.461 128.110  22.366  1.00 37.47           C  
ATOM   2746  NH1 ARG A 282      48.520 127.952  23.688  1.00 37.54           N1+
ATOM   2747  NH2 ARG A 282      48.962 129.211  21.819  1.00 37.97           N  
ATOM   2748  HN  ARG A 282      42.937 124.075  24.402  0.00 99.00           H  
ATOM   2749  HE  ARG A 282      47.959 127.335  20.582  0.00 99.00           H  
ATOM   2750 1HH1 ARG A 282      48.176 127.113  24.106  0.00 99.00           H  
ATOM   2751 2HH1 ARG A 282      48.910 128.674  24.259  0.00 99.00           H  
ATOM   2752 1HH2 ARG A 282      48.953 129.327  20.825  0.00 99.00           H  
ATOM   2753 2HH2 ARG A 282      49.351 129.927  22.400  0.00 99.00           H  
ATOM   2754  N   ASN A 283      42.128 125.144  21.383  1.00 36.74           N  
ATOM   2755  CA  ASN A 283      41.331 125.308  20.164  1.00 37.42           C  
ATOM   2756  C   ASN A 283      40.407 126.536  20.250  1.00 37.27           C  
ATOM   2757  O   ASN A 283      40.331 127.364  19.315  1.00 37.26           O  
ATOM   2758  CB  ASN A 283      40.503 124.039  19.871  1.00 37.65           C  
ATOM   2759  CG  ASN A 283      39.710 124.145  18.569  1.00 39.10           C  
ATOM   2760  ND2 ASN A 283      38.380 124.022  18.664  0.00 99.00           N  
ATOM   2761  OD1 ASN A 283      40.280 124.352  17.496  0.00 99.00           O  
ATOM   2762  HN  ASN A 283      42.221 124.241  21.886  0.00 99.00           H  
ATOM   2763 1HD2 ASN A 283      37.967 123.875  19.564  0.00 99.00           H  
ATOM   2764 2HD2 ASN A 283      37.814 124.077  17.849  0.00 99.00           H  
ATOM   2765  N   GLN A 284      39.715 126.662  21.376  1.00 36.78           N  
ATOM   2766  CA  GLN A 284      38.814 127.797  21.566  1.00 36.36           C  
ATOM   2767  C   GLN A 284      39.533 129.072  22.029  1.00 35.85           C  
ATOM   2768  O   GLN A 284      39.156 130.171  21.623  1.00 34.80           O  
ATOM   2769  CB  GLN A 284      37.656 127.450  22.499  1.00 36.41           C  
ATOM   2770  CG  GLN A 284      36.527 126.669  21.795  1.00 37.01           C  
ATOM   2771  CD  GLN A 284      35.188 126.765  22.509  1.00 38.71           C  
ATOM   2772  NE2 GLN A 284      34.107 126.924  21.741  0.00 99.00           N  
ATOM   2773  OE1 GLN A 284      35.130 126.688  23.737  0.00 99.00           O  
ATOM   2774  HN  GLN A 284      39.862 125.921  22.075  0.00 99.00           H  
ATOM   2775 1HE2 GLN A 284      33.184 126.981  22.149  0.00 99.00           H  
ATOM   2776 2HE2 GLN A 284      34.234 126.987  20.732  0.00 99.00           H  
ATOM   2777  N   MET A 285      40.561 128.925  22.864  1.00 35.67           N  
ATOM   2778  CA  MET A 285      41.302 130.093  23.360  1.00 36.36           C  
ATOM   2779  C   MET A 285      41.794 130.987  22.210  1.00 36.02           C  
ATOM   2780  O   MET A 285      41.654 132.218  22.272  1.00 35.68           O  
ATOM   2781  CB  MET A 285      42.495 129.664  24.228  1.00 36.40           C  
ATOM   2782  CG  MET A 285      43.306 130.823  24.851  1.00 39.30           C  
ATOM   2783  SD  MET A 285      44.631 131.437  23.753  1.00 46.24           S  
ATOM   2784  CE  MET A 285      45.872 130.123  23.892  1.00 44.43           C  
ATOM   2785  HN  MET A 285      40.785 127.954  23.124  0.00 99.00           H  
ATOM   2786  N   ILE A 286      42.349 130.375  21.163  1.00 35.60           N  
ATOM   2787  CA  ILE A 286      42.989 131.139  20.080  1.00 35.50           C  
ATOM   2788  C   ILE A 286      42.016 131.914  19.177  1.00 35.49           C  
ATOM   2789  O   ILE A 286      42.451 132.613  18.264  1.00 35.26           O  
ATOM   2790  CB  ILE A 286      43.977 130.260  19.246  1.00 35.83           C  
ATOM   2791  CG1 ILE A 286      43.250 129.097  18.553  1.00 36.30           C  
ATOM   2792  CG2 ILE A 286      45.156 129.788  20.126  1.00 35.93           C  
ATOM   2793  CD1 ILE A 286      44.135 128.286  17.595  1.00 38.22           C  
ATOM   2794  HN  ILE A 286      42.293 129.343  21.176  0.00 99.00           H  
ATOM   2795  N   THR A 287      40.713 131.759  19.423  1.00 34.94           N  
ATOM   2796  CA  THR A 287      39.674 132.550  18.758  1.00 34.82           C  
ATOM   2797  C   THR A 287      39.135 133.646  19.670  1.00 34.92           C  
ATOM   2798  O   THR A 287      38.250 134.408  19.266  1.00 34.59           O  
ATOM   2799  CB  THR A 287      38.483 131.661  18.303  1.00 34.75           C  
ATOM   2800  CG2 THR A 287      38.970 130.429  17.553  1.00 35.05           C  
ATOM   2801  OG1 THR A 287      37.807 131.131  19.456  1.00 35.88           O  
ATOM   2802  HN  THR A 287      40.496 131.022  20.133  0.00 99.00           H  
ATOM   2803  HG1 THR A 287      38.475 130.850  20.151  0.00 99.00           H  
ATOM   2804  N   ARG A 288      39.678 133.742  20.884  1.00 34.27           N  
ATOM   2805  CA  ARG A 288      39.120 134.624  21.907  1.00 34.72           C  
ATOM   2806  C   ARG A 288      40.042 135.770  22.313  1.00 35.07           C  
ATOM   2807  O   ARG A 288      39.722 136.523  23.222  1.00 35.55           O  
ATOM   2808  CB  ARG A 288      38.725 133.793  23.146  1.00 34.14           C  
ATOM   2809  CG  ARG A 288      37.341 133.103  23.010  1.00 34.54           C  
ATOM   2810  CD  ARG A 288      37.206 131.825  23.827  1.00 34.44           C  
ATOM   2811  NE  ARG A 288      35.799 131.472  24.061  1.00 34.24           N  
ATOM   2812  CZ  ARG A 288      35.029 130.808  23.202  1.00 35.50           C  
ATOM   2813  NH1 ARG A 288      35.498 130.416  22.028  1.00 35.18           N1+
ATOM   2814  NH2 ARG A 288      33.770 130.534  23.528  1.00 33.98           N  
ATOM   2815  HN  ARG A 288      40.515 133.147  21.035  0.00 99.00           H  
ATOM   2816  HE  ARG A 288      35.388 131.755  24.938  0.00 99.00           H  
ATOM   2817 1HH1 ARG A 288      36.448 130.595  21.774  0.00 99.00           H  
ATOM   2818 2HH1 ARG A 288      34.897 129.933  21.385  0.00 99.00           H  
ATOM   2819 1HH2 ARG A 288      33.415 130.810  24.422  0.00 99.00           H  
ATOM   2820 2HH2 ARG A 288      33.179 130.052  22.883  0.00 99.00           H  
ATOM   2821  N   VAL A 289      41.177 135.913  21.633  1.00 35.78           N  
ATOM   2822  CA  VAL A 289      42.249 136.795  22.099  1.00 36.11           C  
ATOM   2823  C   VAL A 289      42.802 137.737  20.990  1.00 35.76           C  
ATOM   2824  O   VAL A 289      43.889 137.501  20.417  1.00 35.85           O  
ATOM   2825  CB  VAL A 289      43.381 135.965  22.791  1.00 36.11           C  
ATOM   2826  CG1 VAL A 289      42.914 135.446  24.160  1.00 37.41           C  
ATOM   2827  CG2 VAL A 289      43.814 134.806  21.912  1.00 37.08           C  
ATOM   2828  HN  VAL A 289      41.236 135.356  20.760  0.00 99.00           H  
ATOM   2829  N   PRO A 290      42.058 138.808  20.693  1.00 35.50           N  
ATOM   2830  CA  PRO A 290      42.471 139.758  19.650  1.00 35.48           C  
ATOM   2831  C   PRO A 290      43.624 140.647  20.087  1.00 35.17           C  
ATOM   2832  O   PRO A 290      43.925 140.739  21.279  1.00 34.72           O  
ATOM   2833  CB  PRO A 290      41.214 140.613  19.408  1.00 35.22           C  
ATOM   2834  CG  PRO A 290      40.356 140.435  20.600  1.00 36.83           C  
ATOM   2835  CD  PRO A 290      40.779 139.186  21.324  1.00 35.16           C  
ATOM   2836  N   LEU A 291      44.245 141.308  19.115  1.00 35.54           N  
ATOM   2837  CA  LEU A 291      45.232 142.348  19.393  1.00 35.81           C  
ATOM   2838  C   LEU A 291      44.597 143.720  19.208  1.00 35.72           C  
ATOM   2839  O   LEU A 291      43.636 143.868  18.443  1.00 36.50           O  
ATOM   2840  CB  LEU A 291      46.469 142.195  18.503  1.00 35.69           C  
ATOM   2841  CG  LEU A 291      47.377 141.023  18.885  1.00 36.09           C  
ATOM   2842  CD1 LEU A 291      47.019 139.754  18.081  1.00 36.10           C  
ATOM   2843  CD2 LEU A 291      48.880 141.396  18.719  1.00 37.05           C  
ATOM   2844  HN  LEU A 291      43.971 141.024  18.152  0.00 99.00           H  
ATOM   2845  N   GLY A 292      45.143 144.722  19.902  1.00 35.50           N  
ATOM   2846  CA  GLY A 292      44.646 146.078  19.811  1.00 34.84           C  
ATOM   2847  C   GLY A 292      44.863 146.766  18.476  1.00 34.84           C  
ATOM   2848  O   GLY A 292      45.379 146.175  17.509  1.00 35.06           O  
ATOM   2849  HN  GLY A 292      45.945 144.439  20.503  0.00 99.00           H  
ATOM   2850  N   SER A 293      44.461 148.036  18.430  1.00 35.04           N  
ATOM   2851  CA  SER A 293      44.456 148.826  17.196  1.00 34.79           C  
ATOM   2852  C   SER A 293      45.227 150.115  17.391  1.00 34.90           C  
ATOM   2853  O   SER A 293      44.926 150.909  18.292  1.00 34.01           O  
ATOM   2854  CB  SER A 293      43.023 149.143  16.745  1.00 35.38           C  
ATOM   2855  OG  SER A 293      42.275 147.955  16.543  1.00 36.16           O  
ATOM   2856  HN  SER A 293      44.149 148.422  19.351  0.00 99.00           H  
ATOM   2857  HG  SER A 293      42.480 147.305  17.273  0.00 99.00           H  
ATOM   2858  N   VAL A 294      46.221 150.323  16.527  1.00 34.87           N  
ATOM   2859  CA  VAL A 294      47.031 151.525  16.599  1.00 35.52           C  
ATOM   2860  C   VAL A 294      47.660 151.897  15.246  1.00 35.50           C  
ATOM   2861  O   VAL A 294      48.026 151.016  14.437  1.00 35.62           O  
ATOM   2862  CB  VAL A 294      48.094 151.409  17.757  1.00 35.59           C  
ATOM   2863  CG1 VAL A 294      49.060 150.225  17.522  1.00 36.77           C  
ATOM   2864  CG2 VAL A 294      48.833 152.709  17.985  1.00 34.62           C  
ATOM   2865  HN  VAL A 294      46.355 149.574  15.827  0.00 99.00           H  
ATOM   2866  N   ILE A 295      47.749 153.202  14.998  1.00 35.63           N  
ATOM   2867  CA  ILE A 295      48.638 153.740  13.974  1.00 35.90           C  
ATOM   2868  C   ILE A 295      49.737 154.560  14.662  1.00 35.54           C  
ATOM   2869  O   ILE A 295      49.455 155.485  15.411  1.00 35.87           O  
ATOM   2870  CB  ILE A 295      47.866 154.624  12.935  1.00 36.08           C  
ATOM   2871  CG1 ILE A 295      46.565 153.947  12.476  1.00 36.22           C  
ATOM   2872  CG2 ILE A 295      48.770 154.964  11.739  1.00 35.11           C  
ATOM   2873  CD1 ILE A 295      45.596 154.870  11.714  1.00 35.80           C  
ATOM   2874  HN  ILE A 295      47.135 153.798  15.592  0.00 99.00           H  
ATOM   2875  N   LYS A 296      50.992 154.207  14.407  1.00 35.80           N  
ATOM   2876  CA  LYS A 296      52.115 154.984  14.900  1.00 35.64           C  
ATOM   2877  C   LYS A 296      52.506 156.003  13.833  1.00 35.23           C  
ATOM   2878  O   LYS A 296      52.766 155.632  12.695  1.00 34.85           O  
ATOM   2879  CB  LYS A 296      53.296 154.066  15.245  1.00 35.97           C  
ATOM   2880  CG  LYS A 296      54.389 154.770  16.048  1.00 36.72           C  
ATOM   2881  CD  LYS A 296      55.368 153.788  16.691  1.00 38.52           C  
ATOM   2882  CE  LYS A 296      56.356 154.537  17.564  1.00 40.41           C  
ATOM   2883  NZ  LYS A 296      57.597 153.739  17.843  1.00 41.10           N1+
ATOM   2884  HN  LYS A 296      51.094 153.345  13.836  0.00 99.00           H  
ATOM   2885  HZ1 LYS A 296      57.842 153.223  17.025  0.00 99.00           H  
ATOM   2886  HZ2 LYS A 296      58.336 154.363  18.086  0.00 99.00           H  
ATOM   2887  HZ3 LYS A 296      57.418 153.113  18.598  0.00 99.00           H  
ATOM   2888  N   CYS A 297      52.523 157.282  14.206  1.00 35.59           N  
ATOM   2889  CA  CYS A 297      52.756 158.383  13.276  1.00 35.73           C  
ATOM   2890  C   CYS A 297      53.910 159.249  13.754  1.00 35.51           C  
ATOM   2891  O   CYS A 297      53.930 159.655  14.908  1.00 36.06           O  
ATOM   2892  CB  CYS A 297      51.510 159.260  13.189  1.00 36.01           C  
ATOM   2893  SG  CYS A 297      50.011 158.322  12.869  1.00 37.81           S  
ATOM   2894  HN  CYS A 297      52.354 157.430  15.230  0.00 99.00           H  
ATOM   2895  HG  CYS A 297      49.904 157.608  13.564  0.00 99.00           H  
ATOM   2896  N   ILE A 298      54.864 159.538  12.871  1.00 35.25           N  
ATOM   2897  CA  ILE A 298      55.988 160.423  13.208  1.00 34.65           C  
ATOM   2898  C   ILE A 298      56.057 161.618  12.241  1.00 34.44           C  
ATOM   2899  O   ILE A 298      56.249 161.435  11.037  1.00 34.53           O  
ATOM   2900  CB  ILE A 298      57.352 159.649  13.220  1.00 34.91           C  
ATOM   2901  CG1 ILE A 298      57.302 158.432  14.156  1.00 34.87           C  
ATOM   2902  CG2 ILE A 298      58.477 160.558  13.698  1.00 34.70           C  
ATOM   2903  CD1 ILE A 298      56.934 157.155  13.458  1.00 36.36           C  
ATOM   2904  HN  ILE A 298      54.750 159.094  11.941  0.00 99.00           H  
ATOM   2905  N   VAL A 299      55.876 162.825  12.779  1.00 34.64           N  
ATOM   2906  CA  VAL A 299      55.940 164.073  12.021  1.00 34.51           C  
ATOM   2907  C   VAL A 299      57.305 164.740  12.248  1.00 35.19           C  
ATOM   2908  O   VAL A 299      57.722 164.957  13.392  1.00 34.77           O  
ATOM   2909  CB  VAL A 299      54.797 165.065  12.414  1.00 35.02           C  
ATOM   2910  CG1 VAL A 299      54.843 166.328  11.544  1.00 34.39           C  
ATOM   2911  CG2 VAL A 299      53.425 164.394  12.279  1.00 33.95           C  
ATOM   2912  HN  VAL A 299      55.680 162.802  13.813  0.00 99.00           H  
ATOM   2913  N   TYR A 300      57.979 165.048  11.142  1.00 35.38           N  
ATOM   2914  CA  TYR A 300      59.328 165.626  11.171  1.00 35.88           C  
ATOM   2915  C   TYR A 300      59.294 167.137  10.969  1.00 36.14           C  
ATOM   2916  O   TYR A 300      58.449 167.662  10.224  1.00 36.24           O  
ATOM   2917  CB  TYR A 300      60.233 164.941  10.125  1.00 35.49           C  
ATOM   2918  CG  TYR A 300      60.510 163.491  10.469  1.00 35.48           C  
ATOM   2919  CD1 TYR A 300      59.611 162.480  10.093  1.00 36.01           C  
ATOM   2920  CD2 TYR A 300      61.649 163.130  11.202  1.00 35.43           C  
ATOM   2921  CE1 TYR A 300      59.836 161.143  10.440  1.00 35.57           C  
ATOM   2922  CE2 TYR A 300      61.884 161.790  11.553  1.00 36.14           C  
ATOM   2923  CZ  TYR A 300      60.971 160.812  11.166  1.00 35.98           C  
ATOM   2924  OH  TYR A 300      61.184 159.495  11.498  1.00 35.29           O  
ATOM   2925  HN  TYR A 300      57.470 164.845  10.254  0.00 99.00           H  
ATOM   2926  HH  TYR A 300      61.083 159.385  12.485  0.00 99.00           H  
ATOM   2927  N   TYR A 301      60.217 167.826  11.636  1.00 36.71           N  
ATOM   2928  CA  TYR A 301      60.315 169.276  11.595  1.00 37.39           C  
ATOM   2929  C   TYR A 301      61.775 169.709  11.430  1.00 38.46           C  
ATOM   2930  O   TYR A 301      62.698 168.923  11.668  1.00 38.23           O  
ATOM   2931  CB  TYR A 301      59.739 169.873  12.875  1.00 37.06           C  
ATOM   2932  CG  TYR A 301      58.236 169.686  13.023  1.00 36.79           C  
ATOM   2933  CD1 TYR A 301      57.725 168.684  13.837  1.00 35.92           C  
ATOM   2934  CD2 TYR A 301      57.339 170.506  12.328  1.00 36.04           C  
ATOM   2935  CE1 TYR A 301      56.343 168.508  13.981  1.00 35.18           C  
ATOM   2936  CE2 TYR A 301      55.960 170.336  12.457  1.00 35.84           C  
ATOM   2937  CZ  TYR A 301      55.479 169.339  13.294  1.00 35.32           C  
ATOM   2938  OH  TYR A 301      54.122 169.171  13.428  1.00 34.88           O  
ATOM   2939  HN  TYR A 301      60.872 167.226  12.197  0.00 99.00           H  
ATOM   2940  HH  TYR A 301      53.651 169.938  12.994  0.00 99.00           H  
ATOM   2941  N   LYS A 302      61.975 170.964  11.030  1.00 39.52           N  
ATOM   2942  CA  LYS A 302      63.322 171.512  10.869  1.00 41.17           C  
ATOM   2943  C   LYS A 302      64.097 171.560  12.195  1.00 41.33           C  
ATOM   2944  O   LYS A 302      65.297 171.263  12.226  1.00 41.41           O  
ATOM   2945  CB  LYS A 302      63.260 172.905  10.219  1.00 41.86           C  
ATOM   2946  CG  LYS A 302      64.532 173.310   9.470  1.00 45.90           C  
ATOM   2947  CD  LYS A 302      64.263 174.518   8.577  1.00 51.18           C  
ATOM   2948  CE  LYS A 302      65.489 175.425   8.479  1.00 54.83           C  
ATOM   2949  NZ  LYS A 302      66.515 174.855   7.552  1.00 57.10           N1+
ATOM   2950  HN  LYS A 302      61.111 171.507  10.847  0.00 99.00           H  
ATOM   2951  HZ1 LYS A 302      66.955 175.599   7.053  0.00 99.00           H  
ATOM   2952  HZ2 LYS A 302      67.196 174.356   8.084  0.00 99.00           H  
ATOM   2953  HZ3 LYS A 302      66.068 174.235   6.909  0.00 99.00           H  
ATOM   2954  N   GLU A 303      63.413 171.936  13.278  1.00 41.21           N  
ATOM   2955  CA  GLU A 303      64.008 171.993  14.619  1.00 41.98           C  
ATOM   2956  C   GLU A 303      63.018 171.464  15.657  1.00 41.20           C  
ATOM   2957  O   GLU A 303      61.812 171.434  15.378  1.00 40.83           O  
ATOM   2958  CB  GLU A 303      64.380 173.441  14.982  1.00 42.53           C  
ATOM   2959  CG  GLU A 303      65.580 174.002  14.220  1.00 47.77           C  
ATOM   2960  CD  GLU A 303      65.428 175.484  13.905  1.00 53.49           C  
ATOM   2961  OE1 GLU A 303      65.074 176.261  14.825  1.00 55.98           O  
ATOM   2962  OE2 GLU A 303      65.653 175.873  12.732  1.00 56.28           O1-
ATOM   2963  HN  GLU A 303      62.416 172.187  13.090  0.00 99.00           H  
ATOM   2964  N   PRO A 304      63.503 171.046  16.833  1.00 40.49           N  
ATOM   2965  CA  PRO A 304      62.601 170.676  17.937  1.00 39.99           C  
ATOM   2966  C   PRO A 304      62.069 171.934  18.643  1.00 39.47           C  
ATOM   2967  O   PRO A 304      62.342 172.198  19.822  1.00 39.51           O  
ATOM   2968  CB  PRO A 304      63.485 169.821  18.850  1.00 40.23           C  
ATOM   2969  CG  PRO A 304      64.903 170.254  18.563  1.00 40.33           C  
ATOM   2970  CD  PRO A 304      64.926 170.881  17.199  1.00 40.53           C  
ATOM   2971  N   PHE A 305      61.285 172.695  17.883  1.00 38.94           N  
ATOM   2972  CA  PHE A 305      60.822 174.031  18.270  1.00 38.17           C  
ATOM   2973  C   PHE A 305      60.103 174.083  19.629  1.00 37.66           C  
ATOM   2974  O   PHE A 305      60.164 175.096  20.330  1.00 37.55           O  
ATOM   2975  CB  PHE A 305      59.945 174.620  17.153  1.00 38.05           C  
ATOM   2976  CG  PHE A 305      58.661 173.849  16.910  1.00 38.25           C  
ATOM   2977  CD1 PHE A 305      58.591 172.901  15.895  1.00 38.23           C  
ATOM   2978  CD2 PHE A 305      57.523 174.091  17.681  1.00 38.15           C  
ATOM   2979  CE1 PHE A 305      57.411 172.184  15.657  1.00 37.79           C  
ATOM   2980  CE2 PHE A 305      56.331 173.379  17.450  1.00 37.57           C  
ATOM   2981  CZ  PHE A 305      56.283 172.415  16.447  1.00 36.80           C  
ATOM   2982  HN  PHE A 305      61.020 172.252  16.966  0.00 99.00           H  
ATOM   2983  N   TRP A 306      59.443 172.991  20.003  1.00 37.17           N  
ATOM   2984  CA  TRP A 306      58.743 172.902  21.299  1.00 37.13           C  
ATOM   2985  C   TRP A 306      59.656 173.142  22.517  1.00 37.52           C  
ATOM   2986  O   TRP A 306      59.228 173.716  23.522  1.00 36.81           O  
ATOM   2987  CB  TRP A 306      58.008 171.566  21.434  1.00 36.86           C  
ATOM   2988  CG  TRP A 306      58.857 170.360  21.097  1.00 36.95           C  
ATOM   2989  CD1 TRP A 306      59.586 169.601  21.968  1.00 36.31           C  
ATOM   2990  CD2 TRP A 306      59.060 169.787  19.798  1.00 35.63           C  
ATOM   2991  CE2 TRP A 306      59.919 168.677  19.957  1.00 36.00           C  
ATOM   2992  CE3 TRP A 306      58.596 170.098  18.509  1.00 34.98           C  
ATOM   2993  NE1 TRP A 306      60.224 168.587  21.291  1.00 37.85           N  
ATOM   2994  CZ2 TRP A 306      60.324 167.868  18.876  1.00 35.59           C  
ATOM   2995  CZ3 TRP A 306      59.001 169.302  17.429  1.00 35.47           C  
ATOM   2996  CH2 TRP A 306      59.859 168.200  17.624  1.00 34.59           C  
ATOM   2997  HN  TRP A 306      59.459 172.212  19.317  0.00 99.00           H  
ATOM   2998  HE1 TRP A 306      60.815 167.895  21.704  0.00 99.00           H  
ATOM   2999  N   ARG A 307      60.923 172.728  22.417  1.00 38.07           N  
ATOM   3000  CA  ARG A 307      61.863 172.916  23.519  1.00 38.80           C  
ATOM   3001  C   ARG A 307      62.057 174.395  23.870  1.00 39.44           C  
ATOM   3002  O   ARG A 307      62.252 174.732  25.034  1.00 39.67           O  
ATOM   3003  CB  ARG A 307      63.218 172.266  23.199  1.00 38.97           C  
ATOM   3004  CG  ARG A 307      63.128 170.764  22.966  1.00 39.57           C  
ATOM   3005  CD  ARG A 307      64.456 170.090  22.699  1.00 40.68           C  
ATOM   3006  NE  ARG A 307      64.250 168.689  22.340  1.00 39.87           N  
ATOM   3007  CZ  ARG A 307      65.213 167.852  21.987  1.00 40.36           C  
ATOM   3008  NH1 ARG A 307      66.484 168.259  21.943  1.00 38.83           N1+
ATOM   3009  NH2 ARG A 307      64.907 166.600  21.682  1.00 38.75           N  
ATOM   3010  HN  ARG A 307      61.167 172.279  21.521  0.00 99.00           H  
ATOM   3011  HE  ARG A 307      63.303 168.335  22.363  0.00 99.00           H  
ATOM   3012 1HH1 ARG A 307      66.726 169.191  22.194  0.00 99.00           H  
ATOM   3013 2HH1 ARG A 307      67.199 167.617  21.655  0.00 99.00           H  
ATOM   3014 1HH2 ARG A 307      63.958 166.285  21.737  0.00 99.00           H  
ATOM   3015 2HH2 ARG A 307      65.625 165.963  21.396  0.00 99.00           H  
ATOM   3016  N   LYS A 308      61.999 175.270  22.864  1.00 40.62           N  
ATOM   3017  CA  LYS A 308      62.209 176.711  23.072  1.00 41.81           C  
ATOM   3018  C   LYS A 308      61.077 177.335  23.895  1.00 41.97           C  
ATOM   3019  O   LYS A 308      61.261 178.380  24.517  1.00 42.72           O  
ATOM   3020  CB  LYS A 308      62.360 177.450  21.730  1.00 42.06           C  
ATOM   3021  CG  LYS A 308      63.432 176.888  20.796  1.00 44.73           C  
ATOM   3022  CD  LYS A 308      63.486 177.622  19.433  1.00 49.43           C  
ATOM   3023  CE  LYS A 308      62.161 178.320  19.075  1.00 51.43           C  
ATOM   3024  NZ  LYS A 308      61.755 178.123  17.647  1.00 53.09           N1+
ATOM   3025  HN  LYS A 308      61.796 174.854  21.935  0.00 99.00           H  
ATOM   3026  HZ1 LYS A 308      61.657 177.146  17.467  0.00 99.00           H  
ATOM   3027  HZ2 LYS A 308      60.885 178.585  17.488  0.00 99.00           H  
ATOM   3028  HZ3 LYS A 308      62.457 178.509  17.051  0.00 99.00           H  
ATOM   3029  N   LYS A 309      59.911 176.684  23.901  1.00 41.93           N  
ATOM   3030  CA  LYS A 309      58.784 177.094  24.748  1.00 41.80           C  
ATOM   3031  C   LYS A 309      58.729 176.348  26.077  1.00 41.10           C  
ATOM   3032  O   LYS A 309      57.715 176.417  26.788  1.00 41.09           O  
ATOM   3033  CB  LYS A 309      57.467 176.902  24.002  1.00 42.37           C  
ATOM   3034  CG  LYS A 309      57.233 177.958  22.942  1.00 45.49           C  
ATOM   3035  CD  LYS A 309      55.831 177.866  22.407  1.00 48.94           C  
ATOM   3036  CE  LYS A 309      55.425 179.174  21.735  1.00 51.97           C  
ATOM   3037  NZ  LYS A 309      55.152 178.999  20.297  1.00 53.50           N1+
ATOM   3038  HN  LYS A 309      59.869 175.866  23.258  0.00 99.00           H  
ATOM   3039  HZ1 LYS A 309      54.987 179.891  19.873  0.00 99.00           H  
ATOM   3040  HZ2 LYS A 309      55.938 178.564  19.853  0.00 99.00           H  
ATOM   3041  HZ3 LYS A 309      54.343 178.421  20.174  0.00 99.00           H  
ATOM   3042  N   ASP A 310      59.821 175.659  26.409  1.00 40.09           N  
ATOM   3043  CA  ASP A 310      59.948 174.860  27.629  1.00 39.40           C  
ATOM   3044  C   ASP A 310      58.927 173.703  27.670  1.00 38.57           C  
ATOM   3045  O   ASP A 310      58.394 173.365  28.727  1.00 38.09           O  
ATOM   3046  CB  ASP A 310      59.887 175.744  28.894  1.00 39.94           C  
ATOM   3047  CG  ASP A 310      60.480 175.072  30.116  1.00 41.19           C  
ATOM   3048  OD1 ASP A 310      61.474 174.318  29.974  1.00 42.96           O  
ATOM   3049  OD2 ASP A 310      60.021 175.246  31.266  1.00 43.60           O1-
ATOM   3050  HN  ASP A 310      60.601 175.739  25.705  0.00 99.00           H  
ATOM   3051  N   TYR A 311      58.682 173.105  26.502  1.00 37.49           N  
ATOM   3052  CA  TYR A 311      57.929 171.853  26.370  1.00 37.17           C  
ATOM   3053  C   TYR A 311      58.834 170.707  25.914  1.00 36.69           C  
ATOM   3054  O   TYR A 311      59.616 170.870  24.983  1.00 36.32           O  
ATOM   3055  CB  TYR A 311      56.824 172.001  25.333  1.00 36.81           C  
ATOM   3056  CG  TYR A 311      55.787 173.073  25.597  1.00 37.23           C  
ATOM   3057  CD1 TYR A 311      55.216 173.779  24.536  1.00 38.81           C  
ATOM   3058  CD2 TYR A 311      55.346 173.352  26.892  1.00 38.77           C  
ATOM   3059  CE1 TYR A 311      54.237 174.752  24.764  1.00 40.35           C  
ATOM   3060  CE2 TYR A 311      54.369 174.321  27.127  1.00 39.89           C  
ATOM   3061  CZ  TYR A 311      53.829 175.011  26.062  1.00 40.78           C  
ATOM   3062  OH  TYR A 311      52.875 175.966  26.309  1.00 43.41           O  
ATOM   3063  HN  TYR A 311      59.079 173.614  25.673  0.00 99.00           H  
ATOM   3064  HH  TYR A 311      52.079 175.794  25.730  0.00 99.00           H  
ATOM   3065  N   CYS A 312      58.734 169.542  26.548  1.00 36.77           N  
ATOM   3066  CA  CYS A 312      59.612 168.421  26.171  1.00 36.82           C  
ATOM   3067  C   CYS A 312      59.139 167.689  24.921  1.00 36.80           C  
ATOM   3068  O   CYS A 312      59.938 167.057  24.240  1.00 36.57           O  
ATOM   3069  CB  CYS A 312      59.817 167.431  27.334  1.00 37.01           C  
ATOM   3070  SG  CYS A 312      58.337 166.517  27.838  1.00 38.32           S  
ATOM   3071  HN  CYS A 312      58.027 169.491  27.287  0.00 99.00           H  
ATOM   3072  HG  CYS A 312      58.601 165.765  28.440  0.00 99.00           H  
ATOM   3073  N   GLY A 313      57.843 167.777  24.616  1.00 36.40           N  
ATOM   3074  CA  GLY A 313      57.285 167.126  23.443  1.00 36.56           C  
ATOM   3075  C   GLY A 313      56.229 166.104  23.823  1.00 36.36           C  
ATOM   3076  O   GLY A 313      55.532 165.560  22.959  1.00 36.45           O  
ATOM   3077  HN  GLY A 313      57.281 168.344  25.283  0.00 99.00           H  
ATOM   3078  N   THR A 314      56.122 165.846  25.127  1.00 36.27           N  
ATOM   3079  CA  THR A 314      55.141 164.922  25.658  1.00 35.81           C  
ATOM   3080  C   THR A 314      53.828 165.664  25.749  1.00 35.57           C  
ATOM   3081  O   THR A 314      53.758 166.736  26.345  1.00 35.55           O  
ATOM   3082  CB  THR A 314      55.550 164.423  27.049  1.00 36.14           C  
ATOM   3083  CG2 THR A 314      54.542 163.407  27.570  1.00 36.26           C  
ATOM   3084  OG1 THR A 314      56.784 163.689  26.961  1.00 36.26           O  
ATOM   3085  HN  THR A 314      56.804 166.367  25.723  0.00 99.00           H  
ATOM   3086  HG1 THR A 314      56.968 163.433  26.007  0.00 99.00           H  
ATOM   3087  N   MET A 315      52.805 165.088  25.147  1.00 35.15           N  
ATOM   3088  CA  MET A 315      51.463 165.666  25.205  1.00 35.65           C  
ATOM   3089  C   MET A 315      50.516 164.537  25.580  1.00 35.99           C  
ATOM   3090  O   MET A 315      50.574 163.452  24.988  1.00 35.65           O  
ATOM   3091  CB  MET A 315      51.060 166.277  23.850  1.00 35.67           C  
ATOM   3092  CG  MET A 315      51.913 167.453  23.358  1.00 35.97           C  
ATOM   3093  SD  MET A 315      51.498 168.025  21.670  1.00 37.99           S  
ATOM   3094  CE  MET A 315      52.911 167.373  20.701  1.00 36.08           C  
ATOM   3095  HN  MET A 315      53.025 164.210  24.640  0.00 99.00           H  
ATOM   3096  N   ILE A 316      49.648 164.794  26.557  1.00 36.34           N  
ATOM   3097  CA  ILE A 316      48.596 163.871  26.934  1.00 37.90           C  
ATOM   3098  C   ILE A 316      47.298 164.572  26.585  1.00 38.36           C  
ATOM   3099  O   ILE A 316      46.957 165.580  27.191  1.00 38.50           O  
ATOM   3100  CB  ILE A 316      48.678 163.536  28.447  1.00 37.81           C  
ATOM   3101  CG1 ILE A 316      49.981 162.793  28.751  1.00 39.47           C  
ATOM   3102  CG2 ILE A 316      47.483 162.694  28.901  1.00 38.72           C  
ATOM   3103  CD1 ILE A 316      50.594 163.155  30.102  1.00 41.95           C  
ATOM   3104  HN  ILE A 316      49.795 165.719  27.025  0.00 99.00           H  
ATOM   3105  N   ILE A 317      46.599 164.050  25.584  1.00 40.06           N  
ATOM   3106  CA  ILE A 317      45.542 164.820  24.927  1.00 41.38           C  
ATOM   3107  C   ILE A 317      44.187 164.146  25.071  1.00 42.52           C  
ATOM   3108  O   ILE A 317      43.951 163.097  24.484  1.00 41.77           O  
ATOM   3109  CB  ILE A 317      45.891 165.075  23.438  1.00 41.44           C  
ATOM   3110  CG1 ILE A 317      47.307 165.649  23.299  1.00 41.82           C  
ATOM   3111  CG2 ILE A 317      44.858 166.018  22.788  1.00 41.73           C  
ATOM   3112  CD1 ILE A 317      47.887 165.569  21.879  1.00 41.22           C  
ATOM   3113  HN  ILE A 317      46.856 163.087  25.318  0.00 99.00           H  
ATOM   3114  N   ASP A 318      43.316 164.782  25.847  1.00 44.46           N  
ATOM   3115  CA  ASP A 318      41.982 164.291  26.181  1.00 47.20           C  
ATOM   3116  C   ASP A 318      40.992 164.725  25.112  1.00 47.69           C  
ATOM   3117  O   ASP A 318      41.094 165.817  24.588  1.00 48.42           O  
ATOM   3118  CB  ASP A 318      41.545 164.921  27.510  1.00 48.14           C  
ATOM   3119  CG  ASP A 318      40.876 163.940  28.445  1.00 51.92           C  
ATOM   3120  OD1 ASP A 318      39.996 163.179  27.987  1.00 54.96           O  
ATOM   3121  OD2 ASP A 318      41.156 163.883  29.672  1.00 58.04           O1-
ATOM   3122  HN  ASP A 318      43.681 165.707  26.216  0.00 99.00           H  
ATOM   3123  N   GLY A 319      40.014 163.886  24.801  1.00 48.73           N  
ATOM   3124  CA  GLY A 319      38.907 164.335  23.979  1.00 48.77           C  
ATOM   3125  C   GLY A 319      38.731 163.572  22.682  1.00 49.03           C  
ATOM   3126  O   GLY A 319      39.708 163.178  22.031  1.00 48.68           O  
ATOM   3127  HN  GLY A 319      40.108 162.933  25.178  0.00 99.00           H  
ATOM   3128  N   GLU A 320      37.469 163.395  22.301  1.00 48.77           N  
ATOM   3129  CA  GLU A 320      37.093 162.624  21.122  1.00 48.81           C  
ATOM   3130  C   GLU A 320      37.641 163.217  19.824  1.00 48.44           C  
ATOM   3131  O   GLU A 320      38.014 162.491  18.906  1.00 48.63           O  
ATOM   3132  CB  GLU A 320      35.560 162.499  21.052  1.00 49.18           C  
ATOM   3133  CG  GLU A 320      35.030 161.643  19.898  1.00 50.40           C  
ATOM   3134  CD  GLU A 320      35.642 160.246  19.839  1.00 50.99           C  
ATOM   3135  OE1 GLU A 320      35.801 159.727  18.718  1.00 50.63           O  
ATOM   3136  OE2 GLU A 320      35.968 159.669  20.902  1.00 51.86           O1-
ATOM   3137  HN  GLU A 320      36.765 163.860  22.924  0.00 99.00           H  
ATOM   3138  N   GLU A 321      37.696 164.540  19.757  1.00 48.04           N  
ATOM   3139  CA  GLU A 321      38.087 165.249  18.547  1.00 48.15           C  
ATOM   3140  C   GLU A 321      39.565 165.061  18.173  1.00 46.81           C  
ATOM   3141  O   GLU A 321      39.908 165.054  16.994  1.00 47.47           O  
ATOM   3142  CB  GLU A 321      37.745 166.743  18.668  1.00 49.02           C  
ATOM   3143  CG  GLU A 321      36.665 167.056  19.710  1.00 53.23           C  
ATOM   3144  CD  GLU A 321      37.232 167.311  21.099  1.00 57.25           C  
ATOM   3145  OE1 GLU A 321      36.845 166.589  22.046  1.00 58.44           O  
ATOM   3146  OE2 GLU A 321      38.061 168.238  21.249  1.00 60.80           O1-
ATOM   3147  HN  GLU A 321      37.435 165.029  20.644  0.00 99.00           H  
ATOM   3148  N   ALA A 322      40.432 164.909  19.168  1.00 44.83           N  
ATOM   3149  CA  ALA A 322      41.861 164.747  18.917  1.00 43.06           C  
ATOM   3150  C   ALA A 322      42.156 163.380  18.280  1.00 41.93           C  
ATOM   3151  O   ALA A 322      41.798 162.352  18.847  1.00 41.95           O  
ATOM   3152  CB  ALA A 322      42.630 164.896  20.223  1.00 43.12           C  
ATOM   3153  HN  ALA A 322      40.015 164.915  20.118  0.00 99.00           H  
ATOM   3154  N   PRO A 323      42.789 163.361  17.106  1.00 40.87           N  
ATOM   3155  CA  PRO A 323      43.203 162.092  16.482  1.00 40.22           C  
ATOM   3156  C   PRO A 323      44.262 161.328  17.295  1.00 39.32           C  
ATOM   3157  O   PRO A 323      44.243 160.090  17.314  1.00 38.96           O  
ATOM   3158  CB  PRO A 323      43.777 162.530  15.128  1.00 40.00           C  
ATOM   3159  CG  PRO A 323      44.119 163.981  15.299  1.00 41.34           C  
ATOM   3160  CD  PRO A 323      43.127 164.527  16.269  1.00 40.81           C  
ATOM   3161  N   VAL A 324      45.165 162.060  17.942  1.00 38.28           N  
ATOM   3162  CA  VAL A 324      46.245 161.475  18.749  1.00 37.49           C  
ATOM   3163  C   VAL A 324      46.035 161.798  20.222  1.00 37.12           C  
ATOM   3164  O   VAL A 324      45.774 162.943  20.558  1.00 36.89           O  
ATOM   3165  CB  VAL A 324      47.622 162.023  18.279  1.00 37.79           C  
ATOM   3166  CG1 VAL A 324      48.740 161.722  19.297  1.00 36.92           C  
ATOM   3167  CG2 VAL A 324      47.967 161.453  16.905  1.00 37.12           C  
ATOM   3168  HN  VAL A 324      45.043 163.093  17.829  0.00 99.00           H  
ATOM   3169  N   ALA A 325      46.153 160.790  21.095  1.00 36.68           N  
ATOM   3170  CA  ALA A 325      45.977 160.985  22.539  1.00 36.43           C  
ATOM   3171  C   ALA A 325      47.307 161.082  23.290  1.00 35.80           C  
ATOM   3172  O   ALA A 325      47.347 161.503  24.446  1.00 36.12           O  
ATOM   3173  CB  ALA A 325      45.130 159.871  23.122  1.00 36.83           C  
ATOM   3174  HN  ALA A 325      46.377 159.871  20.667  0.00 99.00           H  
ATOM   3175  N   TYR A 326      48.399 160.695  22.637  1.00 35.63           N  
ATOM   3176  CA  TYR A 326      49.698 160.736  23.316  1.00 35.48           C  
ATOM   3177  C   TYR A 326      50.854 160.917  22.356  1.00 35.49           C  
ATOM   3178  O   TYR A 326      50.885 160.298  21.294  1.00 35.33           O  
ATOM   3179  CB  TYR A 326      49.889 159.448  24.116  1.00 35.40           C  
ATOM   3180  CG  TYR A 326      51.048 159.449  25.109  1.00 36.43           C  
ATOM   3181  CD1 TYR A 326      50.994 160.203  26.289  1.00 38.30           C  
ATOM   3182  CD2 TYR A 326      52.174 158.658  24.881  1.00 36.83           C  
ATOM   3183  CE1 TYR A 326      52.052 160.183  27.217  1.00 38.22           C  
ATOM   3184  CE2 TYR A 326      53.242 158.632  25.804  1.00 38.20           C  
ATOM   3185  CZ  TYR A 326      53.161 159.397  26.963  1.00 38.72           C  
ATOM   3186  OH  TYR A 326      54.192 159.372  27.873  1.00 40.93           O  
ATOM   3187  HN  TYR A 326      48.262 160.384  21.674  0.00 99.00           H  
ATOM   3188  HH  TYR A 326      54.645 158.483  27.831  0.00 99.00           H  
ATOM   3189  N   THR A 327      51.810 161.761  22.744  1.00 35.56           N  
ATOM   3190  CA  THR A 327      53.006 161.997  21.942  1.00 35.68           C  
ATOM   3191  C   THR A 327      54.247 161.973  22.810  1.00 35.39           C  
ATOM   3192  O   THR A 327      54.178 162.217  24.026  1.00 35.54           O  
ATOM   3193  CB  THR A 327      52.979 163.391  21.233  1.00 35.51           C  
ATOM   3194  CG2 THR A 327      51.658 163.640  20.464  1.00 35.45           C  
ATOM   3195  OG1 THR A 327      53.028 164.431  22.223  1.00 35.93           O  
ATOM   3196  HN  THR A 327      51.630 162.229  23.655  0.00 99.00           H  
ATOM   3197  HG1 THR A 327      53.973 164.750  22.346  0.00 99.00           H  
ATOM   3198  N   LEU A 328      55.377 161.713  22.152  1.00 35.52           N  
ATOM   3199  CA  LEU A 328      56.710 161.896  22.725  1.00 35.67           C  
ATOM   3200  C   LEU A 328      57.646 162.533  21.686  1.00 35.89           C  
ATOM   3201  O   LEU A 328      57.489 162.341  20.476  1.00 35.75           O  
ATOM   3202  CB  LEU A 328      57.289 160.556  23.198  1.00 35.98           C  
ATOM   3203  CG  LEU A 328      56.610 159.864  24.389  1.00 35.57           C  
ATOM   3204  CD1 LEU A 328      56.986 158.399  24.441  1.00 35.50           C  
ATOM   3205  CD2 LEU A 328      56.957 160.564  25.712  1.00 35.01           C  
ATOM   3206  HN  LEU A 328      55.226 161.360  21.173  0.00 99.00           H  
ATOM   3207  N   ASP A 329      58.613 163.305  22.171  1.00 36.29           N  
ATOM   3208  CA  ASP A 329      59.730 163.764  21.358  1.00 37.18           C  
ATOM   3209  C   ASP A 329      60.456 162.554  20.749  1.00 37.39           C  
ATOM   3210  O   ASP A 329      60.893 161.671  21.482  1.00 37.97           O  
ATOM   3211  CB  ASP A 329      60.680 164.574  22.264  1.00 36.88           C  
ATOM   3212  CG  ASP A 329      61.695 165.401  21.488  1.00 38.13           C  
ATOM   3213  OD1 ASP A 329      62.030 165.043  20.347  1.00 39.37           O  
ATOM   3214  OD2 ASP A 329      62.231 166.434  21.953  1.00 37.96           O1-
ATOM   3215  HN  ASP A 329      58.502 163.552  23.180  0.00 99.00           H  
ATOM   3216  N   ASP A 330      60.580 162.520  19.419  1.00 37.86           N  
ATOM   3217  CA  ASP A 330      61.288 161.439  18.716  1.00 38.03           C  
ATOM   3218  C   ASP A 330      62.581 161.916  18.036  1.00 38.25           C  
ATOM   3219  O   ASP A 330      63.156 161.219  17.196  1.00 38.31           O  
ATOM   3220  CB  ASP A 330      60.374 160.740  17.698  1.00 38.15           C  
ATOM   3221  CG  ASP A 330      60.765 159.283  17.459  1.00 39.67           C  
ATOM   3222  OD1 ASP A 330      61.038 158.556  18.447  1.00 40.75           O  
ATOM   3223  OD2 ASP A 330      60.823 158.776  16.317  1.00 41.22           O1-
ATOM   3224  HN  ASP A 330      60.135 163.321  18.923  0.00 99.00           H  
ATOM   3225  N   THR A 331      63.014 163.117  18.400  1.00 38.46           N  
ATOM   3226  CA  THR A 331      64.270 163.696  17.924  1.00 38.61           C  
ATOM   3227  C   THR A 331      65.459 162.778  18.240  1.00 39.20           C  
ATOM   3228  O   THR A 331      65.507 162.147  19.297  1.00 38.85           O  
ATOM   3229  CB  THR A 331      64.476 165.088  18.585  1.00 38.66           C  
ATOM   3230  CG2 THR A 331      65.698 165.820  18.002  1.00 37.73           C  
ATOM   3231  OG1 THR A 331      63.381 165.955  18.248  1.00 37.84           O  
ATOM   3232  HN  THR A 331      62.375 163.621  19.063  0.00 99.00           H  
ATOM   3233  HG1 THR A 331      63.722 166.869  18.009  0.00 99.00           H  
ATOM   3234  N   LYS A 332      66.411 162.702  17.310  1.00 40.19           N  
ATOM   3235  CA  LYS A 332      67.646 161.930  17.536  1.00 41.56           C  
ATOM   3236  C   LYS A 332      68.440 162.502  18.713  1.00 42.62           C  
ATOM   3237  O   LYS A 332      68.300 163.687  19.027  1.00 42.12           O  
ATOM   3238  CB  LYS A 332      68.513 161.908  16.268  1.00 41.20           C  
ATOM   3239  CG  LYS A 332      67.856 161.261  15.030  1.00 41.79           C  
ATOM   3240  CD  LYS A 332      67.807 159.727  15.124  1.00 41.65           C  
ATOM   3241  CE  LYS A 332      67.130 159.111  13.893  1.00 40.89           C  
ATOM   3242  NZ  LYS A 332      65.654 159.422  13.763  1.00 40.35           N1+
ATOM   3243  HN  LYS A 332      66.216 163.218  16.436  0.00 99.00           H  
ATOM   3244  HZ1 LYS A 332      65.322 159.039  12.906  0.00 99.00           H  
ATOM   3245  HZ2 LYS A 332      65.173 159.013  14.533  0.00 99.00           H  
ATOM   3246  HZ3 LYS A 332      65.535 160.410  13.768  0.00 99.00           H  
ATOM   3247  N   PRO A 333      69.242 161.665  19.385  1.00 44.22           N  
ATOM   3248  CA  PRO A 333      70.028 162.116  20.545  1.00 45.32           C  
ATOM   3249  C   PRO A 333      71.014 163.228  20.191  1.00 46.43           C  
ATOM   3250  O   PRO A 333      71.360 164.034  21.056  1.00 46.98           O  
ATOM   3251  CB  PRO A 333      70.778 160.843  20.992  1.00 45.19           C  
ATOM   3252  CG  PRO A 333      70.723 159.924  19.835  1.00 44.84           C  
ATOM   3253  CD  PRO A 333      69.442 160.229  19.110  1.00 44.33           C  
ATOM   3254  N   GLU A 334      71.434 163.267  18.929  1.00 47.44           N  
ATOM   3255  CA  GLU A 334      72.288 164.330  18.410  1.00 48.21           C  
ATOM   3256  C   GLU A 334      71.557 165.676  18.290  1.00 48.15           C  
ATOM   3257  O   GLU A 334      72.203 166.724  18.184  1.00 48.41           O  
ATOM   3258  CB  GLU A 334      72.881 163.919  17.058  1.00 48.85           C  
ATOM   3259  CG  GLU A 334      73.906 162.780  17.131  1.00 50.47           C  
ATOM   3260  CD  GLU A 334      73.278 161.384  17.123  1.00 53.10           C  
ATOM   3261  OE1 GLU A 334      72.077 161.240  16.771  1.00 52.44           O  
ATOM   3262  OE2 GLU A 334      73.983 160.411  17.485  1.00 53.39           O1-
ATOM   3263  HN  GLU A 334      71.099 162.469  18.340  0.00 99.00           H  
ATOM   3264  N   GLY A 335      70.220 165.643  18.309  1.00 47.19           N  
ATOM   3265  CA  GLY A 335      69.419 166.856  18.258  1.00 46.27           C  
ATOM   3266  C   GLY A 335      68.926 167.208  16.867  1.00 45.48           C  
ATOM   3267  O   GLY A 335      68.294 168.255  16.668  1.00 45.59           O  
ATOM   3268  HN  GLY A 335      69.815 164.687  18.363  0.00 99.00           H  
ATOM   3269  N   ASN A 336      69.230 166.348  15.898  1.00 44.61           N  
ATOM   3270  CA  ASN A 336      68.715 166.496  14.534  1.00 44.11           C  
ATOM   3271  C   ASN A 336      67.584 165.515  14.225  1.00 42.83           C  
ATOM   3272  O   ASN A 336      67.231 164.693  15.064  1.00 42.44           O  
ATOM   3273  CB  ASN A 336      69.832 166.376  13.490  1.00 44.66           C  
ATOM   3274  CG  ASN A 336      70.682 165.123  13.669  1.00 45.93           C  
ATOM   3275  ND2 ASN A 336      71.759 165.048  12.907  0.00 99.00           N  
ATOM   3276  OD1 ASN A 336      70.375 164.236  14.475  0.00 99.00           O  
ATOM   3277  HN  ASN A 336      69.857 165.570  16.187  0.00 99.00           H  
ATOM   3278 1HD2 ASN A 336      71.985 165.781  12.266  0.00 99.00           H  
ATOM   3279 2HD2 ASN A 336      72.363 164.246  12.968  0.00 99.00           H  
ATOM   3280  N   TYR A 337      67.037 165.616  13.012  1.00 41.89           N  
ATOM   3281  CA  TYR A 337      65.829 164.891  12.600  1.00 40.94           C  
ATOM   3282  C   TYR A 337      64.716 165.110  13.630  1.00 40.04           C  
ATOM   3283  O   TYR A 337      64.054 164.163  14.073  1.00 39.55           O  
ATOM   3284  CB  TYR A 337      66.101 163.396  12.373  1.00 41.02           C  
ATOM   3285  CG  TYR A 337      67.245 163.111  11.413  1.00 42.52           C  
ATOM   3286  CD1 TYR A 337      68.571 163.078  11.864  1.00 43.60           C  
ATOM   3287  CD2 TYR A 337      67.003 162.891  10.062  1.00 42.63           C  
ATOM   3288  CE1 TYR A 337      69.628 162.823  10.984  1.00 44.12           C  
ATOM   3289  CE2 TYR A 337      68.048 162.632   9.172  1.00 44.46           C  
ATOM   3290  CZ  TYR A 337      69.358 162.605   9.646  1.00 44.94           C  
ATOM   3291  OH  TYR A 337      70.385 162.348   8.768  1.00 47.04           O  
ATOM   3292  HN  TYR A 337      67.550 166.267  12.367  0.00 99.00           H  
ATOM   3293  HH  TYR A 337      70.092 161.651   8.116  0.00 99.00           H  
ATOM   3294  N   ALA A 338      64.549 166.371  14.017  1.00 38.87           N  
ATOM   3295  CA  ALA A 338      63.532 166.772  14.977  1.00 38.24           C  
ATOM   3296  C   ALA A 338      62.193 166.136  14.604  1.00 37.94           C  
ATOM   3297  O   ALA A 338      61.790 166.161  13.430  1.00 37.17           O  
ATOM   3298  CB  ALA A 338      63.411 168.262  14.989  1.00 38.32           C  
ATOM   3299  HN  ALA A 338      65.212 167.048  13.571  0.00 99.00           H  
ATOM   3300  N   ALA A 339      61.524 165.553  15.593  1.00 37.04           N  
ATOM   3301  CA  ALA A 339      60.280 164.837  15.322  1.00 37.44           C  
ATOM   3302  C   ALA A 339      59.378 164.639  16.536  1.00 37.06           C  
ATOM   3303  O   ALA A 339      59.858 164.525  17.658  1.00 36.94           O  
ATOM   3304  CB  ALA A 339      60.594 163.486  14.679  1.00 36.96           C  
ATOM   3305  HN  ALA A 339      61.942 165.647  16.528  0.00 99.00           H  
ATOM   3306  N   ILE A 340      58.069 164.564  16.275  1.00 36.85           N  
ATOM   3307  CA  ILE A 340      57.078 164.159  17.269  1.00 36.63           C  
ATOM   3308  C   ILE A 340      56.492 162.803  16.879  1.00 36.56           C  
ATOM   3309  O   ILE A 340      55.971 162.656  15.773  1.00 37.26           O  
ATOM   3310  CB  ILE A 340      55.914 165.205  17.366  1.00 36.66           C  
ATOM   3311  CG1 ILE A 340      56.439 166.605  17.734  1.00 36.82           C  
ATOM   3312  CG2 ILE A 340      54.847 164.732  18.370  1.00 35.95           C  
ATOM   3313  CD1 ILE A 340      56.880 166.753  19.208  1.00 39.11           C  
ATOM   3314  HN  ILE A 340      57.816 164.822  15.292  0.00 99.00           H  
ATOM   3315  N   MET A 341      56.580 161.830  17.784  1.00 35.83           N  
ATOM   3316  CA  MET A 341      55.892 160.544  17.646  1.00 36.06           C  
ATOM   3317  C   MET A 341      54.541 160.632  18.347  1.00 35.47           C  
ATOM   3318  O   MET A 341      54.476 161.131  19.453  1.00 35.66           O  
ATOM   3319  CB  MET A 341      56.720 159.451  18.326  1.00 35.89           C  
ATOM   3320  CG  MET A 341      56.218 158.041  18.135  1.00 38.04           C  
ATOM   3321  SD  MET A 341      54.785 157.583  19.141  1.00 40.69           S  
ATOM   3322  CE  MET A 341      55.273 157.947  20.830  1.00 40.26           C  
ATOM   3323  HN  MET A 341      57.185 162.062  18.606  0.00 99.00           H  
ATOM   3324  N   GLY A 342      53.490 160.108  17.718  1.00 35.50           N  
ATOM   3325  CA  GLY A 342      52.168 160.051  18.327  1.00 35.55           C  
ATOM   3326  C   GLY A 342      51.404 158.795  17.939  1.00 35.89           C  
ATOM   3327  O   GLY A 342      51.650 158.222  16.868  1.00 36.07           O  
ATOM   3328  HN  GLY A 342      53.696 159.747  16.762  0.00 99.00           H  
ATOM   3329  N   PHE A 343      50.472 158.372  18.793  1.00 35.84           N  
ATOM   3330  CA  PHE A 343      49.666 157.183  18.542  1.00 36.01           C  
ATOM   3331  C   PHE A 343      48.210 157.561  18.274  1.00 35.97           C  
ATOM   3332  O   PHE A 343      47.640 158.347  19.023  1.00 35.85           O  
ATOM   3333  CB  PHE A 343      49.643 156.267  19.768  1.00 36.30           C  
ATOM   3334  CG  PHE A 343      50.960 155.638  20.114  1.00 37.63           C  
ATOM   3335  CD1 PHE A 343      51.490 155.795  21.391  1.00 40.03           C  
ATOM   3336  CD2 PHE A 343      51.655 154.864  19.194  1.00 40.06           C  
ATOM   3337  CE1 PHE A 343      52.715 155.199  21.739  1.00 40.93           C  
ATOM   3338  CE2 PHE A 343      52.877 154.268  19.539  1.00 39.60           C  
ATOM   3339  CZ  PHE A 343      53.401 154.439  20.807  1.00 39.66           C  
ATOM   3340  HN  PHE A 343      50.372 158.961  19.648  0.00 99.00           H  
ATOM   3341  N   ILE A 344      47.626 156.976  17.235  1.00 35.99           N  
ATOM   3342  CA  ILE A 344      46.182 157.049  16.991  1.00 35.94           C  
ATOM   3343  C   ILE A 344      45.622 155.731  17.516  1.00 36.02           C  
ATOM   3344  O   ILE A 344      45.992 154.669  17.009  1.00 35.50           O  
ATOM   3345  CB  ILE A 344      45.876 157.225  15.484  1.00 36.11           C  
ATOM   3346  CG1 ILE A 344      46.504 158.518  14.957  1.00 35.19           C  
ATOM   3347  CG2 ILE A 344      44.351 157.225  15.237  1.00 35.56           C  
ATOM   3348  CD1 ILE A 344      46.312 158.748  13.464  1.00 34.71           C  
ATOM   3349  HN  ILE A 344      48.280 156.459  16.605  0.00 99.00           H  
ATOM   3350  N   LEU A 345      44.736 155.795  18.513  1.00 35.78           N  
ATOM   3351  CA  LEU A 345      44.427 154.620  19.342  1.00 36.74           C  
ATOM   3352  C   LEU A 345      43.021 154.050  19.177  1.00 36.96           C  
ATOM   3353  O   LEU A 345      42.063 154.797  19.042  1.00 36.83           O  
ATOM   3354  CB  LEU A 345      44.602 154.955  20.831  1.00 36.97           C  
ATOM   3355  CG  LEU A 345      45.958 155.437  21.344  1.00 36.94           C  
ATOM   3356  CD1 LEU A 345      45.777 156.083  22.714  1.00 37.56           C  
ATOM   3357  CD2 LEU A 345      46.935 154.263  21.428  1.00 37.60           C  
ATOM   3358  HN  LEU A 345      44.296 156.720  18.650  0.00 99.00           H  
ATOM   3359  N   ALA A 346      42.931 152.722  19.220  1.00 37.48           N  
ATOM   3360  CA  ALA A 346      41.664 151.986  19.347  1.00 37.42           C  
ATOM   3361  C   ALA A 346      40.641 152.417  18.299  1.00 37.39           C  
ATOM   3362  O   ALA A 346      40.945 152.293  17.120  1.00 37.93           O  
ATOM   3363  CB  ALA A 346      41.126 152.058  20.775  1.00 37.17           C  
ATOM   3364  HN  ALA A 346      43.860 152.230  19.154  0.00 99.00           H  
ATOM   3365  N   HIS A 347      39.462 152.921  18.681  1.00 37.24           N  
ATOM   3366  CA  HIS A 347      38.459 153.255  17.660  1.00 37.92           C  
ATOM   3367  C   HIS A 347      38.902 154.357  16.679  1.00 38.03           C  
ATOM   3368  O   HIS A 347      38.474 154.371  15.535  1.00 38.07           O  
ATOM   3369  CB  HIS A 347      37.074 153.549  18.260  1.00 38.11           C  
ATOM   3370  CG  HIS A 347      36.904 154.955  18.733  1.00 38.91           C  
ATOM   3371  CD2 HIS A 347      36.312 156.027  18.155  0.00 99.00           C  
ATOM   3372  ND1 HIS A 347      37.390 155.393  19.945  0.00 99.00           N  
ATOM   3373  CE1 HIS A 347      37.094 156.670  20.101  0.00 99.00           C  
ATOM   3374  NE2 HIS A 347      36.437 157.078  19.031  0.00 99.00           N  
ATOM   3375  HN  HIS A 347      39.330 153.045  19.683  0.00 99.00           H  
ATOM   3376  HD1 HIS A 347      37.890 154.829  20.603  0.00 99.00           H  
ATOM   3377  HE2 HIS A 347      36.087 158.005  18.881  0.00 99.00           H  
ATOM   3378  N   LYS A 348      39.761 155.271  17.119  1.00 37.83           N  
ATOM   3379  CA  LYS A 348      40.270 156.305  16.216  1.00 38.26           C  
ATOM   3380  C   LYS A 348      41.176 155.723  15.129  1.00 38.51           C  
ATOM   3381  O   LYS A 348      41.225 156.235  14.001  1.00 38.07           O  
ATOM   3382  CB  LYS A 348      40.977 157.417  16.994  1.00 38.12           C  
ATOM   3383  CG  LYS A 348      40.050 158.154  17.941  1.00 38.51           C  
ATOM   3384  CD  LYS A 348      40.772 159.233  18.735  1.00 38.67           C  
ATOM   3385  CE  LYS A 348      39.871 159.771  19.851  1.00 39.25           C  
ATOM   3386  NZ  LYS A 348      40.613 160.722  20.730  1.00 38.59           N1+
ATOM   3387  HN  LYS A 348      40.027 155.192  18.109  0.00 99.00           H  
ATOM   3388  HZ1 LYS A 348      40.751 161.583  20.242  0.00 99.00           H  
ATOM   3389  HZ2 LYS A 348      40.082 160.887  21.560  0.00 99.00           H  
ATOM   3390  HZ3 LYS A 348      41.498 160.326  20.971  0.00 99.00           H  
ATOM   3391  N   ALA A 349      41.891 154.647  15.457  1.00 39.54           N  
ATOM   3392  CA  ALA A 349      42.698 153.974  14.448  1.00 40.79           C  
ATOM   3393  C   ALA A 349      41.785 153.427  13.344  1.00 41.93           C  
ATOM   3394  O   ALA A 349      42.089 153.570  12.165  1.00 42.02           O  
ATOM   3395  CB  ALA A 349      43.545 152.870  15.070  1.00 40.69           C  
ATOM   3396  HN  ALA A 349      41.823 154.352  16.438  0.00 99.00           H  
ATOM   3397  N   ARG A 350      40.647 152.855  13.742  1.00 42.78           N  
ATOM   3398  CA  ARG A 350      39.630 152.356  12.812  1.00 44.01           C  
ATOM   3399  C   ARG A 350      39.018 153.487  11.974  1.00 44.37           C  
ATOM   3400  O   ARG A 350      38.971 153.395  10.747  1.00 43.97           O  
ATOM   3401  CB  ARG A 350      38.524 151.619  13.582  1.00 43.97           C  
ATOM   3402  CG  ARG A 350      38.738 150.112  13.717  1.00 45.50           C  
ATOM   3403  CD  ARG A 350      39.305 149.660  15.059  1.00 45.73           C  
ATOM   3404  NE  ARG A 350      38.362 149.824  16.170  1.00 45.28           N  
ATOM   3405  CZ  ARG A 350      38.582 149.384  17.406  1.00 44.01           C  
ATOM   3406  NH1 ARG A 350      39.711 148.737  17.692  1.00 43.96           N1+
ATOM   3407  NH2 ARG A 350      37.688 149.602  18.366  1.00 43.05           N  
ATOM   3408  HN  ARG A 350      40.541 152.792  14.782  0.00 99.00           H  
ATOM   3409  HE  ARG A 350      37.496 150.298  15.984  0.00 99.00           H  
ATOM   3410 1HH1 ARG A 350      40.409 148.592  16.999  0.00 99.00           H  
ATOM   3411 2HH1 ARG A 350      39.859 148.391  18.626  0.00 99.00           H  
ATOM   3412 1HH2 ARG A 350      36.855 150.119  18.151  0.00 99.00           H  
ATOM   3413 2HH2 ARG A 350      37.843 149.258  19.286  0.00 99.00           H  
ATOM   3414  N   LYS A 351      38.581 154.557  12.642  1.00 44.91           N  
ATOM   3415  CA  LYS A 351      37.937 155.695  11.978  1.00 45.85           C  
ATOM   3416  C   LYS A 351      38.849 156.415  10.971  1.00 45.64           C  
ATOM   3417  O   LYS A 351      38.444 156.650   9.828  1.00 46.27           O  
ATOM   3418  CB  LYS A 351      37.384 156.680  13.023  1.00 46.34           C  
ATOM   3419  CG  LYS A 351      36.613 157.873  12.439  1.00 49.69           C  
ATOM   3420  CD  LYS A 351      35.899 158.671  13.537  1.00 54.23           C  
ATOM   3421  CE  LYS A 351      35.466 160.051  13.030  1.00 56.54           C  
ATOM   3422  NZ  LYS A 351      35.666 161.137  14.042  1.00 57.93           N1+
ATOM   3423  HN  LYS A 351      38.736 154.515  13.672  0.00 99.00           H  
ATOM   3424  HZ1 LYS A 351      35.672 160.735  14.956  0.00 99.00           H  
ATOM   3425  HZ2 LYS A 351      36.537 161.591  13.866  0.00 99.00           H  
ATOM   3426  HZ3 LYS A 351      34.920 161.795  13.967  0.00 99.00           H  
ATOM   3427  N   LEU A 352      40.077 156.735  11.382  1.00 44.92           N  
ATOM   3428  CA  LEU A 352      40.976 157.575  10.585  1.00 44.90           C  
ATOM   3429  C   LEU A 352      41.811 156.832   9.522  1.00 45.05           C  
ATOM   3430  O   LEU A 352      42.443 157.459   8.667  1.00 44.49           O  
ATOM   3431  CB  LEU A 352      41.871 158.427  11.498  1.00 44.37           C  
ATOM   3432  CG  LEU A 352      41.128 159.297  12.533  1.00 45.07           C  
ATOM   3433  CD1 LEU A 352      42.083 159.900  13.538  1.00 44.20           C  
ATOM   3434  CD2 LEU A 352      40.265 160.393  11.877  1.00 45.17           C  
ATOM   3435  HN  LEU A 352      40.340 156.341  12.309  0.00 99.00           H  
ATOM   3436  N   ALA A 353      41.807 155.505   9.573  1.00 45.32           N  
ATOM   3437  CA  ALA A 353      42.451 154.697   8.531  1.00 46.30           C  
ATOM   3438  C   ALA A 353      41.823 154.918   7.142  1.00 47.01           C  
ATOM   3439  O   ALA A 353      42.463 154.663   6.128  1.00 47.29           O  
ATOM   3440  CB  ALA A 353      42.398 153.237   8.902  1.00 46.08           C  
ATOM   3441  HN  ALA A 353      41.322 155.096  10.391  0.00 99.00           H  
ATOM   3442  N   ARG A 354      40.576 155.392   7.125  1.00 47.52           N  
ATOM   3443  CA  ARG A 354      39.836 155.732   5.903  1.00 48.73           C  
ATOM   3444  C   ARG A 354      40.470 156.877   5.107  1.00 48.38           C  
ATOM   3445  O   ARG A 354      40.325 156.952   3.885  1.00 48.64           O  
ATOM   3446  CB  ARG A 354      38.404 156.137   6.259  1.00 49.19           C  
ATOM   3447  CG  ARG A 354      37.563 155.050   6.907  1.00 52.35           C  
ATOM   3448  CD  ARG A 354      36.089 155.415   7.002  1.00 57.63           C  
ATOM   3449  NE  ARG A 354      35.360 154.570   7.948  1.00 61.84           N  
ATOM   3450  CZ  ARG A 354      34.894 154.979   9.127  1.00 64.13           C  
ATOM   3451  NH1 ARG A 354      35.076 156.232   9.532  1.00 65.38           N1+
ATOM   3452  NH2 ARG A 354      34.239 154.128   9.909  1.00 65.25           N  
ATOM   3453  HN  ARG A 354      40.154 155.505   8.085  0.00 99.00           H  
ATOM   3454  HE  ARG A 354      35.199 153.608   7.689  0.00 99.00           H  
ATOM   3455 1HH1 ARG A 354      35.547 156.890   8.950  0.00 99.00           H  
ATOM   3456 2HH1 ARG A 354      34.735 156.519  10.432  0.00 99.00           H  
ATOM   3457 1HH2 ARG A 354      34.082 153.188   9.598  0.00 99.00           H  
ATOM   3458 2HH2 ARG A 354      33.903 154.422  10.801  0.00 99.00           H  
ATOM   3459  N   LEU A 355      41.155 157.770   5.814  1.00 47.46           N  
ATOM   3460  CA  LEU A 355      41.773 158.945   5.213  1.00 46.62           C  
ATOM   3461  C   LEU A 355      43.039 158.590   4.433  1.00 45.98           C  
ATOM   3462  O   LEU A 355      43.552 157.472   4.542  1.00 45.46           O  
ATOM   3463  CB  LEU A 355      42.107 159.967   6.313  1.00 46.53           C  
ATOM   3464  CG  LEU A 355      41.012 160.464   7.271  1.00 47.20           C  
ATOM   3465  CD1 LEU A 355      41.634 161.395   8.307  1.00 47.59           C  
ATOM   3466  CD2 LEU A 355      39.855 161.170   6.558  1.00 47.52           C  
ATOM   3467  HN  LEU A 355      41.212 157.557   6.837  0.00 99.00           H  
ATOM   3468  N   THR A 356      43.538 159.542   3.646  1.00 45.04           N  
ATOM   3469  CA  THR A 356      44.849 159.402   3.029  1.00 44.81           C  
ATOM   3470  C   THR A 356      45.933 159.759   4.041  1.00 44.61           C  
ATOM   3471  O   THR A 356      45.672 160.415   5.054  1.00 43.99           O  
ATOM   3472  CB  THR A 356      44.998 160.301   1.773  1.00 44.76           C  
ATOM   3473  CG2 THR A 356      43.799 160.145   0.819  1.00 44.52           C  
ATOM   3474  OG1 THR A 356      44.953 161.680   2.165  1.00 44.71           O  
ATOM   3475  HN  THR A 356      42.925 160.367   3.517  0.00 99.00           H  
ATOM   3476  HG1 THR A 356      44.011 161.948   2.392  0.00 99.00           H  
ATOM   3477  N   LYS A 357      47.150 159.324   3.742  1.00 44.40           N  
ATOM   3478  CA  LYS A 357      48.328 159.688   4.511  1.00 45.17           C  
ATOM   3479  C   LYS A 357      48.433 161.213   4.663  1.00 44.97           C  
ATOM   3480  O   LYS A 357      48.702 161.711   5.748  1.00 45.10           O  
ATOM   3481  CB  LYS A 357      49.567 159.103   3.825  1.00 45.26           C  
ATOM   3482  CG  LYS A 357      50.874 159.275   4.569  1.00 47.39           C  
ATOM   3483  CD  LYS A 357      52.043 159.209   3.598  1.00 50.84           C  
ATOM   3484  CE  LYS A 357      53.127 158.249   4.081  1.00 53.25           C  
ATOM   3485  NZ  LYS A 357      54.418 158.939   4.349  1.00 54.52           N1+
ATOM   3486  HN  LYS A 357      47.188 158.696   2.904  0.00 99.00           H  
ATOM   3487  HZ1 LYS A 357      55.112 158.603   3.712  0.00 99.00           H  
ATOM   3488  HZ2 LYS A 357      54.299 159.924   4.226  0.00 99.00           H  
ATOM   3489  HZ3 LYS A 357      54.706 158.751   5.288  0.00 99.00           H  
ATOM   3490  N   GLU A 358      48.197 161.943   3.572  1.00 45.19           N  
ATOM   3491  CA  GLU A 358      48.290 163.405   3.576  1.00 45.38           C  
ATOM   3492  C   GLU A 358      47.213 164.053   4.451  1.00 44.75           C  
ATOM   3493  O   GLU A 358      47.482 165.028   5.147  1.00 44.16           O  
ATOM   3494  CB  GLU A 358      48.237 163.957   2.141  1.00 45.98           C  
ATOM   3495  CG  GLU A 358      49.476 163.658   1.299  1.00 48.65           C  
ATOM   3496  CD  GLU A 358      49.574 162.204   0.827  1.00 53.03           C  
ATOM   3497  OE1 GLU A 358      48.529 161.520   0.661  1.00 53.20           O  
ATOM   3498  OE2 GLU A 358      50.718 161.725   0.634  1.00 54.80           O1-
ATOM   3499  HN  GLU A 358      47.944 161.391   2.727  0.00 99.00           H  
ATOM   3500  N   GLU A 359      46.001 163.504   4.412  1.00 44.42           N  
ATOM   3501  CA  GLU A 359      44.910 163.965   5.281  1.00 44.33           C  
ATOM   3502  C   GLU A 359      45.212 163.741   6.766  1.00 43.37           C  
ATOM   3503  O   GLU A 359      44.916 164.600   7.593  1.00 43.44           O  
ATOM   3504  CB  GLU A 359      43.583 163.296   4.893  1.00 44.68           C  
ATOM   3505  CG  GLU A 359      42.899 163.964   3.706  1.00 46.87           C  
ATOM   3506  CD  GLU A 359      41.782 163.127   3.068  1.00 50.03           C  
ATOM   3507  OE1 GLU A 359      41.685 161.896   3.296  1.00 48.95           O  
ATOM   3508  OE2 GLU A 359      40.991 163.719   2.310  1.00 52.37           O1-
ATOM   3509  HN  GLU A 359      45.892 162.733   3.725  0.00 99.00           H  
ATOM   3510  N   ARG A 360      45.809 162.595   7.100  1.00 42.66           N  
ATOM   3511  CA  ARG A 360      46.194 162.307   8.485  1.00 41.57           C  
ATOM   3512  C   ARG A 360      47.304 163.250   8.966  1.00 41.06           C  
ATOM   3513  O   ARG A 360      47.236 163.770  10.085  1.00 40.50           O  
ATOM   3514  CB  ARG A 360      46.618 160.842   8.659  1.00 41.67           C  
ATOM   3515  CG  ARG A 360      45.483 159.878   9.009  1.00 41.16           C  
ATOM   3516  CD  ARG A 360      45.952 158.450   9.319  1.00 40.87           C  
ATOM   3517  NE  ARG A 360      46.693 157.854   8.202  1.00 41.05           N  
ATOM   3518  CZ  ARG A 360      46.133 157.274   7.142  1.00 41.78           C  
ATOM   3519  NH1 ARG A 360      44.809 157.187   7.030  1.00 41.77           N1+
ATOM   3520  NH2 ARG A 360      46.901 156.769   6.191  1.00 41.14           N  
ATOM   3521  HN  ARG A 360      45.973 161.942   6.314  0.00 99.00           H  
ATOM   3522  HE  ARG A 360      47.701 157.886   8.241  0.00 99.00           H  
ATOM   3523 1HH1 ARG A 360      44.217 157.575   7.733  0.00 99.00           H  
ATOM   3524 2HH1 ARG A 360      44.406 156.730   6.234  0.00 99.00           H  
ATOM   3525 1HH2 ARG A 360      47.899 156.841   6.260  0.00 99.00           H  
ATOM   3526 2HH2 ARG A 360      46.491 156.315   5.399  0.00 99.00           H  
ATOM   3527  N   LEU A 361      48.317 163.467   8.122  1.00 40.62           N  
ATOM   3528  CA  LEU A 361      49.383 164.432   8.432  1.00 40.34           C  
ATOM   3529  C   LEU A 361      48.807 165.817   8.752  1.00 40.43           C  
ATOM   3530  O   LEU A 361      49.241 166.466   9.712  1.00 39.71           O  
ATOM   3531  CB  LEU A 361      50.404 164.538   7.286  1.00 39.76           C  
ATOM   3532  CG  LEU A 361      51.457 165.652   7.390  1.00 39.98           C  
ATOM   3533  CD1 LEU A 361      52.328 165.471   8.637  1.00 38.95           C  
ATOM   3534  CD2 LEU A 361      52.313 165.752   6.123  1.00 39.49           C  
ATOM   3535  HN  LEU A 361      48.288 162.910   7.251  0.00 99.00           H  
ATOM   3536  N   LYS A 362      47.832 166.254   7.953  1.00 40.49           N  
ATOM   3537  CA  LYS A 362      47.188 167.561   8.167  1.00 41.35           C  
ATOM   3538  C   LYS A 362      46.464 167.648   9.507  1.00 40.59           C  
ATOM   3539  O   LYS A 362      46.613 168.633  10.215  1.00 40.17           O  
ATOM   3540  CB  LYS A 362      46.215 167.919   7.029  1.00 41.79           C  
ATOM   3541  CG  LYS A 362      45.745 169.389   7.057  1.00 44.79           C  
ATOM   3542  CD  LYS A 362      44.945 169.764   5.804  1.00 48.24           C  
ATOM   3543  CE  LYS A 362      43.535 170.226   6.175  1.00 50.95           C  
ATOM   3544  NZ  LYS A 362      43.497 171.682   6.490  1.00 52.66           N1+
ATOM   3545  HN  LYS A 362      47.571 165.611   7.186  0.00 99.00           H  
ATOM   3546  HZ1 LYS A 362      43.458 171.805   7.481  0.00 99.00           H  
ATOM   3547  HZ2 LYS A 362      44.320 172.120   6.129  0.00 99.00           H  
ATOM   3548  HZ3 LYS A 362      42.688 172.090   6.069  0.00 99.00           H  
ATOM   3549  N   LYS A 363      45.676 166.625   9.841  1.00 40.66           N  
ATOM   3550  CA  LYS A 363      44.955 166.602  11.121  1.00 40.29           C  
ATOM   3551  C   LYS A 363      45.908 166.600  12.316  1.00 39.39           C  
ATOM   3552  O   LYS A 363      45.623 167.223  13.325  1.00 38.71           O  
ATOM   3553  CB  LYS A 363      44.018 165.392  11.206  1.00 40.62           C  
ATOM   3554  CG  LYS A 363      42.758 165.525  10.365  1.00 43.54           C  
ATOM   3555  CD  LYS A 363      41.740 164.449  10.752  1.00 47.58           C  
ATOM   3556  CE  LYS A 363      40.539 164.445   9.808  1.00 50.00           C  
ATOM   3557  NZ  LYS A 363      39.558 165.532  10.099  1.00 51.68           N1+
ATOM   3558  HN  LYS A 363      45.617 165.868   9.140  0.00 99.00           H  
ATOM   3559  HZ1 LYS A 363      39.557 166.185   9.343  0.00 99.00           H  
ATOM   3560  HZ2 LYS A 363      38.647 165.135  10.202  0.00 99.00           H  
ATOM   3561  HZ3 LYS A 363      39.821 165.995  10.944  0.00 99.00           H  
ATOM   3562  N   LEU A 364      47.036 165.896  12.196  1.00 38.57           N  
ATOM   3563  CA  LEU A 364      48.032 165.853  13.284  1.00 37.86           C  
ATOM   3564  C   LEU A 364      48.732 167.191  13.487  1.00 37.46           C  
ATOM   3565  O   LEU A 364      48.862 167.675  14.619  1.00 37.49           O  
ATOM   3566  CB  LEU A 364      49.065 164.747  13.045  1.00 37.64           C  
ATOM   3567  CG  LEU A 364      48.792 163.387  13.707  1.00 38.73           C  
ATOM   3568  CD1 LEU A 364      47.394 162.826  13.365  1.00 36.71           C  
ATOM   3569  CD2 LEU A 364      49.875 162.394  13.313  1.00 38.94           C  
ATOM   3570  HN  LEU A 364      47.151 165.396  11.301  0.00 99.00           H  
ATOM   3571  N   CYS A 365      49.175 167.797  12.388  1.00 37.70           N  
ATOM   3572  CA  CYS A 365      49.837 169.104  12.454  1.00 37.75           C  
ATOM   3573  C   CYS A 365      48.917 170.151  13.082  1.00 37.48           C  
ATOM   3574  O   CYS A 365      49.340 170.942  13.907  1.00 36.81           O  
ATOM   3575  CB  CYS A 365      50.297 169.530  11.064  1.00 37.52           C  
ATOM   3576  SG  CYS A 365      51.736 168.584  10.483  1.00 39.29           S  
ATOM   3577  HN  CYS A 365      49.017 167.281  11.506  0.00 99.00           H  
ATOM   3578  HG  CYS A 365      52.062 167.997  11.221  0.00 99.00           H  
ATOM   3579  N   GLU A 366      47.645 170.125  12.701  1.00 37.80           N  
ATOM   3580  CA  GLU A 366      46.676 171.079  13.230  1.00 38.16           C  
ATOM   3581  C   GLU A 366      46.410 170.858  14.729  1.00 37.45           C  
ATOM   3582  O   GLU A 366      46.244 171.818  15.488  1.00 37.20           O  
ATOM   3583  CB  GLU A 366      45.387 171.036  12.401  1.00 38.62           C  
ATOM   3584  CG  GLU A 366      45.548 171.720  11.045  1.00 42.15           C  
ATOM   3585  CD  GLU A 366      44.275 171.727  10.217  1.00 46.47           C  
ATOM   3586  OE1 GLU A 366      43.270 171.131  10.661  1.00 48.42           O  
ATOM   3587  OE2 GLU A 366      44.275 172.326   9.113  1.00 48.40           O1-
ATOM   3588  HN  GLU A 366      47.407 169.388  12.014  0.00 99.00           H  
ATOM   3589  N   LEU A 367      46.369 169.588  15.141  1.00 36.85           N  
ATOM   3590  CA  LEU A 367      46.287 169.244  16.560  1.00 36.07           C  
ATOM   3591  C   LEU A 367      47.513 169.727  17.334  1.00 35.74           C  
ATOM   3592  O   LEU A 367      47.386 170.396  18.355  1.00 35.34           O  
ATOM   3593  CB  LEU A 367      46.103 167.730  16.749  1.00 36.24           C  
ATOM   3594  CG  LEU A 367      46.056 167.233  18.199  1.00 36.21           C  
ATOM   3595  CD1 LEU A 367      44.842 167.804  18.984  1.00 35.62           C  
ATOM   3596  CD2 LEU A 367      46.097 165.705  18.243  1.00 36.51           C  
ATOM   3597  HN  LEU A 367      46.400 168.883  14.381  0.00 99.00           H  
ATOM   3598  N   TYR A 368      48.704 169.399  16.829  1.00 35.51           N  
ATOM   3599  CA  TYR A 368      49.933 169.795  17.518  1.00 35.63           C  
ATOM   3600  C   TYR A 368      50.077 171.317  17.618  1.00 35.30           C  
ATOM   3601  O   TYR A 368      50.496 171.832  18.649  1.00 35.39           O  
ATOM   3602  CB  TYR A 368      51.165 169.163  16.849  1.00 35.27           C  
ATOM   3603  CG  TYR A 368      51.176 167.638  16.827  1.00 36.37           C  
ATOM   3604  CD1 TYR A 368      51.967 166.950  15.903  1.00 36.15           C  
ATOM   3605  CD2 TYR A 368      50.413 166.887  17.736  1.00 35.94           C  
ATOM   3606  CE1 TYR A 368      51.984 165.548  15.864  1.00 35.57           C  
ATOM   3607  CE2 TYR A 368      50.424 165.486  17.713  1.00 36.32           C  
ATOM   3608  CZ  TYR A 368      51.212 164.826  16.774  1.00 35.47           C  
ATOM   3609  OH  TYR A 368      51.243 163.451  16.741  1.00 35.29           O  
ATOM   3610  HN  TYR A 368      48.681 168.866  15.951  0.00 99.00           H  
ATOM   3611  HH  TYR A 368      51.809 163.154  15.974  0.00 99.00           H  
ATOM   3612  N   ALA A 369      49.709 172.035  16.560  1.00 35.66           N  
ATOM   3613  CA  ALA A 369      49.737 173.505  16.595  1.00 36.07           C  
ATOM   3614  C   ALA A 369      48.897 174.066  17.744  1.00 36.62           C  
ATOM   3615  O   ALA A 369      49.326 174.964  18.480  1.00 36.62           O  
ATOM   3616  CB  ALA A 369      49.294 174.076  15.256  1.00 35.59           C  
ATOM   3617  HN  ALA A 369      49.411 171.490  15.737  0.00 99.00           H  
ATOM   3618  N   LYS A 370      47.699 173.513  17.902  1.00 36.63           N  
ATOM   3619  CA  LYS A 370      46.814 173.871  19.005  1.00 37.17           C  
ATOM   3620  C   LYS A 370      47.428 173.547  20.375  1.00 36.49           C  
ATOM   3621  O   LYS A 370      47.525 174.412  21.244  1.00 36.20           O  
ATOM   3622  CB  LYS A 370      45.500 173.110  18.843  1.00 37.56           C  
ATOM   3623  CG  LYS A 370      44.253 173.911  19.109  1.00 42.27           C  
ATOM   3624  CD  LYS A 370      43.003 173.030  19.115  1.00 46.56           C  
ATOM   3625  CE  LYS A 370      42.197 173.137  17.805  1.00 51.82           C  
ATOM   3626  NZ  LYS A 370      40.697 173.026  18.016  1.00 53.80           N1+
ATOM   3627  HN  LYS A 370      47.449 172.807  17.176  0.00 99.00           H  
ATOM   3628  HZ1 LYS A 370      40.395 172.140  17.679  0.00 99.00           H  
ATOM   3629  HZ2 LYS A 370      40.507 173.109  18.989  0.00 99.00           H  
ATOM   3630  HZ3 LYS A 370      40.252 173.759  17.512  0.00 99.00           H  
ATOM   3631  N   VAL A 371      47.834 172.296  20.567  1.00 36.46           N  
ATOM   3632  CA  VAL A 371      48.293 171.840  21.880  1.00 36.35           C  
ATOM   3633  C   VAL A 371      49.565 172.579  22.313  1.00 36.51           C  
ATOM   3634  O   VAL A 371      49.682 172.996  23.480  1.00 36.08           O  
ATOM   3635  CB  VAL A 371      48.491 170.313  21.927  1.00 36.32           C  
ATOM   3636  CG1 VAL A 371      49.052 169.862  23.302  1.00 36.09           C  
ATOM   3637  CG2 VAL A 371      47.167 169.584  21.610  1.00 37.28           C  
ATOM   3638  HN  VAL A 371      47.799 171.688  19.731  0.00 99.00           H  
ATOM   3639  N   LEU A 372      50.483 172.768  21.363  1.00 36.92           N  
ATOM   3640  CA  LEU A 372      51.776 173.414  21.650  1.00 37.27           C  
ATOM   3641  C   LEU A 372      51.708 174.946  21.533  1.00 37.77           C  
ATOM   3642  O   LEU A 372      52.671 175.644  21.853  1.00 37.60           O  
ATOM   3643  CB  LEU A 372      52.879 172.866  20.727  1.00 37.08           C  
ATOM   3644  CG  LEU A 372      53.280 171.386  20.810  1.00 37.19           C  
ATOM   3645  CD1 LEU A 372      54.102 170.966  19.586  1.00 36.93           C  
ATOM   3646  CD2 LEU A 372      54.035 171.070  22.105  1.00 36.74           C  
ATOM   3647  HN  LEU A 372      50.216 172.428  20.422  0.00 99.00           H  
ATOM   3648  N   GLY A 373      50.568 175.459  21.068  1.00 38.00           N  
ATOM   3649  CA  GLY A 373      50.396 176.887  20.821  1.00 38.48           C  
ATOM   3650  C   GLY A 373      51.386 177.442  19.807  1.00 38.85           C  
ATOM   3651  O   GLY A 373      51.868 178.572  19.953  1.00 38.97           O  
ATOM   3652  HN  GLY A 373      49.817 174.755  20.898  0.00 99.00           H  
ATOM   3653  N   SER A 374      51.700 176.647  18.790  1.00 39.05           N  
ATOM   3654  CA  SER A 374      52.791 176.976  17.878  1.00 39.58           C  
ATOM   3655  C   SER A 374      52.399 176.800  16.416  1.00 39.35           C  
ATOM   3656  O   SER A 374      52.107 175.685  15.962  1.00 39.18           O  
ATOM   3657  CB  SER A 374      54.035 176.129  18.196  1.00 39.62           C  
ATOM   3658  OG  SER A 374      54.486 176.334  19.520  1.00 41.26           O  
ATOM   3659  HN  SER A 374      51.118 175.795  18.703  0.00 99.00           H  
ATOM   3660  HG  SER A 374      53.778 176.044  20.164  0.00 99.00           H  
ATOM   3661  N   LEU A 375      52.410 177.897  15.668  1.00 39.01           N  
ATOM   3662  CA  LEU A 375      52.252 177.832  14.223  1.00 38.64           C  
ATOM   3663  C   LEU A 375      53.323 176.988  13.497  1.00 38.76           C  
ATOM   3664  O   LEU A 375      53.059 176.474  12.419  1.00 37.91           O  
ATOM   3665  CB  LEU A 375      52.231 179.243  13.633  1.00 38.89           C  
ATOM   3666  CG  LEU A 375      50.988 180.067  13.978  1.00 39.22           C  
ATOM   3667  CD1 LEU A 375      51.126 181.489  13.459  1.00 38.42           C  
ATOM   3668  CD2 LEU A 375      49.770 179.414  13.398  1.00 38.87           C  
ATOM   3669  HN  LEU A 375      52.538 178.783  16.193  0.00 99.00           H  
ATOM   3670  N   GLU A 376      54.516 176.852  14.088  1.00 38.91           N  
ATOM   3671  CA  GLU A 376      55.596 176.059  13.484  1.00 39.35           C  
ATOM   3672  C   GLU A 376      55.191 174.605  13.247  1.00 38.74           C  
ATOM   3673  O   GLU A 376      55.720 173.945  12.352  1.00 37.99           O  
ATOM   3674  CB  GLU A 376      56.863 176.119  14.349  1.00 39.44           C  
ATOM   3675  CG  GLU A 376      57.503 177.496  14.358  1.00 43.60           C  
ATOM   3676  CD  GLU A 376      58.658 177.595  15.328  1.00 48.12           C  
ATOM   3677  OE1 GLU A 376      59.780 177.259  14.917  1.00 50.42           O  
ATOM   3678  OE2 GLU A 376      58.426 178.014  16.494  1.00 50.82           O1-
ATOM   3679  HN  GLU A 376      54.611 177.347  14.994  0.00 99.00           H  
ATOM   3680  N   ALA A 377      54.242 174.116  14.049  1.00 38.17           N  
ATOM   3681  CA  ALA A 377      53.748 172.745  13.916  1.00 37.71           C  
ATOM   3682  C   ALA A 377      53.063 172.479  12.572  1.00 37.48           C  
ATOM   3683  O   ALA A 377      52.885 171.324  12.178  1.00 36.95           O  
ATOM   3684  CB  ALA A 377      52.818 172.403  15.078  1.00 37.86           C  
ATOM   3685  HN  ALA A 377      53.891 174.783  14.763  0.00 99.00           H  
ATOM   3686  N   LEU A 378      52.679 173.551  11.877  1.00 37.96           N  
ATOM   3687  CA  LEU A 378      51.986 173.449  10.589  1.00 38.64           C  
ATOM   3688  C   LEU A 378      52.974 173.347   9.425  1.00 39.40           C  
ATOM   3689  O   LEU A 378      52.573 173.348   8.261  1.00 39.22           O  
ATOM   3690  CB  LEU A 378      51.062 174.654  10.375  1.00 38.65           C  
ATOM   3691  CG  LEU A 378      49.949 174.912  11.400  1.00 38.71           C  
ATOM   3692  CD1 LEU A 378      49.184 176.192  11.023  1.00 38.70           C  
ATOM   3693  CD2 LEU A 378      49.011 173.712  11.489  1.00 38.95           C  
ATOM   3694  HN  LEU A 378      52.912 174.463  12.325  0.00 99.00           H  
ATOM   3695  N   GLU A 379      54.263 173.235   9.749  1.00 39.80           N  
ATOM   3696  CA  GLU A 379      55.304 173.198   8.727  1.00 40.94           C  
ATOM   3697  C   GLU A 379      56.170 171.930   8.763  1.00 39.95           C  
ATOM   3698  O   GLU A 379      57.401 172.024   8.915  1.00 39.53           O  
ATOM   3699  CB  GLU A 379      56.187 174.442   8.844  1.00 41.84           C  
ATOM   3700  CG  GLU A 379      55.960 175.433   7.723  1.00 47.30           C  
ATOM   3701  CD  GLU A 379      55.111 176.598   8.162  1.00 53.64           C  
ATOM   3702  OE1 GLU A 379      55.603 177.404   8.988  1.00 57.56           O  
ATOM   3703  OE2 GLU A 379      53.957 176.715   7.679  1.00 56.00           O1-
ATOM   3704  HN  GLU A 379      54.453 173.178  10.766  0.00 99.00           H  
ATOM   3705  N   PRO A 380      55.557 170.754   8.592  1.00 39.13           N  
ATOM   3706  CA  PRO A 380      56.325 169.500   8.631  1.00 39.06           C  
ATOM   3707  C   PRO A 380      57.259 169.399   7.424  1.00 38.91           C  
ATOM   3708  O   PRO A 380      56.925 169.934   6.349  1.00 38.75           O  
ATOM   3709  CB  PRO A 380      55.238 168.424   8.552  1.00 38.66           C  
ATOM   3710  CG  PRO A 380      54.115 169.082   7.804  1.00 38.97           C  
ATOM   3711  CD  PRO A 380      54.124 170.504   8.311  1.00 39.34           C  
ATOM   3712  N   VAL A 381      58.417 168.762   7.603  1.00 38.86           N  
ATOM   3713  CA  VAL A 381      59.365 168.542   6.509  1.00 38.57           C  
ATOM   3714  C   VAL A 381      59.252 167.119   5.950  1.00 38.90           C  
ATOM   3715  O   VAL A 381      59.694 166.856   4.835  1.00 39.04           O  
ATOM   3716  CB  VAL A 381      60.866 168.842   6.918  1.00 38.61           C  
ATOM   3717  CG1 VAL A 381      61.049 170.317   7.304  1.00 38.93           C  
ATOM   3718  CG2 VAL A 381      61.357 167.926   8.059  1.00 38.50           C  
ATOM   3719  HN  VAL A 381      58.587 168.438   8.578  0.00 99.00           H  
ATOM   3720  N   HIS A 382      58.667 166.216   6.740  1.00 38.56           N  
ATOM   3721  CA  HIS A 382      58.535 164.803   6.385  1.00 38.50           C  
ATOM   3722  C   HIS A 382      57.509 164.124   7.305  1.00 38.14           C  
ATOM   3723  O   HIS A 382      57.224 164.630   8.398  1.00 37.38           O  
ATOM   3724  CB  HIS A 382      59.896 164.095   6.505  1.00 38.60           C  
ATOM   3725  CG  HIS A 382      59.923 162.731   5.885  1.00 38.94           C  
ATOM   3726  CD2 HIS A 382      60.033 161.503   6.441  0.00 99.00           C  
ATOM   3727  ND1 HIS A 382      59.799 162.527   4.527  0.00 99.00           N  
ATOM   3728  CE1 HIS A 382      59.840 161.232   4.273  0.00 99.00           C  
ATOM   3729  NE2 HIS A 382      59.979 160.589   5.419  0.00 99.00           N  
ATOM   3730  HN  HIS A 382      58.308 166.609   7.643  0.00 99.00           H  
ATOM   3731  HE2 HIS A 382      60.037 159.594   5.524  0.00 99.00           H  
ATOM   3732  N   TYR A 383      56.980 162.983   6.862  1.00 37.96           N  
ATOM   3733  CA  TYR A 383      56.034 162.182   7.643  1.00 38.27           C  
ATOM   3734  C   TYR A 383      56.257 160.685   7.372  1.00 38.27           C  
ATOM   3735  O   TYR A 383      56.449 160.288   6.219  1.00 38.33           O  
ATOM   3736  CB  TYR A 383      54.597 162.591   7.275  1.00 38.03           C  
ATOM   3737  CG  TYR A 383      53.492 161.873   8.032  1.00 38.44           C  
ATOM   3738  CD1 TYR A 383      53.429 161.903   9.424  1.00 38.62           C  
ATOM   3739  CD2 TYR A 383      52.485 161.195   7.344  1.00 39.20           C  
ATOM   3740  CE1 TYR A 383      52.392 161.258  10.115  1.00 38.91           C  
ATOM   3741  CE2 TYR A 383      51.453 160.545   8.023  1.00 39.93           C  
ATOM   3742  CZ  TYR A 383      51.415 160.579   9.402  1.00 39.63           C  
ATOM   3743  OH  TYR A 383      50.390 159.935  10.060  1.00 39.40           O  
ATOM   3744  HN  TYR A 383      57.300 162.706   5.904  0.00 99.00           H  
ATOM   3745  HH  TYR A 383      50.066 159.177   9.497  0.00 99.00           H  
ATOM   3746  N   GLU A 384      56.267 159.872   8.431  1.00 38.45           N  
ATOM   3747  CA  GLU A 384      56.216 158.408   8.317  1.00 38.52           C  
ATOM   3748  C   GLU A 384      55.118 157.873   9.231  1.00 38.23           C  
ATOM   3749  O   GLU A 384      54.896 158.424  10.303  1.00 37.97           O  
ATOM   3750  CB  GLU A 384      57.550 157.753   8.709  1.00 38.69           C  
ATOM   3751  CG  GLU A 384      58.742 158.161   7.854  1.00 39.62           C  
ATOM   3752  CD  GLU A 384      58.736 157.556   6.444  1.00 40.86           C  
ATOM   3753  OE1 GLU A 384      57.849 156.731   6.103  1.00 40.57           O  
ATOM   3754  OE2 GLU A 384      59.632 157.918   5.647  1.00 42.05           O1-
ATOM   3755  HN  GLU A 384      56.314 160.366   9.351  0.00 99.00           H  
ATOM   3756  N   GLU A 385      54.445 156.804   8.804  1.00 38.31           N  
ATOM   3757  CA  GLU A 385      53.384 156.186   9.600  1.00 38.91           C  
ATOM   3758  C   GLU A 385      53.272 154.687   9.327  1.00 38.87           C  
ATOM   3759  O   GLU A 385      53.721 154.201   8.291  1.00 39.43           O  
ATOM   3760  CB  GLU A 385      52.033 156.887   9.368  1.00 38.81           C  
ATOM   3761  CG  GLU A 385      51.520 156.787   7.938  1.00 39.55           C  
ATOM   3762  CD  GLU A 385      50.047 157.129   7.793  1.00 41.72           C  
ATOM   3763  OE1 GLU A 385      49.450 156.660   6.805  1.00 42.74           O  
ATOM   3764  OE2 GLU A 385      49.486 157.855   8.646  1.00 42.27           O1-
ATOM   3765  HN  GLU A 385      54.736 156.453   7.870  0.00 99.00           H  
ATOM   3766  N   LYS A 386      52.695 153.962  10.277  1.00 38.72           N  
ATOM   3767  CA  LYS A 386      52.414 152.545  10.100  1.00 39.10           C  
ATOM   3768  C   LYS A 386      51.158 152.132  10.857  1.00 38.43           C  
ATOM   3769  O   LYS A 386      51.091 152.270  12.078  1.00 38.26           O  
ATOM   3770  CB  LYS A 386      53.594 151.689  10.566  1.00 39.19           C  
ATOM   3771  CG  LYS A 386      53.326 150.201  10.426  1.00 41.41           C  
ATOM   3772  CD  LYS A 386      54.191 149.590   9.359  1.00 47.14           C  
ATOM   3773  CE  LYS A 386      54.384 148.092   9.580  1.00 49.02           C  
ATOM   3774  NZ  LYS A 386      54.418 147.403   8.255  1.00 52.20           N1+
ATOM   3775  HN  LYS A 386      52.465 154.487  11.146  0.00 99.00           H  
ATOM   3776  HZ1 LYS A 386      55.235 147.689   7.757  0.00 99.00           H  
ATOM   3777  HZ2 LYS A 386      54.439 146.415   8.399  0.00 99.00           H  
ATOM   3778  HZ3 LYS A 386      53.602 147.651   7.735  0.00 99.00           H  
ATOM   3779  N   ASN A 387      50.184 151.626  10.106  1.00 38.48           N  
ATOM   3780  CA  ASN A 387      48.940 151.091  10.646  1.00 38.55           C  
ATOM   3781  C   ASN A 387      49.099 149.584  10.895  1.00 38.20           C  
ATOM   3782  O   ASN A 387      49.131 148.786   9.950  1.00 38.42           O  
ATOM   3783  CB  ASN A 387      47.784 151.369   9.677  1.00 38.99           C  
ATOM   3784  CG  ASN A 387      46.432 150.971  10.246  1.00 41.01           C  
ATOM   3785  ND2 ASN A 387      45.362 151.477   9.642  0.00 99.00           N  
ATOM   3786  OD1 ASN A 387      46.351 150.221  11.212  0.00 99.00           O  
ATOM   3787  HN  ASN A 387      50.391 151.645   9.074  0.00 99.00           H  
ATOM   3788 1HD2 ASN A 387      45.477 152.081   8.851  0.00 99.00           H  
ATOM   3789 2HD2 ASN A 387      44.446 151.256   9.973  0.00 99.00           H  
ATOM   3790  N   TRP A 388      49.198 149.200  12.165  1.00 37.92           N  
ATOM   3791  CA  TRP A 388      49.442 147.807  12.512  1.00 37.66           C  
ATOM   3792  C   TRP A 388      48.219 146.897  12.372  1.00 38.07           C  
ATOM   3793  O   TRP A 388      48.371 145.672  12.330  1.00 38.09           O  
ATOM   3794  CB  TRP A 388      50.110 147.689  13.883  1.00 37.58           C  
ATOM   3795  CG  TRP A 388      51.510 148.157  13.797  1.00 36.65           C  
ATOM   3796  CD1 TRP A 388      51.957 149.432  13.946  1.00 37.75           C  
ATOM   3797  CD2 TRP A 388      52.652 147.361  13.479  1.00 35.79           C  
ATOM   3798  CE2 TRP A 388      53.775 148.226  13.470  1.00 36.75           C  
ATOM   3799  CE3 TRP A 388      52.850 145.994  13.218  1.00 35.67           C  
ATOM   3800  NE1 TRP A 388      53.318 149.487  13.755  1.00 36.96           N  
ATOM   3801  CZ2 TRP A 388      55.074 147.774  13.200  1.00 35.75           C  
ATOM   3802  CZ3 TRP A 388      54.144 145.542  12.947  1.00 36.39           C  
ATOM   3803  CH2 TRP A 388      55.241 146.434  12.952  1.00 36.13           C  
ATOM   3804  HN  TRP A 388      49.089 149.957  12.862  0.00 99.00           H  
ATOM   3805  HE1 TRP A 388      53.881 150.308  13.814  0.00 99.00           H  
ATOM   3806  N   CYS A 389      47.027 147.494  12.268  1.00 38.28           N  
ATOM   3807  CA  CYS A 389      45.781 146.729  12.070  1.00 39.06           C  
ATOM   3808  C   CYS A 389      45.721 145.989  10.730  1.00 39.61           C  
ATOM   3809  O   CYS A 389      44.910 145.062  10.562  1.00 39.77           O  
ATOM   3810  CB  CYS A 389      44.563 147.645  12.140  1.00 39.17           C  
ATOM   3811  SG  CYS A 389      44.505 148.716  13.566  1.00 39.54           S  
ATOM   3812  HN  CYS A 389      47.051 148.529  12.337  0.00 99.00           H  
ATOM   3813  HG  CYS A 389      43.846 148.362  14.236  0.00 99.00           H  
ATOM   3814  N   GLU A 390      46.550 146.409   9.775  1.00 39.79           N  
ATOM   3815  CA  GLU A 390      46.513 145.837   8.426  1.00 40.44           C  
ATOM   3816  C   GLU A 390      47.435 144.620   8.244  1.00 39.98           C  
ATOM   3817  O   GLU A 390      47.366 143.929   7.227  1.00 39.73           O  
ATOM   3818  CB  GLU A 390      46.753 146.921   7.354  1.00 41.05           C  
ATOM   3819  CG  GLU A 390      48.134 147.545   7.376  1.00 44.51           C  
ATOM   3820  CD  GLU A 390      48.262 148.821   6.541  1.00 49.02           C  
ATOM   3821  OE1 GLU A 390      49.421 149.188   6.252  1.00 50.08           O  
ATOM   3822  OE2 GLU A 390      47.238 149.464   6.187  1.00 50.50           O1-
ATOM   3823  HN  GLU A 390      47.206 147.156  10.061  0.00 99.00           H  
ATOM   3824  N   GLU A 391      48.262 144.343   9.252  1.00 39.41           N  
ATOM   3825  CA  GLU A 391      49.255 143.267   9.182  1.00 38.65           C  
ATOM   3826  C   GLU A 391      48.687 141.865   9.407  1.00 38.15           C  
ATOM   3827  O   GLU A 391      48.268 141.523  10.519  1.00 38.73           O  
ATOM   3828  CB  GLU A 391      50.392 143.551  10.168  1.00 38.69           C  
ATOM   3829  CG  GLU A 391      51.175 144.800   9.804  1.00 39.49           C  
ATOM   3830  CD  GLU A 391      51.934 144.639   8.494  1.00 40.48           C  
ATOM   3831  OE1 GLU A 391      52.721 143.675   8.365  1.00 41.67           O  
ATOM   3832  OE2 GLU A 391      51.745 145.465   7.580  1.00 41.88           O1-
ATOM   3833  HN  GLU A 391      48.143 144.953  10.089  0.00 99.00           H  
ATOM   3834  N   GLN A 392      48.670 141.068   8.337  1.00 37.81           N  
ATOM   3835  CA  GLN A 392      48.257 139.659   8.384  1.00 37.61           C  
ATOM   3836  C   GLN A 392      49.038 138.856   9.428  1.00 36.95           C  
ATOM   3837  O   GLN A 392      48.470 138.001  10.105  1.00 36.51           O  
ATOM   3838  CB  GLN A 392      48.404 139.000   6.992  1.00 37.37           C  
ATOM   3839  CG  GLN A 392      48.046 137.500   6.949  1.00 38.97           C  
ATOM   3840  CD  GLN A 392      47.643 136.974   5.568  1.00 41.25           C  
ATOM   3841  NE2 GLN A 392      48.345 137.420   4.530  0.00 99.00           N  
ATOM   3842  OE1 GLN A 392      46.715 136.152   5.452  0.00 99.00           O  
ATOM   3843  HN  GLN A 392      48.979 141.535   7.451  0.00 99.00           H  
ATOM   3844 1HE2 GLN A 392      48.142 137.103   3.592  0.00 99.00           H  
ATOM   3845 2HE2 GLN A 392      49.094 138.090   4.699  0.00 99.00           H  
ATOM   3846  N   TYR A 393      50.343 139.105   9.529  1.00 36.56           N  
ATOM   3847  CA  TYR A 393      51.193 138.317  10.439  1.00 36.36           C  
ATOM   3848  C   TYR A 393      51.509 138.996  11.785  1.00 36.67           C  
ATOM   3849  O   TYR A 393      52.421 138.574  12.510  1.00 36.08           O  
ATOM   3850  CB  TYR A 393      52.460 137.797   9.711  1.00 36.48           C  
ATOM   3851  CG  TYR A 393      52.105 136.844   8.577  1.00 36.02           C  
ATOM   3852  CD1 TYR A 393      52.288 137.215   7.241  1.00 35.65           C  
ATOM   3853  CD2 TYR A 393      51.538 135.591   8.843  1.00 36.24           C  
ATOM   3854  CE1 TYR A 393      51.922 136.356   6.188  1.00 38.55           C  
ATOM   3855  CE2 TYR A 393      51.179 134.725   7.805  1.00 39.02           C  
ATOM   3856  CZ  TYR A 393      51.366 135.116   6.481  1.00 38.52           C  
ATOM   3857  OH  TYR A 393      51.013 134.253   5.452  1.00 40.84           O  
ATOM   3858  HN  TYR A 393      50.697 139.869   8.938  0.00 99.00           H  
ATOM   3859  HH  TYR A 393      51.502 133.393   5.571  0.00 99.00           H  
ATOM   3860  N   SER A 394      50.731 140.026  12.125  1.00 36.33           N  
ATOM   3861  CA  SER A 394      50.744 140.614  13.467  1.00 36.35           C  
ATOM   3862  C   SER A 394      49.337 140.558  14.081  1.00 36.35           C  
ATOM   3863  O   SER A 394      49.170 140.125  15.224  1.00 36.66           O  
ATOM   3864  CB  SER A 394      51.247 142.064  13.444  1.00 36.65           C  
ATOM   3865  OG  SER A 394      52.665 142.130  13.295  1.00 36.28           O  
ATOM   3866  HN  SER A 394      50.117 140.374  11.358  0.00 99.00           H  
ATOM   3867  HG  SER A 394      52.991 143.006  13.644  0.00 99.00           H  
ATOM   3868  N   GLY A 395      48.352 141.014  13.308  1.00 36.86           N  
ATOM   3869  CA  GLY A 395      46.958 141.085  13.725  1.00 36.58           C  
ATOM   3870  C   GLY A 395      46.567 142.371  14.441  1.00 36.74           C  
ATOM   3871  O   GLY A 395      45.384 142.616  14.667  1.00 36.24           O  
ATOM   3872  HN  GLY A 395      48.674 141.324  12.353  0.00 99.00           H  
ATOM   3873  N   GLY A 396      47.559 143.197  14.785  1.00 36.77           N  
ATOM   3874  CA  GLY A 396      47.348 144.407  15.570  1.00 35.97           C  
ATOM   3875  C   GLY A 396      48.592 144.764  16.373  1.00 36.64           C  
ATOM   3876  O   GLY A 396      49.650 144.158  16.174  1.00 36.30           O  
ATOM   3877  HN  GLY A 396      48.501 142.897  14.440  0.00 99.00           H  
HETATM 3878  N   CYM A 397      48.475 145.766  17.249  1.00 36.12           N  
HETATM 3879  CA  CYM A 397      49.550 146.161  18.164  1.00 36.11           C  
HETATM 3880  C   CYM A 397      48.923 146.954  19.324  1.00 36.18           C  
HETATM 3881  O   CYM A 397      47.802 147.456  19.173  1.00 36.09           O  
HETATM 3882  CB  CYM A 397      50.592 147.017  17.437  1.00 35.78           C  
HETATM 3883  SG  CYM A 397      52.118 146.124  17.018  1.00 36.25           S  
HETATM 3884  HN  CYM A 397      47.546 146.247  17.226  0.00 99.00           H  
ATOM   3885  N   TYR A 398      49.608 147.087  20.466  1.00 36.20           N  
ATOM   3886  CA  TYR A 398      50.938 146.490  20.738  1.00 35.76           C  
ATOM   3887  C   TYR A 398      50.873 144.991  20.971  1.00 35.95           C  
ATOM   3888  O   TYR A 398      51.825 144.263  20.684  1.00 35.34           O  
ATOM   3889  CB  TYR A 398      51.567 147.104  21.998  1.00 35.39           C  
ATOM   3890  CG  TYR A 398      51.206 148.544  22.248  1.00 35.94           C  
ATOM   3891  CD1 TYR A 398      51.437 149.523  21.271  1.00 35.95           C  
ATOM   3892  CD2 TYR A 398      50.649 148.940  23.468  1.00 35.89           C  
ATOM   3893  CE1 TYR A 398      51.110 150.849  21.491  1.00 36.31           C  
ATOM   3894  CE2 TYR A 398      50.319 150.269  23.695  1.00 35.95           C  
ATOM   3895  CZ  TYR A 398      50.556 151.215  22.698  1.00 36.82           C  
ATOM   3896  OH  TYR A 398      50.228 152.535  22.909  1.00 38.54           O  
ATOM   3897  HN  TYR A 398      49.108 147.674  21.190  0.00 99.00           H  
ATOM   3898  HH  TYR A 398      49.715 152.613  23.762  0.00 99.00           H  
ATOM   3899  N   THR A 399      49.749 144.537  21.517  1.00 35.48           N  
ATOM   3900  CA  THR A 399      49.684 143.195  22.055  1.00 35.22           C  
ATOM   3901  C   THR A 399      48.257 142.681  22.161  1.00 35.48           C  
ATOM   3902  O   THR A 399      47.301 143.365  21.760  1.00 35.31           O  
ATOM   3903  CB  THR A 399      50.433 143.144  23.420  1.00 35.44           C  
ATOM   3904  CG2 THR A 399      49.640 143.810  24.554  1.00 35.36           C  
ATOM   3905  OG1 THR A 399      50.588 141.788  23.844  1.00 36.06           O  
ATOM   3906  HN  THR A 399      48.962 145.204  21.520  0.00 99.00           H  
ATOM   3907  HG1 THR A 399      50.527 141.164  23.057  0.00 99.00           H  
ATOM   3908  N   THR A 400      48.135 141.471  22.686  1.00 35.33           N  
ATOM   3909  CA  THR A 400      46.853 140.781  22.833  1.00 34.96           C  
ATOM   3910  C   THR A 400      46.112 141.287  24.064  1.00 34.96           C  
ATOM   3911  O   THR A 400      46.699 141.387  25.135  1.00 35.02           O  
ATOM   3912  CB  THR A 400      47.160 139.291  22.996  1.00 35.13           C  
ATOM   3913  CG2 THR A 400      45.876 138.466  23.172  1.00 34.21           C  
ATOM   3914  OG1 THR A 400      47.776 138.808  21.796  1.00 35.51           O  
ATOM   3915  HN  THR A 400      49.044 141.041  22.992  0.00 99.00           H  
ATOM   3916  HG1 THR A 400      48.772 138.941  21.836  0.00 99.00           H  
ATOM   3917  N   TYR A 401      44.816 141.581  23.924  1.00 34.39           N  
ATOM   3918  CA  TYR A 401      43.992 141.907  25.081  1.00 34.79           C  
ATOM   3919  C   TYR A 401      42.953 140.799  25.325  1.00 34.21           C  
ATOM   3920  O   TYR A 401      42.636 140.028  24.414  1.00 33.88           O  
ATOM   3921  CB  TYR A 401      43.316 143.288  24.924  1.00 34.86           C  
ATOM   3922  CG  TYR A 401      42.180 143.380  23.922  1.00 35.29           C  
ATOM   3923  CD1 TYR A 401      40.877 142.996  24.277  1.00 35.90           C  
ATOM   3924  CD2 TYR A 401      42.393 143.892  22.627  1.00 36.77           C  
ATOM   3925  CE1 TYR A 401      39.808 143.111  23.362  1.00 36.49           C  
ATOM   3926  CE2 TYR A 401      41.318 143.994  21.692  1.00 36.99           C  
ATOM   3927  CZ  TYR A 401      40.044 143.608  22.079  1.00 37.38           C  
ATOM   3928  OH  TYR A 401      39.000 143.706  21.188  1.00 37.62           O  
ATOM   3929  HN  TYR A 401      44.465 141.556  22.953  0.00 99.00           H  
ATOM   3930  HH  TYR A 401      38.230 144.159  21.634  0.00 99.00           H  
ATOM   3931  N   PHE A 402      42.452 140.721  26.553  1.00 34.01           N  
ATOM   3932  CA  PHE A 402      41.460 139.704  26.908  1.00 34.10           C  
ATOM   3933  C   PHE A 402      40.107 140.355  27.201  1.00 33.83           C  
ATOM   3934  O   PHE A 402      40.013 141.136  28.147  1.00 32.98           O  
ATOM   3935  CB  PHE A 402      41.910 138.948  28.155  1.00 34.35           C  
ATOM   3936  CG  PHE A 402      42.910 137.877  27.883  1.00 35.47           C  
ATOM   3937  CD1 PHE A 402      44.192 138.198  27.444  1.00 36.09           C  
ATOM   3938  CD2 PHE A 402      42.580 136.539  28.068  1.00 36.83           C  
ATOM   3939  CE1 PHE A 402      45.117 137.192  27.186  1.00 37.11           C  
ATOM   3940  CE2 PHE A 402      43.508 135.536  27.819  1.00 37.75           C  
ATOM   3941  CZ  PHE A 402      44.771 135.863  27.367  1.00 36.81           C  
ATOM   3942  HN  PHE A 402      42.814 141.424  27.222  0.00 99.00           H  
ATOM   3943  N   PRO A 403      39.078 140.050  26.396  1.00 33.90           N  
ATOM   3944  CA  PRO A 403      37.717 140.506  26.701  1.00 34.05           C  
ATOM   3945  C   PRO A 403      37.196 139.863  27.985  1.00 34.74           C  
ATOM   3946  O   PRO A 403      37.791 138.899  28.486  1.00 34.38           O  
ATOM   3947  CB  PRO A 403      36.884 140.030  25.491  1.00 33.21           C  
ATOM   3948  CG  PRO A 403      37.857 139.649  24.438  1.00 34.57           C  
ATOM   3949  CD  PRO A 403      39.132 139.276  25.142  1.00 33.90           C  
ATOM   3950  N   PRO A 404      36.098 140.398  28.524  1.00 34.80           N  
ATOM   3951  CA  PRO A 404      35.527 139.872  29.766  1.00 35.06           C  
ATOM   3952  C   PRO A 404      35.277 138.370  29.718  1.00 35.28           C  
ATOM   3953  O   PRO A 404      34.705 137.846  28.747  1.00 34.38           O  
ATOM   3954  CB  PRO A 404      34.194 140.642  29.906  1.00 35.52           C  
ATOM   3955  CG  PRO A 404      34.010 141.360  28.640  1.00 35.47           C  
ATOM   3956  CD  PRO A 404      35.364 141.571  28.023  1.00 35.13           C  
ATOM   3957  N   GLY A 405      35.716 137.688  30.775  1.00 35.19           N  
ATOM   3958  CA  GLY A 405      35.403 136.284  30.968  1.00 35.87           C  
ATOM   3959  C   GLY A 405      36.398 135.270  30.438  1.00 36.31           C  
ATOM   3960  O   GLY A 405      36.275 134.082  30.744  1.00 36.61           O  
ATOM   3961  HN  GLY A 405      36.294 138.246  31.438  0.00 99.00           H  
ATOM   3962  N   ILE A 406      37.397 135.736  29.685  1.00 35.66           N  
ATOM   3963  CA  ILE A 406      38.294 134.844  28.956  1.00 36.05           C  
ATOM   3964  C   ILE A 406      39.516 134.404  29.785  1.00 35.71           C  
ATOM   3965  O   ILE A 406      39.896 133.227  29.765  1.00 35.42           O  
ATOM   3966  CB  ILE A 406      38.708 135.480  27.590  1.00 35.79           C  
ATOM   3967  CG1 ILE A 406      37.461 135.840  26.757  1.00 36.49           C  
ATOM   3968  CG2 ILE A 406      39.668 134.552  26.813  1.00 35.05           C  
ATOM   3969  CD1 ILE A 406      36.479 134.681  26.529  1.00 36.26           C  
ATOM   3970  HN  ILE A 406      37.477 136.771  29.665  0.00 99.00           H  
ATOM   3971  N   LEU A 407      40.096 135.334  30.536  1.00 35.58           N  
ATOM   3972  CA  LEU A 407      41.332 135.050  31.286  1.00 35.56           C  
ATOM   3973  C   LEU A 407      41.125 133.988  32.383  1.00 36.04           C  
ATOM   3974  O   LEU A 407      41.976 133.123  32.583  1.00 35.83           O  
ATOM   3975  CB  LEU A 407      41.935 136.344  31.862  1.00 35.31           C  
ATOM   3976  CG  LEU A 407      43.288 136.272  32.609  1.00 36.39           C  
ATOM   3977  CD1 LEU A 407      44.439 135.764  31.716  1.00 34.80           C  
ATOM   3978  CD2 LEU A 407      43.649 137.636  33.215  1.00 34.58           C  
ATOM   3979  HN  LEU A 407      39.622 136.251  30.551  0.00 99.00           H  
ATOM   3980  N   THR A 408      39.988 134.028  33.079  1.00 36.30           N  
ATOM   3981  CA  THR A 408      39.725 132.982  34.071  1.00 37.19           C  
ATOM   3982  C   THR A 408      39.397 131.631  33.433  1.00 37.75           C  
ATOM   3983  O   THR A 408      39.760 130.592  33.987  1.00 38.88           O  
ATOM   3984  CB  THR A 408      38.610 133.372  35.064  1.00 37.25           C  
ATOM   3985  CG2 THR A 408      39.080 134.486  35.999  1.00 36.62           C  
ATOM   3986  OG1 THR A 408      37.489 133.919  34.348  1.00 38.45           O  
ATOM   3987  HN  THR A 408      39.360 134.801  32.872  0.00 99.00           H  
ATOM   3988  HG1 THR A 408      37.744 134.789  33.916  0.00 99.00           H  
ATOM   3989  N   GLN A 409      38.718 131.637  32.286  1.00 37.48           N  
ATOM   3990  CA  GLN A 409      38.308 130.383  31.645  1.00 37.97           C  
ATOM   3991  C   GLN A 409      39.420 129.724  30.814  1.00 38.16           C  
ATOM   3992  O   GLN A 409      39.485 128.503  30.736  1.00 38.21           O  
ATOM   3993  CB  GLN A 409      37.054 130.601  30.784  1.00 37.76           C  
ATOM   3994  CG  GLN A 409      35.766 130.856  31.596  1.00 39.24           C  
ATOM   3995  CD  GLN A 409      35.272 129.612  32.317  1.00 41.54           C  
ATOM   3996  NE2 GLN A 409      35.221 129.664  33.640  0.00 99.00           N  
ATOM   3997  OE1 GLN A 409      34.946 128.622  31.681  0.00 99.00           O  
ATOM   3998  HN  GLN A 409      38.512 132.571  31.900  0.00 99.00           H  
ATOM   3999 1HE2 GLN A 409      34.889 128.877  34.184  0.00 99.00           H  
ATOM   4000 2HE2 GLN A 409      35.526 130.519  34.110  0.00 99.00           H  
ATOM   4001  N   TYR A 410      40.289 130.528  30.205  1.00 38.08           N  
ATOM   4002  CA  TYR A 410      41.235 130.022  29.204  1.00 38.59           C  
ATOM   4003  C   TYR A 410      42.686 130.387  29.520  1.00 39.36           C  
ATOM   4004  O   TYR A 410      43.605 129.836  28.920  1.00 39.62           O  
ATOM   4005  CB  TYR A 410      40.880 130.528  27.796  1.00 38.30           C  
ATOM   4006  CG  TYR A 410      39.548 130.036  27.266  1.00 37.53           C  
ATOM   4007  CD1 TYR A 410      38.376 130.759  27.496  1.00 37.01           C  
ATOM   4008  CD2 TYR A 410      39.456 128.841  26.553  1.00 37.41           C  
ATOM   4009  CE1 TYR A 410      37.147 130.306  27.026  1.00 37.03           C  
ATOM   4010  CE2 TYR A 410      38.224 128.373  26.077  1.00 37.90           C  
ATOM   4011  CZ  TYR A 410      37.079 129.114  26.317  1.00 37.90           C  
ATOM   4012  OH  TYR A 410      35.866 128.666  25.846  1.00 39.99           O  
ATOM   4013  HN  TYR A 410      40.242 131.523  30.492  0.00 99.00           H  
ATOM   4014  HH  TYR A 410      35.943 128.479  24.868  0.00 99.00           H  
ATOM   4015  N   GLY A 411      42.884 131.315  30.451  1.00 40.26           N  
ATOM   4016  CA  GLY A 411      44.216 131.835  30.755  1.00 41.35           C  
ATOM   4017  C   GLY A 411      45.265 130.800  31.101  1.00 42.57           C  
ATOM   4018  O   GLY A 411      46.437 130.936  30.705  1.00 42.15           O  
ATOM   4019  HN  GLY A 411      42.022 131.635  30.938  0.00 99.00           H  
ATOM   4020  N   ARG A 412      44.873 129.759  31.835  1.00 43.37           N  
ATOM   4021  CA  ARG A 412      45.853 128.735  32.225  1.00 45.12           C  
ATOM   4022  C   ARG A 412      46.431 127.946  31.036  1.00 44.99           C  
ATOM   4023  O   ARG A 412      47.476 127.309  31.160  1.00 45.18           O  
ATOM   4024  CB  ARG A 412      45.328 127.827  33.349  1.00 45.92           C  
ATOM   4025  CG  ARG A 412      44.334 126.752  32.958  1.00 48.91           C  
ATOM   4026  CD  ARG A 412      43.190 126.508  33.985  1.00 53.77           C  
ATOM   4027  NE  ARG A 412      43.585 126.615  35.395  1.00 56.52           N  
ATOM   4028  CZ  ARG A 412      42.935 127.329  36.318  1.00 57.06           C  
ATOM   4029  NH1 ARG A 412      41.848 128.030  36.006  1.00 57.71           N1+
ATOM   4030  NH2 ARG A 412      43.381 127.351  37.564  1.00 58.65           N  
ATOM   4031  HN  ARG A 412      43.884 129.735  32.090  0.00 99.00           H  
ATOM   4032  HE  ARG A 412      44.409 126.112  35.688  0.00 99.00           H  
ATOM   4033 1HH1 ARG A 412      41.491 128.014  35.074  0.00 99.00           H  
ATOM   4034 2HH1 ARG A 412      41.387 128.574  36.709  0.00 99.00           H  
ATOM   4035 1HH2 ARG A 412      44.192 126.817  37.815  0.00 99.00           H  
ATOM   4036 2HH2 ARG A 412      42.912 127.897  38.258  0.00 99.00           H  
ATOM   4037  N   VAL A 413      45.765 128.053  29.886  1.00 44.51           N  
ATOM   4038  CA  VAL A 413      46.133 127.351  28.652  1.00 44.86           C  
ATOM   4039  C   VAL A 413      47.286 128.035  27.904  1.00 44.18           C  
ATOM   4040  O   VAL A 413      47.950 127.408  27.090  1.00 43.84           O  
ATOM   4041  CB  VAL A 413      44.900 127.269  27.693  1.00 45.02           C  
ATOM   4042  CG1 VAL A 413      45.214 126.504  26.444  1.00 46.12           C  
ATOM   4043  CG2 VAL A 413      43.695 126.659  28.402  1.00 46.57           C  
ATOM   4044  HN  VAL A 413      44.933 128.699  29.938  0.00 99.00           H  
ATOM   4045  N   LEU A 414      47.508 129.317  28.177  1.00 44.17           N  
ATOM   4046  CA  LEU A 414      48.364 130.166  27.336  1.00 44.54           C  
ATOM   4047  C   LEU A 414      49.762 129.615  27.043  1.00 43.98           C  
ATOM   4048  O   LEU A 414      50.207 129.667  25.905  1.00 44.16           O  
ATOM   4049  CB  LEU A 414      48.504 131.571  27.944  1.00 44.81           C  
ATOM   4050  CG  LEU A 414      47.932 132.797  27.229  1.00 46.47           C  
ATOM   4051  CD1 LEU A 414      48.422 134.058  27.940  1.00 47.97           C  
ATOM   4052  CD2 LEU A 414      48.277 132.861  25.756  1.00 46.67           C  
ATOM   4053  HN  LEU A 414      47.028 129.670  29.032  0.00 99.00           H  
ATOM   4054  N   ARG A 415      50.452 129.128  28.070  1.00 43.25           N  
ATOM   4055  CA  ARG A 415      51.813 128.601  27.877  1.00 42.88           C  
ATOM   4056  C   ARG A 415      51.963 127.109  28.229  1.00 42.50           C  
ATOM   4057  O   ARG A 415      53.070 126.600  28.398  1.00 41.88           O  
ATOM   4058  CB  ARG A 415      52.877 129.479  28.564  1.00 43.02           C  
ATOM   4059  CG  ARG A 415      52.626 129.808  30.006  1.00 42.30           C  
ATOM   4060  CD  ARG A 415      53.759 130.589  30.717  1.00 41.42           C  
ATOM   4061  NE  ARG A 415      53.364 130.756  32.112  1.00 40.38           N  
ATOM   4062  CZ  ARG A 415      52.706 131.809  32.589  1.00 41.19           C  
ATOM   4063  NH1 ARG A 415      52.426 132.846  31.804  1.00 41.06           N1+
ATOM   4064  NH2 ARG A 415      52.358 131.837  33.859  1.00 42.15           N  
ATOM   4065  HN  ARG A 415      49.973 129.149  28.980  0.00 99.00           H  
ATOM   4066  HE  ARG A 415      53.607 130.022  32.761  0.00 99.00           H  
ATOM   4067 1HH1 ARG A 415      52.687 132.840  30.842  0.00 99.00           H  
ATOM   4068 2HH1 ARG A 415      51.945 133.641  32.184  0.00 99.00           H  
ATOM   4069 1HH2 ARG A 415      52.569 131.062  34.460  0.00 99.00           H  
ATOM   4070 2HH2 ARG A 415      51.878 132.633  34.235  0.00 99.00           H  
ATOM   4071  N   GLN A 416      50.829 126.422  28.310  1.00 42.16           N  
ATOM   4072  CA  GLN A 416      50.789 124.977  28.499  1.00 42.30           C  
ATOM   4073  C   GLN A 416      51.225 124.280  27.200  1.00 41.74           C  
ATOM   4074  O   GLN A 416      50.592 124.478  26.148  1.00 40.82           O  
ATOM   4075  CB  GLN A 416      49.363 124.555  28.878  1.00 42.60           C  
ATOM   4076  CG  GLN A 416      49.216 123.092  29.298  1.00 45.50           C  
ATOM   4077  CD  GLN A 416      47.835 122.782  29.850  1.00 48.37           C  
ATOM   4078  NE2 GLN A 416      47.565 123.226  31.065  0.00 99.00           N  
ATOM   4079  OE1 GLN A 416      47.025 122.150  29.178  0.00 99.00           O  
ATOM   4080  HN  GLN A 416      49.965 127.008  28.226  0.00 99.00           H  
ATOM   4081 1HE2 GLN A 416      46.657 123.069  31.494  0.00 99.00           H  
ATOM   4082 2HE2 GLN A 416      48.288 123.736  31.576  0.00 99.00           H  
ATOM   4083  N   PRO A 417      52.296 123.480  27.264  1.00 41.22           N  
ATOM   4084  CA  PRO A 417      52.779 122.746  26.085  1.00 41.16           C  
ATOM   4085  C   PRO A 417      51.708 121.811  25.511  1.00 40.85           C  
ATOM   4086  O   PRO A 417      50.877 121.272  26.257  1.00 40.84           O  
ATOM   4087  CB  PRO A 417      53.951 121.918  26.636  1.00 41.05           C  
ATOM   4088  CG  PRO A 417      54.391 122.669  27.866  1.00 41.50           C  
ATOM   4089  CD  PRO A 417      53.127 123.214  28.457  1.00 41.33           C  
ATOM   4090  N   VAL A 418      51.717 121.660  24.191  1.00 40.39           N  
ATOM   4091  CA  VAL A 418      50.845 120.709  23.510  1.00 40.62           C  
ATOM   4092  C   VAL A 418      51.741 119.639  22.884  1.00 40.69           C  
ATOM   4093  O   VAL A 418      52.280 119.836  21.785  1.00 40.39           O  
ATOM   4094  CB  VAL A 418      49.960 121.386  22.432  1.00 40.60           C  
ATOM   4095  CG1 VAL A 418      49.115 120.346  21.690  1.00 40.62           C  
ATOM   4096  CG2 VAL A 418      49.056 122.450  23.065  1.00 40.47           C  
ATOM   4097  HN  VAL A 418      52.394 122.274  23.689  0.00 99.00           H  
ATOM   4098  N   ASP A 419      51.902 118.532  23.616  1.00 40.98           N  
ATOM   4099  CA  ASP A 419      52.821 117.450  23.258  1.00 41.34           C  
ATOM   4100  C   ASP A 419      54.242 118.031  23.154  1.00 41.12           C  
ATOM   4101  O   ASP A 419      54.846 118.355  24.171  1.00 41.23           O  
ATOM   4102  CB  ASP A 419      52.352 116.749  21.967  1.00 41.75           C  
ATOM   4103  CG  ASP A 419      53.104 115.457  21.670  1.00 43.31           C  
ATOM   4104  OD1 ASP A 419      53.993 115.060  22.461  1.00 45.44           O  
ATOM   4105  OD2 ASP A 419      52.865 114.772  20.648  1.00 44.55           O1-
ATOM   4106  HN  ASP A 419      51.306 118.505  24.480  0.00 99.00           H  
ATOM   4107  N   ARG A 420      54.743 118.215  21.933  1.00 40.91           N  
ATOM   4108  CA  ARG A 420      56.116 118.693  21.739  1.00 40.89           C  
ATOM   4109  C   ARG A 420      56.181 120.141  21.234  1.00 40.33           C  
ATOM   4110  O   ARG A 420      57.259 120.619  20.855  1.00 40.19           O  
ATOM   4111  CB  ARG A 420      56.891 117.748  20.804  1.00 40.99           C  
ATOM   4112  CG  ARG A 420      57.280 116.409  21.440  1.00 42.99           C  
ATOM   4113  CD  ARG A 420      57.505 115.285  20.413  1.00 45.73           C  
ATOM   4114  NE  ARG A 420      56.234 114.796  19.879  1.00 47.39           N  
ATOM   4115  CZ  ARG A 420      56.086 114.074  18.765  1.00 48.98           C  
ATOM   4116  NH1 ARG A 420      57.134 113.718  18.025  1.00 48.67           N1+
ATOM   4117  NH2 ARG A 420      54.871 113.696  18.392  1.00 48.80           N  
ATOM   4118  HN  ARG A 420      54.098 117.998  21.155  0.00 99.00           H  
ATOM   4119  HE  ARG A 420      55.392 115.024  20.397  0.00 99.00           H  
ATOM   4120 1HH1 ARG A 420      58.056 113.974  18.311  0.00 99.00           H  
ATOM   4121 2HH1 ARG A 420      56.997 113.194  17.185  0.00 99.00           H  
ATOM   4122 1HH2 ARG A 420      54.076 113.934  18.953  0.00 99.00           H  
ATOM   4123 2HH2 ARG A 420      54.745 113.171  17.550  0.00 99.00           H  
ATOM   4124  N   ILE A 421      55.034 120.837  21.240  1.00 39.46           N  
ATOM   4125  CA  ILE A 421      54.984 122.286  20.984  1.00 38.72           C  
ATOM   4126  C   ILE A 421      54.978 123.089  22.290  1.00 38.33           C  
ATOM   4127  O   ILE A 421      54.099 122.901  23.143  1.00 37.93           O  
ATOM   4128  CB  ILE A 421      53.730 122.689  20.150  1.00 38.98           C  
ATOM   4129  CG1 ILE A 421      53.600 121.839  18.889  1.00 38.35           C  
ATOM   4130  CG2 ILE A 421      53.775 124.205  19.814  1.00 38.51           C  
ATOM   4131  CD1 ILE A 421      52.254 122.016  18.151  1.00 40.61           C  
ATOM   4132  HN  ILE A 421      54.187 120.267  21.440  0.00 99.00           H  
ATOM   4133  N   TYR A 422      55.944 124.000  22.405  1.00 37.53           N  
ATOM   4134  CA  TYR A 422      56.119 124.896  23.542  1.00 37.08           C  
ATOM   4135  C   TYR A 422      55.804 126.318  23.084  1.00 36.94           C  
ATOM   4136  O   TYR A 422      55.917 126.627  21.891  1.00 36.90           O  
ATOM   4137  CB  TYR A 422      57.560 124.771  24.089  1.00 37.24           C  
ATOM   4138  CG  TYR A 422      57.758 123.433  24.765  1.00 37.71           C  
ATOM   4139  CD1 TYR A 422      57.965 122.282  24.006  1.00 39.27           C  
ATOM   4140  CD2 TYR A 422      57.667 123.305  26.149  1.00 38.54           C  
ATOM   4141  CE1 TYR A 422      58.116 121.038  24.607  1.00 40.12           C  
ATOM   4142  CE2 TYR A 422      57.826 122.063  26.766  1.00 38.79           C  
ATOM   4143  CZ  TYR A 422      58.041 120.939  25.981  1.00 39.80           C  
ATOM   4144  OH  TYR A 422      58.184 119.706  26.580  1.00 42.05           O  
ATOM   4145  HN  TYR A 422      56.599 124.019  21.569  0.00 99.00           H  
ATOM   4146  HH  TYR A 422      57.690 119.024  26.045  0.00 99.00           H  
ATOM   4147  N   PHE A 423      55.388 127.173  24.015  1.00 36.19           N  
ATOM   4148  CA  PHE A 423      54.862 128.482  23.646  1.00 36.17           C  
ATOM   4149  C   PHE A 423      55.650 129.663  24.203  1.00 35.67           C  
ATOM   4150  O   PHE A 423      55.806 129.830  25.418  1.00 35.38           O  
ATOM   4151  CB  PHE A 423      53.356 128.576  23.990  1.00 36.08           C  
ATOM   4152  CG  PHE A 423      52.514 127.563  23.252  1.00 36.62           C  
ATOM   4153  CD1 PHE A 423      52.196 126.326  23.833  1.00 35.92           C  
ATOM   4154  CD2 PHE A 423      52.063 127.831  21.958  1.00 36.04           C  
ATOM   4155  CE1 PHE A 423      51.452 125.375  23.120  1.00 37.23           C  
ATOM   4156  CE2 PHE A 423      51.317 126.891  21.244  1.00 36.03           C  
ATOM   4157  CZ  PHE A 423      51.005 125.669  21.819  1.00 36.50           C  
ATOM   4158  HN  PHE A 423      55.468 126.838  24.988  0.00 99.00           H  
ATOM   4159  N   ALA A 424      56.126 130.485  23.277  1.00 35.81           N  
ATOM   4160  CA  ALA A 424      56.836 131.708  23.579  1.00 35.88           C  
ATOM   4161  C   ALA A 424      55.973 132.884  23.119  1.00 35.83           C  
ATOM   4162  O   ALA A 424      54.737 132.773  23.063  1.00 36.03           O  
ATOM   4163  CB  ALA A 424      58.215 131.707  22.883  1.00 35.47           C  
ATOM   4164  HN  ALA A 424      55.938 130.163  22.290  0.00 99.00           H  
ATOM   4165  N   GLY A 425      56.603 134.015  22.810  1.00 35.56           N  
ATOM   4166  CA  GLY A 425      55.869 135.231  22.489  1.00 35.30           C  
ATOM   4167  C   GLY A 425      55.576 136.048  23.738  1.00 35.11           C  
ATOM   4168  O   GLY A 425      55.325 135.504  24.815  1.00 35.25           O  
ATOM   4169  HN  GLY A 425      57.638 133.954  22.818  0.00 99.00           H  
ATOM   4170  N   THR A 426      55.592 137.367  23.583  1.00 34.50           N  
ATOM   4171  CA  THR A 426      55.472 138.280  24.712  1.00 33.86           C  
ATOM   4172  C   THR A 426      54.192 138.051  25.525  1.00 33.98           C  
ATOM   4173  O   THR A 426      54.170 138.278  26.736  1.00 32.76           O  
ATOM   4174  CB  THR A 426      55.635 139.757  24.249  1.00 33.95           C  
ATOM   4175  CG2 THR A 426      54.360 140.289  23.544  1.00 32.76           C  
ATOM   4176  OG1 THR A 426      55.793 140.606  25.394  1.00 33.31           O  
ATOM   4177  HN  THR A 426      55.696 137.687  22.597  0.00 99.00           H  
ATOM   4178  HG1 THR A 426      56.537 141.264  25.240  0.00 99.00           H  
ATOM   4179  N   GLU A 427      53.149 137.551  24.862  1.00 33.86           N  
ATOM   4180  CA  GLU A 427      51.876 137.262  25.535  1.00 34.54           C  
ATOM   4181  C   GLU A 427      51.968 136.217  26.646  1.00 34.78           C  
ATOM   4182  O   GLU A 427      51.109 136.198  27.525  1.00 35.02           O  
ATOM   4183  CB  GLU A 427      50.829 136.840  24.507  1.00 34.43           C  
ATOM   4184  CG  GLU A 427      50.291 138.027  23.728  1.00 35.96           C  
ATOM   4185  CD  GLU A 427      51.074 138.351  22.467  1.00 36.89           C  
ATOM   4186  OE1 GLU A 427      52.161 137.759  22.219  1.00 38.44           O  
ATOM   4187  OE2 GLU A 427      50.594 139.203  21.702  1.00 38.59           O1-
ATOM   4188  HN  GLU A 427      53.309 137.387  23.852  0.00 99.00           H  
ATOM   4189  N   THR A 428      53.004 135.364  26.599  1.00 34.74           N  
ATOM   4190  CA  THR A 428      53.223 134.316  27.616  1.00 34.60           C  
ATOM   4191  C   THR A 428      54.153 134.706  28.763  1.00 35.25           C  
ATOM   4192  O   THR A 428      54.395 133.897  29.675  1.00 35.05           O  
ATOM   4193  CB  THR A 428      53.741 132.980  26.972  1.00 34.34           C  
ATOM   4194  CG2 THR A 428      52.829 132.515  25.830  1.00 33.65           C  
ATOM   4195  OG1 THR A 428      55.020 133.199  26.342  1.00 33.89           O  
ATOM   4196  HN  THR A 428      53.639 135.504  25.786  0.00 99.00           H  
ATOM   4197  HG1 THR A 428      54.999 134.046  25.804  0.00 99.00           H  
ATOM   4198  N   ALA A 429      54.685 135.931  28.730  1.00 36.00           N  
ATOM   4199  CA  ALA A 429      55.567 136.397  29.803  1.00 36.76           C  
ATOM   4200  C   ALA A 429      54.822 136.720  31.095  1.00 37.42           C  
ATOM   4201  O   ALA A 429      53.592 136.893  31.092  1.00 37.63           O  
ATOM   4202  CB  ALA A 429      56.402 137.595  29.345  1.00 36.33           C  
ATOM   4203  HN  ALA A 429      54.428 136.500  27.910  0.00 99.00           H  
ATOM   4204  N   THR A 430      55.572 136.783  32.198  1.00 37.78           N  
ATOM   4205  CA  THR A 430      55.016 137.111  33.523  1.00 38.09           C  
ATOM   4206  C   THR A 430      55.477 138.474  34.039  1.00 38.24           C  
ATOM   4207  O   THR A 430      54.994 138.947  35.066  1.00 38.13           O  
ATOM   4208  CB  THR A 430      55.351 136.020  34.576  1.00 38.22           C  
ATOM   4209  CG2 THR A 430      54.989 134.628  34.073  1.00 38.72           C  
ATOM   4210  OG1 THR A 430      56.774 135.967  34.772  1.00 39.24           O  
ATOM   4211  HN  THR A 430      56.583 136.581  32.045  0.00 99.00           H  
ATOM   4212  HG1 THR A 430      57.239 135.806  33.896  0.00 99.00           H  
ATOM   4213  N   HIS A 431      56.412 139.092  33.322  1.00 38.53           N  
ATOM   4214  CA  HIS A 431      56.948 140.405  33.662  1.00 38.90           C  
ATOM   4215  C   HIS A 431      57.122 141.189  32.360  1.00 37.75           C  
ATOM   4216  O   HIS A 431      57.842 140.750  31.458  1.00 37.10           O  
ATOM   4217  CB  HIS A 431      58.287 140.275  34.419  1.00 39.86           C  
ATOM   4218  CG  HIS A 431      58.760 141.553  35.050  1.00 42.79           C  
ATOM   4219  CD2 HIS A 431      60.007 142.014  35.319  0.00 99.00           C  
ATOM   4220  ND1 HIS A 431      57.891 142.534  35.482  0.00 99.00           N  
ATOM   4221  CE1 HIS A 431      58.578 143.540  35.996  0.00 99.00           C  
ATOM   4222  NE2 HIS A 431      59.865 143.252  35.907  0.00 99.00           N  
ATOM   4223  HN  HIS A 431      56.734 138.548  32.483  0.00 99.00           H  
ATOM   4224  HD1 HIS A 431      56.893 142.488  35.416  0.00 99.00           H  
ATOM   4225  N   TRP A 432      56.445 142.336  32.266  1.00 36.20           N  
ATOM   4226  CA  TRP A 432      56.405 143.149  31.041  1.00 35.13           C  
ATOM   4227  C   TRP A 432      55.912 142.345  29.817  1.00 34.79           C  
ATOM   4228  O   TRP A 432      56.394 142.531  28.688  1.00 34.14           O  
ATOM   4229  CB  TRP A 432      57.764 143.804  30.730  1.00 34.88           C  
ATOM   4230  CG  TRP A 432      58.222 144.871  31.708  1.00 35.07           C  
ATOM   4231  CD1 TRP A 432      59.128 144.715  32.727  1.00 35.70           C  
ATOM   4232  CD2 TRP A 432      57.820 146.247  31.739  1.00 35.08           C  
ATOM   4233  CE2 TRP A 432      58.513 146.863  32.808  1.00 35.84           C  
ATOM   4234  CE3 TRP A 432      56.932 147.031  30.972  1.00 35.51           C  
ATOM   4235  NE1 TRP A 432      59.300 145.905  33.394  1.00 35.37           N  
ATOM   4236  CZ2 TRP A 432      58.360 148.218  33.128  1.00 35.01           C  
ATOM   4237  CZ3 TRP A 432      56.781 148.391  31.292  1.00 35.13           C  
ATOM   4238  CH2 TRP A 432      57.490 148.965  32.362  1.00 35.89           C  
ATOM   4239  HN  TRP A 432      55.942 142.610  33.141  0.00 99.00           H  
ATOM   4240  HE1 TRP A 432      59.901 146.050  34.179  0.00 99.00           H  
ATOM   4241  N   SER A 433      54.961 141.438  30.045  1.00 34.16           N  
ATOM   4242  CA  SER A 433      54.201 140.872  28.939  1.00 34.08           C  
ATOM   4243  C   SER A 433      53.619 142.033  28.140  1.00 33.96           C  
ATOM   4244  O   SER A 433      53.151 142.999  28.733  1.00 33.99           O  
ATOM   4245  CB  SER A 433      53.056 139.985  29.451  1.00 33.95           C  
ATOM   4246  OG  SER A 433      52.322 139.456  28.359  1.00 34.27           O  
ATOM   4247  HN  SER A 433      54.820 141.186  31.033  0.00 99.00           H  
ATOM   4248  HG  SER A 433      52.947 139.000  27.727  0.00 99.00           H  
ATOM   4249  N   GLY A 434      53.643 141.930  26.807  1.00 33.70           N  
ATOM   4250  CA  GLY A 434      53.188 142.997  25.925  1.00 33.57           C  
ATOM   4251  C   GLY A 434      54.314 143.800  25.299  1.00 33.84           C  
ATOM   4252  O   GLY A 434      54.101 144.548  24.338  1.00 34.11           O  
ATOM   4253  HN  GLY A 434      54.016 141.018  26.457  0.00 99.00           H  
ATOM   4254  N   TYR A 435      55.519 143.608  25.834  1.00 33.47           N  
ATOM   4255  CA  TYR A 435      56.693 144.428  25.532  1.00 33.67           C  
ATOM   4256  C   TYR A 435      57.817 143.557  24.973  1.00 33.88           C  
ATOM   4257  O   TYR A 435      57.796 142.332  25.122  1.00 33.87           O  
ATOM   4258  CB  TYR A 435      57.191 145.114  26.828  1.00 33.13           C  
ATOM   4259  CG  TYR A 435      56.264 146.198  27.374  1.00 34.62           C  
ATOM   4260  CD1 TYR A 435      55.048 145.870  27.970  1.00 35.19           C  
ATOM   4261  CD2 TYR A 435      56.610 147.550  27.287  1.00 35.25           C  
ATOM   4262  CE1 TYR A 435      54.188 146.865  28.458  1.00 36.39           C  
ATOM   4263  CE2 TYR A 435      55.775 148.545  27.782  1.00 35.97           C  
ATOM   4264  CZ  TYR A 435      54.566 148.194  28.359  1.00 36.53           C  
ATOM   4265  OH  TYR A 435      53.743 149.172  28.831  1.00 38.46           O  
ATOM   4266  HN  TYR A 435      55.557 142.798  26.508  0.00 99.00           H  
ATOM   4267  HH  TYR A 435      54.195 149.656  29.582  0.00 99.00           H  
ATOM   4268  N   MET A 436      58.807 144.199  24.365  1.00 34.22           N  
ATOM   4269  CA  MET A 436      60.029 143.515  23.942  1.00 35.35           C  
ATOM   4270  C   MET A 436      60.678 142.708  25.087  1.00 35.28           C  
ATOM   4271  O   MET A 436      61.172 141.606  24.861  1.00 35.72           O  
ATOM   4272  CB  MET A 436      61.010 144.520  23.349  1.00 35.33           C  
ATOM   4273  CG  MET A 436      60.469 145.299  22.137  1.00 35.18           C  
ATOM   4274  SD  MET A 436      61.755 146.370  21.412  1.00 37.79           S  
ATOM   4275  CE  MET A 436      61.711 147.769  22.491  1.00 35.42           C  
ATOM   4276  HN  MET A 436      58.643 145.215  24.217  0.00 99.00           H  
ATOM   4277  N   GLU A 437      60.667 143.261  26.302  1.00 35.62           N  
ATOM   4278  CA  GLU A 437      61.169 142.577  27.498  1.00 35.45           C  
ATOM   4279  C   GLU A 437      60.457 141.236  27.720  1.00 35.77           C  
ATOM   4280  O   GLU A 437      61.095 140.193  27.914  1.00 35.08           O  
ATOM   4281  CB  GLU A 437      61.028 143.503  28.726  1.00 35.98           C  
ATOM   4282  CG  GLU A 437      61.208 142.838  30.086  1.00 36.60           C  
ATOM   4283  CD  GLU A 437      62.647 142.448  30.379  1.00 39.03           C  
ATOM   4284  OE1 GLU A 437      62.850 141.647  31.320  1.00 41.34           O  
ATOM   4285  OE2 GLU A 437      63.563 142.935  29.672  1.00 39.71           O1-
ATOM   4286  HN  GLU A 437      60.268 144.228  26.329  0.00 99.00           H  
ATOM   4287  N   GLY A 438      59.128 141.263  27.672  1.00 35.44           N  
ATOM   4288  CA  GLY A 438      58.353 140.041  27.755  1.00 34.87           C  
ATOM   4289  C   GLY A 438      58.641 139.027  26.656  1.00 34.87           C  
ATOM   4290  O   GLY A 438      58.611 137.829  26.898  1.00 34.88           O  
ATOM   4291  HN  GLY A 438      58.714 142.207  27.573  0.00 99.00           H  
ATOM   4292  N   ALA A 439      58.889 139.493  25.441  1.00 35.06           N  
ATOM   4293  CA  ALA A 439      59.326 138.610  24.349  1.00 35.09           C  
ATOM   4294  C   ALA A 439      60.611 137.837  24.687  1.00 35.45           C  
ATOM   4295  O   ALA A 439      60.721 136.629  24.415  1.00 34.98           O  
ATOM   4296  CB  ALA A 439      59.514 139.414  23.063  1.00 34.98           C  
ATOM   4297  HN  ALA A 439      58.753 140.514  25.322  0.00 99.00           H  
ATOM   4298  N   VAL A 440      61.578 138.534  25.275  1.00 35.86           N  
ATOM   4299  CA  VAL A 440      62.838 137.889  25.654  1.00 35.73           C  
ATOM   4300  C   VAL A 440      62.595 136.882  26.770  1.00 36.07           C  
ATOM   4301  O   VAL A 440      63.023 135.730  26.669  1.00 36.65           O  
ATOM   4302  CB  VAL A 440      63.932 138.906  26.045  1.00 36.00           C  
ATOM   4303  CG1 VAL A 440      65.257 138.188  26.348  1.00 35.53           C  
ATOM   4304  CG2 VAL A 440      64.129 139.933  24.949  1.00 35.35           C  
ATOM   4305  HN  VAL A 440      61.373 139.530  25.436  0.00 99.00           H  
ATOM   4306  N   GLU A 441      61.877 137.290  27.816  1.00 36.88           N  
ATOM   4307  CA  GLU A 441      61.565 136.371  28.910  1.00 37.12           C  
ATOM   4308  C   GLU A 441      60.904 135.090  28.399  1.00 37.10           C  
ATOM   4309  O   GLU A 441      61.302 133.999  28.783  1.00 36.47           O  
ATOM   4310  CB  GLU A 441      60.680 137.035  29.960  1.00 37.51           C  
ATOM   4311  CG  GLU A 441      60.423 136.163  31.187  1.00 39.21           C  
ATOM   4312  CD  GLU A 441      59.064 136.408  31.801  1.00 43.06           C  
ATOM   4313  OE1 GLU A 441      58.839 137.501  32.378  1.00 46.91           O  
ATOM   4314  OE2 GLU A 441      58.214 135.518  31.708  1.00 44.55           O1-
ATOM   4315  HN  GLU A 441      61.573 138.274  27.786  0.00 99.00           H  
ATOM   4316  N   ALA A 442      59.881 135.235  27.552  1.00 36.89           N  
ATOM   4317  CA  ALA A 442      59.107 134.088  27.072  1.00 36.95           C  
ATOM   4318  C   ALA A 442      59.877 133.148  26.140  1.00 37.23           C  
ATOM   4319  O   ALA A 442      59.750 131.918  26.242  1.00 37.34           O  
ATOM   4320  CB  ALA A 442      57.834 134.563  26.399  1.00 36.84           C  
ATOM   4321  HN  ALA A 442      59.687 136.214  27.269  0.00 99.00           H  
ATOM   4322  N   GLY A 443      60.668 133.730  25.241  1.00 37.26           N  
ATOM   4323  CA  GLY A 443      61.482 132.974  24.306  1.00 37.60           C  
ATOM   4324  C   GLY A 443      62.537 132.148  25.031  1.00 37.86           C  
ATOM   4325  O   GLY A 443      62.723 130.965  24.744  1.00 37.61           O  
ATOM   4326  HN  GLY A 443      60.650 134.776  25.269  0.00 99.00           H  
ATOM   4327  N   GLU A 444      63.209 132.769  25.989  1.00 38.29           N  
ATOM   4328  CA  GLU A 444      64.263 132.086  26.744  1.00 38.70           C  
ATOM   4329  C   GLU A 444      63.688 131.016  27.681  1.00 38.98           C  
ATOM   4330  O   GLU A 444      64.276 129.940  27.853  1.00 38.84           O  
ATOM   4331  CB  GLU A 444      65.143 133.108  27.479  1.00 38.77           C  
ATOM   4332  CG  GLU A 444      65.822 134.085  26.519  1.00 38.62           C  
ATOM   4333  CD  GLU A 444      66.894 134.949  27.153  1.00 40.20           C  
ATOM   4334  OE1 GLU A 444      66.979 135.029  28.398  1.00 40.61           O  
ATOM   4335  OE2 GLU A 444      67.651 135.585  26.384  1.00 42.48           O1-
ATOM   4336  HN  GLU A 444      62.935 133.753  26.156  0.00 99.00           H  
ATOM   4337  N   ARG A 445      62.510 131.287  28.242  1.00 38.68           N  
ATOM   4338  CA  ARG A 445      61.833 130.328  29.113  1.00 38.94           C  
ATOM   4339  C   ARG A 445      61.360 129.103  28.322  1.00 38.72           C  
ATOM   4340  O   ARG A 445      61.532 127.964  28.770  1.00 38.72           O  
ATOM   4341  CB  ARG A 445      60.690 131.027  29.875  1.00 39.19           C  
ATOM   4342  CG  ARG A 445      59.756 130.133  30.679  1.00 40.34           C  
ATOM   4343  CD  ARG A 445      58.307 130.411  30.324  1.00 44.60           C  
ATOM   4344  NE  ARG A 445      57.890 129.514  29.284  1.00 45.60           N  
ATOM   4345  CZ  ARG A 445      57.108 129.803  28.260  1.00 43.66           C  
ATOM   4346  NH1 ARG A 445      56.584 131.018  28.060  1.00 43.37           N1+
ATOM   4347  NH2 ARG A 445      56.853 128.831  27.415  1.00 42.08           N  
ATOM   4348  HN  ARG A 445      62.122 132.222  28.010  0.00 99.00           H  
ATOM   4349  HE  ARG A 445      58.231 128.544  29.335  0.00 99.00           H  
ATOM   4350 1HH1 ARG A 445      56.812 131.748  28.709  0.00 99.00           H  
ATOM   4351 2HH1 ARG A 445      55.988 131.187  27.289  0.00 99.00           H  
ATOM   4352 1HH2 ARG A 445      57.237 127.917  27.511  0.00 99.00           H  
ATOM   4353 2HH2 ARG A 445      56.237 129.009  26.622  0.00 99.00           H  
ATOM   4354  N   ALA A 446      60.775 129.338  27.151  1.00 38.72           N  
ATOM   4355  CA  ALA A 446      60.363 128.253  26.249  1.00 38.64           C  
ATOM   4356  C   ALA A 446      61.544 127.390  25.793  1.00 38.67           C  
ATOM   4357  O   ALA A 446      61.436 126.166  25.744  1.00 38.84           O  
ATOM   4358  CB  ALA A 446      59.618 128.810  25.039  1.00 37.97           C  
ATOM   4359  HN  ALA A 446      60.634 130.344  26.927  0.00 99.00           H  
ATOM   4360  N   ALA A 447      62.657 128.033  25.441  1.00 38.67           N  
ATOM   4361  CA  ALA A 447      63.875 127.305  25.067  1.00 39.47           C  
ATOM   4362  C   ALA A 447      64.361 126.408  26.209  1.00 39.74           C  
ATOM   4363  O   ALA A 447      64.711 125.245  25.987  1.00 40.73           O  
ATOM   4364  CB  ALA A 447      64.969 128.275  24.636  1.00 39.14           C  
ATOM   4365  HN  ALA A 447      62.590 129.065  25.454  0.00 99.00           H  
ATOM   4366  N   ARG A 448      64.358 126.942  27.426  1.00 39.98           N  
ATOM   4367  CA  ARG A 448      64.765 126.183  28.608  1.00 40.76           C  
ATOM   4368  C   ARG A 448      63.804 125.041  28.956  1.00 40.78           C  
ATOM   4369  O   ARG A 448      64.228 124.020  29.489  1.00 40.65           O  
ATOM   4370  CB  ARG A 448      64.957 127.120  29.798  1.00 41.12           C  
ATOM   4371  CG  ARG A 448      66.264 127.914  29.732  1.00 42.89           C  
ATOM   4372  CD  ARG A 448      66.555 128.686  30.997  1.00 46.56           C  
ATOM   4373  NE  ARG A 448      67.031 130.031  30.704  1.00 51.47           N  
ATOM   4374  CZ  ARG A 448      66.321 131.146  30.882  1.00 50.74           C  
ATOM   4375  NH1 ARG A 448      65.076 131.117  31.375  1.00 50.32           N1+
ATOM   4376  NH2 ARG A 448      66.869 132.302  30.568  1.00 51.87           N  
ATOM   4377  HN  ARG A 448      64.045 127.934  27.466  0.00 99.00           H  
ATOM   4378  HE  ARG A 448      67.968 130.131  30.338  0.00 99.00           H  
ATOM   4379 1HH1 ARG A 448      64.673 130.241  31.636  0.00 99.00           H  
ATOM   4380 2HH1 ARG A 448      64.563 131.963  31.480  0.00 99.00           H  
ATOM   4381 1HH2 ARG A 448      67.806 132.352  30.221  0.00 99.00           H  
ATOM   4382 2HH2 ARG A 448      66.343 133.154  30.677  0.00 99.00           H  
ATOM   4383  N   GLU A 449      62.512 125.217  28.677  1.00 40.71           N  
ATOM   4384  CA  GLU A 449      61.555 124.111  28.813  1.00 41.22           C  
ATOM   4385  C   GLU A 449      61.953 122.922  27.939  1.00 41.20           C  
ATOM   4386  O   GLU A 449      61.866 121.761  28.365  1.00 41.24           O  
ATOM   4387  CB  GLU A 449      60.138 124.562  28.433  1.00 41.44           C  
ATOM   4388  CG  GLU A 449      59.437 125.377  29.502  1.00 42.71           C  
ATOM   4389  CD  GLU A 449      57.977 125.648  29.170  1.00 45.63           C  
ATOM   4390  OE1 GLU A 449      57.104 125.143  29.897  1.00 48.39           O  
ATOM   4391  OE2 GLU A 449      57.697 126.360  28.185  1.00 45.59           O1-
ATOM   4392  HN  GLU A 449      62.251 126.164  28.368  0.00 99.00           H  
ATOM   4393  N   ILE A 450      62.373 123.210  26.711  1.00 41.44           N  
ATOM   4394  CA  ILE A 450      62.875 122.171  25.810  1.00 41.82           C  
ATOM   4395  C   ILE A 450      64.196 121.566  26.306  1.00 42.20           C  
ATOM   4396  O   ILE A 450      64.371 120.344  26.254  1.00 42.71           O  
ATOM   4397  CB  ILE A 450      62.977 122.699  24.363  1.00 41.57           C  
ATOM   4398  CG1 ILE A 450      61.563 122.819  23.786  1.00 41.12           C  
ATOM   4399  CG2 ILE A 450      63.854 121.776  23.482  1.00 41.31           C  
ATOM   4400  CD1 ILE A 450      61.467 123.667  22.560  1.00 41.87           C  
ATOM   4401  HN  ILE A 450      62.316 124.212  26.451  0.00 99.00           H  
ATOM   4402  N   LEU A 451      65.107 122.405  26.792  1.00 42.37           N  
ATOM   4403  CA  LEU A 451      66.364 121.905  27.363  1.00 42.87           C  
ATOM   4404  C   LEU A 451      66.096 120.948  28.537  1.00 43.54           C  
ATOM   4405  O   LEU A 451      66.786 119.928  28.693  1.00 42.94           O  
ATOM   4406  CB  LEU A 451      67.286 123.055  27.791  1.00 42.70           C  
ATOM   4407  CG  LEU A 451      67.887 123.950  26.700  1.00 42.38           C  
ATOM   4408  CD1 LEU A 451      68.675 125.069  27.357  1.00 43.57           C  
ATOM   4409  CD2 LEU A 451      68.790 123.178  25.717  1.00 42.67           C  
ATOM   4410  HN  LEU A 451      64.863 123.405  26.736  0.00 99.00           H  
ATOM   4411  N   HIS A 452      65.081 121.265  29.344  1.00 44.18           N  
ATOM   4412  CA  HIS A 452      64.687 120.376  30.434  1.00 45.22           C  
ATOM   4413  C   HIS A 452      64.096 119.069  29.909  1.00 45.61           C  
ATOM   4414  O   HIS A 452      64.469 117.988  30.386  1.00 45.62           O  
ATOM   4415  CB  HIS A 452      63.723 121.048  31.415  1.00 45.43           C  
ATOM   4416  CG  HIS A 452      63.160 120.108  32.438  1.00 46.94           C  
ATOM   4417  CD2 HIS A 452      61.900 119.647  32.631  0.00 99.00           C  
ATOM   4418  ND1 HIS A 452      63.941 119.505  33.404  0.00 99.00           N  
ATOM   4419  CE1 HIS A 452      63.183 118.726  34.159  0.00 99.00           C  
ATOM   4420  NE2 HIS A 452      61.941 118.789  33.707  0.00 99.00           N  
ATOM   4421  HN  HIS A 452      64.617 122.162  29.135  0.00 99.00           H  
ATOM   4422  HD1 HIS A 452      64.925 119.639  33.514  0.00 99.00           H  
ATOM   4423  N   ALA A 453      63.180 119.164  28.940  1.00 45.88           N  
ATOM   4424  CA  ALA A 453      62.595 117.976  28.305  1.00 46.60           C  
ATOM   4425  C   ALA A 453      63.654 117.043  27.712  1.00 47.18           C  
ATOM   4426  O   ALA A 453      63.461 115.829  27.665  1.00 47.58           O  
ATOM   4427  CB  ALA A 453      61.580 118.366  27.241  1.00 46.07           C  
ATOM   4428  HN  ALA A 453      62.922 120.134  28.679  0.00 99.00           H  
ATOM   4429  N   MET A 454      64.768 117.613  27.267  1.00 47.81           N  
ATOM   4430  CA  MET A 454      65.874 116.819  26.725  1.00 49.00           C  
ATOM   4431  C   MET A 454      66.836 116.290  27.802  1.00 49.46           C  
ATOM   4432  O   MET A 454      67.783 115.563  27.483  1.00 49.49           O  
ATOM   4433  CB  MET A 454      66.650 117.619  25.675  1.00 48.95           C  
ATOM   4434  CG  MET A 454      65.872 117.903  24.387  1.00 49.76           C  
ATOM   4435  SD  MET A 454      66.697 119.056  23.240  1.00 52.64           S  
ATOM   4436  CE  MET A 454      67.699 119.946  24.344  1.00 53.01           C  
ATOM   4437  HN  MET A 454      64.789 118.648  27.334  0.00 99.00           H  
ATOM   4438  N   GLY A 455      66.594 116.659  29.062  1.00 50.02           N  
ATOM   4439  CA  GLY A 455      67.425 116.240  30.187  1.00 50.85           C  
ATOM   4440  C   GLY A 455      68.744 116.990  30.345  1.00 51.48           C  
ATOM   4441  O   GLY A 455      69.638 116.541  31.077  1.00 51.60           O  
ATOM   4442  HN  GLY A 455      65.755 117.276  29.172  0.00 99.00           H  
ATOM   4443  N   LYS A 456      68.863 118.139  29.681  1.00 51.61           N  
ATOM   4444  CA  LYS A 456      70.091 118.933  29.707  1.00 51.92           C  
ATOM   4445  C   LYS A 456      70.195 119.872  30.919  1.00 51.79           C  
ATOM   4446  O   LYS A 456      71.299 120.233  31.330  1.00 51.91           O  
ATOM   4447  CB  LYS A 456      70.245 119.715  28.400  1.00 52.13           C  
ATOM   4448  CG  LYS A 456      70.442 118.820  27.174  1.00 53.92           C  
ATOM   4449  CD  LYS A 456      71.056 119.572  26.011  1.00 57.07           C  
ATOM   4450  CE  LYS A 456      71.010 118.740  24.738  1.00 58.45           C  
ATOM   4451  NZ  LYS A 456      72.176 117.825  24.621  1.00 60.45           N1+
ATOM   4452  HN  LYS A 456      68.014 118.420  29.147  0.00 99.00           H  
ATOM   4453  HZ1 LYS A 456      72.415 117.713  23.657  0.00 99.00           H  
ATOM   4454  HZ2 LYS A 456      72.954 118.213  25.116  0.00 99.00           H  
ATOM   4455  HZ3 LYS A 456      71.941 116.935  25.012  0.00 99.00           H  
ATOM   4456  N   ILE A 457      69.051 120.270  31.477  1.00 51.69           N  
ATOM   4457  CA  ILE A 457      69.002 121.109  32.685  1.00 51.49           C  
ATOM   4458  C   ILE A 457      67.931 120.603  33.666  1.00 51.75           C  
ATOM   4459  O   ILE A 457      66.977 119.948  33.245  1.00 51.68           O  
ATOM   4460  CB  ILE A 457      68.768 122.621  32.329  1.00 51.41           C  
ATOM   4461  CG1 ILE A 457      67.439 122.825  31.582  1.00 50.76           C  
ATOM   4462  CG2 ILE A 457      69.956 123.208  31.556  1.00 51.04           C  
ATOM   4463  CD1 ILE A 457      66.957 124.277  31.552  1.00 49.29           C  
ATOM   4464  HN  ILE A 457      68.192 119.937  30.986  0.00 99.00           H  
ATOM   4465  N   PRO A 458      68.086 120.881  34.964  1.00 52.29           N  
ATOM   4466  CA  PRO A 458      67.052 120.534  35.953  1.00 52.80           C  
ATOM   4467  C   PRO A 458      65.851 121.477  35.876  1.00 53.38           C  
ATOM   4468  O   PRO A 458      65.996 122.592  35.360  1.00 53.25           O  
ATOM   4469  CB  PRO A 458      67.775 120.719  37.292  1.00 52.79           C  
ATOM   4470  CG  PRO A 458      68.815 121.751  37.014  1.00 52.79           C  
ATOM   4471  CD  PRO A 458      69.262 121.511  35.598  1.00 52.27           C  
ATOM   4472  N   GLU A 459      64.697 121.032  36.379  1.00 54.08           N  
ATOM   4473  CA  GLU A 459      63.467 121.834  36.398  1.00 54.98           C  
ATOM   4474  C   GLU A 459      63.714 123.204  37.029  1.00 54.72           C  
ATOM   4475  O   GLU A 459      63.161 124.217  36.593  1.00 54.52           O  
ATOM   4476  CB  GLU A 459      62.365 121.093  37.161  1.00 55.46           C  
ATOM   4477  CG  GLU A 459      60.957 121.372  36.662  1.00 58.74           C  
ATOM   4478  CD  GLU A 459      59.904 121.031  37.697  1.00 63.25           C  
ATOM   4479  OE1 GLU A 459      59.498 121.941  38.456  1.00 65.58           O  
ATOM   4480  OE2 GLU A 459      59.482 119.855  37.756  1.00 65.19           O1-
ATOM   4481  HN  GLU A 459      64.743 120.059  36.760  0.00 99.00           H  
ATOM   4482  N   ASP A 460      64.562 123.200  38.055  1.00 54.47           N  
ATOM   4483  CA  ASP A 460      65.091 124.387  38.727  1.00 54.55           C  
ATOM   4484  C   ASP A 460      65.447 125.560  37.816  1.00 53.46           C  
ATOM   4485  O   ASP A 460      65.266 126.714  38.192  1.00 53.48           O  
ATOM   4486  CB  ASP A 460      66.367 123.980  39.483  1.00 55.27           C  
ATOM   4487  CG  ASP A 460      66.346 124.401  40.929  1.00 58.04           C  
ATOM   4488  OD1 ASP A 460      65.234 124.607  41.477  1.00 60.85           O  
ATOM   4489  OD2 ASP A 460      67.395 124.546  41.603  1.00 60.66           O1-
ATOM   4490  HN  ASP A 460      64.837 122.217  38.361  0.00 99.00           H  
ATOM   4491  N   GLU A 461      65.983 125.257  36.638  1.00 52.39           N  
ATOM   4492  CA  GLU A 461      66.586 126.268  35.778  1.00 51.34           C  
ATOM   4493  C   GLU A 461      65.691 126.763  34.632  1.00 50.26           C  
ATOM   4494  O   GLU A 461      66.139 127.552  33.806  1.00 49.97           O  
ATOM   4495  CB  GLU A 461      67.937 125.767  35.238  1.00 51.60           C  
ATOM   4496  CG  GLU A 461      69.037 125.732  36.297  1.00 52.87           C  
ATOM   4497  CD  GLU A 461      70.277 124.967  35.859  1.00 54.86           C  
ATOM   4498  OE1 GLU A 461      70.504 124.805  34.638  1.00 55.21           O  
ATOM   4499  OE2 GLU A 461      71.034 124.529  36.744  1.00 55.77           O1-
ATOM   4500  HN  GLU A 461      65.935 124.247  36.386  0.00 99.00           H  
ATOM   4501  N   ILE A 462      64.436 126.312  34.589  1.00 48.92           N  
ATOM   4502  CA  ILE A 462      63.509 126.725  33.526  1.00 48.05           C  
ATOM   4503  C   ILE A 462      63.199 128.225  33.620  1.00 47.62           C  
ATOM   4504  O   ILE A 462      63.307 128.946  32.632  1.00 47.18           O  
ATOM   4505  CB  ILE A 462      62.205 125.863  33.525  1.00 48.16           C  
ATOM   4506  CG1 ILE A 462      62.483 124.448  33.010  1.00 47.83           C  
ATOM   4507  CG2 ILE A 462      61.113 126.504  32.664  1.00 46.91           C  
ATOM   4508  CD1 ILE A 462      61.426 123.429  33.457  1.00 47.80           C  
ATOM   4509  HN  ILE A 462      64.177 125.662  35.350  0.00 99.00           H  
ATOM   4510  N   TRP A 463      62.835 128.683  34.814  1.00 47.33           N  
ATOM   4511  CA  TRP A 463      62.620 130.104  35.072  1.00 47.67           C  
ATOM   4512  C   TRP A 463      63.838 130.706  35.758  1.00 47.91           C  
ATOM   4513  O   TRP A 463      64.205 130.285  36.856  1.00 47.95           O  
ATOM   4514  CB  TRP A 463      61.390 130.303  35.953  1.00 47.65           C  
ATOM   4515  CG  TRP A 463      60.118 129.806  35.334  1.00 47.88           C  
ATOM   4516  CD1 TRP A 463      59.633 128.526  35.362  1.00 49.16           C  
ATOM   4517  CD2 TRP A 463      59.160 130.580  34.601  1.00 47.78           C  
ATOM   4518  CE2 TRP A 463      58.119 129.704  34.214  1.00 48.47           C  
ATOM   4519  CE3 TRP A 463      59.076 131.931  34.227  1.00 48.43           C  
ATOM   4520  NE1 TRP A 463      58.434 128.459  34.692  1.00 48.83           N  
ATOM   4521  CZ2 TRP A 463      57.006 130.133  33.480  1.00 48.30           C  
ATOM   4522  CZ3 TRP A 463      57.968 132.358  33.488  1.00 48.28           C  
ATOM   4523  CH2 TRP A 463      56.951 131.460  33.126  1.00 47.96           C  
ATOM   4524  HN  TRP A 463      62.717 127.947  35.543  0.00 99.00           H  
ATOM   4525  HE1 TRP A 463      57.880 127.636  34.572  0.00 99.00           H  
ATOM   4526  N   GLN A 464      64.453 131.696  35.121  1.00 48.03           N  
ATOM   4527  CA  GLN A 464      65.666 132.296  35.655  1.00 48.38           C  
ATOM   4528  C   GLN A 464      65.517 133.791  35.891  1.00 48.16           C  
ATOM   4529  O   GLN A 464      64.986 134.522  35.040  1.00 47.45           O  
ATOM   4530  CB  GLN A 464      66.845 132.029  34.722  1.00 48.89           C  
ATOM   4531  CG  GLN A 464      67.752 130.905  35.191  1.00 51.40           C  
ATOM   4532  CD  GLN A 464      68.709 130.447  34.108  1.00 53.69           C  
ATOM   4533  NE2 GLN A 464      68.733 129.134  33.848  0.00 99.00           N  
ATOM   4534  OE1 GLN A 464      69.413 131.271  33.505  0.00 99.00           O  
ATOM   4535  HN  GLN A 464      64.005 131.994  34.236  0.00 99.00           H  
ATOM   4536 1HE2 GLN A 464      69.338 128.760  33.128  0.00 99.00           H  
ATOM   4537 2HE2 GLN A 464      68.130 128.521  34.391  0.00 99.00           H  
ATOM   4538  N   SER A 465      66.006 134.238  37.048  1.00 47.81           N  
ATOM   4539  CA  SER A 465      66.061 135.657  37.377  1.00 47.56           C  
ATOM   4540  C   SER A 465      67.113 136.364  36.507  1.00 47.08           C  
ATOM   4541  O   SER A 465      67.967 135.713  35.901  1.00 47.36           O  
ATOM   4542  CB  SER A 465      66.364 135.841  38.866  1.00 47.80           C  
ATOM   4543  OG  SER A 465      67.699 135.442  39.156  1.00 49.17           O  
ATOM   4544  HN  SER A 465      66.343 133.488  37.691  0.00 99.00           H  
ATOM   4545  HG  SER A 465      68.262 136.253  39.303  0.00 99.00           H  
ATOM   4546  N   GLU A 466      67.031 137.690  36.436  1.00 46.27           N  
ATOM   4547  CA  GLU A 466      67.924 138.486  35.600  1.00 45.51           C  
ATOM   4548  C   GLU A 466      68.610 139.546  36.450  1.00 45.34           C  
ATOM   4549  O   GLU A 466      67.923 140.325  37.119  1.00 45.19           O  
ATOM   4550  CB  GLU A 466      67.128 139.149  34.457  1.00 45.65           C  
ATOM   4551  CG  GLU A 466      67.962 139.874  33.396  1.00 44.05           C  
ATOM   4552  CD  GLU A 466      68.840 138.949  32.578  1.00 45.02           C  
ATOM   4553  OE1 GLU A 466      68.486 137.759  32.400  1.00 45.13           O  
ATOM   4554  OE2 GLU A 466      69.888 139.416  32.098  1.00 44.40           O1-
ATOM   4555  HN  GLU A 466      66.278 138.108  37.026  0.00 99.00           H  
ATOM   4556  N   PRO A 467      69.949 139.590  36.441  1.00 44.91           N  
ATOM   4557  CA  PRO A 467      70.666 140.655  37.163  1.00 45.17           C  
ATOM   4558  C   PRO A 467      70.253 142.045  36.652  1.00 45.52           C  
ATOM   4559  O   PRO A 467      69.959 142.203  35.456  1.00 45.00           O  
ATOM   4560  CB  PRO A 467      72.151 140.369  36.859  1.00 45.09           C  
ATOM   4561  CG  PRO A 467      72.198 138.921  36.447  1.00 45.20           C  
ATOM   4562  CD  PRO A 467      70.867 138.655  35.763  1.00 45.25           C  
ATOM   4563  N   GLU A 468      70.212 143.029  37.549  1.00 45.95           N  
ATOM   4564  CA  GLU A 468      69.862 144.398  37.176  1.00 46.47           C  
ATOM   4565  C   GLU A 468      70.909 145.006  36.244  1.00 46.43           C  
ATOM   4566  O   GLU A 468      72.122 144.826  36.452  1.00 46.27           O  
ATOM   4567  CB  GLU A 468      69.676 145.278  38.423  1.00 47.01           C  
ATOM   4568  CG  GLU A 468      69.204 146.689  38.096  1.00 49.78           C  
ATOM   4569  CD  GLU A 468      68.809 147.482  39.320  1.00 53.61           C  
ATOM   4570  OE1 GLU A 468      67.614 147.423  39.698  1.00 55.03           O  
ATOM   4571  OE2 GLU A 468      69.693 148.161  39.898  1.00 54.82           O1-
ATOM   4572  HN  GLU A 468      70.446 142.743  38.520  0.00 99.00           H  
ATOM   4573  N   SER A 469      70.440 145.704  35.208  1.00 46.02           N  
ATOM   4574  CA  SER A 469      71.325 146.431  34.300  1.00 46.14           C  
ATOM   4575  C   SER A 469      72.157 147.445  35.090  1.00 46.80           C  
ATOM   4576  O   SER A 469      71.631 148.127  35.978  1.00 46.47           O  
ATOM   4577  CB  SER A 469      70.503 147.157  33.233  1.00 46.03           C  
ATOM   4578  OG  SER A 469      71.277 148.108  32.520  1.00 44.73           O  
ATOM   4579  HN  SER A 469      69.406 145.685  35.106  0.00 99.00           H  
ATOM   4580  HG  SER A 469      72.237 147.833  32.534  0.00 99.00           H  
ATOM   4581  N   VAL A 470      73.452 147.519  34.783  1.00 47.23           N  
ATOM   4582  CA  VAL A 470      74.314 148.554  35.353  1.00 47.97           C  
ATOM   4583  C   VAL A 470      74.139 149.883  34.622  1.00 47.96           C  
ATOM   4584  O   VAL A 470      74.451 150.934  35.171  1.00 48.53           O  
ATOM   4585  CB  VAL A 470      75.831 148.149  35.354  1.00 48.02           C  
ATOM   4586  CG1 VAL A 470      76.043 146.852  36.104  1.00 48.38           C  
ATOM   4587  CG2 VAL A 470      76.395 148.053  33.923  1.00 48.51           C  
ATOM   4588  HN  VAL A 470      73.786 146.796  34.121  0.00 99.00           H  
ATOM   4589  N   ASP A 471      73.641 149.823  33.389  1.00 48.19           N  
ATOM   4590  CA  ASP A 471      73.515 151.001  32.526  1.00 48.77           C  
ATOM   4591  C   ASP A 471      72.196 151.725  32.735  1.00 48.49           C  
ATOM   4592  O   ASP A 471      72.110 152.941  32.541  1.00 48.68           O  
ATOM   4593  CB  ASP A 471      73.640 150.596  31.057  1.00 49.02           C  
ATOM   4594  CG  ASP A 471      74.946 149.894  30.765  1.00 51.02           C  
ATOM   4595  OD1 ASP A 471      74.920 148.683  30.445  1.00 52.28           O  
ATOM   4596  OD2 ASP A 471      76.047 150.477  30.842  1.00 52.47           O1-
ATOM   4597  HN  ASP A 471      73.348 148.867  33.088  0.00 99.00           H  
ATOM   4598  N   VAL A 472      71.172 150.961  33.113  1.00 48.30           N  
ATOM   4599  CA  VAL A 472      69.817 151.482  33.306  1.00 48.03           C  
ATOM   4600  C   VAL A 472      69.261 151.015  34.666  1.00 48.26           C  
ATOM   4601  O   VAL A 472      68.386 150.135  34.736  1.00 48.33           O  
ATOM   4602  CB  VAL A 472      68.861 151.070  32.139  1.00 48.05           C  
ATOM   4603  CG1 VAL A 472      67.548 151.847  32.207  1.00 47.22           C  
ATOM   4604  CG2 VAL A 472      69.522 151.281  30.779  1.00 47.27           C  
ATOM   4605  HN  VAL A 472      71.418 149.955  33.261  0.00 99.00           H  
ATOM   4606  N   PRO A 473      69.766 151.605  35.749  1.00 48.25           N  
ATOM   4607  CA  PRO A 473      69.346 151.209  37.096  1.00 48.24           C  
ATOM   4608  C   PRO A 473      67.928 151.695  37.419  1.00 47.94           C  
ATOM   4609  O   PRO A 473      67.503 152.751  36.954  1.00 47.71           O  
ATOM   4610  CB  PRO A 473      70.371 151.899  37.999  1.00 48.36           C  
ATOM   4611  CG  PRO A 473      70.806 153.104  37.226  1.00 48.74           C  
ATOM   4612  CD  PRO A 473      70.757 152.701  35.779  1.00 48.28           C  
ATOM   4613  N   ALA A 474      67.210 150.901  38.202  1.00 47.75           N  
ATOM   4614  CA  ALA A 474      65.839 151.213  38.592  1.00 47.75           C  
ATOM   4615  C   ALA A 474      65.773 151.942  39.941  1.00 47.99           C  
ATOM   4616  O   ALA A 474      66.236 151.421  40.957  1.00 47.89           O  
ATOM   4617  CB  ALA A 474      65.021 149.930  38.645  1.00 47.41           C  
ATOM   4618  HN  ALA A 474      67.707 150.037  38.515  0.00 99.00           H  
ATOM   4619  N   GLN A 475      65.208 153.146  39.947  1.00 48.12           N  
ATOM   4620  CA  GLN A 475      64.882 153.819  41.204  1.00 48.76           C  
ATOM   4621  C   GLN A 475      63.577 153.218  41.713  1.00 48.61           C  
ATOM   4622  O   GLN A 475      62.685 152.920  40.913  1.00 48.01           O  
ATOM   4623  CB  GLN A 475      64.748 155.334  41.025  1.00 48.97           C  
ATOM   4624  CG  GLN A 475      65.912 155.994  40.283  1.00 51.91           C  
ATOM   4625  CD  GLN A 475      67.101 156.318  41.185  1.00 56.14           C  
ATOM   4626  NE2 GLN A 475      66.849 157.041  42.260  0.00 99.00           N  
ATOM   4627  OE1 GLN A 475      68.237 155.936  40.891  0.00 99.00           O  
ATOM   4628  HN  GLN A 475      65.025 153.552  39.015  0.00 99.00           H  
ATOM   4629 1HE2 GLN A 475      67.588 157.284  42.914  0.00 99.00           H  
ATOM   4630 2HE2 GLN A 475      65.893 157.358  42.430  0.00 99.00           H  
ATOM   4631  N   PRO A 476      63.459 153.021  43.025  1.00 48.85           N  
ATOM   4632  CA  PRO A 476      62.251 152.411  43.593  1.00 49.03           C  
ATOM   4633  C   PRO A 476      61.032 153.316  43.407  1.00 49.23           C  
ATOM   4634  O   PRO A 476      61.171 154.525  43.239  1.00 49.04           O  
ATOM   4635  CB  PRO A 476      62.597 152.253  45.077  1.00 49.20           C  
ATOM   4636  CG  PRO A 476      63.659 153.262  45.330  1.00 49.39           C  
ATOM   4637  CD  PRO A 476      64.455 153.353  44.062  1.00 49.06           C  
ATOM   4638  N   ILE A 477      59.847 152.715  43.407  1.00 49.62           N  
ATOM   4639  CA  ILE A 477      58.605 153.472  43.331  1.00 50.05           C  
ATOM   4640  C   ILE A 477      58.177 153.839  44.746  1.00 50.68           C  
ATOM   4641  O   ILE A 477      57.997 152.955  45.580  1.00 50.79           O  
ATOM   4642  CB  ILE A 477      57.495 152.637  42.623  1.00 49.86           C  
ATOM   4643  CG1 ILE A 477      57.941 152.178  41.217  1.00 49.18           C  
ATOM   4644  CG2 ILE A 477      56.158 153.403  42.591  1.00 49.77           C  
ATOM   4645  CD1 ILE A 477      58.233 153.310  40.215  1.00 47.15           C  
ATOM   4646  HN  ILE A 477      59.884 151.678  43.465  0.00 99.00           H  
ATOM   4647  N   THR A 478      58.018 155.133  45.012  1.00 51.62           N  
ATOM   4648  CA  THR A 478      57.642 155.620  46.346  1.00 52.65           C  
ATOM   4649  C   THR A 478      56.310 156.360  46.312  1.00 53.06           C  
ATOM   4650  O   THR A 478      55.933 156.910  45.277  1.00 53.13           O  
ATOM   4651  CB  THR A 478      58.734 156.562  46.932  1.00 52.60           C  
ATOM   4652  CG2 THR A 478      60.104 155.888  46.933  1.00 53.12           C  
ATOM   4653  OG1 THR A 478      58.917 157.686  46.063  1.00 53.13           O  
ATOM   4654  HN  THR A 478      58.181 155.767  44.203  0.00 99.00           H  
ATOM   4655  HG1 THR A 478      58.072 158.229  46.011  0.00 99.00           H  
ATOM   4656  N   THR A 479      55.606 156.352  47.445  1.00 53.79           N  
ATOM   4657  CA  THR A 479      54.414 157.183  47.655  1.00 54.63           C  
ATOM   4658  C   THR A 479      54.588 158.044  48.909  1.00 54.89           C  
ATOM   4659  O   THR A 479      55.427 157.742  49.755  1.00 54.95           O  
ATOM   4660  CB  THR A 479      53.139 156.322  47.817  1.00 54.64           C  
ATOM   4661  CG2 THR A 479      52.902 155.420  46.603  1.00 55.16           C  
ATOM   4662  OG1 THR A 479      53.317 155.404  48.903  1.00 55.57           O  
ATOM   4663  HN  THR A 479      55.976 155.701  48.175  0.00 99.00           H  
ATOM   4664  HG1 THR A 479      52.464 155.314  49.428  0.00 99.00           H  
ATOM   4665  N   THR A 480      53.795 159.109  49.025  1.00 55.31           N  
ATOM   4666  CA  THR A 480      53.815 159.959  50.217  1.00 55.48           C  
ATOM   4667  C   THR A 480      52.787 159.478  51.237  1.00 55.76           C  
ATOM   4668  O   THR A 480      51.885 158.688  50.909  1.00 55.25           O  
ATOM   4669  CB  THR A 480      53.571 161.454  49.869  1.00 55.62           C  
ATOM   4670  CG2 THR A 480      54.566 161.948  48.820  1.00 55.26           C  
ATOM   4671  OG1 THR A 480      52.296 161.607  49.233  1.00 55.96           O  
ATOM   4672  HN  THR A 480      53.174 159.280  48.212  0.00 99.00           H  
ATOM   4673  HG1 THR A 480      52.289 161.135  48.345  0.00 99.00           H  
ATOM   4674  N   PHE A 481      52.937 159.958  52.474  1.00 55.73           N  
ATOM   4675  CA  PHE A 481      51.979 159.688  53.540  1.00 56.07           C  
ATOM   4676  C   PHE A 481      50.553 160.075  53.146  1.00 55.56           C  
ATOM   4677  O   PHE A 481      49.617 159.308  53.373  1.00 55.52           O  
ATOM   4678  CB  PHE A 481      52.382 160.414  54.832  1.00 56.47           C  
ATOM   4679  CG  PHE A 481      51.459 160.142  55.992  1.00 58.08           C  
ATOM   4680  CD1 PHE A 481      51.599 158.984  56.750  1.00 59.20           C  
ATOM   4681  CD2 PHE A 481      50.436 161.036  56.315  1.00 59.33           C  
ATOM   4682  CE1 PHE A 481      50.742 158.721  57.819  1.00 59.93           C  
ATOM   4683  CE2 PHE A 481      49.571 160.781  57.381  1.00 59.98           C  
ATOM   4684  CZ  PHE A 481      49.725 159.624  58.134  1.00 59.90           C  
ATOM   4685  HN  PHE A 481      53.793 160.538  52.608  0.00 99.00           H  
ATOM   4686  N   LEU A 482      50.402 161.262  52.562  1.00 55.33           N  
ATOM   4687  CA  LEU A 482      49.090 161.767  52.151  1.00 55.19           C  
ATOM   4688  C   LEU A 482      48.479 160.928  51.023  1.00 54.56           C  
ATOM   4689  O   LEU A 482      47.290 160.611  51.067  1.00 54.33           O  
ATOM   4690  CB  LEU A 482      49.167 163.251  51.771  1.00 55.46           C  
ATOM   4691  CG  LEU A 482      49.352 164.224  52.949  1.00 56.33           C  
ATOM   4692  CD1 LEU A 482      49.988 165.537  52.491  1.00 57.08           C  
ATOM   4693  CD2 LEU A 482      48.028 164.486  53.682  1.00 57.54           C  
ATOM   4694  HN  LEU A 482      51.285 161.794  52.424  0.00 99.00           H  
ATOM   4695  N   GLU A 483      49.304 160.549  50.045  1.00 54.02           N  
ATOM   4696  CA  GLU A 483      48.866 159.702  48.926  1.00 53.76           C  
ATOM   4697  C   GLU A 483      48.320 158.358  49.416  1.00 53.23           C  
ATOM   4698  O   GLU A 483      47.292 157.876  48.940  1.00 52.78           O  
ATOM   4699  CB  GLU A 483      50.003 159.497  47.915  1.00 53.73           C  
ATOM   4700  CG  GLU A 483      50.133 160.618  46.886  1.00 54.82           C  
ATOM   4701  CD  GLU A 483      51.456 160.613  46.124  1.00 56.90           C  
ATOM   4702  OE1 GLU A 483      52.327 159.755  46.398  1.00 56.50           O  
ATOM   4703  OE2 GLU A 483      51.627 161.481  45.237  1.00 56.85           O1-
ATOM   4704  HN  GLU A 483      50.279 160.902  50.140  0.00 99.00           H  
ATOM   4705  N   ARG A 484      49.012 157.764  50.383  1.00 53.00           N  
ATOM   4706  CA  ARG A 484      48.577 156.509  50.994  1.00 53.15           C  
ATOM   4707  C   ARG A 484      47.282 156.601  51.811  1.00 52.73           C  
ATOM   4708  O   ARG A 484      46.484 155.665  51.792  1.00 52.66           O  
ATOM   4709  CB  ARG A 484      49.687 155.931  51.875  1.00 53.60           C  
ATOM   4710  CG  ARG A 484      50.827 155.288  51.099  1.00 55.72           C  
ATOM   4711  CD  ARG A 484      51.904 154.657  51.979  1.00 59.40           C  
ATOM   4712  NE  ARG A 484      53.030 155.570  52.193  1.00 63.07           N  
ATOM   4713  CZ  ARG A 484      53.389 156.062  53.373  1.00 64.24           C  
ATOM   4714  NH1 ARG A 484      52.717 155.736  54.470  1.00 65.94           N1+
ATOM   4715  NH2 ARG A 484      54.423 156.887  53.460  1.00 64.90           N  
ATOM   4716  HN  ARG A 484      49.881 158.263  50.665  0.00 99.00           H  
ATOM   4717  HE  ARG A 484      53.569 155.843  51.385  0.00 99.00           H  
ATOM   4718 1HH1 ARG A 484      51.947 155.104  54.431  0.00 99.00           H  
ATOM   4719 2HH1 ARG A 484      52.988 156.131  55.355  0.00 99.00           H  
ATOM   4720 1HH2 ARG A 484      54.943 157.121  52.634  0.00 99.00           H  
ATOM   4721 2HH2 ARG A 484      54.686 157.274  54.341  0.00 99.00           H  
ATOM   4722  N   HIS A 485      47.065 157.718  52.508  1.00 52.40           N  
ATOM   4723  CA  HIS A 485      46.008 157.788  53.527  1.00 52.13           C  
ATOM   4724  C   HIS A 485      44.837 158.750  53.294  1.00 51.71           C  
ATOM   4725  O   HIS A 485      43.844 158.678  54.027  1.00 51.48           O  
ATOM   4726  CB  HIS A 485      46.609 158.043  54.911  1.00 52.37           C  
ATOM   4727  CG  HIS A 485      47.515 156.952  55.378  1.00 53.44           C  
ATOM   4728  CD2 HIS A 485      48.862 156.914  55.525  0.00 99.00           C  
ATOM   4729  ND1 HIS A 485      47.055 155.702  55.731  0.00 99.00           N  
ATOM   4730  CE1 HIS A 485      48.078 154.944  56.083  0.00 99.00           C  
ATOM   4731  NE2 HIS A 485      49.186 155.655  55.965  0.00 99.00           N  
ATOM   4732  HN  HIS A 485      47.687 158.509  52.276  0.00 99.00           H  
ATOM   4733  HD1 HIS A 485      46.097 155.416  55.721  0.00 99.00           H  
ATOM   4734  N   LEU A 486      44.943 159.641  52.307  1.00 51.20           N  
ATOM   4735  CA  LEU A 486      43.826 160.525  51.981  1.00 50.69           C  
ATOM   4736  C   LEU A 486      42.627 159.656  51.592  1.00 50.26           C  
ATOM   4737  O   LEU A 486      42.801 158.636  50.929  1.00 50.17           O  
ATOM   4738  CB  LEU A 486      44.199 161.516  50.871  1.00 50.96           C  
ATOM   4739  CG  LEU A 486      44.954 162.784  51.309  1.00 51.58           C  
ATOM   4740  CD1 LEU A 486      45.495 163.530  50.089  1.00 52.77           C  
ATOM   4741  CD2 LEU A 486      44.095 163.727  52.173  1.00 52.02           C  
ATOM   4742  HN  LEU A 486      45.847 159.649  51.815  0.00 99.00           H  
ATOM   4743  N   PRO A 487      41.428 160.012  52.044  1.00 49.82           N  
ATOM   4744  CA  PRO A 487      40.231 159.233  51.709  1.00 49.67           C  
ATOM   4745  C   PRO A 487      39.810 159.375  50.249  1.00 49.53           C  
ATOM   4746  O   PRO A 487      40.151 160.365  49.597  1.00 49.00           O  
ATOM   4747  CB  PRO A 487      39.152 159.827  52.633  1.00 49.56           C  
ATOM   4748  CG  PRO A 487      39.599 161.205  52.919  1.00 49.70           C  
ATOM   4749  CD  PRO A 487      41.115 161.155  52.924  1.00 49.97           C  
ATOM   4750  N   SER A 488      39.092 158.366  49.755  1.00 49.65           N  
ATOM   4751  CA  SER A 488      38.373 158.439  48.487  1.00 49.66           C  
ATOM   4752  C   SER A 488      37.212 159.418  48.633  1.00 49.96           C  
ATOM   4753  O   SER A 488      36.940 159.891  49.745  1.00 49.75           O  
ATOM   4754  CB  SER A 488      37.821 157.054  48.147  1.00 49.57           C  
ATOM   4755  OG  SER A 488      36.868 156.646  49.116  1.00 49.21           O  
ATOM   4756  HN  SER A 488      39.089 157.509  50.361  0.00 99.00           H  
ATOM   4757  HG  SER A 488      36.014 156.402  48.660  0.00 99.00           H  
ATOM   4758  N   VAL A 489      36.522 159.708  47.530  1.00 50.21           N  
ATOM   4759  CA  VAL A 489      35.340 160.562  47.584  1.00 50.90           C  
ATOM   4760  C   VAL A 489      34.245 159.914  48.464  1.00 51.75           C  
ATOM   4761  O   VAL A 489      33.789 160.545  49.416  1.00 51.54           O  
ATOM   4762  CB  VAL A 489      34.833 161.001  46.168  1.00 50.86           C  
ATOM   4763  CG1 VAL A 489      33.516 161.765  46.269  1.00 50.17           C  
ATOM   4764  CG2 VAL A 489      35.882 161.860  45.460  1.00 50.54           C  
ATOM   4765  HN  VAL A 489      36.888 159.287  46.660  0.00 99.00           H  
ATOM   4766  N   PRO A 490      33.837 158.669  48.186  1.00 52.76           N  
ATOM   4767  CA  PRO A 490      32.849 157.999  49.048  1.00 53.68           C  
ATOM   4768  C   PRO A 490      33.341 157.864  50.494  1.00 54.66           C  
ATOM   4769  O   PRO A 490      32.535 157.905  51.422  1.00 54.66           O  
ATOM   4770  CB  PRO A 490      32.671 156.622  48.392  1.00 53.71           C  
ATOM   4771  CG  PRO A 490      33.864 156.451  47.523  1.00 53.33           C  
ATOM   4772  CD  PRO A 490      34.230 157.815  47.049  1.00 52.77           C  
ATOM   4773  N   GLY A 491      34.655 157.729  50.670  1.00 55.60           N  
ATOM   4774  CA  GLY A 491      35.274 157.705  51.983  1.00 56.87           C  
ATOM   4775  C   GLY A 491      35.125 159.010  52.752  1.00 57.88           C  
ATOM   4776  O   GLY A 491      34.896 158.987  53.959  1.00 57.78           O  
ATOM   4777  HN  GLY A 491      35.198 157.642  49.779  0.00 99.00           H  
ATOM   4778  N   LEU A 492      35.264 160.141  52.058  1.00 58.88           N  
ATOM   4779  CA  LEU A 492      35.026 161.453  52.656  1.00 60.21           C  
ATOM   4780  C   LEU A 492      33.549 161.661  53.010  1.00 61.21           C  
ATOM   4781  O   LEU A 492      33.239 162.250  54.050  1.00 61.26           O  
ATOM   4782  CB  LEU A 492      35.517 162.578  51.734  1.00 59.98           C  
ATOM   4783  CG  LEU A 492      35.516 164.007  52.290  1.00 60.14           C  
ATOM   4784  CD1 LEU A 492      36.552 164.172  53.403  1.00 60.49           C  
ATOM   4785  CD2 LEU A 492      35.739 165.029  51.181  1.00 59.64           C  
ATOM   4786  HN  LEU A 492      35.553 160.008  51.068  0.00 99.00           H  
ATOM   4787  N   LEU A 493      32.653 161.177  52.150  1.00 62.47           N  
ATOM   4788  CA  LEU A 493      31.210 161.323  52.356  1.00 64.09           C  
ATOM   4789  C   LEU A 493      30.721 160.554  53.590  1.00 65.48           C  
ATOM   4790  O   LEU A 493      29.785 160.978  54.267  1.00 65.38           O  
ATOM   4791  CB  LEU A 493      30.431 160.893  51.105  1.00 63.89           C  
ATOM   4792  CG  LEU A 493      30.515 161.782  49.853  1.00 63.78           C  
ATOM   4793  CD1 LEU A 493      29.916 161.069  48.646  1.00 63.58           C  
ATOM   4794  CD2 LEU A 493      29.840 163.144  50.058  1.00 63.72           C  
ATOM   4795  HN  LEU A 493      33.063 160.690  51.326  0.00 99.00           H  
ATOM   4796  N   ARG A 494      31.361 159.424  53.873  1.00 67.18           N  
ATOM   4797  CA  ARG A 494      31.055 158.640  55.069  1.00 69.05           C  
ATOM   4798  C   ARG A 494      31.609 159.306  56.331  1.00 69.82           C  
ATOM   4799  O   ARG A 494      31.006 159.223  57.402  1.00 69.94           O  
ATOM   4800  CB  ARG A 494      31.584 157.211  54.936  1.00 69.17           C  
ATOM   4801  CG  ARG A 494      30.731 156.329  54.041  1.00 71.01           C  
ATOM   4802  CD  ARG A 494      30.234 155.061  54.718  1.00 73.96           C  
ATOM   4803  NE  ARG A 494      30.252 153.902  53.823  1.00 76.09           N  
ATOM   4804  CZ  ARG A 494      31.344 153.221  53.479  1.00 77.29           C  
ATOM   4805  NH1 ARG A 494      32.540 153.575  53.940  1.00 77.75           N1+
ATOM   4806  NH2 ARG A 494      31.238 152.181  52.662  1.00 77.93           N  
ATOM   4807  HN  ARG A 494      32.087 159.149  53.182  0.00 99.00           H  
ATOM   4808  HE  ARG A 494      29.369 153.596  53.437  0.00 99.00           H  
ATOM   4809 1HH1 ARG A 494      32.634 154.345  54.567  0.00 99.00           H  
ATOM   4810 2HH1 ARG A 494      33.355 153.062  53.655  0.00 99.00           H  
ATOM   4811 1HH2 ARG A 494      30.337 151.901  52.324  0.00 99.00           H  
ATOM   4812 2HH2 ARG A 494      32.054 151.675  52.384  0.00 99.00           H  
ATOM   4813  N   LEU A 495      32.756 159.967  56.193  1.00 70.86           N  
ATOM   4814  CA  LEU A 495      33.318 160.795  57.258  1.00 71.96           C  
ATOM   4815  C   LEU A 495      32.429 162.009  57.563  1.00 72.60           C  
ATOM   4816  O   LEU A 495      32.375 162.470  58.704  1.00 72.73           O  
ATOM   4817  CB  LEU A 495      34.728 161.255  56.889  1.00 72.07           C  
ATOM   4818  CG  LEU A 495      35.787 161.160  57.988  1.00 72.69           C  
ATOM   4819  CD1 LEU A 495      36.666 159.933  57.776  1.00 73.03           C  
ATOM   4820  CD2 LEU A 495      36.631 162.434  58.040  1.00 73.12           C  
ATOM   4821  HN  LEU A 495      33.216 159.844  55.265  0.00 99.00           H  
ATOM   4822  N   ILE A 496      31.740 162.514  56.539  1.00 73.26           N  
ATOM   4823  CA  ILE A 496      30.760 163.588  56.700  1.00 74.05           C  
ATOM   4824  C   ILE A 496      29.484 163.082  57.394  1.00 74.64           C  
ATOM   4825  O   ILE A 496      28.946 163.754  58.272  1.00 74.86           O  
ATOM   4826  CB  ILE A 496      30.463 164.272  55.337  1.00 73.98           C  
ATOM   4827  CG1 ILE A 496      31.645 165.159  54.925  1.00 74.01           C  
ATOM   4828  CG2 ILE A 496      29.171 165.095  55.387  1.00 74.09           C  
ATOM   4829  CD1 ILE A 496      31.838 165.276  53.423  1.00 73.82           C  
ATOM   4830  HN  ILE A 496      31.960 162.078  55.616  0.00 99.00           H  
ATOM   4831  N   GLY A 497      29.019 161.893  57.020  1.00 75.67           N  
ATOM   4832  CA  GLY A 497      27.887 161.269  57.687  1.00 76.94           C  
ATOM   4833  C   GLY A 497      28.157 160.965  59.156  1.00 77.91           C  
ATOM   4834  O   GLY A 497      27.250 161.063  59.985  1.00 78.01           O  
ATOM   4835  HN  GLY A 497      29.528 161.459  56.224  0.00 99.00           H  
ATOM   4836  N   LEU A 498      29.408 160.616  59.465  1.00 78.73           N  
ATOM   4837  CA  LEU A 498      29.854 160.258  60.817  1.00 79.61           C  
ATOM   4838  C   LEU A 498      29.714 161.391  61.836  1.00 80.29           C  
ATOM   4839  O   LEU A 498      29.175 161.191  62.933  1.00 80.38           O  
ATOM   4840  CB  LEU A 498      31.315 159.792  60.774  1.00 79.58           C  
ATOM   4841  CG  LEU A 498      31.675 158.378  61.240  1.00 79.75           C  
ATOM   4842  CD1 LEU A 498      31.169 157.309  60.272  1.00 79.87           C  
ATOM   4843  CD2 LEU A 498      33.187 158.263  61.428  1.00 79.82           C  
ATOM   4844  HN  LEU A 498      30.063 160.619  58.640  0.00 99.00           H  
ATOM   4845  N   THR A 499      30.206 162.573  61.469  1.00 81.04           N  
ATOM   4846  CA  THR A 499      30.173 163.747  62.343  1.00 81.78           C  
ATOM   4847  C   THR A 499      28.759 164.311  62.559  1.00 82.28           C  
ATOM   4848  O   THR A 499      28.532 165.083  63.493  1.00 82.37           O  
ATOM   4849  CB  THR A 499      31.135 164.835  61.823  1.00 81.71           C  
ATOM   4850  CG2 THR A 499      31.476 165.818  62.931  1.00 81.78           C  
ATOM   4851  OG1 THR A 499      32.405 164.242  61.517  1.00 81.74           O  
ATOM   4852  HN  THR A 499      30.615 162.591  60.509  0.00 99.00           H  
ATOM   4853  HG1 THR A 499      32.340 163.693  60.677  0.00 99.00           H  
ATOM   4854  N   THR A 500      27.815 163.922  61.703  1.00 82.91           N  
ATOM   4855  CA  THR A 500      26.402 164.239  61.920  1.00 83.44           C  
ATOM   4856  C   THR A 500      25.817 163.299  62.990  1.00 83.71           C  
ATOM   4857  O   THR A 500      25.014 162.404  62.696  1.00 83.70           O  
ATOM   4858  CB  THR A 500      25.599 164.173  60.592  1.00 83.50           C  
ATOM   4859  CG2 THR A 500      24.389 165.102  60.645  1.00 83.58           C  
ATOM   4860  OG1 THR A 500      26.383 164.716  59.520  1.00 83.69           O  
ATOM   4861  HN  THR A 500      28.161 163.386  60.886  0.00 99.00           H  
ATOM   4862  HG1 THR A 500      27.330 164.383  59.577  0.00 99.00           H  
ATOM   4863  N   ILE A 501      26.252 163.512  64.233  1.00 84.00           N  
ATOM   4864  CA  ILE A 501      25.830 162.715  65.381  1.00 84.18           C  
ATOM   4865  C   ILE A 501      25.728 163.597  66.625  1.00 84.30           C  
ATOM   4866  O   ILE A 501      26.629 164.390  66.912  1.00 84.43           O  
ATOM   4867  CB  ILE A 501      26.803 161.560  65.619  1.00 84.10           C  
ATOM   4868  CG1 ILE A 501      26.915 160.664  64.407  0.00 99.00           C  
ATOM   4869  CG2 ILE A 501      26.387 160.765  66.843  0.00 99.00           C  
ATOM   4870  CD1 ILE A 501      28.148 159.804  64.401  0.00 99.00           C  
ATOM   4871  OXT ILE A 501      24.836 163.671  67.470  0.00 99.00           O1-
ATOM   4872  HN  ILE A 501      26.930 164.310  64.315  0.00 99.00           H  
TER   
HETATM 4873  P   FAD A 502      57.217 138.705  19.820  1.00 35.29           P  
HETATM 4874  PA  FAD A 502      56.235 139.331  17.098  1.00 34.90           P  
HETATM 4875  O1P FAD A 502      58.417 137.997  19.363  1.00 34.38           O1-
HETATM 4876  O2P FAD A 502      56.532 138.030  21.014  1.00 34.75           O  
HETATM 4877  O3P FAD A 502      56.130 138.679  18.655  1.00 34.48           O  
HETATM 4878  C5' FAD A 502      56.605 141.170  20.386  1.00 35.66           C  
HETATM 4879  O5' FAD A 502      57.619 140.220  20.138  1.00 34.44           O  
HETATM 4880  C4' FAD A 502      57.174 142.554  20.615  1.00 35.89           C  
HETATM 4881  O4' FAD A 502      57.813 143.005  19.440  1.00 36.01           O  
HETATM 4882  C3' FAD A 502      56.026 143.484  21.017  1.00 35.50           C  
HETATM 4883  O3' FAD A 502      55.695 143.153  22.351  1.00 35.54           O  
HETATM 4884  C2' FAD A 502      56.380 144.975  20.999  1.00 35.29           C  
HETATM 4885  O2' FAD A 502      56.779 145.410  19.708  1.00 34.51           O  
HETATM 4886  C1' FAD A 502      55.175 145.764  21.522  1.00 34.86           C  
HETATM 4887  C1B FAD A 502      55.818 135.724  12.471  1.00 35.30           C  
HETATM 4888  N1  FAD A 502      57.092 147.109  23.100  1.00 36.10           N  
HETATM 4889  N1A FAD A 502      54.550 131.214  10.268  1.00 36.24           N  
HETATM 4890  O1A FAD A 502      54.803 139.594  16.718  1.00 35.48           O1-
HETATM 4891  C2  FAD A 502      58.088 147.717  23.834  1.00 35.27           C  
HETATM 4892  C2A FAD A 502      55.806 131.764  10.472  1.00 35.73           C  
HETATM 4893  C2B FAD A 502      55.596 137.221  12.278  1.00 35.32           C  
HETATM 4894  O2  FAD A 502      58.814 147.032  24.565  1.00 34.47           O  
HETATM 4895  O2A FAD A 502      57.137 140.561  17.071  1.00 34.20           O  
HETATM 4896  O2B FAD A 502      55.844 137.660  10.953  1.00 35.75           O  
HETATM 4897  C3B FAD A 502      56.562 137.816  13.290  1.00 35.59           C  
HETATM 4898  N3  FAD A 502      58.276 149.080  23.733  1.00 34.51           N  
HETATM 4899  N3A FAD A 502      55.940 132.987  11.091  1.00 35.41           N  
HETATM 4900  O3B FAD A 502      57.826 138.112  12.704  1.00 35.66           O  
HETATM 4901  C4  FAD A 502      57.486 149.855  22.908  1.00 35.85           C  
HETATM 4902  C4A FAD A 502      54.819 133.654  11.487  1.00 34.97           C  
HETATM 4903  C4B FAD A 502      56.727 136.726  14.340  1.00 34.93           C  
HETATM 4904  C4X FAD A 502      56.465 149.247  22.177  1.00 35.54           C  
HETATM 4905  O4  FAD A 502      57.697 151.066  22.825  1.00 36.31           O  
HETATM 4906  O4B FAD A 502      56.082 135.578  13.848  1.00 36.05           O  
HETATM 4907  C5A FAD A 502      53.539 133.119  11.287  1.00 35.86           C  
HETATM 4908  C5B FAD A 502      56.077 137.104  15.666  1.00 35.49           C  
HETATM 4909  C5X FAD A 502      54.724 149.363  20.530  1.00 35.77           C  
HETATM 4910  N5  FAD A 502      55.649 149.988  21.354  1.00 36.49           N  
HETATM 4911  O5B FAD A 502      56.863 138.126  16.233  1.00 34.72           O  
HETATM 4912  C6  FAD A 502      54.198 150.136  19.494  1.00 35.03           C  
HETATM 4913  C6A FAD A 502      53.408 131.872  10.668  1.00 35.72           C  
HETATM 4914  N6A FAD A 502      52.217 131.279  10.480  1.00 35.52           N  
HETATM 4915  C7  FAD A 502      53.784 149.554  18.314  1.00 33.55           C  
HETATM 4916  C7M FAD A 502      53.224 150.427  17.223  1.00 34.37           C  
HETATM 4917  N7A FAD A 502      52.648 134.002  11.791  1.00 35.11           N  
HETATM 4918  C8  FAD A 502      53.901 148.179  18.165  1.00 34.31           C  
HETATM 4919  C8A FAD A 502      53.319 135.073  12.286  1.00 36.19           C  
HETATM 4920  C8M FAD A 502      53.492 147.542  16.868  1.00 34.11           C  
HETATM 4921  C9  FAD A 502      54.404 147.378  19.198  1.00 34.46           C  
HETATM 4922  C9A FAD A 502      54.824 147.981  20.399  1.00 34.37           C  
HETATM 4923  N9A FAD A 502      54.675 134.863  12.099  1.00 35.09           N  
HETATM 4924  C10 FAD A 502      56.278 147.864  22.268  1.00 36.41           C  
HETATM 4925  N10 FAD A 502      55.304 147.259  21.493  1.00 35.54           N  
HETATM 4926  HN3 FAD A 502      59.004 149.531  24.269  1.00  0.00           H  
HETATM 4927  H04 FAD A 502      57.864 143.964  19.450  1.00 36.01           H  
HETATM 4928  H06 FAD A 502      55.801 143.927  22.909  1.00 35.54           H  
HETATM 4929  H08 FAD A 502      56.716 146.367  19.659  1.00 34.51           H  
HETATM 4930  H14 FAD A 502      55.660 138.600  10.887  1.00 35.75           H  
HETATM 4931  H16 FAD A 502      58.063 139.022  12.896  1.00 35.66           H  
HETATM 4932  H24 FAD A 502      52.169 130.371  10.040  1.00 35.52           H  
HETATM 4933  H25 FAD A 502      51.370 131.741  10.778  1.00 35.52           H  
CONECT 3875 3878
CONECT 3878 3875 3879 3884
CONECT 3879 3878 3880 3882
CONECT 3880 3879 3881 3885
CONECT 3881 3880
CONECT 3882 3879 3883
CONECT 3883 3882 4920
CONECT 3884 3878
CONECT 3885 3880
CONECT 4873 4875 4876 4877 4879
CONECT 4874 4877 4890 4895 4911
CONECT 4875 4873
CONECT 4876 4873
CONECT 4877 4873 4874
CONECT 4878 4879 4880
CONECT 4879 4873 4878
CONECT 4880 4878 4881 4882
CONECT 4881 4880 4927
[truncated: 1,189 more chars]
