# Supplementary material for: Network-Based Drug Optimization toward the Treatment of Parkinson’s Disease: NRF2, MAO-B, Oxidative Stress, and Chronic Neuroinflammation
Source: J Med Chem. 2025 Jan 17;68(3):3495–517. doi: 10.1021/acs.jmedchem.4c02659 (PMC11881042; doi:10.1021/acs.jmedchem.4c02659)
Supplement: Supplementary file 3 — jm4c02659_si_003.zip [file jm4c02659_si_003.zip › Figure_4_bmode_compound_11_30/Compound_30_2v5z.pdb]

ATOM      1  N   ASN A   3      65.746 120.635   6.205  1.00 30.70           N  
ATOM      2  CA  ASN A   3      64.730 119.605   6.560  1.00 30.38           C  
ATOM      3  C   ASN A   3      64.844 119.158   8.023  1.00 29.66           C  
ATOM      4  O   ASN A   3      63.956 119.443   8.822  1.00 29.56           O  
ATOM      5  CB  ASN A   3      64.815 118.403   5.604  1.00 30.96           C  
ATOM      6  CG  ASN A   3      63.502 117.633   5.499  1.00 32.23           C  
ATOM      7  ND2 ASN A   3      63.030 117.443   4.272  0.00 99.00           N  
ATOM      8  OD1 ASN A   3      62.930 117.200   6.504  0.00 99.00           O  
ATOM      9  HN1 ASN A   3      66.658 120.247   6.314  0.00 99.00           H  
ATOM     10  HN2 ASN A   3      65.611 120.916   5.259  0.00 99.00           H  
ATOM     11  HN3 ASN A   3      65.640 121.421   6.808  0.00 99.00           H  
ATOM     12 1HD2 ASN A   3      63.535 117.793   3.482  0.00 99.00           H  
ATOM     13 2HD2 ASN A   3      62.170 116.950   4.136  0.00 99.00           H  
ATOM     14  N   LYS A   4      65.944 118.490   8.375  1.00 28.51           N  
ATOM     15  CA  LYS A   4      66.093 117.872   9.699  1.00 27.49           C  
ATOM     16  C   LYS A   4      66.867 118.752  10.680  1.00 26.40           C  
ATOM     17  O   LYS A   4      67.962 119.225  10.369  1.00 26.38           O  
ATOM     18  CB  LYS A   4      66.788 116.507   9.583  1.00 27.88           C  
ATOM     19  CG  LYS A   4      66.263 115.594   8.477  1.00 29.20           C  
ATOM     20  CD  LYS A   4      65.223 114.608   8.985  1.00 31.60           C  
ATOM     21  CE  LYS A   4      64.907 113.559   7.924  1.00 32.61           C  
ATOM     22  NZ  LYS A   4      64.158 112.395   8.480  1.00 33.93           N1+
ATOM     23  HN  LYS A   4      66.678 118.445   7.641  0.00 99.00           H  
ATOM     24  HZ1 LYS A   4      63.698 112.670   9.323  0.00 99.00           H  
ATOM     25  HZ2 LYS A   4      63.481 112.090   7.813  0.00 99.00           H  
ATOM     26  HZ3 LYS A   4      64.798 111.653   8.674  0.00 99.00           H  
ATOM     27  N   CYS A   5      66.296 118.955  11.869  1.00 24.81           N  
ATOM     28  CA  CYS A   5      66.948 119.722  12.938  1.00 23.47           C  
ATOM     29  C   CYS A   5      66.452 119.303  14.326  1.00 22.16           C  
ATOM     30  O   CYS A   5      65.601 118.416  14.451  1.00 22.03           O  
ATOM     31  CB  CYS A   5      66.743 121.228  12.723  1.00 23.58           C  
ATOM     32  SG  CYS A   5      65.025 121.769  12.862  1.00 24.00           S  
ATOM     33  HN  CYS A   5      65.353 118.525  11.975  0.00 99.00           H  
ATOM     34  HG  CYS A   5      64.950 122.461  13.580  0.00 99.00           H  
ATOM     35  N   ASP A   6      66.987 119.936  15.367  1.00 20.70           N  
ATOM     36  CA  ASP A   6      66.564 119.649  16.734  1.00 19.34           C  
ATOM     37  C   ASP A   6      65.275 120.391  17.102  1.00 18.18           C  
ATOM     38  O   ASP A   6      64.331 119.784  17.610  1.00 17.84           O  
ATOM     39  CB  ASP A   6      67.677 119.986  17.732  1.00 19.52           C  
ATOM     40  CG  ASP A   6      68.905 119.099  17.566  1.00 20.24           C  
ATOM     41  OD1 ASP A   6      68.752 117.861  17.522  1.00 22.16           O  
ATOM     42  OD2 ASP A   6      70.026 119.642  17.489  1.00 20.09           O1-
ATOM     43  HN  ASP A   6      67.714 120.635  15.126  0.00 99.00           H  
ATOM     44  N   VAL A   7      65.248 121.700  16.849  1.00 16.97           N  
ATOM     45  CA  VAL A   7      64.088 122.533  17.185  1.00 15.70           C  
ATOM     46  C   VAL A   7      63.739 123.466  16.027  1.00 14.98           C  
ATOM     47  O   VAL A   7      64.619 124.130  15.474  1.00 14.76           O  
ATOM     48  CB  VAL A   7      64.323 123.390  18.467  1.00 15.78           C  
ATOM     49  CG1 VAL A   7      63.052 124.167  18.844  1.00 15.32           C  
ATOM     50  CG2 VAL A   7      64.784 122.526  19.646  1.00 15.70           C  
ATOM     51  HN  VAL A   7      66.106 122.075  16.400  0.00 99.00           H  
ATOM     52  N   VAL A   8      62.458 123.487  15.662  1.00 14.13           N  
ATOM     53  CA  VAL A   8      61.913 124.484  14.741  1.00 13.31           C  
ATOM     54  C   VAL A   8      61.274 125.590  15.580  1.00 12.95           C  
ATOM     55  O   VAL A   8      60.447 125.315  16.453  1.00 12.88           O  
ATOM     56  CB  VAL A   8      60.864 123.876  13.762  1.00 13.31           C  
ATOM     57  CG1 VAL A   8      60.037 124.966  13.086  1.00 13.56           C  
ATOM     58  CG2 VAL A   8      61.540 123.019  12.699  1.00 13.66           C  
ATOM     59  HN  VAL A   8      61.876 122.731  16.090  0.00 99.00           H  
ATOM     60  N   VAL A   9      61.680 126.832  15.325  1.00 12.24           N  
ATOM     61  CA  VAL A   9      61.049 127.989  15.958  1.00 11.73           C  
ATOM     62  C   VAL A   9      60.149 128.668  14.930  1.00 11.49           C  
ATOM     63  O   VAL A   9      60.621 129.094  13.873  1.00 11.42           O  
ATOM     64  CB  VAL A   9      62.093 128.995  16.499  1.00 11.66           C  
ATOM     65  CG1 VAL A   9      61.407 130.214  17.104  1.00 11.50           C  
ATOM     66  CG2 VAL A   9      62.999 128.334  17.546  1.00 11.53           C  
ATOM     67  HN  VAL A   9      62.466 126.906  14.652  0.00 99.00           H  
ATOM     68  N   VAL A  10      58.858 128.764  15.244  1.00 11.37           N  
ATOM     69  CA  VAL A  10      57.895 129.417  14.360  1.00 11.21           C  
ATOM     70  C   VAL A  10      57.782 130.888  14.747  1.00 11.27           C  
ATOM     71  O   VAL A  10      57.251 131.215  15.808  1.00 11.20           O  
ATOM     72  CB  VAL A  10      56.496 128.752  14.429  1.00 11.24           C  
ATOM     73  CG1 VAL A  10      55.518 129.447  13.476  1.00 11.40           C  
ATOM     74  CG2 VAL A  10      56.595 127.250  14.116  1.00 11.82           C  
ATOM     75  HN  VAL A  10      58.600 128.341  16.157  0.00 99.00           H  
ATOM     76  N   GLY A  11      58.304 131.762  13.885  1.00 11.14           N  
ATOM     77  CA  GLY A  11      58.279 133.201  14.127  1.00 11.01           C  
ATOM     78  C   GLY A  11      59.640 133.774  14.466  1.00 10.93           C  
ATOM     79  O   GLY A  11      60.304 133.309  15.398  1.00 11.21           O  
ATOM     80  HN  GLY A  11      58.725 131.333  13.035  0.00 99.00           H  
ATOM     81  N   GLY A  12      60.052 134.782  13.700  1.00 10.47           N  
ATOM     82  CA  GLY A  12      61.320 135.465  13.903  1.00 10.67           C  
ATOM     83  C   GLY A  12      61.207 136.877  14.444  1.00 10.43           C  
ATOM     84  O   GLY A  12      61.927 137.776  14.000  1.00 10.99           O  
ATOM     85  HN  GLY A  12      59.381 135.039  12.937  0.00 99.00           H  
ATOM     86  N   GLY A  13      60.299 137.075  15.400  1.00 10.23           N  
ATOM     87  CA  GLY A  13      60.283 138.305  16.191  1.00 10.29           C  
ATOM     88  C   GLY A  13      61.321 138.183  17.294  1.00 10.45           C  
ATOM     89  O   GLY A  13      62.075 137.203  17.341  1.00 10.31           O  
ATOM     90  HN  GLY A  13      59.624 136.302  15.529  0.00 99.00           H  
ATOM     91  N   ILE A  14      61.369 139.161  18.194  1.00 10.11           N  
ATOM     92  CA  ILE A  14      62.331 139.115  19.301  1.00 10.24           C  
ATOM     93  C   ILE A  14      62.231 137.822  20.115  1.00  9.77           C  
ATOM     94  O   ILE A  14      63.257 137.238  20.481  1.00  9.71           O  
ATOM     95  CB  ILE A  14      62.231 140.373  20.211  1.00 10.13           C  
ATOM     96  CG1 ILE A  14      62.749 141.602  19.451  1.00 10.55           C  
ATOM     97  CG2 ILE A  14      63.003 140.172  21.525  1.00 10.39           C  
ATOM     98  CD1 ILE A  14      62.440 142.935  20.142  1.00 10.88           C  
ATOM     99  HN  ILE A  14      60.695 139.927  18.053  0.00 99.00           H  
ATOM    100  N   SER A  15      61.012 137.357  20.376  1.00  9.65           N  
ATOM    101  CA  SER A  15      60.837 136.155  21.197  1.00  9.32           C  
ATOM    102  C   SER A  15      61.404 134.896  20.524  1.00  9.66           C  
ATOM    103  O   SER A  15      62.152 134.130  21.153  1.00  9.52           O  
ATOM    104  CB  SER A  15      59.364 135.954  21.574  1.00  9.38           C  
ATOM    105  OG  SER A  15      59.247 135.064  22.666  1.00 10.04           O  
ATOM    106  HN  SER A  15      60.235 137.893  19.969  0.00 99.00           H  
ATOM    107  HG  SER A  15      59.688 135.460  23.470  0.00 99.00           H  
ATOM    108  N   GLY A  16      61.059 134.688  19.254  1.00  9.73           N  
ATOM    109  CA  GLY A  16      61.575 133.544  18.489  1.00 10.33           C  
ATOM    110  C   GLY A  16      63.086 133.611  18.320  1.00 10.78           C  
ATOM    111  O   GLY A  16      63.792 132.598  18.456  1.00 10.87           O  
ATOM    112  HN  GLY A  16      60.406 135.389  18.857  0.00 99.00           H  
ATOM    113  N   MET A  17      63.589 134.811  18.043  1.00 11.01           N  
ATOM    114  CA  MET A  17      65.031 135.013  17.868  1.00 11.29           C  
ATOM    115  C   MET A  17      65.811 134.792  19.170  1.00 11.36           C  
ATOM    116  O   MET A  17      66.887 134.189  19.147  1.00 11.47           O  
ATOM    117  CB  MET A  17      65.326 136.384  17.254  1.00 11.45           C  
ATOM    118  CG  MET A  17      64.750 136.574  15.846  1.00 12.24           C  
ATOM    119  SD  MET A  17      65.310 135.339  14.636  1.00 16.58           S  
ATOM    120  CE  MET A  17      66.877 136.040  14.202  1.00 18.43           C  
ATOM    121  HN  MET A  17      62.892 135.572  17.963  0.00 99.00           H  
ATOM    122  N   ALA A  18      65.269 135.262  20.296  1.00 11.12           N  
ATOM    123  CA  ALA A  18      65.886 135.012  21.609  1.00 11.30           C  
ATOM    124  C   ALA A  18      65.913 133.518  21.949  1.00 11.47           C  
ATOM    125  O   ALA A  18      66.916 133.016  22.470  1.00 11.74           O  
ATOM    126  CB  ALA A  18      65.186 135.817  22.715  1.00 11.24           C  
ATOM    127  HN  ALA A  18      64.399 135.805  20.171  0.00 99.00           H  
ATOM    128  N   ALA A  19      64.827 132.811  21.631  1.00 11.44           N  
ATOM    129  CA  ALA A  19      64.741 131.368  21.853  1.00 11.78           C  
ATOM    130  C   ALA A  19      65.776 130.635  21.001  1.00 12.07           C  
ATOM    131  O   ALA A  19      66.525 129.790  21.506  1.00 12.38           O  
ATOM    132  CB  ALA A  19      63.338 130.861  21.538  1.00 11.62           C  
ATOM    133  HN  ALA A  19      64.054 133.372  21.214  0.00 99.00           H  
ATOM    134  N   ALA A  20      65.824 130.979  19.716  1.00 12.28           N  
ATOM    135  CA  ALA A  20      66.749 130.348  18.779  1.00 12.81           C  
ATOM    136  C   ALA A  20      68.207 130.571  19.186  1.00 13.38           C  
ATOM    137  O   ALA A  20      69.017 129.643  19.142  1.00 13.86           O  
ATOM    138  CB  ALA A  20      66.503 130.849  17.367  1.00 12.96           C  
ATOM    139  HN  ALA A  20      65.154 131.727  19.442  0.00 99.00           H  
ATOM    140  N   LYS A  21      68.535 131.795  19.595  1.00 13.62           N  
ATOM    141  CA  LYS A  21      69.895 132.117  20.018  1.00 13.74           C  
ATOM    142  C   LYS A  21      70.329 131.266  21.217  1.00 13.71           C  
ATOM    143  O   LYS A  21      71.438 130.720  21.221  1.00 13.84           O  
ATOM    144  CB  LYS A  21      70.040 133.609  20.335  1.00 13.79           C  
ATOM    145  CG  LYS A  21      71.471 134.012  20.671  1.00 14.59           C  
ATOM    146  CD  LYS A  21      71.576 135.476  21.048  1.00 14.32           C  
ATOM    147  CE  LYS A  21      73.005 135.821  21.491  1.00 14.80           C  
ATOM    148  NZ  LYS A  21      73.420 135.064  22.713  1.00 14.59           N1+
ATOM    149  HN  LYS A  21      67.759 132.481  19.587  0.00 99.00           H  
ATOM    150  HZ1 LYS A  21      73.456 134.090  22.499  0.00 99.00           H  
ATOM    151  HZ2 LYS A  21      74.321 135.379  23.004  0.00 99.00           H  
ATOM    152  HZ3 LYS A  21      72.756 135.226  23.440  0.00 99.00           H  
ATOM    153  N   LEU A  22      69.457 131.154  22.221  1.00 13.88           N  
ATOM    154  CA  LEU A  22      69.757 130.370  23.422  1.00 14.29           C  
ATOM    155  C   LEU A  22      70.014 128.907  23.064  1.00 14.70           C  
ATOM    156  O   LEU A  22      70.986 128.307  23.537  1.00 14.65           O  
ATOM    157  CB  LEU A  22      68.624 130.491  24.457  1.00 14.39           C  
ATOM    158  CG  LEU A  22      68.875 129.950  25.873  1.00 14.68           C  
ATOM    159  CD1 LEU A  22      68.038 130.703  26.897  1.00 15.22           C  
ATOM    160  CD2 LEU A  22      68.612 128.450  25.983  1.00 15.73           C  
ATOM    161  HN  LEU A  22      68.562 131.662  22.079  0.00 99.00           H  
ATOM    162  N   LEU A  23      69.144 128.344  22.231  1.00 14.90           N  
ATOM    163  CA  LEU A  23      69.276 126.949  21.806  1.00 15.45           C  
ATOM    164  C   LEU A  23      70.546 126.730  20.976  1.00 15.76           C  
ATOM    165  O   LEU A  23      71.271 125.752  21.184  1.00 16.22           O  
ATOM    166  CB  LEU A  23      68.026 126.492  21.045  1.00 15.48           C  
ATOM    167  CG  LEU A  23      66.707 126.467  21.834  1.00 15.19           C  
ATOM    168  CD1 LEU A  23      65.520 126.281  20.895  1.00 16.07           C  
ATOM    169  CD2 LEU A  23      66.707 125.408  22.941  1.00 16.16           C  
ATOM    170  HN  LEU A  23      68.377 128.967  21.912  0.00 99.00           H  
ATOM    171  N   HIS A  24      70.815 127.652  20.055  1.00 16.04           N  
ATOM    172  CA  HIS A  24      72.022 127.623  19.227  1.00 16.56           C  
ATOM    173  C   HIS A  24      73.291 127.677  20.089  1.00 16.89           C  
ATOM    174  O   HIS A  24      74.217 126.875  19.899  1.00 17.01           O  
ATOM    175  CB  HIS A  24      71.982 128.774  18.216  1.00 16.73           C  
ATOM    176  CG  HIS A  24      73.244 128.948  17.432  1.00 17.26           C  
ATOM    177  CD2 HIS A  24      73.699 128.312  16.328  0.00 99.00           C  
ATOM    178  ND1 HIS A  24      74.221 129.857  17.783  0.00 99.00           N  
ATOM    179  CE1 HIS A  24      75.218 129.780  16.920  0.00 99.00           C  
ATOM    180  NE2 HIS A  24      74.926 128.851  16.026  0.00 99.00           N  
ATOM    181  HN  HIS A  24      70.090 128.401  19.971  0.00 99.00           H  
ATOM    182  HD1 HIS A  24      74.178 130.475  18.567  0.00 99.00           H  
ATOM    183  N   ASP A  25      73.314 128.601  21.049  1.00 17.16           N  
ATOM    184  CA  ASP A  25      74.439 128.752  21.981  1.00 17.60           C  
ATOM    185  C   ASP A  25      74.659 127.511  22.842  1.00 18.05           C  
ATOM    186  O   ASP A  25      75.778 127.258  23.303  1.00 18.25           O  
ATOM    187  CB  ASP A  25      74.228 129.967  22.893  1.00 17.32           C  
ATOM    188  CG  ASP A  25      74.390 131.291  22.164  1.00 17.52           C  
ATOM    189  OD1 ASP A  25      74.888 131.306  21.014  1.00 17.09           O  
ATOM    190  OD2 ASP A  25      74.015 132.327  22.754  1.00 17.44           O1-
ATOM    191  HN  ASP A  25      72.466 129.209  21.084  0.00 99.00           H  
ATOM    192  N   SER A  26      73.593 126.740  23.049  1.00 18.61           N  
ATOM    193  CA  SER A  26      73.660 125.510  23.839  1.00 19.47           C  
ATOM    194  C   SER A  26      74.128 124.310  23.009  1.00 19.67           C  
ATOM    195  O   SER A  26      74.360 123.227  23.555  1.00 20.18           O  
ATOM    196  CB  SER A  26      72.304 125.218  24.491  1.00 19.56           C  
ATOM    197  OG  SER A  26      71.977 126.218  25.445  1.00 21.29           O  
ATOM    198  HN  SER A  26      72.716 127.084  22.604  0.00 99.00           H  
ATOM    199  HG  SER A  26      71.608 127.018  24.973  0.00 99.00           H  
ATOM    200  N   GLY A  27      74.255 124.503  21.697  1.00 19.74           N  
ATOM    201  CA  GLY A  27      74.802 123.475  20.809  1.00 19.90           C  
ATOM    202  C   GLY A  27      73.781 122.676  20.016  1.00 19.97           C  
ATOM    203  O   GLY A  27      74.126 121.667  19.392  1.00 20.32           O  
ATOM    204  HN  GLY A  27      73.937 125.434  21.362  0.00 99.00           H  
ATOM    205  N   LEU A  28      72.527 123.119  20.036  1.00 19.78           N  
ATOM    206  CA  LEU A  28      71.472 122.461  19.274  1.00 19.70           C  
ATOM    207  C   LEU A  28      71.360 123.051  17.877  1.00 19.44           C  
ATOM    208  O   LEU A  28      71.724 124.205  17.653  1.00 19.51           O  
ATOM    209  CB  LEU A  28      70.127 122.572  19.997  1.00 19.89           C  
ATOM    210  CG  LEU A  28      69.983 121.950  21.388  1.00 20.21           C  
ATOM    211  CD1 LEU A  28      68.597 122.252  21.916  1.00 21.37           C  
ATOM    212  CD2 LEU A  28      70.242 120.448  21.383  1.00 21.26           C  
ATOM    213  HN  LEU A  28      72.370 123.957  20.629  0.00 99.00           H  
ATOM    214  N   ASN A  29      70.866 122.242  16.943  1.00 19.09           N  
ATOM    215  CA  ASN A  29      70.597 122.692  15.585  1.00 18.92           C  
ATOM    216  C   ASN A  29      69.193 123.264  15.507  1.00 18.35           C  
ATOM    217  O   ASN A  29      68.213 122.544  15.696  1.00 18.12           O  
ATOM    218  CB  ASN A  29      70.748 121.536  14.592  1.00 19.38           C  
ATOM    219  CG  ASN A  29      72.187 121.092  14.436  1.00 20.74           C  
ATOM    220  ND2 ASN A  29      72.404 119.780  14.463  0.00 99.00           N  
ATOM    221  OD1 ASN A  29      73.092 121.912  14.282  0.00 99.00           O  
ATOM    222  HN  ASN A  29      70.691 121.265  17.268  0.00 99.00           H  
ATOM    223 1HD2 ASN A  29      71.636 119.148  14.576  0.00 99.00           H  
ATOM    224 2HD2 ASN A  29      73.333 119.424  14.371  0.00 99.00           H  
ATOM    225  N   VAL A  30      69.111 124.565  15.245  1.00 17.74           N  
ATOM    226  CA  VAL A  30      67.823 125.256  15.183  1.00 17.20           C  
ATOM    227  C   VAL A  30      67.529 125.816  13.796  1.00 16.72           C  
ATOM    228  O   VAL A  30      68.448 126.151  13.035  1.00 16.90           O  
ATOM    229  CB  VAL A  30      67.705 126.386  16.249  1.00 17.16           C  
ATOM    230  CG1 VAL A  30      67.988 125.839  17.625  1.00 17.50           C  
ATOM    231  CG2 VAL A  30      68.640 127.562  15.942  1.00 17.52           C  
ATOM    232  HN  VAL A  30      70.021 125.040  15.092  0.00 99.00           H  
ATOM    233  N   VAL A  31      66.243 125.910  13.477  1.00 16.10           N  
ATOM    234  CA  VAL A  31      65.777 126.597  12.282  1.00 15.63           C  
ATOM    235  C   VAL A  31      64.675 127.562  12.718  1.00 15.12           C  
ATOM    236  O   VAL A  31      63.854 127.221  13.572  1.00 15.20           O  
ATOM    237  CB  VAL A  31      65.260 125.593  11.212  1.00 15.91           C  
ATOM    238  CG1 VAL A  31      64.544 126.299  10.078  1.00 16.43           C  
ATOM    239  CG2 VAL A  31      66.421 124.759  10.657  1.00 15.87           C  
ATOM    240  HN  VAL A  31      65.596 125.449  14.159  0.00 99.00           H  
ATOM    241  N   VAL A  32      64.686 128.767  12.155  1.00 14.40           N  
ATOM    242  CA  VAL A  32      63.622 129.746  12.389  1.00 13.66           C  
ATOM    243  C   VAL A  32      62.811 129.906  11.109  1.00 13.31           C  
ATOM    244  O   VAL A  32      63.362 130.236  10.054  1.00 13.22           O  
ATOM    245  CB  VAL A  32      64.176 131.123  12.842  1.00 13.59           C  
ATOM    246  CG1 VAL A  32      63.043 132.143  13.008  1.00 13.39           C  
ATOM    247  CG2 VAL A  32      64.932 130.981  14.147  1.00 13.65           C  
ATOM    248  HN  VAL A  32      65.504 128.953  11.541  0.00 99.00           H  
ATOM    249  N   LEU A  33      61.509 129.653  11.201  1.00 12.60           N  
ATOM    250  CA  LEU A  33      60.619 129.820  10.058  1.00 12.26           C  
ATOM    251  C   LEU A  33      59.814 131.100  10.234  1.00 12.20           C  
ATOM    252  O   LEU A  33      59.002 131.207  11.152  1.00 12.23           O  
ATOM    253  CB  LEU A  33      59.702 128.600   9.892  1.00 12.31           C  
ATOM    254  CG  LEU A  33      60.385 127.235   9.737  1.00 12.40           C  
ATOM    255  CD1 LEU A  33      59.341 126.127   9.657  1.00 12.67           C  
ATOM    256  CD2 LEU A  33      61.302 127.219   8.510  1.00 13.20           C  
ATOM    257  HN  LEU A  33      61.190 129.334  12.135  0.00 99.00           H  
ATOM    258  N   GLU A  34      60.073 132.071   9.361  1.00 12.20           N  
ATOM    259  CA  GLU A  34      59.468 133.400   9.462  1.00 12.11           C  
ATOM    260  C   GLU A  34      58.594 133.695   8.250  1.00 12.18           C  
ATOM    261  O   GLU A  34      59.056 133.590   7.109  1.00 12.27           O  
ATOM    262  CB  GLU A  34      60.572 134.459   9.595  1.00 12.04           C  
ATOM    263  CG  GLU A  34      60.120 135.900   9.356  1.00 12.33           C  
ATOM    264  CD  GLU A  34      59.006 136.345  10.291  1.00 12.07           C  
ATOM    265  OE1 GLU A  34      59.070 136.020  11.497  1.00 11.32           O  
ATOM    266  OE2 GLU A  34      58.081 137.033   9.817  1.00 12.83           O1-
ATOM    267  HN  GLU A  34      60.738 131.805   8.604  0.00 99.00           H  
ATOM    268  N   ALA A  35      57.344 134.091   8.506  1.00 11.99           N  
ATOM    269  CA  ALA A  35      56.365 134.336   7.442  1.00 11.84           C  
ATOM    270  C   ALA A  35      56.743 135.480   6.506  1.00 11.81           C  
ATOM    271  O   ALA A  35      56.503 135.398   5.306  1.00 11.63           O  
ATOM    272  CB  ALA A  35      54.970 134.582   8.035  1.00 11.86           C  
ATOM    273  HN  ALA A  35      57.128 134.211   9.517  0.00 99.00           H  
ATOM    274  N   ARG A  36      57.315 136.547   7.064  1.00 11.81           N  
ATOM    275  CA  ARG A  36      57.593 137.767   6.299  1.00 12.50           C  
ATOM    276  C   ARG A  36      58.947 137.716   5.593  1.00 12.86           C  
ATOM    277  O   ARG A  36      59.756 136.813   5.840  1.00 13.15           O  
ATOM    278  CB  ARG A  36      57.552 138.994   7.210  1.00 12.16           C  
ATOM    279  CG  ARG A  36      56.175 139.400   7.726  1.00 12.14           C  
ATOM    280  CD  ARG A  36      56.381 140.545   8.688  1.00 11.85           C  
ATOM    281  NE  ARG A  36      55.174 141.285   9.057  1.00 11.98           N  
ATOM    282  CZ  ARG A  36      54.609 141.245  10.263  1.00 11.52           C  
ATOM    283  NH1 ARG A  36      55.106 140.457  11.219  1.00 10.75           N1+
ATOM    284  NH2 ARG A  36      53.543 141.993  10.517  1.00 10.94           N  
ATOM    285  HN  ARG A  36      57.542 136.443   8.072  0.00 99.00           H  
ATOM    286  HE  ARG A  36      54.743 141.862   8.355  0.00 99.00           H  
ATOM    287 1HH1 ARG A  36      55.916 139.905  11.049  0.00 99.00           H  
ATOM    288 2HH1 ARG A  36      54.657 140.424  12.115  0.00 99.00           H  
ATOM    289 1HH2 ARG A  36      53.180 142.599   9.806  0.00 99.00           H  
ATOM    290 2HH2 ARG A  36      53.103 141.955  11.413  0.00 99.00           H  
ATOM    291  N   ASP A  37      59.191 138.700   4.729  1.00 13.54           N  
ATOM    292  CA  ASP A  37      60.494 138.868   4.078  1.00 14.32           C  
ATOM    293  C   ASP A  37      61.520 139.578   4.977  1.00 14.21           C  
ATOM    294  O   ASP A  37      62.576 140.023   4.511  1.00 14.17           O  
ATOM    295  CB  ASP A  37      60.335 139.600   2.733  1.00 14.68           C  
ATOM    296  CG  ASP A  37      59.833 141.036   2.880  1.00 16.66           C  
ATOM    297  OD1 ASP A  37      59.652 141.516   4.020  1.00 17.76           O  
ATOM    298  OD2 ASP A  37      59.626 141.700   1.837  1.00 19.46           O1-
ATOM    299  HN  ASP A  37      58.384 139.336   4.556  0.00 99.00           H  
ATOM    300  N   ARG A  38      61.209 139.670   6.268  1.00 13.87           N  
ATOM    301  CA  ARG A  38      62.060 140.341   7.244  1.00 13.72           C  
ATOM    302  C   ARG A  38      61.872 139.696   8.616  1.00 13.28           C  
ATOM    303  O   ARG A  38      60.848 139.062   8.871  1.00 13.27           O  
ATOM    304  CB  ARG A  38      61.711 141.837   7.324  1.00 13.76           C  
ATOM    305  CG  ARG A  38      60.293 142.136   7.826  1.00 14.25           C  
ATOM    306  CD  ARG A  38      60.067 143.614   8.092  1.00 13.88           C  
ATOM    307  NE  ARG A  38      58.752 143.843   8.693  1.00 13.33           N  
ATOM    308  CZ  ARG A  38      58.519 143.878  10.002  1.00 13.70           C  
ATOM    309  NH1 ARG A  38      59.522 143.717  10.859  1.00 13.97           N1+
ATOM    310  NH2 ARG A  38      57.286 144.088  10.452  1.00 12.39           N  
ATOM    311  HN  ARG A  38      60.299 139.217   6.522  0.00 99.00           H  
ATOM    312  HE  ARG A  38      57.971 143.983   8.072  0.00 99.00           H  
ATOM    313 1HH1 ARG A  38      60.457 143.590  10.543  0.00 99.00           H  
ATOM    314 2HH1 ARG A  38      59.332 143.725  11.850  0.00 99.00           H  
ATOM    315 1HH2 ARG A  38      56.540 144.239   9.799  0.00 99.00           H  
ATOM    316 2HH2 ARG A  38      57.103 144.097  11.432  0.00 99.00           H  
ATOM    317  N   VAL A  39      62.863 139.866   9.492  1.00 13.28           N  
ATOM    318  CA  VAL A  39      62.701 139.521  10.908  1.00 12.92           C  
ATOM    319  C   VAL A  39      62.265 140.757  11.707  1.00 12.69           C  
ATOM    320  O   VAL A  39      62.308 141.883  11.195  1.00 13.18           O  
ATOM    321  CB  VAL A  39      63.990 138.925  11.542  1.00 13.03           C  
ATOM    322  CG1 VAL A  39      64.330 137.566  10.921  1.00 13.33           C  
ATOM    323  CG2 VAL A  39      65.169 139.896  11.432  1.00 13.32           C  
ATOM    324  HN  VAL A  39      63.738 140.253   9.094  0.00 99.00           H  
ATOM    325  N   GLY A  40      61.855 140.545  12.956  1.00 12.12           N  
ATOM    326  CA  GLY A  40      61.502 141.657  13.846  1.00 11.34           C  
ATOM    327  C   GLY A  40      60.047 141.720  14.287  1.00 10.77           C  
ATOM    328  O   GLY A  40      59.758 142.188  15.392  1.00 10.60           O  
ATOM    329  HN  GLY A  40      61.808 139.551  13.240  0.00 99.00           H  
ATOM    330  N   GLY A  41      59.144 141.263  13.419  1.00 10.36           N  
ATOM    331  CA  GLY A  41      57.710 141.190  13.719  1.00 10.03           C  
ATOM    332  C   GLY A  41      57.080 142.523  14.069  1.00  9.74           C  
ATOM    333  O   GLY A  41      56.991 143.423  13.225  1.00  9.79           O  
ATOM    334  HN  GLY A  41      59.546 140.959  12.502  0.00 99.00           H  
ATOM    335  N   ARG A  42      56.659 142.648  15.326  1.00  9.44           N  
ATOM    336  CA  ARG A  42      56.037 143.881  15.828  1.00  9.54           C  
ATOM    337  C   ARG A  42      57.066 144.995  16.102  1.00  9.83           C  
ATOM    338  O   ARG A  42      56.700 146.113  16.485  1.00  9.79           O  
ATOM    339  CB  ARG A  42      55.153 143.589  17.051  1.00  9.56           C  
ATOM    340  CG  ARG A  42      53.820 142.924  16.690  1.00  9.39           C  
ATOM    341  CD  ARG A  42      53.025 142.537  17.948  1.00 10.21           C  
ATOM    342  NE  ARG A  42      53.346 141.182  18.401  1.00 10.21           N  
ATOM    343  CZ  ARG A  42      52.932 140.644  19.549  1.00 10.19           C  
ATOM    344  NH1 ARG A  42      52.187 141.344  20.402  1.00  9.36           N1+
ATOM    345  NH2 ARG A  42      53.256 139.390  19.843  1.00  9.86           N  
ATOM    346  HN  ARG A  42      56.805 141.805  15.919  0.00 99.00           H  
ATOM    347  HE  ARG A  42      53.924 140.611  17.799  0.00 99.00           H  
ATOM    348 1HH1 ARG A  42      51.912 142.277  20.183  0.00 99.00           H  
ATOM    349 2HH1 ARG A  42      51.901 140.929  21.268  0.00 99.00           H  
ATOM    350 1HH2 ARG A  42      53.793 138.849  19.192  0.00 99.00           H  
ATOM    351 2HH2 ARG A  42      52.965 138.985  20.708  0.00 99.00           H  
ATOM    352  N   THR A  43      58.349 144.684  15.910  1.00 10.11           N  
ATOM    353  CA  THR A  43      59.377 145.726  15.781  1.00 10.53           C  
ATOM    354  C   THR A  43      59.775 145.850  14.316  1.00 10.97           C  
ATOM    355  O   THR A  43      59.899 144.844  13.610  1.00 10.90           O  
ATOM    356  CB  THR A  43      60.650 145.457  16.636  1.00 10.75           C  
ATOM    357  CG2 THR A  43      60.302 145.281  18.110  1.00 10.43           C  
ATOM    358  OG1 THR A  43      61.335 144.290  16.157  1.00 11.04           O  
ATOM    359  HN  THR A  43      58.554 143.673  15.861  0.00 99.00           H  
ATOM    360  HG1 THR A  43      60.674 143.566  15.931  0.00 99.00           H  
ATOM    361  N   TYR A  44      59.969 147.090  13.869  1.00 11.12           N  
ATOM    362  CA  TYR A  44      60.332 147.380  12.490  1.00 11.62           C  
ATOM    363  C   TYR A  44      61.000 148.740  12.447  1.00 11.27           C  
ATOM    364  O   TYR A  44      60.373 149.757  12.759  1.00 10.91           O  
ATOM    365  CB  TYR A  44      59.088 147.380  11.595  1.00 12.36           C  
ATOM    366  CG  TYR A  44      59.349 147.766  10.154  1.00 13.87           C  
ATOM    367  CD1 TYR A  44      60.269 147.063   9.374  1.00 14.67           C  
ATOM    368  CD2 TYR A  44      58.662 148.827   9.565  1.00 15.95           C  
ATOM    369  CE1 TYR A  44      60.510 147.413   8.046  1.00 15.43           C  
ATOM    370  CE2 TYR A  44      58.894 149.183   8.240  1.00 16.17           C  
ATOM    371  CZ  TYR A  44      59.815 148.470   7.489  1.00 15.79           C  
ATOM    372  OH  TYR A  44      60.041 148.823   6.178  1.00 17.56           O  
ATOM    373  HN  TYR A  44      59.837 147.832  14.593  0.00 99.00           H  
ATOM    374  HH  TYR A  44      60.749 149.525   6.145  0.00 99.00           H  
ATOM    375  N   THR A  45      62.277 148.745  12.079  1.00 10.80           N  
ATOM    376  CA  THR A  45      63.039 149.978  11.943  1.00 11.15           C  
ATOM    377  C   THR A  45      63.188 150.311  10.463  1.00 11.53           C  
ATOM    378  O   THR A  45      63.852 149.590   9.715  1.00 11.51           O  
ATOM    379  CB  THR A  45      64.438 149.879  12.606  1.00 11.25           C  
ATOM    380  CG2 THR A  45      65.191 151.208  12.492  1.00 10.61           C  
ATOM    381  OG1 THR A  45      64.306 149.519  13.987  1.00 11.10           O  
ATOM    382  HN  THR A  45      62.679 147.801  11.899  0.00 99.00           H  
ATOM    383  HG1 THR A  45      63.739 150.194  14.471  0.00 99.00           H  
ATOM    384  N   LEU A  46      62.542 151.391  10.043  1.00 11.93           N  
ATOM    385  CA  LEU A  46      62.664 151.884   8.677  1.00 12.76           C  
ATOM    386  C   LEU A  46      63.910 152.760   8.534  1.00 12.97           C  
ATOM    387  O   LEU A  46      64.186 153.594   9.395  1.00 13.01           O  
ATOM    388  CB  LEU A  46      61.409 152.683   8.305  1.00 12.84           C  
ATOM    389  CG  LEU A  46      61.376 153.420   6.963  1.00 13.73           C  
ATOM    390  CD1 LEU A  46      61.281 152.448   5.794  1.00 15.80           C  
ATOM    391  CD2 LEU A  46      60.219 154.395   6.947  1.00 13.61           C  
ATOM    392  HN  LEU A  46      61.948 151.851  10.765  0.00 99.00           H  
ATOM    393  N   ARG A  47      64.657 152.565   7.446  1.00 13.54           N  
ATOM    394  CA  ARG A  47      65.806 153.426   7.143  1.00 14.22           C  
ATOM    395  C   ARG A  47      65.655 154.103   5.791  1.00 14.35           C  
ATOM    396  O   ARG A  47      65.389 153.438   4.781  1.00 14.38           O  
ATOM    397  CB  ARG A  47      67.124 152.645   7.167  1.00 14.32           C  
ATOM    398  CG  ARG A  47      67.598 152.218   8.545  1.00 14.94           C  
ATOM    399  CD  ARG A  47      67.133 150.823   8.865  1.00 16.05           C  
ATOM    400  NE  ARG A  47      67.879 150.231   9.975  1.00 16.83           N  
ATOM    401  CZ  ARG A  47      67.709 148.984  10.405  1.00 17.07           C  
ATOM    402  NH1 ARG A  47      66.827 148.185   9.814  1.00 17.68           N1+
ATOM    403  NH2 ARG A  47      68.428 148.532  11.424  1.00 16.56           N  
ATOM    404  HN  ARG A  47      64.362 151.773   6.848  0.00 99.00           H  
ATOM    405  HE  ARG A  47      68.563 150.802  10.440  0.00 99.00           H  
ATOM    406 1HH1 ARG A  47      66.296 148.497   9.031  0.00 99.00           H  
ATOM    407 2HH1 ARG A  47      66.694 147.250  10.161  0.00 99.00           H  
ATOM    408 1HH2 ARG A  47      69.112 149.128  11.852  0.00 99.00           H  
ATOM    409 2HH2 ARG A  47      68.293 147.604  11.764  0.00 99.00           H  
ATOM    410  N   ASN A  48      65.817 155.423   5.792  1.00 14.68           N  
ATOM    411  CA  ASN A  48      65.909 156.232   4.575  1.00 15.04           C  
ATOM    412  C   ASN A  48      66.636 157.538   4.888  1.00 15.54           C  
ATOM    413  O   ASN A  48      66.922 157.818   6.049  1.00 15.34           O  
ATOM    414  CB  ASN A  48      64.529 156.466   3.927  1.00 14.94           C  
ATOM    415  CG  ASN A  48      63.593 157.302   4.785  1.00 14.91           C  
ATOM    416  ND2 ASN A  48      62.342 156.856   4.894  0.00 99.00           N  
ATOM    417  OD1 ASN A  48      63.969 158.345   5.308  0.00 99.00           O  
ATOM    418  HN  ASN A  48      65.876 155.845   6.754  0.00 99.00           H  
ATOM    419 1HD2 ASN A  48      62.069 156.014   4.430  0.00 99.00           H  
ATOM    420 2HD2 ASN A  48      61.676 157.364   5.440  0.00 99.00           H  
ATOM    421  N   GLN A  49      66.933 158.328   3.862  1.00 16.42           N  
ATOM    422  CA  GLN A  49      67.741 159.533   4.042  1.00 17.44           C  
ATOM    423  C   GLN A  49      67.063 160.630   4.846  1.00 17.09           C  
ATOM    424  O   GLN A  49      67.738 161.401   5.523  1.00 17.06           O  
ATOM    425  CB  GLN A  49      68.196 160.088   2.693  1.00 18.27           C  
ATOM    426  CG  GLN A  49      69.705 160.132   2.543  1.00 22.16           C  
ATOM    427  CD  GLN A  49      70.364 161.104   3.516  1.00 26.51           C  
ATOM    428  NE2 GLN A  49      71.336 160.608   4.276  0.00 99.00           N  
ATOM    429  OE1 GLN A  49      70.004 162.285   3.581  0.00 99.00           O  
ATOM    430  HN  GLN A  49      66.553 158.025   2.948  0.00 99.00           H  
ATOM    431 1HE2 GLN A  49      71.830 161.200   4.938  0.00 99.00           H  
ATOM    432 2HE2 GLN A  49      71.577 159.624   4.185  0.00 99.00           H  
ATOM    433  N   LYS A  50      65.737 160.693   4.762  1.00 16.80           N  
ATOM    434  CA  LYS A  50      64.969 161.739   5.439  1.00 16.59           C  
ATOM    435  C   LYS A  50      64.910 161.560   6.954  1.00 16.00           C  
ATOM    436  O   LYS A  50      64.842 162.546   7.690  1.00 16.34           O  
ATOM    437  CB  LYS A  50      63.551 161.829   4.864  1.00 16.99           C  
ATOM    438  CG  LYS A  50      63.483 162.407   3.452  1.00 18.48           C  
ATOM    439  CD  LYS A  50      63.449 163.930   3.462  1.00 21.58           C  
ATOM    440  CE  LYS A  50      63.490 164.502   2.047  1.00 23.33           C  
ATOM    441  NZ  LYS A  50      62.356 164.016   1.204  1.00 24.91           N1+
ATOM    442  HN  LYS A  50      65.299 159.949   4.185  0.00 99.00           H  
ATOM    443  HZ1 LYS A  50      61.503 164.411   1.541  0.00 99.00           H  
ATOM    444  HZ2 LYS A  50      62.507 164.297   0.257  0.00 99.00           H  
ATOM    445  HZ3 LYS A  50      62.311 163.020   1.256  0.00 99.00           H  
ATOM    446  N   VAL A  51      64.929 160.308   7.412  1.00 15.06           N  
ATOM    447  CA  VAL A  51      64.775 160.007   8.841  1.00 14.12           C  
ATOM    448  C   VAL A  51      66.034 159.397   9.467  1.00 13.81           C  
ATOM    449  O   VAL A  51      66.152 159.330  10.692  1.00 13.48           O  
ATOM    450  CB  VAL A  51      63.570 159.049   9.101  1.00 14.10           C  
ATOM    451  CG1 VAL A  51      62.305 159.591   8.462  1.00 14.18           C  
ATOM    452  CG2 VAL A  51      63.857 157.645   8.573  1.00 14.02           C  
ATOM    453  HN  VAL A  51      65.059 159.579   6.687  0.00 99.00           H  
ATOM    454  N   LYS A  52      66.959 158.960   8.608  1.00 13.57           N  
ATOM    455  CA  LYS A  52      68.095 158.098   8.976  1.00 13.62           C  
ATOM    456  C   LYS A  52      67.591 156.714   9.399  1.00 13.25           C  
ATOM    457  O   LYS A  52      67.779 155.735   8.671  1.00 13.35           O  
ATOM    458  CB  LYS A  52      69.013 158.734  10.039  1.00 13.92           C  
ATOM    459  CG  LYS A  52      70.346 157.996  10.203  1.00 16.12           C  
ATOM    460  CD  LYS A  52      71.478 158.925  10.616  1.00 20.54           C  
ATOM    461  CE  LYS A  52      71.487 159.202  12.108  1.00 22.16           C  
ATOM    462  NZ  LYS A  52      72.677 160.035  12.461  1.00 23.42           N1+
ATOM    463  HN  LYS A  52      66.806 159.291   7.618  0.00 99.00           H  
ATOM    464  HZ1 LYS A  52      72.698 160.844  11.875  0.00 99.00           H  
ATOM    465  HZ2 LYS A  52      72.612 160.312  13.418  0.00 99.00           H  
ATOM    466  HZ3 LYS A  52      73.507 159.497  12.322  0.00 99.00           H  
ATOM    467  N   TYR A  53      66.961 156.647  10.569  1.00 12.54           N  
ATOM    468  CA  TYR A  53      66.261 155.452  11.037  1.00 12.06           C  
ATOM    469  C   TYR A  53      65.060 155.888  11.865  1.00 11.82           C  
ATOM    470  O   TYR A  53      65.085 156.959  12.473  1.00 11.86           O  
ATOM    471  CB  TYR A  53      67.183 154.545  11.867  1.00 12.26           C  
ATOM    472  CG  TYR A  53      67.698 155.154  13.161  1.00 12.25           C  
ATOM    473  CD1 TYR A  53      66.973 155.047  14.353  1.00 12.20           C  
ATOM    474  CD2 TYR A  53      68.924 155.826  13.195  1.00 11.16           C  
ATOM    475  CE1 TYR A  53      67.451 155.601  15.540  1.00 12.66           C  
ATOM    476  CE2 TYR A  53      69.414 156.377  14.381  1.00 12.31           C  
ATOM    477  CZ  TYR A  53      68.673 156.270  15.547  1.00 12.68           C  
ATOM    478  OH  TYR A  53      69.157 156.817  16.714  1.00 13.81           O  
ATOM    479  HN  TYR A  53      67.010 157.531  11.132  0.00 99.00           H  
ATOM    480  HH  TYR A  53      68.407 157.256  17.206  0.00 99.00           H  
ATOM    481  N   VAL A  54      64.010 155.066  11.870  1.00 11.39           N  
ATOM    482  CA  VAL A  54      62.844 155.299  12.734  1.00 11.17           C  
ATOM    483  C   VAL A  54      62.152 153.986  13.089  1.00 11.18           C  
ATOM    484  O   VAL A  54      61.906 153.150  12.218  1.00 11.19           O  
ATOM    485  CB  VAL A  54      61.820 156.317  12.120  1.00 11.20           C  
ATOM    486  CG1 VAL A  54      61.221 155.801  10.810  1.00 11.22           C  
ATOM    487  CG2 VAL A  54      60.708 156.659  13.128  1.00 11.82           C  
ATOM    488  HN  VAL A  54      64.084 154.259  11.222  0.00 99.00           H  
ATOM    489  N   ASP A  55      61.857 153.806  14.373  1.00 11.06           N  
ATOM    490  CA  ASP A  55      61.059 152.671  14.825  1.00 10.80           C  
ATOM    491  C   ASP A  55      59.585 152.927  14.534  1.00 10.85           C  
ATOM    492  O   ASP A  55      58.996 153.868  15.087  1.00 11.04           O  
ATOM    493  CB  ASP A  55      61.244 152.450  16.326  1.00 11.03           C  
ATOM    494  CG  ASP A  55      62.557 151.775  16.662  1.00 11.83           C  
ATOM    495  OD1 ASP A  55      62.969 150.873  15.904  1.00 12.76           O  
ATOM    496  OD2 ASP A  55      63.162 152.140  17.694  1.00 13.39           O1-
ATOM    497  HN  ASP A  55      62.236 154.530  15.014  0.00 99.00           H  
ATOM    498  N   LEU A  56      59.003 152.094  13.671  1.00 10.62           N  
ATOM    499  CA  LEU A  56      57.570 152.171  13.346  1.00 10.44           C  
ATOM    500  C   LEU A  56      56.752 151.196  14.182  1.00 10.30           C  
ATOM    501  O   LEU A  56      55.518 151.272  14.211  1.00 10.37           O  
ATOM    502  CB  LEU A  56      57.326 151.929  11.853  1.00 10.84           C  
ATOM    503  CG  LEU A  56      57.808 153.011  10.882  1.00 11.61           C  
ATOM    504  CD1 LEU A  56      57.479 152.609   9.453  1.00 13.39           C  
ATOM    505  CD2 LEU A  56      57.189 154.360  11.197  1.00 13.87           C  
ATOM    506  HN  LEU A  56      59.642 151.390  13.249  0.00 99.00           H  
ATOM    507  N   GLY A  57      57.454 150.282  14.851  1.00  9.79           N  
ATOM    508  CA  GLY A  57      56.846 149.371  15.822  1.00  9.39           C  
ATOM    509  C   GLY A  57      57.396 149.618  17.216  1.00  9.00           C  
ATOM    510  O   GLY A  57      57.628 150.770  17.606  1.00  9.22           O  
ATOM    511  HN  GLY A  57      58.473 150.271  14.623  0.00 99.00           H  
ATOM    512  N   GLY A  58      57.619 148.542  17.968  1.00  8.67           N  
ATOM    513  CA  GLY A  58      58.135 148.647  19.338  1.00  8.98           C  
ATOM    514  C   GLY A  58      59.432 149.430  19.396  1.00  8.95           C  
ATOM    515  O   GLY A  58      60.293 149.259  18.529  1.00  9.30           O  
ATOM    516  HN  GLY A  58      57.399 147.637  17.511  0.00 99.00           H  
ATOM    517  N   SER A  59      59.583 150.277  20.417  1.00  9.32           N  
ATOM    518  CA  SER A  59      60.720 151.199  20.482  1.00  9.62           C  
ATOM    519  C   SER A  59      61.294 151.426  21.887  1.00  9.31           C  
ATOM    520  O   SER A  59      62.523 151.418  22.077  1.00  9.23           O  
ATOM    521  CB  SER A  59      60.321 152.553  19.883  1.00  9.77           C  
ATOM    522  OG  SER A  59      61.459 153.375  19.677  1.00 12.50           O  
ATOM    523  HN  SER A  59      58.846 150.227  21.140  0.00 99.00           H  
ATOM    524  HG  SER A  59      62.094 152.914  19.057  0.00 99.00           H  
ATOM    525  N   TYR A  60      60.412 151.647  22.859  1.00  9.11           N  
ATOM    526  CA  TYR A  60      60.841 152.090  24.189  1.00  8.88           C  
ATOM    527  C   TYR A  60      61.268 150.970  25.121  1.00  9.24           C  
ATOM    528  O   TYR A  60      60.663 149.896  25.144  1.00  9.19           O  
ATOM    529  CB  TYR A  60      59.763 152.958  24.866  1.00  9.21           C  
ATOM    530  CG  TYR A  60      59.383 154.127  23.999  1.00  8.94           C  
ATOM    531  CD1 TYR A  60      58.192 154.117  23.270  1.00  9.86           C  
ATOM    532  CD2 TYR A  60      60.254 155.212  23.845  1.00  9.74           C  
ATOM    533  CE1 TYR A  60      57.858 155.170  22.428  1.00  9.47           C  
ATOM    534  CE2 TYR A  60      59.932 156.270  23.004  1.00  9.60           C  
ATOM    535  CZ  TYR A  60      58.735 156.243  22.306  1.00  9.71           C  
ATOM    536  OH  TYR A  60      58.425 157.287  21.474  1.00 10.60           O  
ATOM    537  HN  TYR A  60      59.424 151.485  22.602  0.00 99.00           H  
ATOM    538  HH  TYR A  60      59.194 157.459  20.860  0.00 99.00           H  
ATOM    539  N   VAL A  61      62.343 151.232  25.859  1.00  9.34           N  
ATOM    540  CA  VAL A  61      62.789 150.364  26.947  1.00  9.58           C  
ATOM    541  C   VAL A  61      63.083 151.230  28.172  1.00  9.63           C  
ATOM    542  O   VAL A  61      63.274 152.444  28.048  1.00 10.18           O  
ATOM    543  CB  VAL A  61      64.057 149.532  26.571  1.00  9.53           C  
ATOM    544  CG1 VAL A  61      63.760 148.570  25.428  1.00  9.84           C  
ATOM    545  CG2 VAL A  61      65.243 150.447  26.217  1.00 10.00           C  
ATOM    546  HN  VAL A  61      62.843 152.112  25.595  0.00 99.00           H  
ATOM    547  N   GLY A  62      63.121 150.616  29.349  1.00 10.01           N  
ATOM    548  CA  GLY A  62      63.392 151.376  30.564  1.00 10.21           C  
ATOM    549  C   GLY A  62      63.793 150.528  31.748  1.00 10.86           C  
ATOM    550  O   GLY A  62      63.919 149.299  31.633  1.00 10.88           O  
ATOM    551  HN  GLY A  62      62.950 149.602  29.328  0.00 99.00           H  
ATOM    552  N   PRO A  63      63.993 151.178  32.905  1.00 11.27           N  
ATOM    553  CA  PRO A  63      64.411 150.486  34.122  1.00 11.34           C  
ATOM    554  C   PRO A  63      63.491 149.318  34.484  1.00 11.15           C  
ATOM    555  O   PRO A  63      62.267 149.415  34.319  1.00 11.38           O  
ATOM    556  CB  PRO A  63      64.338 151.576  35.196  1.00 11.55           C  
ATOM    557  CG  PRO A  63      63.602 152.706  34.589  1.00 12.03           C  
ATOM    558  CD  PRO A  63      63.828 152.624  33.121  1.00 11.56           C  
ATOM    559  N   THR A  64      64.113 148.244  34.979  1.00 11.14           N  
ATOM    560  CA  THR A  64      63.491 146.933  35.302  1.00 10.71           C  
ATOM    561  C   THR A  64      63.278 146.006  34.101  1.00 10.84           C  
ATOM    562  O   THR A  64      62.890 144.848  34.277  1.00 11.35           O  
ATOM    563  CB  THR A  64      62.187 147.002  36.162  1.00 10.92           C  
ATOM    564  CG2 THR A  64      62.314 147.992  37.332  1.00 10.47           C  
ATOM    565  OG1 THR A  64      61.064 147.323  35.329  1.00 10.50           O  
ATOM    566  HN  THR A  64      65.156 148.405  35.136  0.00 99.00           H  
ATOM    567  HG1 THR A  64      61.247 148.159  34.801  0.00 99.00           H  
ATOM    568  N   GLN A  65      63.544 146.496  32.892  1.00 10.47           N  
ATOM    569  CA  GLN A  65      63.453 145.650  31.706  1.00 10.38           C  
ATOM    570  C   GLN A  65      64.842 145.088  31.403  1.00 10.57           C  
ATOM    571  O   GLN A  65      65.439 145.377  30.364  1.00 10.34           O  
ATOM    572  CB  GLN A  65      62.893 146.429  30.511  1.00 10.24           C  
ATOM    573  CG  GLN A  65      61.478 146.990  30.710  1.00  9.86           C  
ATOM    574  CD  GLN A  65      60.984 147.759  29.492  1.00  9.82           C  
ATOM    575  NE2 GLN A  65      61.816 147.831  28.452  0.00 99.00           N  
ATOM    576  OE1 GLN A  65      59.868 148.275  29.484  0.00 99.00           O  
ATOM    577  HN  GLN A  65      63.811 147.492  32.870  0.00 99.00           H  
ATOM    578 1HE2 GLN A  65      61.548 148.314  27.605  0.00 99.00           H  
ATOM    579 2HE2 GLN A  65      62.730 147.388  28.529  0.00 99.00           H  
ATOM    580  N   ASN A  66      65.348 144.266  32.317  1.00 10.77           N  
ATOM    581  CA  ASN A  66      66.759 143.886  32.297  1.00 11.15           C  
ATOM    582  C   ASN A  66      67.139 142.855  31.240  1.00 11.48           C  
ATOM    583  O   ASN A  66      68.287 142.827  30.783  1.00 11.75           O  
ATOM    584  CB  ASN A  66      67.205 143.441  33.692  1.00 11.44           C  
ATOM    585  CG  ASN A  66      67.127 144.565  34.709  1.00 11.41           C  
ATOM    586  ND2 ASN A  66      66.451 144.307  35.827  0.00 99.00           N  
ATOM    587  OD1 ASN A  66      67.656 145.660  34.484  0.00 99.00           O  
ATOM    588  HN  ASN A  66      64.673 143.928  33.025  0.00 99.00           H  
ATOM    589 1HD2 ASN A  66      66.035 143.406  35.960  0.00 99.00           H  
ATOM    590 2HD2 ASN A  66      66.360 145.009  36.531  0.00 99.00           H  
ATOM    591  N   ARG A  67      66.177 142.029  30.827  1.00 11.55           N  
ATOM    592  CA  ARG A  67      66.443 141.004  29.807  1.00 11.62           C  
ATOM    593  C   ARG A  67      66.689 141.583  28.410  1.00 11.38           C  
ATOM    594  O   ARG A  67      67.677 141.230  27.758  1.00 11.38           O  
ATOM    595  CB  ARG A  67      65.333 139.947  29.783  1.00 11.82           C  
ATOM    596  CG  ARG A  67      65.206 139.196  31.097  1.00 12.17           C  
ATOM    597  CD  ARG A  67      64.095 138.159  31.081  1.00 13.12           C  
ATOM    598  NE  ARG A  67      64.156 137.348  32.297  1.00 15.95           N  
ATOM    599  CZ  ARG A  67      63.523 137.634  33.430  1.00 17.91           C  
ATOM    600  NH1 ARG A  67      62.741 138.704  33.513  1.00 19.32           N1+
ATOM    601  NH2 ARG A  67      63.666 136.842  34.483  1.00 17.90           N  
ATOM    602  HN  ARG A  67      65.257 142.166  31.272  0.00 99.00           H  
ATOM    603  HE  ARG A  67      64.722 136.512  32.273  0.00 99.00           H  
ATOM    604 1HH1 ARG A  67      62.601 139.298  32.725  0.00 99.00           H  
ATOM    605 2HH1 ARG A  67      62.283 138.918  34.383  0.00 99.00           H  
ATOM    606 1HH2 ARG A  67      64.237 136.020  34.415  0.00 99.00           H  
ATOM    607 2HH2 ARG A  67      63.208 137.060  35.343  0.00 99.00           H  
ATOM    608  N   ILE A  68      65.807 142.472  27.954  1.00 11.34           N  
ATOM    609  CA  ILE A  68      66.007 143.127  26.658  1.00 11.23           C  
ATOM    610  C   ILE A  68      67.271 143.992  26.666  1.00 11.11           C  
ATOM    611  O   ILE A  68      67.996 144.048  25.678  1.00 11.50           O  
ATOM    612  CB  ILE A  68      64.746 143.928  26.174  1.00 11.25           C  
ATOM    613  CG1 ILE A  68      64.951 144.499  24.765  1.00 11.59           C  
ATOM    614  CG2 ILE A  68      64.368 145.036  27.163  1.00 11.78           C  
ATOM    615  CD1 ILE A  68      65.072 143.462  23.657  1.00 11.46           C  
ATOM    616  HN  ILE A  68      65.001 142.652  28.568  0.00 99.00           H  
ATOM    617  N   LEU A  69      67.549 144.646  27.790  1.00 11.20           N  
ATOM    618  CA  LEU A  69      68.752 145.467  27.899  1.00 11.01           C  
ATOM    619  C   LEU A  69      70.028 144.620  27.808  1.00 11.45           C  
ATOM    620  O   LEU A  69      70.989 145.017  27.147  1.00 11.74           O  
ATOM    621  CB  LEU A  69      68.728 146.288  29.190  1.00 11.17           C  
ATOM    622  CG  LEU A  69      67.688 147.414  29.269  1.00 10.79           C  
ATOM    623  CD1 LEU A  69      67.584 147.926  30.695  1.00 11.23           C  
ATOM    624  CD2 LEU A  69      68.022 148.554  28.306  1.00 11.44           C  
ATOM    625  HN  LEU A  69      66.863 144.527  28.551  0.00 99.00           H  
ATOM    626  N   ARG A  70      70.020 143.461  28.466  1.00 11.57           N  
ATOM    627  CA  ARG A  70      71.169 142.552  28.465  1.00 11.50           C  
ATOM    628  C   ARG A  70      71.396 141.948  27.076  1.00 11.75           C  
ATOM    629  O   ARG A  70      72.530 141.900  26.592  1.00 11.84           O  
ATOM    630  CB  ARG A  70      70.995 141.458  29.537  1.00 11.50           C  
ATOM    631  CG  ARG A  70      72.035 140.316  29.509  1.00 11.50           C  
ATOM    632  CD  ARG A  70      71.541 139.098  28.719  1.00 11.79           C  
ATOM    633  NE  ARG A  70      70.323 138.529  29.299  1.00 11.86           N  
ATOM    634  CZ  ARG A  70      69.464 137.738  28.658  1.00 11.86           C  
ATOM    635  NH1 ARG A  70      69.669 137.385  27.394  1.00 11.48           N1+
ATOM    636  NH2 ARG A  70      68.392 137.287  29.291  1.00 12.47           N  
ATOM    637  HN  ARG A  70      69.136 143.260  28.977  0.00 99.00           H  
ATOM    638  HE  ARG A  70      70.116 138.756  30.264  0.00 99.00           H  
ATOM    639 1HH1 ARG A  70      70.486 137.693  26.910  0.00 99.00           H  
ATOM    640 2HH1 ARG A  70      69.001 136.804  26.924  0.00 99.00           H  
ATOM    641 1HH2 ARG A  70      68.241 137.525  30.253  0.00 99.00           H  
ATOM    642 2HH2 ARG A  70      67.731 136.707  28.813  0.00 99.00           H  
ATOM    643  N   LEU A  71      70.319 141.481  26.445  1.00 11.57           N  
ATOM    644  CA  LEU A  71      70.406 140.917  25.099  1.00 11.55           C  
ATOM    645  C   LEU A  71      70.928 141.943  24.096  1.00 11.77           C  
ATOM    646  O   LEU A  71      71.829 141.649  23.307  1.00 11.50           O  
ATOM    647  CB  LEU A  71      69.045 140.355  24.656  1.00 11.37           C  
ATOM    648  CG  LEU A  71      68.934 139.772  23.242  1.00 11.71           C  
ATOM    649  CD1 LEU A  71      69.878 138.576  23.028  1.00 12.28           C  
ATOM    650  CD2 LEU A  71      67.489 139.381  22.964  1.00 11.45           C  
ATOM    651  HN  LEU A  71      69.434 141.551  26.980  0.00 99.00           H  
ATOM    652  N   ALA A  72      70.368 143.150  24.128  1.00 11.70           N  
ATOM    653  CA  ALA A  72      70.793 144.208  23.220  1.00 12.21           C  
ATOM    654  C   ALA A  72      72.267 144.584  23.434  1.00 12.51           C  
ATOM    655  O   ALA A  72      73.010 144.771  22.468  1.00 12.90           O  
ATOM    656  CB  ALA A  72      69.902 145.422  23.367  1.00 12.16           C  
ATOM    657  HN  ALA A  72      69.621 143.267  24.837  0.00 99.00           H  
ATOM    658  N   LYS A  73      72.686 144.674  24.693  1.00 12.85           N  
ATOM    659  CA  LYS A  73      74.072 145.020  25.021  1.00 13.21           C  
ATOM    660  C   LYS A  73      75.048 143.972  24.474  1.00 13.46           C  
ATOM    661  O   LYS A  73      76.097 144.321  23.920  1.00 13.76           O  
ATOM    662  CB  LYS A  73      74.257 145.183  26.532  1.00 13.23           C  
ATOM    663  CG  LYS A  73      75.606 145.784  26.922  1.00 13.92           C  
ATOM    664  CD  LYS A  73      75.719 145.967  28.420  1.00 14.75           C  
ATOM    665  CE  LYS A  73      77.024 146.668  28.781  1.00 16.87           C  
ATOM    666  NZ  LYS A  73      77.068 147.016  30.225  1.00 19.16           N1+
ATOM    667  HN  LYS A  73      71.962 144.481  25.411  0.00 99.00           H  
ATOM    668  HZ1 LYS A  73      78.021 147.052  30.529  0.00 99.00           H  
ATOM    669  HZ2 LYS A  73      76.638 147.908  30.366  0.00 99.00           H  
ATOM    670  HZ3 LYS A  73      76.576 146.321  30.750  0.00 99.00           H  
ATOM    671  N   GLU A  74      74.690 142.700  24.616  1.00 13.75           N  
ATOM    672  CA  GLU A  74      75.517 141.609  24.102  1.00 14.39           C  
ATOM    673  C   GLU A  74      75.660 141.683  22.582  1.00 14.26           C  
ATOM    674  O   GLU A  74      76.709 141.324  22.033  1.00 14.56           O  
ATOM    675  CB  GLU A  74      74.947 140.248  24.507  1.00 14.17           C  
ATOM    676  CG  GLU A  74      75.881 139.087  24.170  1.00 15.57           C  
ATOM    677  CD  GLU A  74      75.279 137.733  24.473  1.00 15.88           C  
ATOM    678  OE1 GLU A  74      75.396 136.834  23.607  1.00 18.53           O  
ATOM    679  OE2 GLU A  74      74.702 137.565  25.571  1.00 17.90           O1-
ATOM    680  HN  GLU A  74      73.792 142.550  25.113  0.00 99.00           H  
ATOM    681  N   LEU A  75      74.612 142.161  21.911  1.00 13.74           N  
ATOM    682  CA  LEU A  75      74.617 142.300  20.453  1.00 13.80           C  
ATOM    683  C   LEU A  75      75.339 143.564  19.979  1.00 13.86           C  
ATOM    684  O   LEU A  75      75.471 143.797  18.776  1.00 14.27           O  
ATOM    685  CB  LEU A  75      73.186 142.236  19.900  1.00 13.70           C  
ATOM    686  CG  LEU A  75      72.403 140.938  20.143  1.00 13.27           C  
ATOM    687  CD1 LEU A  75      70.928 141.137  19.820  1.00 13.32           C  
ATOM    688  CD2 LEU A  75      72.987 139.757  19.348  1.00 13.18           C  
ATOM    689  HN  LEU A  75      73.800 142.424  22.505  0.00 99.00           H  
ATOM    690  N   GLY A  76      75.807 144.371  20.927  1.00 13.94           N  
ATOM    691  CA  GLY A  76      76.583 145.571  20.615  1.00 14.35           C  
ATOM    692  C   GLY A  76      75.783 146.853  20.480  1.00 14.82           C  
ATOM    693  O   GLY A  76      76.268 147.831  19.901  1.00 14.96           O  
ATOM    694  HN  GLY A  76      75.577 144.078  21.899  0.00 99.00           H  
ATOM    695  N   LEU A  77      74.567 146.853  21.027  1.00 15.07           N  
ATOM    696  CA  LEU A  77      73.675 148.014  20.944  1.00 15.36           C  
ATOM    697  C   LEU A  77      73.794 148.930  22.162  1.00 15.79           C  
ATOM    698  O   LEU A  77      74.247 148.505  23.227  1.00 16.09           O  
ATOM    699  CB  LEU A  77      72.220 147.560  20.747  1.00 15.48           C  
ATOM    700  CG  LEU A  77      71.915 146.673  19.533  1.00 15.73           C  
ATOM    701  CD1 LEU A  77      70.445 146.273  19.535  1.00 17.28           C  
ATOM    702  CD2 LEU A  77      72.287 147.352  18.208  1.00 16.28           C  
ATOM    703  HN  LEU A  77      74.307 145.970  21.511  0.00 99.00           H  
ATOM    704  N   GLU A  78      73.392 150.188  21.989  1.00 16.14           N  
ATOM    705  CA  GLU A  78      73.397 151.187  23.057  1.00 17.11           C  
ATOM    706  C   GLU A  78      72.035 151.868  23.109  1.00 15.79           C  
ATOM    707  O   GLU A  78      71.318 151.883  22.110  1.00 15.51           O  
ATOM    708  CB  GLU A  78      74.454 152.260  22.789  1.00 17.07           C  
ATOM    709  CG  GLU A  78      75.900 151.809  22.903  1.00 19.98           C  
ATOM    710  CD  GLU A  78      76.869 152.973  22.794  1.00 20.89           C  
ATOM    711  OE1 GLU A  78      76.746 153.773  21.838  1.00 26.04           O  
ATOM    712  OE2 GLU A  78      77.757 153.091  23.665  1.00 26.29           O1-
ATOM    713  HN  GLU A  78      73.070 150.403  21.014  0.00 99.00           H  
ATOM    714  N   THR A  79      71.697 152.432  24.269  1.00 15.31           N  
ATOM    715  CA  THR A  79      70.468 153.218  24.425  1.00 14.86           C  
ATOM    716  C   THR A  79      70.762 154.706  24.565  1.00 14.58           C  
ATOM    717  O   THR A  79      71.904 155.112  24.825  1.00 14.27           O  
ATOM    718  CB  THR A  79      69.628 152.779  25.656  1.00 14.92           C  
ATOM    719  CG2 THR A  79      69.288 151.287  25.604  1.00 15.25           C  
ATOM    720  OG1 THR A  79      70.341 153.069  26.867  1.00 15.20           O  
ATOM    721  HN  THR A  79      72.370 152.270  25.044  0.00 99.00           H  
ATOM    722  HG1 THR A  79      69.699 153.317  27.600  0.00 99.00           H  
ATOM    723  N   TYR A  80      69.722 155.511  24.378  1.00 14.10           N  
ATOM    724  CA  TYR A  80      69.760 156.928  24.720  1.00 14.23           C  
ATOM    725  C   TYR A  80      68.441 157.309  25.388  1.00 13.79           C  
ATOM    726  O   TYR A  80      67.444 156.601  25.240  1.00 13.26           O  
ATOM    727  CB  TYR A  80      70.036 157.791  23.484  1.00 14.65           C  
ATOM    728  CG  TYR A  80      68.873 157.937  22.527  1.00 15.50           C  
ATOM    729  CD1 TYR A  80      67.990 159.016  22.628  1.00 16.32           C  
ATOM    730  CD2 TYR A  80      68.656 157.002  21.517  1.00 15.71           C  
ATOM    731  CE1 TYR A  80      66.924 159.155  21.752  1.00 16.69           C  
ATOM    732  CE2 TYR A  80      67.588 157.134  20.635  1.00 16.41           C  
ATOM    733  CZ  TYR A  80      66.733 158.215  20.760  1.00 16.17           C  
ATOM    734  OH  TYR A  80      65.682 158.353  19.892  1.00 17.48           O  
ATOM    735  HN  TYR A  80      68.882 155.046  23.969  0.00 99.00           H  
ATOM    736  HH  TYR A  80      65.560 159.320  19.673  0.00 99.00           H  
ATOM    737  N   LYS A  81      68.443 158.418  26.118  1.00 13.64           N  
ATOM    738  CA  LYS A  81      67.265 158.863  26.860  1.00 13.78           C  
ATOM    739  C   LYS A  81      66.310 159.684  25.999  1.00 13.20           C  
ATOM    740  O   LYS A  81      66.726 160.625  25.321  1.00 13.43           O  
ATOM    741  CB  LYS A  81      67.678 159.684  28.085  1.00 13.84           C  
ATOM    742  CG  LYS A  81      68.315 158.882  29.206  1.00 15.30           C  
ATOM    743  CD  LYS A  81      68.728 159.813  30.340  1.00 17.14           C  
ATOM    744  CE  LYS A  81      69.200 159.047  31.561  1.00 20.07           C  
ATOM    745  NZ  LYS A  81      69.612 159.981  32.652  1.00 22.70           N1+
ATOM    746  HN  LYS A  81      69.346 158.938  26.118  0.00 99.00           H  
ATOM    747  HZ1 LYS A  81      69.851 160.866  32.255  0.00 99.00           H  
ATOM    748  HZ2 LYS A  81      68.853 160.094  33.292  0.00 99.00           H  
ATOM    749  HZ3 LYS A  81      70.402 159.601  33.129  0.00 99.00           H  
ATOM    750  N   VAL A  82      65.030 159.313  26.042  1.00 12.33           N  
ATOM    751  CA  VAL A  82      63.940 160.103  25.458  1.00 11.86           C  
ATOM    752  C   VAL A  82      63.927 161.477  26.141  1.00 11.71           C  
ATOM    753  O   VAL A  82      64.126 161.568  27.353  1.00 11.73           O  
ATOM    754  CB  VAL A  82      62.575 159.367  25.663  1.00 11.78           C  
ATOM    755  CG1 VAL A  82      61.393 160.232  25.232  1.00 11.53           C  
ATOM    756  CG2 VAL A  82      62.569 158.054  24.905  1.00 12.17           C  
ATOM    757  HN  VAL A  82      64.865 158.402  26.532  0.00 99.00           H  
ATOM    758  N   ASN A  83      63.717 162.541  25.368  1.00 11.62           N  
ATOM    759  CA  ASN A  83      63.751 163.888  25.933  1.00 11.78           C  
ATOM    760  C   ASN A  83      62.623 164.189  26.921  1.00 11.82           C  
ATOM    761  O   ASN A  83      61.448 164.186  26.547  1.00 11.68           O  
ATOM    762  CB  ASN A  83      63.752 164.947  24.836  1.00 11.68           C  
ATOM    763  CG  ASN A  83      63.919 166.339  25.394  1.00 12.21           C  
ATOM    764  ND2 ASN A  83      62.939 167.209  25.141  0.00 99.00           N  
ATOM    765  OD1 ASN A  83      64.908 166.625  26.064  0.00 99.00           O  
ATOM    766  HN  ASN A  83      63.536 162.337  24.375  0.00 99.00           H  
ATOM    767 1HD2 ASN A  83      62.144 166.913  24.609  0.00 99.00           H  
ATOM    768 2HD2 ASN A  83      62.999 168.143  25.481  0.00 99.00           H  
ATOM    769  N   GLU A  84      62.994 164.445  28.177  1.00 12.09           N  
ATOM    770  CA  GLU A  84      62.040 164.904  29.194  1.00 12.08           C  
ATOM    771  C   GLU A  84      62.650 166.008  30.071  1.00 12.56           C  
ATOM    772  O   GLU A  84      62.355 166.110  31.264  1.00 12.93           O  
ATOM    773  CB  GLU A  84      61.511 163.729  30.045  1.00 12.04           C  
ATOM    774  CG  GLU A  84      60.121 164.002  30.640  1.00 11.79           C  
ATOM    775  CD  GLU A  84      59.576 162.887  31.513  1.00 12.21           C  
ATOM    776  OE1 GLU A  84      60.361 162.179  32.182  1.00 12.73           O  
ATOM    777  OE2 GLU A  84      58.337 162.724  31.541  1.00 12.21           O1-
ATOM    778  HN  GLU A  84      64.003 164.293  28.372  0.00 99.00           H  
ATOM    779  N   VAL A  85      63.495 166.839  29.463  1.00 12.88           N  
ATOM    780  CA  VAL A  85      64.162 167.929  30.184  1.00 12.98           C  
ATOM    781  C   VAL A  85      63.171 169.043  30.533  1.00 12.92           C  
ATOM    782  O   VAL A  85      63.138 169.528  31.665  1.00 13.17           O  
ATOM    783  CB  VAL A  85      65.348 168.514  29.368  1.00 13.15           C  
ATOM    784  CG1 VAL A  85      66.005 169.678  30.109  1.00 13.34           C  
ATOM    785  CG2 VAL A  85      66.384 167.434  29.061  1.00 13.24           C  
ATOM    786  HN  VAL A  85      63.639 166.653  28.453  0.00 99.00           H  
ATOM    787  N   GLU A  86      62.367 169.438  29.550  1.00 12.69           N  
ATOM    788  CA  GLU A  86      61.416 170.540  29.706  1.00 12.52           C  
ATOM    789  C   GLU A  86      60.033 170.029  30.159  1.00 12.31           C  
ATOM    790  O   GLU A  86      59.904 168.867  30.542  1.00 12.52           O  
ATOM    791  CB  GLU A  86      61.338 171.351  28.402  1.00 12.64           C  
ATOM    792  CG  GLU A  86      62.706 171.803  27.852  1.00 13.14           C  
ATOM    793  CD  GLU A  86      63.376 170.782  26.929  1.00 14.19           C  
ATOM    794  OE1 GLU A  86      62.886 169.635  26.805  1.00 13.21           O  
ATOM    795  OE2 GLU A  86      64.413 171.136  26.316  1.00 14.73           O1-
ATOM    796  HN  GLU A  86      62.470 168.899  28.663  0.00 99.00           H  
ATOM    797  N   ARG A  87      59.011 170.888  30.123  1.00 11.86           N  
ATOM    798  CA  ARG A  87      57.704 170.560  30.717  1.00 11.78           C  
ATOM    799  C   ARG A  87      56.835 169.660  29.840  1.00 11.49           C  
ATOM    800  O   ARG A  87      56.862 169.760  28.611  1.00 11.79           O  
ATOM    801  CB  ARG A  87      56.917 171.835  31.046  1.00 11.93           C  
ATOM    802  CG  ARG A  87      57.644 172.822  31.951  1.00 12.68           C  
ATOM    803  CD  ARG A  87      56.899 174.144  32.035  1.00 12.82           C  
ATOM    804  NE  ARG A  87      56.869 174.842  30.750  1.00 13.90           N  
ATOM    805  CZ  ARG A  87      56.138 175.923  30.489  1.00 14.83           C  
ATOM    806  NH1 ARG A  87      55.353 176.459  31.421  1.00 15.60           N1+
ATOM    807  NH2 ARG A  87      56.197 176.478  29.288  1.00 14.55           N  
ATOM    808  HN  ARG A  87      59.211 171.786  29.651  0.00 99.00           H  
ATOM    809  HE  ARG A  87      57.446 174.476  30.005  0.00 99.00           H  
ATOM    810 1HH1 ARG A  87      55.318 176.067  32.338  0.00 99.00           H  
ATOM    811 2HH1 ARG A  87      54.796 177.263  31.200  0.00 99.00           H  
ATOM    812 1HH2 ARG A  87      56.803 176.096  28.588  0.00 99.00           H  
ATOM    813 2HH2 ARG A  87      55.637 177.280  29.076  0.00 99.00           H  
ATOM    814  N   LEU A  88      56.065 168.792  30.493  1.00 11.17           N  
ATOM    815  CA  LEU A  88      55.034 167.983  29.835  1.00 10.91           C  
ATOM    816  C   LEU A  88      53.774 168.828  29.670  1.00 10.80           C  
ATOM    817  O   LEU A  88      53.629 169.853  30.335  1.00 11.24           O  
ATOM    818  CB  LEU A  88      54.714 166.747  30.684  1.00 10.81           C  
ATOM    819  CG  LEU A  88      55.769 165.650  30.898  1.00 10.83           C  
ATOM    820  CD1 LEU A  88      56.961 166.134  31.729  1.00 12.11           C  
ATOM    821  CD2 LEU A  88      55.125 164.436  31.560  1.00 11.01           C  
ATOM    822  HN  LEU A  88      56.257 168.735  31.520  0.00 99.00           H  
ATOM    823  N   ILE A  89      52.865 168.412  28.792  1.00 10.46           N  
ATOM    824  CA  ILE A  89      51.592 169.124  28.615  1.00 10.56           C  
ATOM    825  C   ILE A  89      50.399 168.187  28.789  1.00 10.80           C  
ATOM    826  O   ILE A  89      50.386 167.095  28.223  1.00 10.89           O  
ATOM    827  CB  ILE A  89      51.492 169.780  27.213  1.00 10.49           C  
ATOM    828  CG1 ILE A  89      52.480 170.944  27.070  1.00 10.37           C  
ATOM    829  CG2 ILE A  89      50.064 170.266  26.938  1.00 10.61           C  
ATOM    830  CD1 ILE A  89      52.703 171.373  25.620  1.00 10.95           C  
ATOM    831  HN  ILE A  89      53.123 167.566  28.257  0.00 99.00           H  
ATOM    832  N   HIS A  90      49.405 168.623  29.567  1.00 11.04           N  
ATOM    833  CA  HIS A  90      48.094 167.962  29.610  1.00 11.36           C  
ATOM    834  C   HIS A  90      47.093 168.900  28.944  1.00 11.73           C  
ATOM    835  O   HIS A  90      46.916 170.038  29.378  1.00 11.56           O  
ATOM    836  CB  HIS A  90      47.687 167.636  31.058  1.00 11.83           C  
ATOM    837  CG  HIS A  90      46.420 166.842  31.180  1.00 12.42           C  
ATOM    838  CD2 HIS A  90      45.474 166.811  32.149  0.00 99.00           C  
ATOM    839  ND1 HIS A  90      46.018 165.933  30.225  0.00 99.00           N  
ATOM    840  CE1 HIS A  90      44.872 165.386  30.594  0.00 99.00           C  
ATOM    841  NE2 HIS A  90      44.520 165.901  31.759  0.00 99.00           N  
ATOM    842  HN  HIS A  90      49.637 169.464  30.135  0.00 99.00           H  
ATOM    843  HD1 HIS A  90      46.516 165.722  29.384  0.00 99.00           H  
ATOM    844  N   HIS A  91      46.475 168.430  27.862  1.00 12.13           N  
ATOM    845  CA  HIS A  91      45.511 169.228  27.102  1.00 12.75           C  
ATOM    846  C   HIS A  91      44.122 168.673  27.372  1.00 13.73           C  
ATOM    847  O   HIS A  91      43.830 167.521  27.042  1.00 13.38           O  
ATOM    848  CB  HIS A  91      45.833 169.170  25.608  1.00 12.49           C  
ATOM    849  CG  HIS A  91      45.007 170.090  24.761  1.00 12.84           C  
ATOM    850  CD2 HIS A  91      43.855 169.882  24.078  0.00 99.00           C  
ATOM    851  ND1 HIS A  91      45.375 171.394  24.500  0.00 99.00           N  
ATOM    852  CE1 HIS A  91      44.474 171.955  23.714  0.00 99.00           C  
ATOM    853  NE2 HIS A  91      43.542 171.059  23.440  0.00 99.00           N  
ATOM    854  HN  HIS A  91      46.734 167.454  27.604  0.00 99.00           H  
ATOM    855  HD1 HIS A  91      46.196 171.841  24.853  0.00 99.00           H  
ATOM    856  N   VAL A  92      43.277 169.494  27.985  1.00 14.94           N  
ATOM    857  CA  VAL A  92      41.944 169.066  28.389  1.00 16.54           C  
ATOM    858  C   VAL A  92      40.950 170.216  28.187  1.00 16.99           C  
ATOM    859  O   VAL A  92      41.264 171.374  28.457  1.00 16.93           O  
ATOM    860  CB  VAL A  92      41.942 168.509  29.849  1.00 16.82           C  
ATOM    861  CG1 VAL A  92      42.405 169.557  30.859  1.00 17.70           C  
ATOM    862  CG2 VAL A  92      40.570 167.942  30.228  1.00 18.04           C  
ATOM    863  HN  VAL A  92      43.644 170.453  28.150  0.00 99.00           H  
ATOM    864  N   LYS A  93      39.768 169.872  27.674  1.00 17.80           N  
ATOM    865  CA  LYS A  93      38.725 170.850  27.319  1.00 18.82           C  
ATOM    866  C   LYS A  93      39.262 172.019  26.483  1.00 18.59           C  
ATOM    867  O   LYS A  93      38.921 173.185  26.709  1.00 18.99           O  
ATOM    868  CB  LYS A  93      37.981 171.345  28.564  1.00 19.13           C  
ATOM    869  CG  LYS A  93      37.092 170.289  29.200  1.00 21.90           C  
ATOM    870  CD  LYS A  93      35.867 170.917  29.851  1.00 25.74           C  
ATOM    871  CE  LYS A  93      34.882 171.449  28.811  1.00 27.93           C  
ATOM    872  NZ  LYS A  93      33.830 172.308  29.423  1.00 29.44           N1+
ATOM    873  HN  LYS A  93      39.640 168.841  27.544  0.00 99.00           H  
ATOM    874  HZ1 LYS A  93      33.311 172.763  28.700  0.00 99.00           H  
ATOM    875  HZ2 LYS A  93      33.215 171.739  29.970  0.00 99.00           H  
ATOM    876  HZ3 LYS A  93      34.262 172.993  30.009  0.00 99.00           H  
ATOM    877  N   GLY A  94      40.115 171.682  25.518  1.00 18.16           N  
ATOM    878  CA  GLY A  94      40.630 172.645  24.554  1.00 17.74           C  
ATOM    879  C   GLY A  94      41.712 173.594  25.036  1.00 17.41           C  
ATOM    880  O   GLY A  94      42.024 174.553  24.333  1.00 17.79           O  
ATOM    881  HN  GLY A  94      40.381 170.671  25.512  0.00 99.00           H  
ATOM    882  N   LYS A  95      42.278 173.332  26.217  1.00 16.72           N  
ATOM    883  CA  LYS A  95      43.350 174.167  26.781  1.00 16.30           C  
ATOM    884  C   LYS A  95      44.541 173.321  27.237  1.00 15.58           C  
ATOM    885  O   LYS A  95      44.352 172.193  27.705  1.00 15.09           O  
ATOM    886  CB  LYS A  95      42.837 174.994  27.964  1.00 16.73           C  
ATOM    887  CG  LYS A  95      41.726 175.983  27.629  1.00 19.03           C  
ATOM    888  CD  LYS A  95      41.458 176.902  28.813  1.00 20.94           C  
ATOM    889  CE  LYS A  95      40.332 177.878  28.517  1.00 24.53           C  
ATOM    890  NZ  LYS A  95      40.211 178.901  29.592  1.00 27.34           N1+
ATOM    891  HN  LYS A  95      41.899 172.494  26.703  0.00 99.00           H  
ATOM    892  HZ1 LYS A  95      40.111 179.806  29.179  0.00 99.00           H  
ATOM    893  HZ2 LYS A  95      39.409 178.699  30.153  0.00 99.00           H  
ATOM    894  HZ3 LYS A  95      41.032 178.882  30.161  0.00 99.00           H  
ATOM    895  N   SER A  96      45.746 173.881  27.123  1.00 14.57           N  
ATOM    896  CA  SER A  96      46.979 173.195  27.534  1.00 14.07           C  
ATOM    897  C   SER A  96      47.472 173.650  28.905  1.00 14.18           C  
ATOM    898  O   SER A  96      47.497 174.849  29.201  1.00 14.28           O  
ATOM    899  CB  SER A  96      48.084 173.398  26.493  1.00 13.88           C  
ATOM    900  OG  SER A  96      47.819 172.627  25.328  1.00 12.63           O  
ATOM    901  HN  SER A  96      45.740 174.842  26.719  0.00 99.00           H  
ATOM    902  HG  SER A  96      48.527 172.802  24.647  0.00 99.00           H  
ATOM    903  N   TYR A  97      47.884 172.679  29.717  1.00 13.89           N  
ATOM    904  CA  TYR A  97      48.380 172.916  31.074  1.00 14.14           C  
ATOM    905  C   TYR A  97      49.742 172.240  31.256  1.00 14.13           C  
ATOM    906  O   TYR A  97      49.802 171.016  31.409  1.00 13.87           O  
ATOM    907  CB  TYR A  97      47.383 172.368  32.104  1.00 14.67           C  
ATOM    908  CG  TYR A  97      45.998 172.962  31.997  1.00 15.47           C  
ATOM    909  CD1 TYR A  97      45.029 172.377  31.180  1.00 14.98           C  
ATOM    910  CD2 TYR A  97      45.654 174.106  32.712  1.00 16.03           C  
ATOM    911  CE1 TYR A  97      43.753 172.922  31.071  1.00 15.88           C  
ATOM    912  CE2 TYR A  97      44.375 174.661  32.611  1.00 16.53           C  
ATOM    913  CZ  TYR A  97      43.436 174.062  31.789  1.00 16.30           C  
ATOM    914  OH  TYR A  97      42.170 174.586  31.671  1.00 17.76           O  
ATOM    915  HN  TYR A  97      47.823 171.718  29.299  0.00 99.00           H  
ATOM    916  HH  TYR A  97      41.790 174.328  30.784  0.00 99.00           H  
ATOM    917  N   PRO A  98      50.838 173.026  31.216  1.00 14.14           N  
ATOM    918  CA  PRO A  98      52.183 172.471  31.392  1.00 14.17           C  
ATOM    919  C   PRO A  98      52.427 172.003  32.816  1.00 14.21           C  
ATOM    920  O   PRO A  98      51.857 172.561  33.760  1.00 14.42           O  
ATOM    921  CB  PRO A  98      53.114 173.648  31.066  1.00 14.36           C  
ATOM    922  CG  PRO A  98      52.259 174.694  30.476  1.00 14.67           C  
ATOM    923  CD  PRO A  98      50.874 174.479  30.977  1.00 14.46           C  
ATOM    924  N   PHE A  99      53.269 170.985  32.961  1.00 14.02           N  
ATOM    925  CA  PHE A  99      53.576 170.434  34.277  1.00 14.07           C  
ATOM    926  C   PHE A  99      54.876 169.649  34.279  1.00 14.63           C  
ATOM    927  O   PHE A  99      55.442 169.360  33.220  1.00 14.70           O  
ATOM    928  CB  PHE A  99      52.414 169.563  34.791  1.00 13.53           C  
ATOM    929  CG  PHE A  99      52.238 168.252  34.054  1.00 13.14           C  
ATOM    930  CD1 PHE A  99      52.751 167.068  34.580  1.00 12.29           C  
ATOM    931  CD2 PHE A  99      51.524 168.195  32.861  1.00 11.92           C  
ATOM    932  CE1 PHE A  99      52.583 165.852  33.915  1.00 12.02           C  
ATOM    933  CE2 PHE A  99      51.344 166.986  32.182  1.00 11.63           C  
ATOM    934  CZ  PHE A  99      51.875 165.808  32.713  1.00 11.54           C  
ATOM    935  HN  PHE A  99      53.679 170.626  32.079  0.00 99.00           H  
ATOM    936  N   ARG A 100      55.332 169.310  35.483  1.00 15.36           N  
ATOM    937  CA  ARG A 100      56.494 168.451  35.681  1.00 16.48           C  
ATOM    938  C   ARG A 100      56.111 167.294  36.591  1.00 16.57           C  
ATOM    939  O   ARG A 100      55.159 167.399  37.370  1.00 16.89           O  
ATOM    940  CB  ARG A 100      57.650 169.243  36.287  1.00 16.50           C  
ATOM    941  CG  ARG A 100      58.182 170.320  35.360  1.00 19.00           C  
ATOM    942  CD  ARG A 100      59.459 170.931  35.886  1.00 22.39           C  
ATOM    943  NE  ARG A 100      59.940 171.990  35.004  1.00 24.59           N  
ATOM    944  CZ  ARG A 100      60.787 171.810  33.994  1.00 25.60           C  
ATOM    945  NH1 ARG A 100      61.267 170.602  33.719  1.00 25.85           N1+
ATOM    946  NH2 ARG A 100      61.152 172.846  33.255  1.00 26.83           N  
ATOM    947  HN  ARG A 100      54.782 169.715  36.278  0.00 99.00           H  
ATOM    948  HE  ARG A 100      59.606 172.929  35.172  0.00 99.00           H  
ATOM    949 1HH1 ARG A 100      60.983 169.808  34.252  0.00 99.00           H  
ATOM    950 2HH1 ARG A 100      61.920 170.486  32.964  0.00 99.00           H  
ATOM    951 1HH2 ARG A 100      60.776 173.755  33.444  0.00 99.00           H  
ATOM    952 2HH2 ARG A 100      61.803 172.724  32.504  0.00 99.00           H  
ATOM    953  N   GLY A 101      56.863 166.197  36.495  1.00 16.97           N  
ATOM    954  CA  GLY A 101      56.538 164.966  37.215  1.00 17.03           C  
ATOM    955  C   GLY A 101      55.698 164.073  36.318  1.00 17.03           C  
ATOM    956  O   GLY A 101      55.210 164.532  35.282  1.00 17.26           O  
ATOM    957  HN  GLY A 101      57.690 166.292  35.870  0.00 99.00           H  
ATOM    958  N   PRO A 102      55.543 162.788  36.691  1.00 16.91           N  
ATOM    959  CA  PRO A 102      54.845 161.825  35.833  1.00 16.86           C  
ATOM    960  C   PRO A 102      53.339 162.059  35.624  1.00 16.85           C  
ATOM    961  O   PRO A 102      52.827 161.737  34.547  1.00 16.12           O  
ATOM    962  CB  PRO A 102      55.101 160.480  36.527  1.00 16.87           C  
ATOM    963  CG  PRO A 102      55.358 160.835  37.951  1.00 17.00           C  
ATOM    964  CD  PRO A 102      56.066 162.155  37.916  1.00 17.05           C  
ATOM    965  N   PHE A 103      52.646 162.605  36.628  1.00 17.11           N  
ATOM    966  CA  PHE A 103      51.187 162.807  36.574  1.00 17.59           C  
ATOM    967  C   PHE A 103      50.813 164.294  36.489  1.00 18.13           C  
ATOM    968  O   PHE A 103      51.418 165.114  37.179  1.00 18.08           O  
ATOM    969  CB  PHE A 103      50.516 162.223  37.827  1.00 17.55           C  
ATOM    970  CG  PHE A 103      50.669 160.734  37.984  1.00 17.27           C  
ATOM    971  CD1 PHE A 103      51.700 160.203  38.760  1.00 17.56           C  
ATOM    972  CD2 PHE A 103      49.757 159.860  37.395  1.00 18.12           C  
ATOM    973  CE1 PHE A 103      51.836 158.826  38.928  1.00 18.30           C  
ATOM    974  CE2 PHE A 103      49.885 158.478  37.552  1.00 18.88           C  
ATOM    975  CZ  PHE A 103      50.927 157.959  38.322  1.00 18.13           C  
ATOM    976  HN  PHE A 103      53.222 162.876  37.453  0.00 99.00           H  
ATOM    977  N   PRO A 104      49.807 164.650  35.658  1.00 18.70           N  
ATOM    978  CA  PRO A 104      49.317 166.040  35.666  1.00 19.21           C  
ATOM    979  C   PRO A 104      48.762 166.425  37.046  1.00 19.82           C  
ATOM    980  O   PRO A 104      48.002 165.654  37.628  1.00 19.90           O  
ATOM    981  CB  PRO A 104      48.193 166.035  34.621  1.00 19.14           C  
ATOM    982  CG  PRO A 104      48.414 164.813  33.800  1.00 18.89           C  
ATOM    983  CD  PRO A 104      49.089 163.813  34.680  1.00 18.78           C  
ATOM    984  N   PRO A 105      49.163 167.594  37.582  1.00 20.74           N  
ATOM    985  CA  PRO A 105      48.678 168.027  38.894  1.00 21.10           C  
ATOM    986  C   PRO A 105      47.182 168.343  38.891  1.00 21.52           C  
ATOM    987  O   PRO A 105      46.651 168.850  37.900  1.00 21.43           O  
ATOM    988  CB  PRO A 105      49.492 169.294  39.172  1.00 21.30           C  
ATOM    989  CG  PRO A 105      49.879 169.797  37.828  1.00 21.38           C  
ATOM    990  CD  PRO A 105      50.110 168.565  37.006  1.00 20.78           C  
ATOM    991  N   VAL A 106      46.521 168.021  39.999  1.00 21.92           N  
ATOM    992  CA  VAL A 106      45.091 168.262  40.162  1.00 22.78           C  
ATOM    993  C   VAL A 106      44.900 169.157  41.382  1.00 23.16           C  
ATOM    994  O   VAL A 106      45.351 168.814  42.480  1.00 23.26           O  
ATOM    995  CB  VAL A 106      44.310 166.936  40.356  1.00 22.66           C  
ATOM    996  CG1 VAL A 106      42.815 167.193  40.410  1.00 22.91           C  
ATOM    997  CG2 VAL A 106      44.639 165.944  39.239  1.00 23.16           C  
ATOM    998  HN  VAL A 106      47.111 167.581  40.741  0.00 99.00           H  
ATOM    999  N   TRP A 107      44.237 170.297  41.189  1.00 23.80           N  
ATOM   1000  CA  TRP A 107      44.124 171.301  42.247  1.00 24.43           C  
ATOM   1001  C   TRP A 107      42.810 171.288  43.028  1.00 24.02           C  
ATOM   1002  O   TRP A 107      42.811 171.556  44.231  1.00 24.02           O  
ATOM   1003  CB  TRP A 107      44.420 172.704  41.708  1.00 25.35           C  
ATOM   1004  CG  TRP A 107      45.885 172.934  41.491  1.00 26.56           C  
ATOM   1005  CD1 TRP A 107      46.580 172.735  40.334  1.00 27.54           C  
ATOM   1006  CD2 TRP A 107      46.839 173.384  42.462  1.00 27.69           C  
ATOM   1007  CE2 TRP A 107      48.095 173.440  41.817  1.00 28.02           C  
ATOM   1008  CE3 TRP A 107      46.755 173.750  43.815  1.00 28.15           C  
ATOM   1009  NE1 TRP A 107      47.909 173.038  40.520  1.00 27.98           N  
ATOM   1010  CZ2 TRP A 107      49.263 173.853  42.477  1.00 27.51           C  
ATOM   1011  CZ3 TRP A 107      47.917 174.156  44.473  1.00 27.65           C  
ATOM   1012  CH2 TRP A 107      49.154 174.203  43.799  1.00 27.41           C  
ATOM   1013  HN  TRP A 107      43.820 170.406  40.248  0.00 99.00           H  
ATOM   1014  HE1 TRP A 107      48.622 172.976  39.825  0.00 99.00           H  
ATOM   1015  N   ASN A 108      41.701 170.988  42.355  1.00 23.69           N  
ATOM   1016  CA  ASN A 108      40.409 170.876  43.031  1.00 23.46           C  
ATOM   1017  C   ASN A 108      40.460 169.751  44.065  1.00 23.17           C  
ATOM   1018  O   ASN A 108      40.762 168.614  43.711  1.00 22.99           O  
ATOM   1019  CB  ASN A 108      39.280 170.636  42.019  1.00 23.61           C  
ATOM   1020  CG  ASN A 108      37.906 170.525  42.677  1.00 24.23           C  
ATOM   1021  ND2 ASN A 108      36.939 171.262  42.147  0.00 99.00           N  
ATOM   1022  OD1 ASN A 108      37.718 169.776  43.637  0.00 99.00           O  
ATOM   1023  HN  ASN A 108      41.830 170.845  41.339  0.00 99.00           H  
ATOM   1024 1HD2 ASN A 108      37.130 171.844  41.355  0.00 99.00           H  
ATOM   1025 2HD2 ASN A 108      36.019 171.238  42.536  0.00 99.00           H  
ATOM   1026  N   PRO A 109      40.185 170.072  45.347  1.00 22.62           N  
ATOM   1027  CA  PRO A 109      40.237 169.089  46.431  1.00 22.33           C  
ATOM   1028  C   PRO A 109      39.453 167.801  46.164  1.00 21.67           C  
ATOM   1029  O   PRO A 109      40.000 166.717  46.389  1.00 21.66           O  
ATOM   1030  CB  PRO A 109      39.652 169.854  47.627  1.00 22.53           C  
ATOM   1031  CG  PRO A 109      39.995 171.268  47.344  1.00 22.70           C  
ATOM   1032  CD  PRO A 109      39.834 171.414  45.853  1.00 22.82           C  
ATOM   1033  N   ILE A 110      38.211 167.907  45.679  1.00 20.96           N  
ATOM   1034  CA  ILE A 110      37.387 166.712  45.409  1.00 20.50           C  
ATOM   1035  C   ILE A 110      37.963 165.901  44.256  1.00 20.03           C  
ATOM   1036  O   ILE A 110      38.119 164.677  44.362  1.00 19.60           O  
ATOM   1037  CB  ILE A 110      35.898 167.061  45.129  1.00 20.67           C  
ATOM   1038  CG1 ILE A 110      35.262 167.759  46.341  1.00 21.46           C  
ATOM   1039  CG2 ILE A 110      35.096 165.812  44.703  1.00 20.84           C  
ATOM   1040  CD1 ILE A 110      35.377 166.994  47.663  1.00 22.35           C  
ATOM   1041  HN  ILE A 110      37.884 168.872  45.513  0.00 99.00           H  
ATOM   1042  N   THR A 111      38.289 166.593  43.168  1.00 19.47           N  
ATOM   1043  CA  THR A 111      38.885 165.967  41.995  1.00 19.29           C  
ATOM   1044  C   THR A 111      40.244 165.353  42.357  1.00 18.82           C  
ATOM   1045  O   THR A 111      40.568 164.248  41.912  1.00 18.56           O  
ATOM   1046  CB  THR A 111      38.982 166.965  40.815  1.00 19.40           C  
ATOM   1047  CG2 THR A 111      39.363 166.252  39.530  1.00 20.02           C  
ATOM   1048  OG1 THR A 111      37.705 167.594  40.621  1.00 20.67           O  
ATOM   1049  HN  THR A 111      38.083 167.614  43.228  0.00 99.00           H  
ATOM   1050  HG1 THR A 111      37.521 168.244  41.365  0.00 99.00           H  
ATOM   1051  N   TYR A 112      41.023 166.056  43.183  1.00 18.47           N  
ATOM   1052  CA  TYR A 112      42.299 165.521  43.666  1.00 18.25           C  
ATOM   1053  C   TYR A 112      42.137 164.189  44.400  1.00 17.44           C  
ATOM   1054  O   TYR A 112      42.883 163.240  44.138  1.00 17.32           O  
ATOM   1055  CB  TYR A 112      43.066 166.522  44.549  1.00 19.22           C  
ATOM   1056  CG  TYR A 112      44.345 165.916  45.086  1.00 20.60           C  
ATOM   1057  CD1 TYR A 112      44.366 165.275  46.325  1.00 22.03           C  
ATOM   1058  CD2 TYR A 112      45.518 165.934  44.334  1.00 22.39           C  
ATOM   1059  CE1 TYR A 112      45.526 164.687  46.813  1.00 22.96           C  
ATOM   1060  CE2 TYR A 112      46.690 165.354  44.816  1.00 23.20           C  
ATOM   1061  CZ  TYR A 112      46.686 164.732  46.057  1.00 22.86           C  
ATOM   1062  OH  TYR A 112      47.838 164.147  46.546  1.00 23.75           O  
ATOM   1063  HN  TYR A 112      40.656 166.986  43.446  0.00 99.00           H  
ATOM   1064  HH  TYR A 112      47.650 163.192  46.764  0.00 99.00           H  
ATOM   1065  N   LEU A 113      41.182 164.122  45.327  1.00 16.46           N  
ATOM   1066  CA  LEU A 113      40.908 162.880  46.054  1.00 15.74           C  
ATOM   1067  C   LEU A 113      40.533 161.741  45.099  1.00 15.26           C  
ATOM   1068  O   LEU A 113      40.999 160.606  45.267  1.00 14.96           O  
ATOM   1069  CB  LEU A 113      39.802 163.074  47.095  1.00 15.80           C  
ATOM   1070  CG  LEU A 113      40.075 163.992  48.295  1.00 16.26           C  
ATOM   1071  CD1 LEU A 113      38.816 164.124  49.144  1.00 16.45           C  
ATOM   1072  CD2 LEU A 113      41.244 163.505  49.143  1.00 16.23           C  
ATOM   1073  HN  LEU A 113      40.663 165.004  45.485  0.00 99.00           H  
ATOM   1074  N   ASP A 114      39.715 162.061  44.099  1.00 14.77           N  
ATOM   1075  CA  ASP A 114      39.256 161.081  43.112  1.00 14.53           C  
ATOM   1076  C   ASP A 114      40.417 160.544  42.269  1.00 14.31           C  
ATOM   1077  O   ASP A 114      40.561 159.325  42.119  1.00 14.27           O  
ATOM   1078  CB  ASP A 114      38.160 161.674  42.218  1.00 14.48           C  
ATOM   1079  CG  ASP A 114      37.271 160.605  41.585  1.00 14.32           C  
ATOM   1080  OD1 ASP A 114      36.920 159.615  42.272  1.00 14.52           O  
ATOM   1081  OD2 ASP A 114      36.916 160.767  40.404  1.00 15.00           O1-
ATOM   1082  HN  ASP A 114      39.428 163.064  44.078  0.00 99.00           H  
ATOM   1083  N   HIS A 115      41.239 161.450  41.732  1.00 14.06           N  
ATOM   1084  CA  HIS A 115      42.428 161.065  40.957  1.00 14.14           C  
ATOM   1085  C   HIS A 115      43.387 160.221  41.797  1.00 14.10           C  
ATOM   1086  O   HIS A 115      43.836 159.153  41.367  1.00 14.00           O  
ATOM   1087  CB  HIS A 115      43.166 162.301  40.429  1.00 14.22           C  
ATOM   1088  CG  HIS A 115      42.584 162.874  39.170  1.00 14.42           C  
ATOM   1089  CD2 HIS A 115      41.427 163.539  38.942  0.00 99.00           C  
ATOM   1090  ND1 HIS A 115      43.229 162.803  37.954  0.00 99.00           N  
ATOM   1091  CE1 HIS A 115      42.499 163.405  37.032  0.00 99.00           C  
ATOM   1092  NE2 HIS A 115      41.396 163.856  37.605  0.00 99.00           N  
ATOM   1093  HN  HIS A 115      40.970 162.438  41.906  0.00 99.00           H  
ATOM   1094  HD1 HIS A 115      44.114 162.362  37.797  0.00 99.00           H  
ATOM   1095  N   ASN A 116      43.691 160.695  43.003  1.00 13.77           N  
ATOM   1096  CA  ASN A 116      44.600 159.967  43.887  1.00 13.84           C  
ATOM   1097  C   ASN A 116      44.095 158.558  44.179  1.00 13.49           C  
ATOM   1098  O   ASN A 116      44.864 157.595  44.114  1.00 13.45           O  
ATOM   1099  CB  ASN A 116      44.830 160.722  45.201  1.00 13.99           C  
ATOM   1100  CG  ASN A 116      45.767 159.974  46.148  1.00 14.62           C  
ATOM   1101  ND2 ASN A 116      45.226 159.490  47.257  0.00 99.00           N  
ATOM   1102  OD1 ASN A 116      46.967 159.846  45.886  0.00 99.00           O  
ATOM   1103  HN  ASN A 116      43.244 161.592  43.251  0.00 99.00           H  
ATOM   1104 1HD2 ASN A 116      44.246 159.620  47.433  0.00 99.00           H  
ATOM   1105 2HD2 ASN A 116      45.788 158.995  47.919  0.00 99.00           H  
ATOM   1106  N   ASN A 117      42.800 158.448  44.482  1.00 13.20           N  
ATOM   1107  CA  ASN A 117      42.182 157.161  44.778  1.00 12.80           C  
ATOM   1108  C   ASN A 117      42.171 156.227  43.571  1.00 12.83           C  
ATOM   1109  O   ASN A 117      42.324 155.015  43.735  1.00 12.86           O  
ATOM   1110  CB  ASN A 117      40.757 157.328  45.316  1.00 12.96           C  
ATOM   1111  CG  ASN A 117      40.111 155.996  45.671  1.00 12.60           C  
ATOM   1112  ND2 ASN A 117      39.147 155.569  44.865  0.00 99.00           N  
ATOM   1113  OD1 ASN A 117      40.463 155.369  46.671  0.00 99.00           O  
ATOM   1114  HN  ASN A 117      42.281 159.349  44.488  0.00 99.00           H  
ATOM   1115 1HD2 ASN A 117      38.887 156.116  44.067  0.00 99.00           H  
ATOM   1116 2HD2 ASN A 117      38.683 154.705  45.050  0.00 99.00           H  
ATOM   1117  N   PHE A 118      41.994 156.778  42.366  1.00 12.36           N  
ATOM   1118  CA  PHE A 118      41.991 155.938  41.166  1.00 12.19           C  
ATOM   1119  C   PHE A 118      43.303 155.165  41.002  1.00 11.85           C  
ATOM   1120  O   PHE A 118      43.290 153.940  40.923  1.00 12.11           O  
ATOM   1121  CB  PHE A 118      41.678 156.714  39.880  1.00 12.34           C  
ATOM   1122  CG  PHE A 118      42.034 155.951  38.637  1.00 12.69           C  
ATOM   1123  CD1 PHE A 118      41.295 154.827  38.261  1.00 13.71           C  
ATOM   1124  CD2 PHE A 118      43.135 156.316  37.871  1.00 13.63           C  
ATOM   1125  CE1 PHE A 118      41.642 154.088  37.127  1.00 13.56           C  
ATOM   1126  CE2 PHE A 118      43.491 155.582  36.731  1.00 13.58           C  
ATOM   1127  CZ  PHE A 118      42.742 154.466  36.363  1.00 13.47           C  
ATOM   1128  HN  PHE A 118      41.867 157.796  42.359  0.00 99.00           H  
ATOM   1129  N   TRP A 119      44.426 155.881  40.942  1.00 11.77           N  
ATOM   1130  CA  TRP A 119      45.725 155.248  40.716  1.00 11.60           C  
ATOM   1131  C   TRP A 119      46.061 154.286  41.853  1.00 11.71           C  
ATOM   1132  O   TRP A 119      46.505 153.149  41.626  1.00 11.71           O  
ATOM   1133  CB  TRP A 119      46.822 156.306  40.560  1.00 11.76           C  
ATOM   1134  CG  TRP A 119      46.598 157.249  39.399  1.00 11.54           C  
ATOM   1135  CD1 TRP A 119      46.193 158.550  39.468  1.00 11.58           C  
ATOM   1136  CD2 TRP A 119      46.762 156.953  38.003  1.00 12.31           C  
ATOM   1137  CE2 TRP A 119      46.436 158.128  37.287  1.00 12.01           C  
ATOM   1138  CE3 TRP A 119      47.150 155.812  37.289  1.00 11.85           C  
ATOM   1139  NE1 TRP A 119      46.092 159.084  38.207  1.00 12.11           N  
ATOM   1140  CZ2 TRP A 119      46.492 158.198  35.888  1.00 12.80           C  
ATOM   1141  CZ3 TRP A 119      47.209 155.881  35.897  1.00 12.36           C  
ATOM   1142  CH2 TRP A 119      46.882 157.068  35.211  1.00 12.06           C  
ATOM   1143  HN  TRP A 119      44.300 156.902  41.068  0.00 99.00           H  
ATOM   1144  HE1 TRP A 119      45.813 160.020  37.992  0.00 99.00           H  
ATOM   1145  N   ARG A 120      45.822 154.744  43.079  1.00 11.62           N  
ATOM   1146  CA  ARG A 120      46.064 153.946  44.274  1.00 11.73           C  
ATOM   1147  C   ARG A 120      45.294 152.628  44.231  1.00 11.72           C  
ATOM   1148  O   ARG A 120      45.854 151.570  44.529  1.00 11.50           O  
ATOM   1149  CB  ARG A 120      45.681 154.750  45.521  1.00 11.85           C  
ATOM   1150  CG  ARG A 120      45.960 154.044  46.834  1.00 12.29           C  
ATOM   1151  CD  ARG A 120      45.650 154.969  48.004  1.00 13.85           C  
ATOM   1152  NE  ARG A 120      44.221 155.277  48.095  1.00 14.09           N  
ATOM   1153  CZ  ARG A 120      43.719 156.280  48.811  1.00 15.70           C  
ATOM   1154  NH1 ARG A 120      44.528 157.078  49.500  1.00 15.56           N1+
ATOM   1155  NH2 ARG A 120      42.411 156.485  48.838  1.00 14.70           N  
ATOM   1156  HN  ARG A 120      45.448 155.718  43.109  0.00 99.00           H  
ATOM   1157  HE  ARG A 120      43.581 154.694  47.586  0.00 99.00           H  
ATOM   1158 1HH1 ARG A 120      45.515 156.953  49.477  0.00 99.00           H  
ATOM   1159 2HH1 ARG A 120      44.136 157.823  50.054  0.00 99.00           H  
ATOM   1160 1HH2 ARG A 120      41.804 155.893  48.301  0.00 99.00           H  
ATOM   1161 2HH2 ARG A 120      42.027 157.225  49.387  0.00 99.00           H  
ATOM   1162  N   THR A 121      44.022 152.699  43.842  1.00 11.63           N  
ATOM   1163  CA  THR A 121      43.146 151.521  43.814  1.00 11.91           C  
ATOM   1164  C   THR A 121      43.576 150.526  42.732  1.00 11.93           C  
ATOM   1165  O   THR A 121      43.543 149.307  42.954  1.00 11.93           O  
ATOM   1166  CB  THR A 121      41.651 151.913  43.683  1.00 11.98           C  
ATOM   1167  CG2 THR A 121      40.746 150.687  43.726  1.00 12.50           C  
ATOM   1168  OG1 THR A 121      41.299 152.769  44.777  1.00 12.30           O  
ATOM   1169  HN  THR A 121      43.704 153.649  43.563  0.00 99.00           H  
ATOM   1170  HG1 THR A 121      41.603 153.710  44.597  0.00 99.00           H  
ATOM   1171  N   MET A 122      43.999 151.042  41.579  1.00 11.61           N  
ATOM   1172  CA  MET A 122      44.535 150.188  40.516  1.00 12.03           C  
ATOM   1173  C   MET A 122      45.664 149.320  41.064  1.00 11.68           C  
ATOM   1174  O   MET A 122      45.687 148.107  40.842  1.00 11.64           O  
ATOM   1175  CB  MET A 122      45.044 151.029  39.341  1.00 12.52           C  
ATOM   1176  CG  MET A 122      43.949 151.745  38.550  1.00 14.70           C  
ATOM   1177  SD  MET A 122      42.810 150.649  37.663  1.00 18.77           S  
ATOM   1178  CE  MET A 122      43.938 149.933  36.475  1.00 21.05           C  
ATOM   1179  HN  MET A 122      43.919 152.069  41.502  0.00 99.00           H  
ATOM   1180  N   ASP A 123      46.583 149.945  41.798  1.00 11.35           N  
ATOM   1181  CA  ASP A 123      47.717 149.225  42.371  1.00 11.14           C  
ATOM   1182  C   ASP A 123      47.309 148.323  43.540  1.00 11.37           C  
ATOM   1183  O   ASP A 123      47.833 147.214  43.672  1.00 11.20           O  
ATOM   1184  CB  ASP A 123      48.828 150.198  42.775  1.00 11.18           C  
ATOM   1185  CG  ASP A 123      49.499 150.862  41.578  1.00 11.53           C  
ATOM   1186  OD1 ASP A 123      49.658 150.206  40.515  1.00 11.08           O  
ATOM   1187  OD2 ASP A 123      49.884 152.043  41.700  1.00 11.82           O1-
ATOM   1188  HN  ASP A 123      46.426 150.961  41.923  0.00 99.00           H  
ATOM   1189  N   ASP A 124      46.365 148.787  44.366  1.00 11.30           N  
ATOM   1190  CA  ASP A 124      45.822 147.990  45.478  1.00 11.88           C  
ATOM   1191  C   ASP A 124      45.248 146.660  44.968  1.00 11.67           C  
ATOM   1192  O   ASP A 124      45.567 145.580  45.479  1.00 12.02           O  
ATOM   1193  CB  ASP A 124      44.699 148.750  46.204  1.00 12.25           C  
ATOM   1194  CG  ASP A 124      45.201 149.883  47.094  1.00 13.99           C  
ATOM   1195  OD1 ASP A 124      46.428 150.025  47.305  1.00 16.21           O  
ATOM   1196  OD2 ASP A 124      44.327 150.632  47.593  1.00 15.99           O1-
ATOM   1197  HN  ASP A 124      46.047 149.757  44.157  0.00 99.00           H  
ATOM   1198  N   MET A 125      44.381 146.757  43.962  1.00 11.36           N  
ATOM   1199  CA  MET A 125      43.779 145.581  43.336  1.00 11.55           C  
ATOM   1200  C   MET A 125      44.847 144.688  42.708  1.00 11.57           C  
ATOM   1201  O   MET A 125      44.777 143.466  42.817  1.00 11.56           O  
ATOM   1202  CB  MET A 125      42.735 145.999  42.290  1.00 11.22           C  
ATOM   1203  CG  MET A 125      41.502 146.676  42.900  1.00 11.35           C  
ATOM   1204  SD  MET A 125      40.324 147.328  41.699  1.00 12.67           S  
ATOM   1205  CE  MET A 125      39.302 145.916  41.344  1.00 12.55           C  
ATOM   1206  HN  MET A 125      44.170 147.732  43.664  0.00 99.00           H  
ATOM   1207  N   GLY A 126      45.833 145.308  42.058  1.00 11.69           N  
ATOM   1208  CA  GLY A 126      46.948 144.576  41.438  1.00 12.21           C  
ATOM   1209  C   GLY A 126      47.715 143.663  42.382  1.00 12.67           C  
ATOM   1210  O   GLY A 126      48.134 142.569  41.986  1.00 12.51           O  
ATOM   1211  HN  GLY A 126      45.748 146.345  42.026  0.00 99.00           H  
ATOM   1212  N   ARG A 127      47.894 144.105  43.629  1.00 13.36           N  
ATOM   1213  CA  ARG A 127      48.649 143.332  44.633  1.00 14.63           C  
ATOM   1214  C   ARG A 127      48.004 141.992  44.978  1.00 14.05           C  
ATOM   1215  O   ARG A 127      48.669 141.093  45.490  1.00 14.44           O  
ATOM   1216  CB  ARG A 127      48.884 144.158  45.904  1.00 14.44           C  
ATOM   1217  CG  ARG A 127      49.865 145.297  45.694  1.00 16.17           C  
ATOM   1218  CD  ARG A 127      50.201 146.054  46.977  1.00 18.30           C  
ATOM   1219  NE  ARG A 127      50.874 147.306  46.633  1.00 23.00           N  
ATOM   1220  CZ  ARG A 127      50.279 148.495  46.554  1.00 24.02           C  
ATOM   1221  NH1 ARG A 127      48.991 148.626  46.834  1.00 25.21           N1+
ATOM   1222  NH2 ARG A 127      50.987 149.565  46.217  1.00 25.90           N  
ATOM   1223  HN  ARG A 127      47.464 145.027  43.831  0.00 99.00           H  
ATOM   1224  HE  ARG A 127      51.866 147.267  46.441  0.00 99.00           H  
ATOM   1225 1HH1 ARG A 127      48.449 147.841  47.128  0.00 99.00           H  
ATOM   1226 2HH1 ARG A 127      48.551 149.527  46.751  0.00 99.00           H  
ATOM   1227 1HH2 ARG A 127      51.970 149.476  46.042  0.00 99.00           H  
ATOM   1228 2HH2 ARG A 127      50.545 150.456  46.137  0.00 99.00           H  
ATOM   1229  N   GLU A 128      46.716 141.855  44.676  1.00 14.01           N  
ATOM   1230  CA  GLU A 128      46.002 140.607  44.921  1.00 13.90           C  
ATOM   1231  C   GLU A 128      46.069 139.632  43.739  1.00 13.17           C  
ATOM   1232  O   GLU A 128      45.550 138.512  43.821  1.00 12.94           O  
ATOM   1233  CB  GLU A 128      44.547 140.889  45.321  1.00 14.45           C  
ATOM   1234  CG  GLU A 128      44.369 141.571  46.699  1.00 16.86           C  
ATOM   1235  CD  GLU A 128      44.985 140.795  47.871  1.00 19.57           C  
ATOM   1236  OE1 GLU A 128      45.184 139.558  47.774  1.00 21.58           O  
ATOM   1237  OE2 GLU A 128      45.268 141.430  48.908  1.00 21.27           O1-
ATOM   1238  HN  GLU A 128      46.273 142.697  44.260  0.00 99.00           H  
ATOM   1239  N   ILE A 129      46.732 140.051  42.662  1.00 12.45           N  
ATOM   1240  CA  ILE A 129      46.806 139.272  41.422  1.00 12.12           C  
ATOM   1241  C   ILE A 129      48.209 138.693  41.192  1.00 11.93           C  
ATOM   1242  O   ILE A 129      49.149 139.438  40.916  1.00 11.81           O  
ATOM   1243  CB  ILE A 129      46.404 140.138  40.193  1.00 12.03           C  
ATOM   1244  CG1 ILE A 129      45.018 140.760  40.405  1.00 11.73           C  
ATOM   1245  CG2 ILE A 129      46.444 139.305  38.914  1.00 12.43           C  
ATOM   1246  CD1 ILE A 129      44.650 141.848  39.403  1.00 12.07           C  
ATOM   1247  HN  ILE A 129      47.194 140.981  42.775  0.00 99.00           H  
ATOM   1248  N   PRO A 130      48.356 137.359  41.307  1.00 11.92           N  
ATOM   1249  CA  PRO A 130      49.660 136.744  41.033  1.00 11.92           C  
ATOM   1250  C   PRO A 130      50.082 136.929  39.572  1.00 12.17           C  
ATOM   1251  O   PRO A 130      49.283 136.679  38.659  1.00 12.03           O  
ATOM   1252  CB  PRO A 130      49.427 135.260  41.359  1.00 12.23           C  
ATOM   1253  CG  PRO A 130      48.211 135.245  42.250  1.00 12.22           C  
ATOM   1254  CD  PRO A 130      47.355 136.358  41.718  1.00 11.71           C  
ATOM   1255  N   SER A 131      51.319 137.376  39.358  1.00 12.11           N  
ATOM   1256  CA  SER A 131      51.836 137.630  38.008  1.00 12.61           C  
ATOM   1257  C   SER A 131      51.818 136.395  37.116  1.00 12.51           C  
ATOM   1258  O   SER A 131      51.539 136.494  35.915  1.00 12.46           O  
ATOM   1259  CB  SER A 131      53.252 138.204  38.065  1.00 12.68           C  
ATOM   1260  OG  SER A 131      53.234 139.537  38.536  1.00 14.67           O  
ATOM   1261  HN  SER A 131      51.881 137.528  40.219  0.00 99.00           H  
ATOM   1262  HG  SER A 131      52.545 140.060  38.034  0.00 99.00           H  
ATOM   1263  N   ASP A 132      52.110 135.237  37.702  1.00 12.84           N  
ATOM   1264  CA  ASP A 132      52.193 133.996  36.931  1.00 13.06           C  
ATOM   1265  C   ASP A 132      50.884 133.207  36.875  1.00 12.74           C  
ATOM   1266  O   ASP A 132      50.825 132.145  36.249  1.00 13.12           O  
ATOM   1267  CB  ASP A 132      53.343 133.105  37.438  1.00 13.48           C  
ATOM   1268  CG  ASP A 132      53.185 132.692  38.898  1.00 16.07           C  
ATOM   1269  OD1 ASP A 132      52.306 133.228  39.607  1.00 18.39           O  
ATOM   1270  OD2 ASP A 132      53.964 131.820  39.347  1.00 19.66           O1-
ATOM   1271  HN  ASP A 132      52.269 135.288  38.722  0.00 99.00           H  
ATOM   1272  N   ALA A 133      49.836 133.728  37.519  1.00 12.44           N  
ATOM   1273  CA  ALA A 133      48.541 133.045  37.580  1.00 12.08           C  
ATOM   1274  C   ALA A 133      47.409 134.002  37.987  1.00 11.67           C  
ATOM   1275  O   ALA A 133      46.827 133.853  39.067  1.00 11.89           O  
ATOM   1276  CB  ALA A 133      48.615 131.858  38.552  1.00 12.33           C  
ATOM   1277  HN  ALA A 133      50.017 134.648  37.967  0.00 99.00           H  
ATOM   1278  N   PRO A 134      47.081 134.987  37.125  1.00 11.45           N  
ATOM   1279  CA  PRO A 134      46.043 135.977  37.481  1.00 11.50           C  
ATOM   1280  C   PRO A 134      44.671 135.390  37.840  1.00 11.65           C  
ATOM   1281  O   PRO A 134      43.929 135.991  38.627  1.00 11.55           O  
ATOM   1282  CB  PRO A 134      45.934 136.851  36.221  1.00 11.42           C  
ATOM   1283  CG  PRO A 134      46.605 136.064  35.129  1.00 11.09           C  
ATOM   1284  CD  PRO A 134      47.660 135.260  35.799  1.00 11.61           C  
ATOM   1285  N   TRP A 135      44.346 134.233  37.269  1.00 12.18           N  
ATOM   1286  CA  TRP A 135      43.087 133.536  37.540  1.00 12.65           C  
ATOM   1287  C   TRP A 135      43.009 133.033  38.990  1.00 12.75           C  
ATOM   1288  O   TRP A 135      41.949 132.586  39.442  1.00 12.91           O  
ATOM   1289  CB  TRP A 135      42.905 132.373  36.550  1.00 13.36           C  
ATOM   1290  CG  TRP A 135      44.121 131.486  36.457  1.00 13.90           C  
ATOM   1291  CD1 TRP A 135      44.411 130.409  37.247  1.00 15.19           C  
ATOM   1292  CD2 TRP A 135      45.217 131.621  35.543  1.00 14.66           C  
ATOM   1293  CE2 TRP A 135      46.136 130.586  35.836  1.00 15.29           C  
ATOM   1294  CE3 TRP A 135      45.516 132.518  34.509  1.00 14.90           C  
ATOM   1295  NE1 TRP A 135      45.616 129.860  36.877  1.00 15.23           N  
ATOM   1296  CZ2 TRP A 135      47.329 130.417  35.123  1.00 15.17           C  
ATOM   1297  CZ3 TRP A 135      46.706 132.349  33.801  1.00 15.21           C  
ATOM   1298  CH2 TRP A 135      47.595 131.306  34.115  1.00 14.96           C  
ATOM   1299  HN  TRP A 135      45.068 133.862  36.609  0.00 99.00           H  
ATOM   1300  HE1 TRP A 135      46.046 129.063  37.298  0.00 99.00           H  
ATOM   1301  N   LYS A 136      44.124 133.110  39.716  1.00 12.67           N  
ATOM   1302  CA  LYS A 136      44.159 132.707  41.126  1.00 13.00           C  
ATOM   1303  C   LYS A 136      43.889 133.858  42.098  1.00 12.73           C  
ATOM   1304  O   LYS A 136      43.896 133.659  43.319  1.00 12.76           O  
ATOM   1305  CB  LYS A 136      45.483 132.019  41.471  1.00 13.18           C  
ATOM   1306  CG  LYS A 136      45.659 130.637  40.852  1.00 14.97           C  
ATOM   1307  CD  LYS A 136      46.960 130.008  41.331  1.00 19.32           C  
ATOM   1308  CE  LYS A 136      47.229 128.679  40.648  1.00 21.79           C  
ATOM   1309  NZ  LYS A 136      48.637 128.219  40.856  1.00 24.39           N1+
ATOM   1310  HN  LYS A 136      44.952 133.474  39.207  0.00 99.00           H  
ATOM   1311  HZ1 LYS A 136      48.795 127.393  40.319  0.00 99.00           H  
ATOM   1312  HZ2 LYS A 136      49.264 128.938  40.562  0.00 99.00           H  
ATOM   1313  HZ3 LYS A 136      48.778 128.025  41.825  0.00 99.00           H  
ATOM   1314  N   ALA A 137      43.652 135.060  41.573  1.00 12.37           N  
ATOM   1315  CA  ALA A 137      43.274 136.183  42.429  1.00 12.02           C  
ATOM   1316  C   ALA A 137      42.002 135.812  43.210  1.00 12.11           C  
ATOM   1317  O   ALA A 137      41.106 135.152  42.668  1.00 12.00           O  
ATOM   1318  CB  ALA A 137      43.059 137.450  41.601  1.00 12.09           C  
ATOM   1319  HN  ALA A 137      43.756 135.124  40.550  0.00 99.00           H  
ATOM   1320  N   PRO A 138      41.926 136.205  44.497  1.00 12.35           N  
ATOM   1321  CA  PRO A 138      40.755 135.876  45.313  1.00 12.25           C  
ATOM   1322  C   PRO A 138      39.407 136.238  44.673  1.00 12.19           C  
ATOM   1323  O   PRO A 138      38.447 135.479  44.810  1.00 12.37           O  
ATOM   1324  CB  PRO A 138      40.991 136.686  46.598  1.00 12.61           C  
ATOM   1325  CG  PRO A 138      42.464 136.776  46.694  1.00 12.89           C  
ATOM   1326  CD  PRO A 138      42.939 136.944  45.275  1.00 12.34           C  
ATOM   1327  N   LEU A 139      39.347 137.371  43.974  1.00 11.70           N  
ATOM   1328  CA  LEU A 139      38.122 137.828  43.323  1.00 12.02           C  
ATOM   1329  C   LEU A 139      38.220 137.738  41.802  1.00 11.72           C  
ATOM   1330  O   LEU A 139      37.595 138.526  41.087  1.00 11.50           O  
ATOM   1331  CB  LEU A 139      37.793 139.264  43.752  1.00 12.31           C  
ATOM   1332  CG  LEU A 139      37.685 139.529  45.258  1.00 13.39           C  
ATOM   1333  CD1 LEU A 139      37.430 140.991  45.536  1.00 15.06           C  
ATOM   1334  CD2 LEU A 139      36.601 138.669  45.890  1.00 15.00           C  
ATOM   1335  HN  LEU A 139      40.246 137.900  43.932  0.00 99.00           H  
ATOM   1336  N   ALA A 140      38.983 136.760  41.318  1.00 11.74           N  
ATOM   1337  CA  ALA A 140      39.244 136.614  39.884  1.00 12.02           C  
ATOM   1338  C   ALA A 140      37.977 136.622  39.030  1.00 12.42           C  
ATOM   1339  O   ALA A 140      37.900 137.352  38.042  1.00 11.97           O  
ATOM   1340  CB  ALA A 140      40.076 135.366  39.607  1.00 12.04           C  
ATOM   1341  HN  ALA A 140      39.372 136.116  42.036  0.00 99.00           H  
ATOM   1342  N   GLU A 141      36.982 135.824  39.409  1.00 12.80           N  
ATOM   1343  CA  GLU A 141      35.771 135.709  38.601  1.00 13.70           C  
ATOM   1344  C   GLU A 141      34.971 137.013  38.588  1.00 13.18           C  
ATOM   1345  O   GLU A 141      34.586 137.494  37.523  1.00 13.06           O  
ATOM   1346  CB  GLU A 141      34.917 134.517  39.042  1.00 14.53           C  
ATOM   1347  CG  GLU A 141      35.598 133.172  38.793  1.00 17.96           C  
ATOM   1348  CD  GLU A 141      34.615 132.032  38.591  1.00 23.14           C  
ATOM   1349  OE1 GLU A 141      33.556 132.017  39.260  1.00 24.70           O  
ATOM   1350  OE2 GLU A 141      34.909 131.147  37.754  1.00 24.77           O1-
ATOM   1351  HN  GLU A 141      37.137 135.313  40.290  0.00 99.00           H  
ATOM   1352  N   GLU A 142      34.761 137.596  39.767  1.00 12.95           N  
ATOM   1353  CA  GLU A 142      34.094 138.892  39.892  1.00 13.09           C  
ATOM   1354  C   GLU A 142      34.745 139.956  39.003  1.00 12.11           C  
ATOM   1355  O   GLU A 142      34.056 140.663  38.264  1.00 11.72           O  
ATOM   1356  CB  GLU A 142      34.116 139.352  41.351  1.00 13.24           C  
ATOM   1357  CG  GLU A 142      33.392 140.660  41.611  1.00 14.98           C  
ATOM   1358  CD  GLU A 142      33.440 141.082  43.072  1.00 15.49           C  
ATOM   1359  OE1 GLU A 142      33.251 142.287  43.341  1.00 19.67           O  
ATOM   1360  OE2 GLU A 142      33.674 140.217  43.945  1.00 19.15           O1-
ATOM   1361  HN  GLU A 142      35.111 137.055  40.585  0.00 99.00           H  
ATOM   1362  N   TRP A 143      36.068 140.061  39.078  1.00 11.27           N  
ATOM   1363  CA  TRP A 143      36.789 141.063  38.298  1.00 10.51           C  
ATOM   1364  C   TRP A 143      36.839 140.748  36.800  1.00 10.42           C  
ATOM   1365  O   TRP A 143      36.823 141.665  35.970  1.00 10.05           O  
ATOM   1366  CB  TRP A 143      38.199 141.276  38.853  1.00 10.45           C  
ATOM   1367  CG  TRP A 143      38.230 141.850  40.255  1.00 10.33           C  
ATOM   1368  CD1 TRP A 143      37.169 142.321  40.980  1.00 10.48           C  
ATOM   1369  CD2 TRP A 143      39.395 142.057  41.068  1.00 10.11           C  
ATOM   1370  CE2 TRP A 143      38.959 142.633  42.285  1.00 10.63           C  
ATOM   1371  CE3 TRP A 143      40.760 141.795  40.892  1.00 10.49           C  
ATOM   1372  NE1 TRP A 143      37.598 142.781  42.208  1.00 10.77           N  
ATOM   1373  CZ2 TRP A 143      39.846 142.958  43.319  1.00 10.86           C  
ATOM   1374  CZ3 TRP A 143      41.642 142.119  41.922  1.00 10.64           C  
ATOM   1375  CH2 TRP A 143      41.179 142.693  43.119  1.00 10.11           C  
ATOM   1376  HN  TRP A 143      36.528 139.392  39.718  0.00 99.00           H  
ATOM   1377  HE1 TRP A 143      37.014 143.160  42.923  0.00 99.00           H  
ATOM   1378  N   ASP A 144      36.894 139.461  36.454  1.00 10.14           N  
ATOM   1379  CA  ASP A 144      36.943 139.044  35.044  1.00 10.37           C  
ATOM   1380  C   ASP A 144      35.607 139.209  34.325  1.00 11.03           C  
ATOM   1381  O   ASP A 144      35.572 139.327  33.095  1.00 11.26           O  
ATOM   1382  CB  ASP A 144      37.415 137.591  34.926  1.00 10.02           C  
ATOM   1383  CG  ASP A 144      38.019 137.278  33.565  1.00 10.33           C  
ATOM   1384  OD1 ASP A 144      38.700 138.162  32.985  1.00  9.50           O  
ATOM   1385  OD2 ASP A 144      37.832 136.135  33.092  1.00 10.54           O1-
ATOM   1386  HN  ASP A 144      36.900 138.794  37.245  0.00 99.00           H  
ATOM   1387  N   ASN A 145      34.516 139.216  35.092  1.00 11.09           N  
ATOM   1388  CA  ASN A 145      33.161 139.304  34.539  1.00 11.75           C  
ATOM   1389  C   ASN A 145      32.686 140.746  34.334  1.00 12.17           C  
ATOM   1390  O   ASN A 145      31.518 140.999  34.006  1.00 12.43           O  
ATOM   1391  CB  ASN A 145      32.183 138.529  35.432  1.00 12.02           C  
ATOM   1392  CG  ASN A 145      32.426 137.023  35.408  1.00 12.51           C  
ATOM   1393  ND2 ASN A 145      33.292 136.588  34.498  0.00 99.00           N  
ATOM   1394  OD1 ASN A 145      31.845 136.261  36.191  0.00 99.00           O  
ATOM   1395  HN  ASN A 145      34.708 139.154  36.116  0.00 99.00           H  
ATOM   1396 1HD2 ASN A 145      33.746 137.235  33.886  0.00 99.00           H  
ATOM   1397 2HD2 ASN A 145      33.492 135.610  34.426  0.00 99.00           H  
ATOM   1398  N   MET A 146      33.623 141.670  34.516  1.00 12.29           N  
ATOM   1399  CA  MET A 146      33.408 143.103  34.477  1.00 13.64           C  
ATOM   1400  C   MET A 146      34.338 143.661  33.408  1.00 11.65           C  
ATOM   1401  O   MET A 146      35.473 143.195  33.289  1.00 11.29           O  
ATOM   1402  CB  MET A 146      33.873 143.658  35.820  1.00 13.89           C  
ATOM   1403  CG  MET A 146      33.054 144.744  36.412  1.00 17.44           C  
ATOM   1404  SD  MET A 146      33.922 145.357  37.879  1.00 19.83           S  
ATOM   1405  CE  MET A 146      33.857 143.943  38.958  1.00 20.67           C  
ATOM   1406  HN  MET A 146      34.586 141.250  34.702  0.00 99.00           H  
ATOM   1407  N   THR A 147      33.882 144.651  32.640  1.00 10.25           N  
ATOM   1408  CA  THR A 147      34.801 145.376  31.746  1.00  9.79           C  
ATOM   1409  C   THR A 147      35.506 146.496  32.519  1.00  9.50           C  
ATOM   1410  O   THR A 147      35.067 146.879  33.610  1.00  9.47           O  
ATOM   1411  CB  THR A 147      34.092 146.000  30.524  1.00  9.85           C  
ATOM   1412  CG2 THR A 147      33.291 144.947  29.735  1.00 10.45           C  
ATOM   1413  OG1 THR A 147      33.216 147.051  30.960  1.00  9.46           O  
ATOM   1414  HN  THR A 147      32.881 144.856  32.720  0.00 99.00           H  
ATOM   1415  HG1 THR A 147      33.059 147.705  30.213  0.00 99.00           H  
ATOM   1416  N   MET A 148      36.582 147.043  31.952  1.00  9.20           N  
ATOM   1417  CA  MET A 148      37.202 148.217  32.566  1.00  9.22           C  
ATOM   1418  C   MET A 148      36.253 149.417  32.601  1.00  9.57           C  
ATOM   1419  O   MET A 148      36.353 150.247  33.509  1.00  9.62           O  
ATOM   1420  CB  MET A 148      38.534 148.577  31.898  1.00  9.16           C  
ATOM   1421  CG  MET A 148      39.729 147.801  32.461  1.00  9.01           C  
ATOM   1422  SD  MET A 148      39.983 148.005  34.243  1.00  9.67           S  
ATOM   1423  CE  MET A 148      40.400 149.752  34.327  1.00 11.44           C  
ATOM   1424  HN  MET A 148      36.914 146.592  31.098  0.00 99.00           H  
ATOM   1425  N   LYS A 149      35.331 149.505  31.643  1.00  9.89           N  
ATOM   1426  CA  LYS A 149      34.331 150.585  31.662  1.00 10.78           C  
ATOM   1427  C   LYS A 149      33.472 150.505  32.923  1.00 10.88           C  
ATOM   1428  O   LYS A 149      33.259 151.513  33.606  1.00 11.06           O  
ATOM   1429  CB  LYS A 149      33.446 150.569  30.408  1.00 10.72           C  
ATOM   1430  CG  LYS A 149      32.485 151.763  30.317  1.00 11.81           C  
ATOM   1431  CD  LYS A 149      31.529 151.637  29.147  1.00 13.78           C  
ATOM   1432  CE  LYS A 149      30.502 152.767  29.127  1.00 17.71           C  
ATOM   1433  NZ  LYS A 149      31.080 154.063  28.660  1.00 20.78           N1+
ATOM   1434  HN  LYS A 149      35.376 148.782  30.915  0.00 99.00           H  
ATOM   1435  HZ1 LYS A 149      32.020 153.913  28.357  0.00 99.00           H  
ATOM   1436  HZ2 LYS A 149      30.533 154.413  27.901  0.00 99.00           H  
ATOM   1437  HZ3 LYS A 149      31.070 154.718  29.414  0.00 99.00           H  
ATOM   1438  N   GLU A 150      32.978 149.307  33.227  1.00 10.94           N  
ATOM   1439  CA  GLU A 150      32.194 149.090  34.444  1.00 11.25           C  
ATOM   1440  C   GLU A 150      32.973 149.454  35.699  1.00 11.63           C  
ATOM   1441  O   GLU A 150      32.414 150.054  36.623  1.00 11.49           O  
ATOM   1442  CB  GLU A 150      31.745 147.640  34.551  1.00 11.58           C  
ATOM   1443  CG  GLU A 150      30.872 147.167  33.429  1.00 13.17           C  
ATOM   1444  CD  GLU A 150      30.482 145.720  33.603  1.00 14.80           C  
ATOM   1445  OE1 GLU A 150      29.857 145.404  34.647  1.00 15.39           O  
ATOM   1446  OE2 GLU A 150      30.794 144.913  32.698  1.00 12.94           O1-
ATOM   1447  HN  GLU A 150      33.191 148.558  32.544  0.00 99.00           H  
ATOM   1448  N   LEU A 151      34.252 149.082  35.740  1.00 11.65           N  
ATOM   1449  CA  LEU A 151      35.082 149.367  36.908  1.00 12.04           C  
ATOM   1450  C   LEU A 151      35.303 150.867  37.078  1.00 12.41           C  
ATOM   1451  O   LEU A 151      35.179 151.382  38.188  1.00 12.90           O  
ATOM   1452  CB  LEU A 151      36.415 148.605  36.872  1.00 11.92           C  
ATOM   1453  CG  LEU A 151      37.349 148.827  38.074  1.00 11.80           C  
ATOM   1454  CD1 LEU A 151      36.662 148.486  39.408  1.00 12.51           C  
ATOM   1455  CD2 LEU A 151      38.635 148.037  37.927  1.00 12.13           C  
ATOM   1456  HN  LEU A 151      34.593 148.591  34.897  0.00 99.00           H  
ATOM   1457  N   LEU A 152      35.605 151.567  35.982  1.00 12.79           N  
ATOM   1458  CA  LEU A 152      35.789 153.021  36.032  1.00 13.41           C  
ATOM   1459  C   LEU A 152      34.506 153.754  36.431  1.00 14.01           C  
ATOM   1460  O   LEU A 152      34.557 154.722  37.198  1.00 13.78           O  
ATOM   1461  CB  LEU A 152      36.340 153.565  34.704  1.00 13.18           C  
ATOM   1462  CG  LEU A 152      37.724 153.076  34.261  1.00 13.50           C  
ATOM   1463  CD1 LEU A 152      38.162 153.807  32.999  1.00 13.10           C  
ATOM   1464  CD2 LEU A 152      38.765 153.243  35.364  1.00 12.91           C  
ATOM   1465  HN  LEU A 152      35.695 151.008  35.117  0.00 99.00           H  
ATOM   1466  N   ASP A 153      33.364 153.278  35.931  1.00 14.77           N  
ATOM   1467  CA  ASP A 153      32.058 153.843  36.286  1.00 15.95           C  
ATOM   1468  C   ASP A 153      31.799 153.751  37.791  1.00 16.42           C  
ATOM   1469  O   ASP A 153      31.202 154.652  38.379  1.00 16.50           O  
ATOM   1470  CB  ASP A 153      30.929 153.145  35.508  1.00 16.28           C  
ATOM   1471  CG  ASP A 153      30.872 153.562  34.040  1.00 17.82           C  
ATOM   1472  OD1 ASP A 153      31.513 154.566  33.657  1.00 18.72           O  
ATOM   1473  OD2 ASP A 153      30.171 152.873  33.264  1.00 19.32           O1-
ATOM   1474  HN  ASP A 153      33.478 152.479  35.275  0.00 99.00           H  
ATOM   1475  N   LYS A 154      32.257 152.665  38.410  1.00 16.80           N  
ATOM   1476  CA  LYS A 154      32.110 152.476  39.855  1.00 17.74           C  
ATOM   1477  C   LYS A 154      33.126 153.293  40.656  1.00 17.61           C  
ATOM   1478  O   LYS A 154      32.799 153.856  41.700  1.00 17.57           O  
ATOM   1479  CB  LYS A 154      32.256 150.997  40.224  1.00 18.08           C  
ATOM   1480  CG  LYS A 154      31.100 150.120  39.774  1.00 20.05           C  
ATOM   1481  CD  LYS A 154      31.304 148.677  40.205  1.00 21.48           C  
ATOM   1482  CE  LYS A 154      30.123 147.812  39.784  1.00 24.29           C  
ATOM   1483  NZ  LYS A 154      29.992 146.604  40.651  1.00 26.45           N1+
ATOM   1484  HN  LYS A 154      32.721 151.973  37.790  0.00 99.00           H  
ATOM   1485  HZ1 LYS A 154      30.903 146.257  40.872  0.00 99.00           H  
ATOM   1486  HZ2 LYS A 154      29.513 146.853  41.491  0.00 99.00           H  
ATOM   1487  HZ3 LYS A 154      29.475 145.903  40.163  0.00 99.00           H  
ATOM   1488  N   LEU A 155      34.357 153.350  40.159  1.00 17.40           N  
ATOM   1489  CA  LEU A 155      35.484 153.886  40.919  1.00 17.49           C  
ATOM   1490  C   LEU A 155      35.618 155.406  40.859  1.00 17.02           C  
ATOM   1491  O   LEU A 155      35.998 156.038  41.852  1.00 16.55           O  
ATOM   1492  CB  LEU A 155      36.783 153.226  40.440  1.00 17.52           C  
ATOM   1493  CG  LEU A 155      38.114 153.474  41.145  1.00 18.63           C  
ATOM   1494  CD1 LEU A 155      38.027 153.100  42.621  1.00 19.46           C  
ATOM   1495  CD2 LEU A 155      39.199 152.659  40.441  1.00 18.57           C  
ATOM   1496  HN  LEU A 155      34.450 152.984  39.186  0.00 99.00           H  
ATOM   1497  N   CYS A 156      35.320 155.986  39.700  1.00 16.71           N  
ATOM   1498  CA  CYS A 156      35.549 157.410  39.470  1.00 16.77           C  
ATOM   1499  C   CYS A 156      34.296 158.233  39.742  1.00 17.14           C  
ATOM   1500  O   CYS A 156      33.285 158.096  39.052  1.00 17.08           O  
ATOM   1501  CB  CYS A 156      36.064 157.647  38.047  1.00 16.62           C  
ATOM   1502  SG  CYS A 156      37.609 156.760  37.672  1.00 15.67           S  
ATOM   1503  HN  CYS A 156      34.917 155.350  38.984  0.00 99.00           H  
ATOM   1504  HG  CYS A 156      38.197 157.347  37.120  0.00 99.00           H  
ATOM   1505  N   TRP A 157      34.378 159.083  40.765  1.00 17.50           N  
ATOM   1506  CA  TRP A 157      33.262 159.944  41.149  1.00 18.07           C  
ATOM   1507  C   TRP A 157      33.280 161.297  40.437  1.00 18.11           C  
ATOM   1508  O   TRP A 157      32.333 162.076  40.568  1.00 18.36           O  
ATOM   1509  CB  TRP A 157      33.216 160.123  42.670  1.00 18.44           C  
ATOM   1510  CG  TRP A 157      32.680 158.918  43.387  1.00 19.20           C  
ATOM   1511  CD1 TRP A 157      33.233 157.667  43.413  1.00 19.39           C  
ATOM   1512  CD2 TRP A 157      31.487 158.843  44.178  1.00 19.80           C  
ATOM   1513  CE2 TRP A 157      31.379 157.515  44.649  1.00 19.78           C  
ATOM   1514  CE3 TRP A 157      30.494 159.769  44.532  1.00 20.02           C  
ATOM   1515  NE1 TRP A 157      32.456 156.817  44.164  1.00 19.82           N  
ATOM   1516  CZ2 TRP A 157      30.318 157.088  45.460  1.00 20.11           C  
ATOM   1517  CZ3 TRP A 157      29.441 159.344  45.337  1.00 19.77           C  
ATOM   1518  CH2 TRP A 157      29.364 158.018  45.794  1.00 19.71           C  
ATOM   1519  HN  TRP A 157      35.293 159.079  41.259  0.00 99.00           H  
ATOM   1520  HE1 TRP A 157      32.643 155.851  44.330  0.00 99.00           H  
ATOM   1521  N   THR A 158      34.350 161.565  39.691  1.00 17.82           N  
ATOM   1522  CA  THR A 158      34.439 162.767  38.856  1.00 17.55           C  
ATOM   1523  C   THR A 158      34.663 162.392  37.393  1.00 17.81           C  
ATOM   1524  O   THR A 158      35.294 161.371  37.103  1.00 17.52           O  
ATOM   1525  CB  THR A 158      35.576 163.729  39.316  1.00 17.59           C  
ATOM   1526  CG2 THR A 158      35.428 164.095  40.787  1.00 17.43           C  
ATOM   1527  OG1 THR A 158      36.861 163.116  39.110  1.00 16.64           O  
ATOM   1528  HN  THR A 158      35.109 160.856  39.751  0.00 99.00           H  
ATOM   1529  HG1 THR A 158      36.890 162.215  39.553  0.00 99.00           H  
ATOM   1530  N   GLU A 159      34.147 163.218  36.482  1.00 18.00           N  
ATOM   1531  CA  GLU A 159      34.400 163.044  35.047  1.00 18.43           C  
ATOM   1532  C   GLU A 159      35.875 163.249  34.705  1.00 17.69           C  
ATOM   1533  O   GLU A 159      36.403 162.581  33.820  1.00 17.78           O  
ATOM   1534  CB  GLU A 159      33.524 163.981  34.202  1.00 19.03           C  
ATOM   1535  CG  GLU A 159      32.085 163.508  34.020  1.00 22.38           C  
ATOM   1536  CD  GLU A 159      31.984 162.125  33.391  1.00 25.73           C  
ATOM   1537  OE1 GLU A 159      32.508 161.922  32.273  1.00 28.17           O  
ATOM   1538  OE2 GLU A 159      31.373 161.242  34.023  1.00 28.31           O1-
ATOM   1539  HN  GLU A 159      33.560 163.982  36.868  0.00 99.00           H  
ATOM   1540  N   SER A 160      36.528 164.168  35.417  1.00 16.88           N  
ATOM   1541  CA  SER A 160      37.953 164.441  35.230  1.00 16.16           C  
ATOM   1542  C   SER A 160      38.790 163.167  35.388  1.00 15.49           C  
ATOM   1543  O   SER A 160      39.601 162.834  34.519  1.00 15.38           O  
ATOM   1544  CB  SER A 160      38.419 165.517  36.216  1.00 16.39           C  
ATOM   1545  OG  SER A 160      39.829 165.681  36.180  1.00 16.78           O  
ATOM   1546  HN  SER A 160      35.939 164.672  36.114  0.00 99.00           H  
ATOM   1547  HG  SER A 160      40.261 164.953  36.709  0.00 99.00           H  
ATOM   1548  N   ALA A 161      38.573 162.448  36.486  1.00 14.93           N  
ATOM   1549  CA  ALA A 161      39.302 161.203  36.734  1.00 14.22           C  
ATOM   1550  C   ALA A 161      38.941 160.124  35.718  1.00 14.19           C  
ATOM   1551  O   ALA A 161      39.829 159.445  35.191  1.00 13.96           O  
ATOM   1552  CB  ALA A 161      39.057 160.706  38.148  1.00 14.18           C  
ATOM   1553  HN  ALA A 161      37.864 162.835  37.132  0.00 99.00           H  
ATOM   1554  N   LYS A 162      37.646 159.974  35.440  1.00 14.07           N  
ATOM   1555  CA  LYS A 162      37.186 158.955  34.491  1.00 14.52           C  
ATOM   1556  C   LYS A 162      37.759 159.194  33.094  1.00 13.93           C  
ATOM   1557  O   LYS A 162      38.138 158.242  32.406  1.00 13.67           O  
ATOM   1558  CB  LYS A 162      35.656 158.881  34.447  1.00 14.49           C  
ATOM   1559  CG  LYS A 162      35.119 157.701  33.630  1.00 15.87           C  
ATOM   1560  CD  LYS A 162      33.624 157.823  33.364  1.00 16.69           C  
ATOM   1561  CE  LYS A 162      32.821 157.546  34.614  1.00 19.34           C  
ATOM   1562  NZ  LYS A 162      31.364 157.425  34.322  1.00 20.22           N1+
ATOM   1563  HN  LYS A 162      37.012 160.621  35.936  0.00 99.00           H  
ATOM   1564  HZ1 LYS A 162      31.026 158.294  33.964  0.00 99.00           H  
ATOM   1565  HZ2 LYS A 162      31.222 156.705  33.644  0.00 99.00           H  
ATOM   1566  HZ3 LYS A 162      30.877 157.195  35.164  0.00 99.00           H  
ATOM   1567  N   GLN A 163      37.829 160.460  32.685  1.00 13.73           N  
ATOM   1568  CA  GLN A 163      38.415 160.811  31.390  1.00 13.90           C  
ATOM   1569  C   GLN A 163      39.895 160.436  31.280  1.00 12.96           C  
ATOM   1570  O   GLN A 163      40.312 159.858  30.275  1.00 13.04           O  
ATOM   1571  CB  GLN A 163      38.216 162.296  31.089  1.00 14.49           C  
ATOM   1572  CG  GLN A 163      36.823 162.642  30.595  1.00 18.14           C  
ATOM   1573  CD  GLN A 163      36.557 164.139  30.597  1.00 23.21           C  
ATOM   1574  NE2 GLN A 163      35.329 164.519  30.256  0.00 99.00           N  
ATOM   1575  OE1 GLN A 163      37.440 164.945  30.903  0.00 99.00           O  
ATOM   1576  HN  GLN A 163      37.443 161.156  33.346  0.00 99.00           H  
ATOM   1577 1HE2 GLN A 163      35.073 165.503  30.248  0.00 99.00           H  
ATOM   1578 2HE2 GLN A 163      34.647 163.807  30.002  0.00 99.00           H  
ATOM   1579  N   LEU A 164      40.680 160.758  32.309  1.00 11.96           N  
ATOM   1580  CA  LEU A 164      42.111 160.445  32.297  1.00 11.28           C  
ATOM   1581  C   LEU A 164      42.335 158.939  32.409  1.00 10.88           C  
ATOM   1582  O   LEU A 164      43.208 158.384  31.737  1.00 10.63           O  
ATOM   1583  CB  LEU A 164      42.863 161.197  33.406  1.00 11.35           C  
ATOM   1584  CG  LEU A 164      44.394 161.054  33.388  1.00 11.41           C  
ATOM   1585  CD1 LEU A 164      45.005 161.628  32.103  1.00 11.89           C  
ATOM   1586  CD2 LEU A 164      45.007 161.706  34.618  1.00 11.59           C  
ATOM   1587  HN  LEU A 164      40.204 161.233  33.093  0.00 99.00           H  
ATOM   1588  N   ALA A 165      41.527 158.281  33.242  1.00 10.41           N  
ATOM   1589  CA  ALA A 165      41.598 156.825  33.403  1.00 10.09           C  
ATOM   1590  C   ALA A 165      41.310 156.116  32.081  1.00  9.87           C  
ATOM   1591  O   ALA A 165      41.948 155.111  31.753  1.00  9.73           O  
ATOM   1592  CB  ALA A 165      40.621 156.358  34.470  1.00 10.42           C  
ATOM   1593  HN  ALA A 165      40.854 158.879  33.759  0.00 99.00           H  
ATOM   1594  N   THR A 166      40.347 156.647  31.328  1.00  9.56           N  
ATOM   1595  CA  THR A 166      39.980 156.087  30.030  1.00  9.57           C  
ATOM   1596  C   THR A 166      41.138 156.206  29.038  1.00  9.64           C  
ATOM   1597  O   THR A 166      41.470 155.244  28.345  1.00  9.43           O  
ATOM   1598  CB  THR A 166      38.686 156.746  29.492  1.00  9.73           C  
ATOM   1599  CG2 THR A 166      38.333 156.226  28.101  1.00  9.85           C  
ATOM   1600  OG1 THR A 166      37.603 156.450  30.394  1.00  9.88           O  
ATOM   1601  HN  THR A 166      39.886 157.483  31.741  0.00 99.00           H  
ATOM   1602  HG1 THR A 166      37.648 157.049  31.198  0.00 99.00           H  
ATOM   1603  N   LEU A 167      41.764 157.381  28.999  1.00  9.50           N  
ATOM   1604  CA  LEU A 167      42.934 157.606  28.156  1.00  9.46           C  
ATOM   1605  C   LEU A 167      44.053 156.624  28.531  1.00  9.35           C  
ATOM   1606  O   LEU A 167      44.675 156.014  27.662  1.00  9.10           O  
ATOM   1607  CB  LEU A 167      43.405 159.064  28.290  1.00 10.02           C  
ATOM   1608  CG  LEU A 167      44.572 159.554  27.414  1.00 10.94           C  
ATOM   1609  CD1 LEU A 167      44.464 161.053  27.191  1.00 11.48           C  
ATOM   1610  CD2 LEU A 167      45.935 159.198  27.994  1.00 11.81           C  
ATOM   1611  HN  LEU A 167      41.352 158.113  29.612  0.00 99.00           H  
ATOM   1612  N   PHE A 168      44.292 156.481  29.836  1.00  9.08           N  
ATOM   1613  CA  PHE A 168      45.273 155.524  30.374  1.00  9.13           C  
ATOM   1614  C   PHE A 168      45.060 154.103  29.838  1.00  9.00           C  
ATOM   1615  O   PHE A 168      46.007 153.470  29.369  1.00  9.24           O  
ATOM   1616  CB  PHE A 168      45.231 155.554  31.906  1.00  9.20           C  
ATOM   1617  CG  PHE A 168      46.039 154.474  32.582  1.00  9.98           C  
ATOM   1618  CD1 PHE A 168      47.422 154.413  32.441  1.00 10.07           C  
ATOM   1619  CD2 PHE A 168      45.408 153.548  33.409  1.00  9.85           C  
ATOM   1620  CE1 PHE A 168      48.169 153.420  33.095  1.00 11.50           C  
ATOM   1621  CE2 PHE A 168      46.142 152.555  34.073  1.00 10.58           C  
ATOM   1622  CZ  PHE A 168      47.524 152.487  33.910  1.00 10.30           C  
ATOM   1623  HN  PHE A 168      43.721 157.107  30.449  0.00 99.00           H  
ATOM   1624  N   VAL A 169      43.821 153.612  29.896  1.00  8.85           N  
ATOM   1625  CA  VAL A 169      43.514 152.274  29.375  1.00  9.00           C  
ATOM   1626  C   VAL A 169      43.773 152.212  27.867  1.00  8.90           C  
ATOM   1627  O   VAL A 169      44.480 151.317  27.394  1.00  8.98           O  
ATOM   1628  CB  VAL A 169      42.066 151.825  29.723  1.00  9.19           C  
ATOM   1629  CG1 VAL A 169      41.722 150.494  29.053  1.00  9.29           C  
ATOM   1630  CG2 VAL A 169      41.900 151.713  31.239  1.00  9.63           C  
ATOM   1631  HN  VAL A 169      43.120 154.234  30.324  0.00 99.00           H  
ATOM   1632  N   ASN A 170      43.245 153.184  27.126  1.00  8.88           N  
ATOM   1633  CA  ASN A 170      43.429 153.235  25.664  1.00  8.63           C  
ATOM   1634  C   ASN A 170      44.906 153.202  25.262  1.00  8.84           C  
ATOM   1635  O   ASN A 170      45.279 152.529  24.302  1.00  9.12           O  
ATOM   1636  CB  ASN A 170      42.815 154.510  25.058  1.00  8.79           C  
ATOM   1637  CG  ASN A 170      41.298 154.641  25.271  1.00  8.97           C  
ATOM   1638  ND2 ASN A 170      40.612 153.546  25.612  0.00 99.00           N  
ATOM   1639  OD1 ASN A 170      40.757 155.739  25.110  0.00 99.00           O  
ATOM   1640  HN  ASN A 170      42.702 153.892  27.653  0.00 99.00           H  
ATOM   1641 1HD2 ASN A 170      41.125 152.685  25.719  0.00 99.00           H  
ATOM   1642 2HD2 ASN A 170      39.638 153.583  25.753  0.00 99.00           H  
ATOM   1643  N   LEU A 171      45.731 153.949  25.994  1.00  8.87           N  
ATOM   1644  CA  LEU A 171      47.156 154.086  25.691  1.00  9.15           C  
ATOM   1645  C   LEU A 171      47.973 152.849  26.062  1.00  9.42           C  
ATOM   1646  O   LEU A 171      48.933 152.502  25.361  1.00  9.38           O  
ATOM   1647  CB  LEU A 171      47.712 155.322  26.405  1.00  8.82           C  
ATOM   1648  CG  LEU A 171      49.185 155.695  26.253  1.00  8.96           C  
ATOM   1649  CD1 LEU A 171      49.593 155.809  24.778  1.00  9.84           C  
ATOM   1650  CD2 LEU A 171      49.416 157.010  26.979  1.00  9.10           C  
ATOM   1651  HN  LEU A 171      45.275 154.428  26.803  0.00 99.00           H  
ATOM   1652  N   CYS A 172      47.602 152.203  27.170  1.00  9.53           N  
ATOM   1653  CA  CYS A 172      48.295 151.012  27.650  1.00 10.30           C  
ATOM   1654  C   CYS A 172      48.079 149.811  26.739  1.00  9.85           C  
ATOM   1655  O   CYS A 172      49.022 149.071  26.452  1.00  9.96           O  
ATOM   1656  CB  CYS A 172      47.827 150.640  29.060  1.00 10.65           C  
ATOM   1657  SG  CYS A 172      48.576 151.587  30.386  1.00 15.01           S  
ATOM   1658  HN  CYS A 172      46.780 152.621  27.656  0.00 99.00           H  
ATOM   1659  HG  CYS A 172      48.904 150.967  31.103  0.00 99.00           H  
ATOM   1660  N   VAL A 173      46.835 149.616  26.294  1.00  9.35           N  
ATOM   1661  CA  VAL A 173      46.456 148.354  25.652  1.00  9.34           C  
ATOM   1662  C   VAL A 173      45.710 148.511  24.315  1.00  9.03           C  
ATOM   1663  O   VAL A 173      45.118 147.551  23.810  1.00  9.19           O  
ATOM   1664  CB  VAL A 173      45.678 147.410  26.634  1.00  9.32           C  
ATOM   1665  CG1 VAL A 173      46.553 147.035  27.836  1.00  9.92           C  
ATOM   1666  CG2 VAL A 173      44.356 148.026  27.091  1.00  9.85           C  
ATOM   1667  HN  VAL A 173      46.188 150.404  26.437  0.00 99.00           H  
ATOM   1668  N   THR A 174      45.750 149.724  23.759  1.00  8.75           N  
ATOM   1669  CA  THR A 174      45.184 150.041  22.432  1.00  8.51           C  
ATOM   1670  C   THR A 174      43.785 149.451  22.216  1.00  8.73           C  
ATOM   1671  O   THR A 174      43.459 148.925  21.145  1.00  8.93           O  
ATOM   1672  CB  THR A 174      46.155 149.681  21.273  1.00  8.73           C  
ATOM   1673  CG2 THR A 174      47.442 150.500  21.384  1.00  9.04           C  
ATOM   1674  OG1 THR A 174      46.467 148.285  21.319  1.00  8.61           O  
ATOM   1675  HN  THR A 174      46.226 150.449  24.350  0.00 99.00           H  
ATOM   1676  HG1 THR A 174      46.937 148.003  20.475  0.00 99.00           H  
ATOM   1677  N   ALA A 175      42.958 149.577  23.250  1.00  8.71           N  
ATOM   1678  CA  ALA A 175      41.607 149.035  23.243  1.00  8.54           C  
ATOM   1679  C   ALA A 175      40.694 149.927  24.080  1.00  8.63           C  
ATOM   1680  O   ALA A 175      41.164 150.704  24.922  1.00  8.43           O  
ATOM   1681  CB  ALA A 175      41.606 147.598  23.777  1.00  8.91           C  
ATOM   1682  HN  ALA A 175      43.362 150.095  24.062  0.00 99.00           H  
ATOM   1683  N   GLU A 176      39.389 149.823  23.844  1.00  8.46           N  
ATOM   1684  CA  GLU A 176      38.412 150.640  24.571  1.00  8.57           C  
ATOM   1685  C   GLU A 176      38.135 150.032  25.939  1.00  8.47           C  
ATOM   1686  O   GLU A 176      38.293 148.831  26.130  1.00  8.72           O  
ATOM   1687  CB  GLU A 176      37.105 150.744  23.786  1.00  8.72           C  
ATOM   1688  CG  GLU A 176      37.241 151.310  22.372  1.00  9.43           C  
ATOM   1689  CD  GLU A 176      37.610 152.785  22.334  1.00 11.14           C  
ATOM   1690  OE1 GLU A 176      37.235 153.548  23.254  1.00 11.07           O  
ATOM   1691  OE2 GLU A 176      38.256 153.201  21.356  1.00 11.71           O1-
ATOM   1692  HN  GLU A 176      39.127 149.132  23.119  0.00 99.00           H  
ATOM   1693  N   THR A 177      37.708 150.857  26.890  1.00  8.28           N  
ATOM   1694  CA  THR A 177      37.498 150.370  28.255  1.00  8.29           C  
ATOM   1695  C   THR A 177      36.423 149.293  28.312  1.00  8.30           C  
ATOM   1696  O   THR A 177      36.500 148.372  29.130  1.00  8.52           O  
ATOM   1697  CB  THR A 177      37.133 151.511  29.220  1.00  8.38           C  
ATOM   1698  CG2 THR A 177      38.308 152.472  29.396  1.00  8.77           C  
ATOM   1699  OG1 THR A 177      36.005 152.227  28.703  1.00  8.17           O  
ATOM   1700  HN  THR A 177      37.545 151.829  26.595  0.00 99.00           H  
ATOM   1701  HG1 THR A 177      35.308 152.344  29.417  0.00 99.00           H  
ATOM   1702  N   HIS A 178      35.421 149.416  27.438  1.00  8.28           N  
ATOM   1703  CA  HIS A 178      34.336 148.425  27.354  1.00  8.37           C  
ATOM   1704  C   HIS A 178      34.711 147.131  26.614  1.00  8.33           C  
ATOM   1705  O   HIS A 178      33.926 146.177  26.614  1.00  8.76           O  
ATOM   1706  CB  HIS A 178      33.088 149.050  26.715  1.00  8.56           C  
ATOM   1707  CG  HIS A 178      33.305 149.492  25.304  1.00  9.39           C  
ATOM   1708  CD2 HIS A 178      33.375 148.787  24.148  0.00 99.00           C  
ATOM   1709  ND1 HIS A 178      33.515 150.811  24.965  0.00 99.00           N  
ATOM   1710  CE1 HIS A 178      33.689 150.902  23.658  0.00 99.00           C  
ATOM   1711  NE2 HIS A 178      33.615 149.689  23.141  0.00 99.00           N  
ATOM   1712  HN  HIS A 178      35.471 150.255  26.832  0.00 99.00           H  
ATOM   1713  HE2 HIS A 178      33.717 149.463  22.169  0.00 99.00           H  
ATOM   1714  N   GLU A 179      35.887 147.100  25.980  1.00  8.30           N  
ATOM   1715  CA  GLU A 179      36.337 145.923  25.231  1.00  8.47           C  
ATOM   1716  C   GLU A 179      37.066 144.892  26.107  1.00  8.31           C  
ATOM   1717  O   GLU A 179      37.075 143.700  25.785  1.00  8.80           O  
ATOM   1718  CB  GLU A 179      37.248 146.341  24.061  1.00  8.35           C  
ATOM   1719  CG  GLU A 179      36.503 146.994  22.883  1.00  8.99           C  
ATOM   1720  CD  GLU A 179      37.423 147.553  21.799  1.00  9.58           C  
ATOM   1721  OE1 GLU A 179      38.619 147.810  22.067  1.00 10.40           O  
ATOM   1722  OE2 GLU A 179      36.930 147.761  20.665  1.00 11.49           O1-
ATOM   1723  HN  GLU A 179      36.446 147.972  26.063  0.00 99.00           H  
ATOM   1724  N   VAL A 180      37.675 145.361  27.200  1.00  8.38           N  
ATOM   1725  CA  VAL A 180      38.633 144.551  27.960  1.00  8.59           C  
ATOM   1726  C   VAL A 180      38.150 144.157  29.359  1.00  8.55           C  
ATOM   1727  O   VAL A 180      37.427 144.919  30.023  1.00  8.48           O  
ATOM   1728  CB  VAL A 180      40.025 145.250  28.064  1.00  8.72           C  
ATOM   1729  CG1 VAL A 180      40.518 145.697  26.697  1.00  9.42           C  
ATOM   1730  CG2 VAL A 180      39.984 146.444  29.022  1.00  8.73           C  
ATOM   1731  HN  VAL A 180      37.416 146.331  27.459  0.00 99.00           H  
ATOM   1732  N   SER A 181      38.567 142.970  29.797  1.00  8.31           N  
ATOM   1733  CA  SER A 181      38.325 142.499  31.157  1.00  8.41           C  
ATOM   1734  C   SER A 181      39.038 143.384  32.180  1.00  8.31           C  
ATOM   1735  O   SER A 181      40.193 143.769  31.975  1.00  8.68           O  
ATOM   1736  CB  SER A 181      38.843 141.066  31.306  1.00  8.67           C  
ATOM   1737  OG  SER A 181      39.112 140.758  32.667  1.00  8.82           O  
ATOM   1738  HN  SER A 181      39.082 142.406  29.082  0.00 99.00           H  
ATOM   1739  HG  SER A 181      38.954 139.785  32.824  0.00 99.00           H  
ATOM   1740  N   ALA A 182      38.355 143.675  33.289  1.00  8.02           N  
ATOM   1741  CA  ALA A 182      38.985 144.371  34.409  1.00  8.21           C  
ATOM   1742  C   ALA A 182      40.110 143.544  35.043  1.00  8.22           C  
ATOM   1743  O   ALA A 182      41.184 144.082  35.316  1.00  8.58           O  
ATOM   1744  CB  ALA A 182      37.956 144.775  35.453  1.00  8.08           C  
ATOM   1745  HN  ALA A 182      37.365 143.371  33.285  0.00 99.00           H  
ATOM   1746  N   LEU A 183      39.868 142.250  35.270  1.00  8.54           N  
ATOM   1747  CA  LEU A 183      40.919 141.370  35.807  1.00  8.63           C  
ATOM   1748  C   LEU A 183      42.174 141.389  34.936  1.00  8.78           C  
ATOM   1749  O   LEU A 183      43.281 141.590  35.444  1.00  8.97           O  
ATOM   1750  CB  LEU A 183      40.434 139.922  35.965  1.00  8.88           C  
ATOM   1751  CG  LEU A 183      41.501 138.930  36.465  1.00  9.00           C  
ATOM   1752  CD1 LEU A 183      41.923 139.241  37.907  1.00  9.46           C  
ATOM   1753  CD2 LEU A 183      40.992 137.495  36.339  1.00  9.40           C  
ATOM   1754  HN  LEU A 183      38.916 141.932  35.046  0.00 99.00           H  
ATOM   1755  N   TRP A 184      41.996 141.182  33.630  1.00  8.75           N  
ATOM   1756  CA  TRP A 184      43.140 141.167  32.720  1.00  8.84           C  
ATOM   1757  C   TRP A 184      43.894 142.508  32.717  1.00  8.65           C  
ATOM   1758  O   TRP A 184      45.117 142.528  32.774  1.00  8.81           O  
ATOM   1759  CB  TRP A 184      42.745 140.746  31.295  1.00  8.86           C  
ATOM   1760  CG  TRP A 184      43.888 140.947  30.347  1.00  9.10           C  
ATOM   1761  CD1 TRP A 184      44.952 140.108  30.140  1.00  9.61           C  
ATOM   1762  CD2 TRP A 184      44.114 142.094  29.526  1.00  8.83           C  
ATOM   1763  CE2 TRP A 184      45.323 141.878  28.829  1.00  9.30           C  
ATOM   1764  CE3 TRP A 184      43.401 143.279  29.298  1.00  9.89           C  
ATOM   1765  NE1 TRP A 184      45.815 140.660  29.220  1.00  9.30           N  
ATOM   1766  CZ2 TRP A 184      45.839 142.810  27.924  1.00  8.59           C  
ATOM   1767  CZ3 TRP A 184      43.914 144.202  28.397  1.00  9.65           C  
ATOM   1768  CH2 TRP A 184      45.119 143.959  27.722  1.00  9.48           C  
ATOM   1769  HN  TRP A 184      41.022 141.039  33.333  0.00 99.00           H  
ATOM   1770  HE1 TRP A 184      46.659 140.242  28.892  0.00 99.00           H  
ATOM   1771  N   PHE A 185      43.172 143.630  32.665  1.00  8.53           N  
ATOM   1772  CA  PHE A 185      43.864 144.923  32.638  1.00  8.59           C  
ATOM   1773  C   PHE A 185      44.620 145.201  33.937  1.00  8.51           C  
ATOM   1774  O   PHE A 185      45.735 145.730  33.919  1.00  8.73           O  
ATOM   1775  CB  PHE A 185      42.920 146.082  32.322  1.00  8.56           C  
ATOM   1776  CG  PHE A 185      43.632 147.399  32.199  1.00  8.26           C  
ATOM   1777  CD1 PHE A 185      44.308 147.731  31.027  1.00  8.64           C  
ATOM   1778  CD2 PHE A 185      43.667 148.285  33.269  1.00  8.90           C  
ATOM   1779  CE1 PHE A 185      44.999 148.942  30.920  1.00  9.63           C  
ATOM   1780  CE2 PHE A 185      44.355 149.496  33.171  1.00  9.30           C  
ATOM   1781  CZ  PHE A 185      45.013 149.826  31.993  1.00  8.77           C  
ATOM   1782  HN  PHE A 185      42.160 143.514  32.647  0.00 99.00           H  
ATOM   1783  N   LEU A 186      44.017 144.828  35.064  1.00  8.76           N  
ATOM   1784  CA  LEU A 186      44.679 145.010  36.357  1.00  8.60           C  
ATOM   1785  C   LEU A 186      45.932 144.139  36.458  1.00  8.96           C  
ATOM   1786  O   LEU A 186      46.943 144.569  37.008  1.00  9.68           O  
ATOM   1787  CB  LEU A 186      43.717 144.712  37.503  1.00  8.95           C  
ATOM   1788  CG  LEU A 186      42.551 145.693  37.675  1.00  8.59           C  
ATOM   1789  CD1 LEU A 186      41.483 145.055  38.536  1.00  9.57           C  
ATOM   1790  CD2 LEU A 186      43.016 147.009  38.285  1.00 10.66           C  
ATOM   1791  HN  LEU A 186      43.081 144.417  34.951  0.00 99.00           H  
ATOM   1792  N   TRP A 187      45.858 142.928  35.908  1.00  8.95           N  
ATOM   1793  CA  TRP A 187      47.028 142.054  35.823  1.00  9.25           C  
ATOM   1794  C   TRP A 187      48.107 142.709  34.975  1.00  9.02           C  
ATOM   1795  O   TRP A 187      49.271 142.763  35.378  1.00  9.36           O  
ATOM   1796  CB  TRP A 187      46.666 140.683  35.238  1.00  9.47           C  
ATOM   1797  CG  TRP A 187      47.891 139.867  34.834  1.00  9.54           C  
ATOM   1798  CD1 TRP A 187      48.694 139.122  35.659  1.00 10.02           C  
ATOM   1799  CD2 TRP A 187      48.441 139.733  33.513  1.00  9.21           C  
ATOM   1800  CE2 TRP A 187      49.574 138.890  33.611  1.00  9.80           C  
ATOM   1801  CE3 TRP A 187      48.081 140.240  32.254  1.00 10.06           C  
ATOM   1802  NE1 TRP A 187      49.708 138.528  34.928  1.00  9.77           N  
ATOM   1803  CZ2 TRP A 187      50.355 138.548  32.500  1.00  9.71           C  
ATOM   1804  CZ3 TRP A 187      48.859 139.901  31.147  1.00  9.64           C  
ATOM   1805  CH2 TRP A 187      49.982 139.062  31.278  1.00  9.90           C  
ATOM   1806  HN  TRP A 187      44.920 142.665  35.554  0.00 99.00           H  
ATOM   1807  HE1 TRP A 187      50.417 137.936  35.299  0.00 99.00           H  
ATOM   1808  N   TYR A 188      47.705 143.203  33.801  1.00  8.96           N  
ATOM   1809  CA  TYR A 188      48.636 143.787  32.833  1.00  8.86           C  
ATOM   1810  C   TYR A 188      49.485 144.896  33.452  1.00  8.97           C  
ATOM   1811  O   TYR A 188      50.702 144.919  33.283  1.00  9.03           O  
ATOM   1812  CB  TYR A 188      47.870 144.304  31.611  1.00  8.80           C  
ATOM   1813  CG  TYR A 188      48.765 144.635  30.438  1.00  8.67           C  
ATOM   1814  CD1 TYR A 188      49.133 143.645  29.521  1.00  9.20           C  
ATOM   1815  CD2 TYR A 188      49.252 145.931  30.244  1.00  9.38           C  
ATOM   1816  CE1 TYR A 188      49.960 143.936  28.438  1.00  9.58           C  
ATOM   1817  CE2 TYR A 188      50.084 146.232  29.158  1.00  8.97           C  
ATOM   1818  CZ  TYR A 188      50.436 145.229  28.267  1.00  8.94           C  
ATOM   1819  OH  TYR A 188      51.245 145.518  27.188  1.00  9.58           O  
ATOM   1820  HN  TYR A 188      46.678 143.137  33.635  0.00 99.00           H  
ATOM   1821  HH  TYR A 188      51.176 144.778  26.522  0.00 99.00           H  
ATOM   1822  N   VAL A 189      48.839 145.802  34.181  1.00  8.86           N  
ATOM   1823  CA  VAL A 189      49.536 146.914  34.826  1.00  9.14           C  
ATOM   1824  C   VAL A 189      50.453 146.413  35.944  1.00  9.38           C  
ATOM   1825  O   VAL A 189      51.616 146.821  36.030  1.00  9.59           O  
ATOM   1826  CB  VAL A 189      48.533 147.953  35.359  1.00  9.16           C  
ATOM   1827  CG1 VAL A 189      49.233 149.024  36.192  1.00  9.50           C  
ATOM   1828  CG2 VAL A 189      47.783 148.587  34.189  1.00  9.10           C  
ATOM   1829  HN  VAL A 189      47.813 145.654  34.251  0.00 99.00           H  
ATOM   1830  N   LYS A 190      49.936 145.514  36.781  1.00  9.70           N  
ATOM   1831  CA  LYS A 190      50.710 144.989  37.914  1.00 10.36           C  
ATOM   1832  C   LYS A 190      51.993 144.269  37.464  1.00 10.15           C  
ATOM   1833  O   LYS A 190      53.056 144.423  38.087  1.00 10.44           O  
ATOM   1834  CB  LYS A 190      49.827 144.070  38.766  1.00 10.91           C  
ATOM   1835  CG  LYS A 190      50.515 143.420  39.958  1.00 13.15           C  
ATOM   1836  CD  LYS A 190      50.996 142.003  39.626  1.00 15.06           C  
ATOM   1837  CE  LYS A 190      51.724 141.381  40.806  1.00 17.14           C  
ATOM   1838  NZ  LYS A 190      50.874 141.346  42.018  1.00 18.24           N1+
ATOM   1839  HN  LYS A 190      48.966 145.224  36.571  0.00 99.00           H  
ATOM   1840  HZ1 LYS A 190      50.666 140.396  42.255  0.00 99.00           H  
ATOM   1841  HZ2 LYS A 190      51.358 141.780  42.779  0.00 99.00           H  
ATOM   1842  HZ3 LYS A 190      50.021 141.839  41.843  0.00 99.00           H  
ATOM   1843  N   GLN A 191      51.899 143.506  36.378  1.00  9.73           N  
ATOM   1844  CA  GLN A 191      53.046 142.719  35.905  1.00  9.62           C  
ATOM   1845  C   GLN A 191      54.111 143.571  35.190  1.00  9.98           C  
ATOM   1846  O   GLN A 191      55.187 143.072  34.839  1.00  9.90           O  
ATOM   1847  CB  GLN A 191      52.592 141.501  35.080  1.00  9.87           C  
ATOM   1848  CG  GLN A 191      51.803 141.831  33.816  1.00  9.67           C  
ATOM   1849  CD  GLN A 191      52.674 141.928  32.577  1.00  9.70           C  
ATOM   1850  NE2 GLN A 191      52.304 142.818  31.668  0.00 99.00           N  
ATOM   1851  OE1 GLN A 191      53.664 141.202  32.434  0.00 99.00           O  
ATOM   1852  HN  GLN A 191      50.980 143.513  35.911  0.00 99.00           H  
ATOM   1853 1HE2 GLN A 191      52.847 142.951  30.815  0.00 99.00           H  
ATOM   1854 2HE2 GLN A 191      51.465 143.372  31.832  0.00 99.00           H  
ATOM   1855  N   CYS A 192      53.812 144.855  34.992  1.00 10.12           N  
ATOM   1856  CA  CYS A 192      54.810 145.825  34.528  1.00 10.57           C  
ATOM   1857  C   CYS A 192      55.456 146.578  35.695  1.00 11.05           C  
ATOM   1858  O   CYS A 192      56.384 147.373  35.489  1.00 12.07           O  
ATOM   1859  CB  CYS A 192      54.188 146.828  33.550  1.00 10.53           C  
ATOM   1860  SG  CYS A 192      53.662 146.140  31.957  1.00 10.91           S  
ATOM   1861  HN  CYS A 192      52.824 145.107  35.192  0.00 99.00           H  
ATOM   1862  HG  CYS A 192      52.784 145.677  32.071  0.00 99.00           H  
ATOM   1863  N   GLY A 193      54.963 146.336  36.910  1.00 11.00           N  
ATOM   1864  CA  GLY A 193      55.483 146.998  38.105  1.00 11.04           C  
ATOM   1865  C   GLY A 193      54.582 148.086  38.667  1.00 11.03           C  
ATOM   1866  O   GLY A 193      54.969 148.790  39.602  1.00 11.42           O  
ATOM   1867  HN  GLY A 193      54.187 145.643  36.932  0.00 99.00           H  
ATOM   1868  N   GLY A 194      53.384 148.228  38.098  1.00 10.83           N  
ATOM   1869  CA  GLY A 194      52.396 149.189  38.611  1.00 10.43           C  
ATOM   1870  C   GLY A 194      52.225 150.467  37.811  1.00 10.49           C  
ATOM   1871  O   GLY A 194      52.934 150.697  36.817  1.00 10.43           O  
ATOM   1872  HN  GLY A 194      53.211 147.617  37.281  0.00 99.00           H  
ATOM   1873  N   THR A 195      51.288 151.306  38.261  1.00 10.37           N  
ATOM   1874  CA  THR A 195      50.881 152.503  37.513  1.00 10.25           C  
ATOM   1875  C   THR A 195      52.022 153.486  37.272  1.00 10.30           C  
ATOM   1876  O   THR A 195      52.228 153.904  36.138  1.00 10.15           O  
ATOM   1877  CB  THR A 195      49.672 153.243  38.159  1.00 10.30           C  
ATOM   1878  CG2 THR A 195      48.416 152.366  38.135  1.00 11.10           C  
ATOM   1879  OG1 THR A 195      49.981 153.598  39.512  1.00 11.03           O  
ATOM   1880  HN  THR A 195      50.876 151.042  39.179  0.00 99.00           H  
ATOM   1881  HG1 THR A 195      49.837 152.811  40.121  0.00 99.00           H  
ATOM   1882  N   THR A 196      52.762 153.854  38.320  1.00 10.13           N  
ATOM   1883  CA  THR A 196      53.854 154.823  38.166  1.00 10.67           C  
ATOM   1884  C   THR A 196      54.906 154.338  37.166  1.00 10.49           C  
ATOM   1885  O   THR A 196      55.317 155.084  36.275  1.00 10.51           O  
ATOM   1886  CB  THR A 196      54.513 155.160  39.517  1.00 10.79           C  
ATOM   1887  CG2 THR A 196      55.598 156.222  39.334  1.00 11.16           C  
ATOM   1888  OG1 THR A 196      53.517 155.674  40.404  1.00 12.21           O  
ATOM   1889  HN  THR A 196      52.508 153.414  39.216  0.00 99.00           H  
ATOM   1890  HG1 THR A 196      52.636 155.214  40.248  0.00 99.00           H  
ATOM   1891  N   ARG A 197      55.326 153.083  37.296  1.00 10.42           N  
ATOM   1892  CA  ARG A 197      56.362 152.537  36.418  1.00 10.16           C  
ATOM   1893  C   ARG A 197      55.904 152.495  34.954  1.00 10.38           C  
ATOM   1894  O   ARG A 197      56.674 152.827  34.050  1.00 10.65           O  
ATOM   1895  CB  ARG A 197      56.794 151.140  36.888  1.00 10.36           C  
ATOM   1896  CG  ARG A 197      58.026 150.574  36.171  1.00 10.62           C  
ATOM   1897  CD  ARG A 197      59.320 151.263  36.615  1.00 10.81           C  
ATOM   1898  NE  ARG A 197      59.762 150.789  37.925  1.00 11.96           N  
ATOM   1899  CZ  ARG A 197      60.763 151.314  38.629  1.00 12.94           C  
ATOM   1900  NH1 ARG A 197      61.445 152.353  38.159  1.00 12.72           N1+
ATOM   1901  NH2 ARG A 197      61.078 150.794  39.812  1.00 13.72           N  
ATOM   1902  HN  ARG A 197      54.870 152.541  38.049  0.00 99.00           H  
ATOM   1903  HE  ARG A 197      59.270 150.003  38.329  0.00 99.00           H  
ATOM   1904 1HH1 ARG A 197      61.206 152.767  37.285  0.00 99.00           H  
ATOM   1905 2HH1 ARG A 197      62.212 152.726  38.692  0.00 99.00           H  
ATOM   1906 1HH2 ARG A 197      60.548 150.025  40.174  0.00 99.00           H  
ATOM   1907 2HH2 ARG A 197      61.839 151.169  40.338  0.00 99.00           H  
ATOM   1908  N   ILE A 198      54.652 152.109  34.723  1.00  9.87           N  
ATOM   1909  CA  ILE A 198      54.153 151.970  33.352  1.00 10.33           C  
ATOM   1910  C   ILE A 198      53.951 153.316  32.633  1.00 10.29           C  
ATOM   1911  O   ILE A 198      54.164 153.412  31.422  1.00 10.52           O  
ATOM   1912  CB  ILE A 198      52.882 151.057  33.287  1.00 10.20           C  
ATOM   1913  CG1 ILE A 198      52.775 150.350  31.930  1.00 10.71           C  
ATOM   1914  CG2 ILE A 198      51.594 151.827  33.667  1.00 11.13           C  
ATOM   1915  CD1 ILE A 198      51.648 149.305  31.862  1.00 10.50           C  
ATOM   1916  HN  ILE A 198      54.084 151.922  35.561  0.00 99.00           H  
ATOM   1917  N   ILE A 199      53.566 154.354  33.375  1.00 10.39           N  
ATOM   1918  CA  ILE A 199      53.269 155.661  32.761  1.00 10.57           C  
ATOM   1919  C   ILE A 199      54.453 156.616  32.678  1.00 10.80           C  
ATOM   1920  O   ILE A 199      54.358 157.661  32.028  1.00 10.77           O  
ATOM   1921  CB  ILE A 199      52.068 156.391  33.450  1.00 10.77           C  
ATOM   1922  CG1 ILE A 199      52.429 156.874  34.862  1.00 12.19           C  
ATOM   1923  CG2 ILE A 199      50.826 155.516  33.454  1.00 10.89           C  
ATOM   1924  CD1 ILE A 199      52.433 158.373  35.007  1.00 15.69           C  
ATOM   1925  HN  ILE A 199      53.495 154.173  34.388  0.00 99.00           H  
ATOM   1926  N   SER A 200      55.556 156.275  33.338  1.00 10.79           N  
ATOM   1927  CA  SER A 200      56.686 157.196  33.444  1.00 10.83           C  
ATOM   1928  C   SER A 200      57.658 157.101  32.278  1.00 11.04           C  
ATOM   1929  O   SER A 200      57.926 156.010  31.753  1.00 11.28           O  
ATOM   1930  CB  SER A 200      57.428 157.003  34.778  1.00 10.77           C  
ATOM   1931  OG  SER A 200      56.606 157.402  35.867  1.00 11.05           O  
ATOM   1932  HN  SER A 200      55.544 155.331  33.757  0.00 99.00           H  
ATOM   1933  HG  SER A 200      56.013 156.643  36.129  0.00 99.00           H  
ATOM   1934  N   THR A 201      58.163 158.262  31.866  1.00 10.99           N  
ATOM   1935  CA  THR A 201      59.303 158.342  30.961  1.00 11.01           C  
ATOM   1936  C   THR A 201      60.567 158.209  31.819  1.00 11.01           C  
ATOM   1937  O   THR A 201      61.110 157.109  31.932  1.00 10.94           O  
ATOM   1938  CB  THR A 201      59.248 159.629  30.098  1.00 11.01           C  
ATOM   1939  CG2 THR A 201      60.461 159.747  29.185  1.00 10.43           C  
ATOM   1940  OG1 THR A 201      58.068 159.577  29.279  1.00 11.44           O  
ATOM   1941  HN  THR A 201      57.674 159.103  32.245  0.00 99.00           H  
ATOM   1942  HG1 THR A 201      57.254 159.790  29.828  0.00 99.00           H  
ATOM   1943  N   THR A 202      61.002 159.292  32.467  1.00 11.21           N  
ATOM   1944  CA  THR A 202      62.078 159.188  33.455  1.00 11.52           C  
ATOM   1945  C   THR A 202      61.662 158.164  34.518  1.00 11.45           C  
ATOM   1946  O   THR A 202      60.573 158.272  35.090  1.00 11.90           O  
ATOM   1947  CB  THR A 202      62.386 160.557  34.113  1.00 11.57           C  
ATOM   1948  CG2 THR A 202      63.517 160.439  35.135  1.00 11.92           C  
ATOM   1949  OG1 THR A 202      62.770 161.497  33.104  1.00 11.64           O  
ATOM   1950  HN  THR A 202      60.531 160.173  32.220  0.00 99.00           H  
ATOM   1951  HG1 THR A 202      61.956 161.890  32.663  0.00 99.00           H  
ATOM   1952  N   ASN A 203      62.529 157.173  34.747  1.00 11.70           N  
ATOM   1953  CA  ASN A 203      62.303 156.066  35.695  1.00 11.79           C  
ATOM   1954  C   ASN A 203      61.144 155.116  35.352  1.00 11.31           C  
ATOM   1955  O   ASN A 203      60.616 154.404  36.221  1.00 11.37           O  
ATOM   1956  CB  ASN A 203      62.184 156.562  37.145  1.00 12.49           C  
ATOM   1957  CG  ASN A 203      62.495 155.465  38.160  1.00 14.29           C  
ATOM   1958  ND2 ASN A 203      61.688 155.393  39.218  0.00 99.00           N  
ATOM   1959  OD1 ASN A 203      63.445 154.684  37.988  0.00 99.00           O  
ATOM   1960  HN  ASN A 203      63.414 157.248  34.179  0.00 99.00           H  
ATOM   1961 1HD2 ASN A 203      60.926 156.036  39.305  0.00 99.00           H  
ATOM   1962 2HD2 ASN A 203      61.843 154.700  39.919  0.00 99.00           H  
ATOM   1963  N   GLY A 204      60.759 155.084  34.080  1.00 10.93           N  
ATOM   1964  CA  GLY A 204      59.677 154.196  33.662  1.00 10.51           C  
ATOM   1965  C   GLY A 204      59.863 153.563  32.302  1.00 10.44           C  
ATOM   1966  O   GLY A 204      60.946 153.631  31.709  1.00 10.38           O  
ATOM   1967  HN  GLY A 204      61.268 155.712  33.445  0.00 99.00           H  
ATOM   1968  N   GLY A 205      58.780 152.963  31.803  1.00 10.19           N  
ATOM   1969  CA  GLY A 205      58.796 152.205  30.551  1.00 10.09           C  
ATOM   1970  C   GLY A 205      59.196 152.980  29.306  1.00 10.08           C  
ATOM   1971  O   GLY A 205      59.638 152.389  28.321  1.00 10.38           O  
ATOM   1972  HN  GLY A 205      57.919 153.082  32.384  0.00 99.00           H  
ATOM   1973  N   GLN A 206      59.047 154.304  29.337  1.00  9.95           N  
ATOM   1974  CA  GLN A 206      59.368 155.121  28.160  1.00  9.91           C  
ATOM   1975  C   GLN A 206      60.706 155.873  28.270  1.00 10.03           C  
ATOM   1976  O   GLN A 206      60.962 156.804  27.502  1.00 10.19           O  
ATOM   1977  CB  GLN A 206      58.215 156.093  27.846  1.00  9.95           C  
ATOM   1978  CG  GLN A 206      56.954 155.428  27.263  1.00  9.86           C  
ATOM   1979  CD  GLN A 206      56.270 154.473  28.225  1.00 11.24           C  
ATOM   1980  NE2 GLN A 206      55.779 155.000  29.344  0.00 99.00           N  
ATOM   1981  OE1 GLN A 206      56.197 153.269  27.969  0.00 99.00           O  
ATOM   1982  HN  GLN A 206      58.701 154.690  30.226  0.00 99.00           H  
ATOM   1983 1HE2 GLN A 206      55.298 154.425  30.025  0.00 99.00           H  
ATOM   1984 2HE2 GLN A 206      55.896 156.000  29.506  0.00 99.00           H  
ATOM   1985  N   GLU A 207      61.577 155.449  29.188  1.00 10.10           N  
ATOM   1986  CA  GLU A 207      62.812 156.200  29.450  1.00 10.44           C  
ATOM   1987  C   GLU A 207      63.760 156.278  28.259  1.00 10.03           C  
ATOM   1988  O   GLU A 207      64.400 157.315  28.030  1.00 10.08           O  
ATOM   1989  CB  GLU A 207      63.567 155.635  30.660  1.00 10.31           C  
ATOM   1990  CG  GLU A 207      64.595 156.623  31.223  1.00 11.16           C  
ATOM   1991  CD  GLU A 207      65.362 156.066  32.399  1.00 11.60           C  
ATOM   1992  OE1 GLU A 207      65.004 156.396  33.551  1.00 13.03           O  
ATOM   1993  OE2 GLU A 207      66.320 155.292  32.175  1.00 13.68           O1-
ATOM   1994  HN  GLU A 207      61.319 154.582  29.677  0.00 99.00           H  
ATOM   1995  N   ARG A 208      63.860 155.186  27.507  1.00 10.18           N  
ATOM   1996  CA  ARG A 208      64.933 155.051  26.523  1.00 10.48           C  
ATOM   1997  C   ARG A 208      64.510 154.439  25.195  1.00 10.40           C  
ATOM   1998  O   ARG A 208      63.477 153.779  25.108  1.00 10.31           O  
ATOM   1999  CB  ARG A 208      66.086 154.229  27.119  1.00 10.92           C  
ATOM   2000  CG  ARG A 208      66.872 154.969  28.186  1.00 11.89           C  
ATOM   2001  CD  ARG A 208      67.654 154.016  29.061  1.00 14.20           C  
ATOM   2002  NE  ARG A 208      68.301 154.710  30.177  1.00 15.20           N  
ATOM   2003  CZ  ARG A 208      69.541 155.198  30.149  1.00 16.87           C  
ATOM   2004  NH1 ARG A 208      70.287 155.091  29.056  1.00 16.93           N1+
ATOM   2005  NH2 ARG A 208      70.038 155.803  31.222  1.00 17.65           N  
ATOM   2006  HN  ARG A 208      63.140 154.468  27.672  0.00 99.00           H  
ATOM   2007  HE  ARG A 208      67.771 154.826  31.026  0.00 99.00           H  
ATOM   2008 1HH1 ARG A 208      69.925 154.661  28.233  0.00 99.00           H  
ATOM   2009 2HH1 ARG A 208      71.227 155.448  29.058  0.00 99.00           H  
ATOM   2010 1HH2 ARG A 208      69.468 155.905  32.041  0.00 99.00           H  
ATOM   2011 2HH2 ARG A 208      70.971 156.155  31.214  0.00 99.00           H  
ATOM   2012  N   LYS A 209      65.334 154.669  24.175  1.00 10.57           N  
ATOM   2013  CA  LYS A 209      65.247 153.978  22.891  1.00 11.10           C  
ATOM   2014  C   LYS A 209      66.640 153.452  22.526  1.00 10.98           C  
ATOM   2015  O   LYS A 209      67.649 153.884  23.097  1.00 11.24           O  
ATOM   2016  CB  LYS A 209      64.756 154.931  21.794  1.00 11.25           C  
ATOM   2017  CG  LYS A 209      63.290 155.354  21.909  1.00 11.79           C  
ATOM   2018  CD  LYS A 209      62.983 156.606  21.079  1.00 12.91           C  
ATOM   2019  CE  LYS A 209      63.236 156.411  19.581  1.00 14.99           C  
ATOM   2020  NZ  LYS A 209      62.058 155.883  18.849  1.00 16.19           N1+
ATOM   2021  HN  LYS A 209      66.064 155.400  24.376  0.00 99.00           H  
ATOM   2022  HZ1 LYS A 209      61.904 154.929  19.108  0.00 99.00           H  
ATOM   2023  HZ2 LYS A 209      61.251 156.426  19.082  0.00 99.00           H  
ATOM   2024  HZ3 LYS A 209      62.224 155.939  17.864  0.00 99.00           H  
ATOM   2025  N   PHE A 210      66.699 152.531  21.572  1.00 11.00           N  
ATOM   2026  CA  PHE A 210      67.981 152.028  21.081  1.00 11.36           C  
ATOM   2027  C   PHE A 210      68.542 152.919  19.975  1.00 11.56           C  
ATOM   2028  O   PHE A 210      67.820 153.322  19.064  1.00 11.84           O  
ATOM   2029  CB  PHE A 210      67.846 150.592  20.560  1.00 11.42           C  
ATOM   2030  CG  PHE A 210      67.611 149.571  21.639  1.00 11.35           C  
ATOM   2031  CD1 PHE A 210      66.414 148.867  21.698  1.00 11.46           C  
ATOM   2032  CD2 PHE A 210      68.586 149.321  22.603  1.00 12.14           C  
ATOM   2033  CE1 PHE A 210      66.189 147.920  22.702  1.00 11.98           C  
ATOM   2034  CE2 PHE A 210      68.370 148.385  23.607  1.00 12.09           C  
ATOM   2035  CZ  PHE A 210      67.168 147.677  23.656  1.00 12.04           C  
ATOM   2036  HN  PHE A 210      65.783 152.207  21.214  0.00 99.00           H  
ATOM   2037  N   VAL A 211      69.835 153.231  20.068  1.00 11.78           N  
ATOM   2038  CA  VAL A 211      70.519 153.955  19.005  1.00 12.15           C  
ATOM   2039  C   VAL A 211      70.508 153.081  17.753  1.00 11.87           C  
ATOM   2040  O   VAL A 211      70.997 151.951  17.773  1.00 12.35           O  
ATOM   2041  CB  VAL A 211      71.974 154.311  19.393  1.00 12.23           C  
ATOM   2042  CG1 VAL A 211      72.700 154.995  18.228  1.00 12.38           C  
ATOM   2043  CG2 VAL A 211      71.996 155.201  20.630  1.00 12.59           C  
ATOM   2044  HN  VAL A 211      70.296 152.921  20.943  0.00 99.00           H  
ATOM   2045  N   GLY A 212      69.922 153.598  16.678  1.00 11.99           N  
ATOM   2046  CA  GLY A 212      69.841 152.858  15.424  1.00 11.69           C  
ATOM   2047  C   GLY A 212      68.589 152.018  15.226  1.00 11.75           C  
ATOM   2048  O   GLY A 212      68.410 151.440  14.158  1.00 11.85           O  
ATOM   2049  HN  GLY A 212      69.536 154.552  16.806  0.00 99.00           H  
ATOM   2050  N   GLY A 213      67.740 151.935  16.255  1.00 11.55           N  
ATOM   2051  CA  GLY A 213      66.441 151.245  16.150  1.00 11.36           C  
ATOM   2052  C   GLY A 213      66.401 149.871  16.793  1.00 11.22           C  
ATOM   2053  O   GLY A 213      67.424 149.180  16.858  1.00 11.19           O  
ATOM   2054  HN  GLY A 213      68.068 152.393  17.128  0.00 99.00           H  
ATOM   2055  N   SER A 214      65.214 149.464  17.251  1.00 11.16           N  
ATOM   2056  CA  SER A 214      65.040 148.174  17.937  1.00 11.03           C  
ATOM   2057  C   SER A 214      65.111 146.975  16.995  1.00 11.02           C  
ATOM   2058  O   SER A 214      65.377 145.852  17.436  1.00 10.98           O  
ATOM   2059  CB  SER A 214      63.716 148.133  18.702  1.00 11.19           C  
ATOM   2060  OG  SER A 214      62.623 148.155  17.807  1.00 11.86           O  
ATOM   2061  HN  SER A 214      64.432 150.127  17.083  0.00 99.00           H  
ATOM   2062  HG  SER A 214      61.838 148.590  18.247  0.00 99.00           H  
ATOM   2063  N   GLY A 215      64.856 147.210  15.709  1.00 10.93           N  
ATOM   2064  CA  GLY A 215      64.910 146.150  14.702  1.00 11.17           C  
ATOM   2065  C   GLY A 215      66.264 145.454  14.656  1.00 11.33           C  
ATOM   2066  O   GLY A 215      66.366 144.299  14.229  1.00 11.68           O  
ATOM   2067  HN  GLY A 215      64.619 148.197  15.486  0.00 99.00           H  
ATOM   2068  N   GLN A 216      67.301 146.162  15.101  1.00 11.37           N  
ATOM   2069  CA  GLN A 216      68.662 145.626  15.164  1.00 11.41           C  
ATOM   2070  C   GLN A 216      68.796 144.414  16.072  1.00 11.61           C  
ATOM   2071  O   GLN A 216      69.702 143.602  15.884  1.00 11.92           O  
ATOM   2072  CB  GLN A 216      69.639 146.700  15.638  1.00 11.60           C  
ATOM   2073  CG  GLN A 216      69.819 147.854  14.676  1.00 12.16           C  
ATOM   2074  CD  GLN A 216      70.722 148.928  15.252  1.00 12.72           C  
ATOM   2075  NE2 GLN A 216      70.251 149.602  16.294  0.00 99.00           N  
ATOM   2076  OE1 GLN A 216      71.841 149.140  14.773  0.00 99.00           O  
ATOM   2077  HN  GLN A 216      67.060 147.133  15.403  0.00 99.00           H  
ATOM   2078 1HE2 GLN A 216      70.806 150.327  16.742  0.00 99.00           H  
ATOM   2079 2HE2 GLN A 216      69.319 149.380  16.643  0.00 99.00           H  
ATOM   2080  N   VAL A 217      67.924 144.296  17.071  1.00 11.38           N  
ATOM   2081  CA  VAL A 217      67.958 143.134  17.961  1.00 11.37           C  
ATOM   2082  C   VAL A 217      67.719 141.859  17.152  1.00 11.45           C  
ATOM   2083  O   VAL A 217      68.548 140.943  17.172  1.00 11.54           O  
ATOM   2084  CB  VAL A 217      66.945 143.242  19.123  1.00 11.05           C  
ATOM   2085  CG1 VAL A 217      66.947 141.968  19.954  1.00 11.37           C  
ATOM   2086  CG2 VAL A 217      67.274 144.433  20.012  1.00 11.16           C  
ATOM   2087  HN  VAL A 217      67.246 145.067  17.161  0.00 99.00           H  
ATOM   2088  N   SER A 218      66.611 141.813  16.416  1.00 11.39           N  
ATOM   2089  CA  SER A 218      66.293 140.636  15.613  1.00 11.54           C  
ATOM   2090  C   SER A 218      67.259 140.457  14.439  1.00 11.86           C  
ATOM   2091  O   SER A 218      67.634 139.325  14.105  1.00 12.07           O  
ATOM   2092  CB  SER A 218      64.842 140.691  15.134  1.00 11.70           C  
ATOM   2093  OG  SER A 218      63.965 140.699  16.249  1.00 11.64           O  
ATOM   2094  HN  SER A 218      66.016 142.656  16.462  0.00 99.00           H  
ATOM   2095  HG  SER A 218      63.616 139.776  16.404  0.00 99.00           H  
ATOM   2096  N   GLU A 219      67.684 141.572  13.843  1.00 11.89           N  
ATOM   2097  CA  GLU A 219      68.589 141.539  12.689  1.00 12.14           C  
ATOM   2098  C   GLU A 219      69.953 140.956  13.064  1.00 12.27           C  
ATOM   2099  O   GLU A 219      70.491 140.094  12.353  1.00 12.50           O  
ATOM   2100  CB  GLU A 219      68.752 142.941  12.091  1.00 12.20           C  
ATOM   2101  CG  GLU A 219      67.507 143.454  11.364  1.00 13.26           C  
ATOM   2102  CD  GLU A 219      67.498 144.964  11.190  1.00 15.29           C  
ATOM   2103  OE1 GLU A 219      68.442 145.636  11.667  1.00 16.08           O  
ATOM   2104  OE2 GLU A 219      66.542 145.481  10.570  1.00 17.16           O1-
ATOM   2105  HN  GLU A 219      67.325 142.452  14.260  0.00 99.00           H  
ATOM   2106  N   ARG A 220      70.504 141.408  14.186  1.00 12.17           N  
ATOM   2107  CA  ARG A 220      71.825 140.945  14.613  1.00 12.76           C  
ATOM   2108  C   ARG A 220      71.822 139.485  15.067  1.00 12.96           C  
ATOM   2109  O   ARG A 220      72.833 138.781  14.908  1.00 12.88           O  
ATOM   2110  CB  ARG A 220      72.440 141.880  15.658  1.00 12.48           C  
ATOM   2111  CG  ARG A 220      72.834 143.220  15.050  1.00 13.01           C  
ATOM   2112  CD  ARG A 220      73.618 144.104  15.988  1.00 14.22           C  
ATOM   2113  NE  ARG A 220      73.907 145.385  15.343  1.00 15.87           N  
ATOM   2114  CZ  ARG A 220      74.779 146.286  15.787  1.00 16.52           C  
ATOM   2115  NH1 ARG A 220      75.478 146.068  16.893  1.00 17.39           N1+
ATOM   2116  NH2 ARG A 220      74.959 147.414  15.110  1.00 17.27           N  
ATOM   2117  HN  ARG A 220      69.939 142.092  14.711  0.00 99.00           H  
ATOM   2118  HE  ARG A 220      73.403 145.603  14.492  0.00 99.00           H  
ATOM   2119 1HH1 ARG A 220      75.376 145.214  17.400  0.00 99.00           H  
ATOM   2120 2HH1 ARG A 220      76.118 146.768  17.224  0.00 99.00           H  
ATOM   2121 1HH2 ARG A 220      74.453 147.572  14.260  0.00 99.00           H  
ATOM   2122 2HH2 ARG A 220      75.598 148.104  15.446  0.00 99.00           H  
ATOM   2123  N   ILE A 221      70.693 139.016  15.602  1.00 13.09           N  
ATOM   2124  CA  ILE A 221      70.549 137.589  15.907  1.00 13.67           C  
ATOM   2125  C   ILE A 221      70.477 136.774  14.611  1.00 14.41           C  
ATOM   2126  O   ILE A 221      71.096 135.705  14.517  1.00 14.52           O  
ATOM   2127  CB  ILE A 221      69.356 137.290  16.851  1.00 13.27           C  
ATOM   2128  CG1 ILE A 221      69.575 137.982  18.200  1.00 13.04           C  
ATOM   2129  CG2 ILE A 221      69.212 135.782  17.082  1.00 12.97           C  
ATOM   2130  CD1 ILE A 221      68.370 137.928  19.145  1.00 13.33           C  
ATOM   2131  HN  ILE A 221      69.962 139.717  15.776  0.00 99.00           H  
ATOM   2132  N   MET A 222      69.766 137.288  13.607  1.00 15.39           N  
ATOM   2133  CA  MET A 222      69.732 136.648  12.289  1.00 17.08           C  
ATOM   2134  C   MET A 222      71.145 136.522  11.715  1.00 17.31           C  
ATOM   2135  O   MET A 222      71.507 135.476  11.158  1.00 17.91           O  
ATOM   2136  CB  MET A 222      68.819 137.409  11.323  1.00 16.89           C  
ATOM   2137  CG  MET A 222      68.869 136.882   9.897  1.00 18.07           C  
ATOM   2138  SD  MET A 222      67.569 137.485   8.831  1.00 19.35           S  
ATOM   2139  CE  MET A 222      67.867 139.257   8.790  1.00 22.28           C  
ATOM   2140  HN  MET A 222      69.253 138.158  13.834  0.00 99.00           H  
ATOM   2141  N   ASP A 223      71.941 137.579  11.869  1.00 17.92           N  
ATOM   2142  CA  ASP A 223      73.332 137.573  11.411  1.00 18.40           C  
ATOM   2143  C   ASP A 223      74.115 136.433  12.066  1.00 18.64           C  
ATOM   2144  O   ASP A 223      74.863 135.716  11.392  1.00 18.77           O  
ATOM   2145  CB  ASP A 223      74.011 138.923  11.682  1.00 18.54           C  
ATOM   2146  CG  ASP A 223      73.407 140.066  10.871  1.00 19.21           C  
ATOM   2147  OD1 ASP A 223      72.725 139.799   9.858  1.00 20.52           O  
ATOM   2148  OD2 ASP A 223      73.628 141.236  11.249  1.00 20.73           O1-
ATOM   2149  HN  ASP A 223      71.497 138.394  12.333  0.00 99.00           H  
ATOM   2150  N   LEU A 224      73.921 136.256  13.371  1.00 18.79           N  
ATOM   2151  CA  LEU A 224      74.576 135.180  14.118  1.00 19.14           C  
ATOM   2152  C   LEU A 224      74.150 133.786  13.655  1.00 19.35           C  
ATOM   2153  O   LEU A 224      74.973 132.868  13.608  1.00 19.89           O  
ATOM   2154  CB  LEU A 224      74.297 135.314  15.617  1.00 19.14           C  
ATOM   2155  CG  LEU A 224      74.851 136.512  16.389  1.00 19.86           C  
ATOM   2156  CD1 LEU A 224      74.282 136.514  17.798  1.00 19.52           C  
ATOM   2157  CD2 LEU A 224      76.379 136.500  16.430  1.00 19.80           C  
ATOM   2158  HN  LEU A 224      73.272 136.940  13.811  0.00 99.00           H  
ATOM   2159  N   LEU A 225      72.870 133.632  13.327  1.00 19.18           N  
ATOM   2160  CA  LEU A 225      72.313 132.327  12.977  1.00 19.28           C  
ATOM   2161  C   LEU A 225      72.534 131.939  11.515  1.00 19.61           C  
ATOM   2162  O   LEU A 225      72.421 130.764  11.162  1.00 19.46           O  
ATOM   2163  CB  LEU A 225      70.820 132.265  13.327  1.00 18.90           C  
ATOM   2164  CG  LEU A 225      70.447 132.347  14.811  1.00 18.63           C  
ATOM   2165  CD1 LEU A 225      68.945 132.580  14.982  1.00 17.87           C  
ATOM   2166  CD2 LEU A 225      70.888 131.099  15.570  1.00 18.50           C  
ATOM   2167  HN  LEU A 225      72.309 134.507  13.341  0.00 99.00           H  
ATOM   2168  N   GLY A 226      72.835 132.927  10.672  1.00 20.01           N  
ATOM   2169  CA  GLY A 226      73.098 132.689   9.250  1.00 20.46           C  
ATOM   2170  C   GLY A 226      71.920 132.097   8.504  1.00 20.68           C  
ATOM   2171  O   GLY A 226      70.788 132.579   8.622  1.00 20.88           O  
ATOM   2172  HN  GLY A 226      72.867 133.873  11.106  0.00 99.00           H  
ATOM   2173  N   ASP A 227      72.187 131.029   7.752  1.00 20.49           N  
ATOM   2174  CA  ASP A 227      71.177 130.413   6.891  1.00 20.45           C  
ATOM   2175  C   ASP A 227      70.104 129.630   7.651  1.00 19.51           C  
ATOM   2176  O   ASP A 227      69.218 129.046   7.034  1.00 19.52           O  
ATOM   2177  CB  ASP A 227      71.838 129.530   5.815  1.00 21.05           C  
ATOM   2178  CG  ASP A 227      72.532 128.295   6.394  1.00 23.27           C  
ATOM   2179  OD1 ASP A 227      72.554 128.112   7.633  1.00 26.35           O  
ATOM   2180  OD2 ASP A 227      73.071 127.496   5.594  1.00 27.22           O1-
ATOM   2181  HN  ASP A 227      73.162 130.676   7.829  0.00 99.00           H  
ATOM   2182  N   ARG A 228      70.198 129.610   8.980  1.00 18.48           N  
ATOM   2183  CA  ARG A 228      69.219 128.916   9.823  1.00 17.70           C  
ATOM   2184  C   ARG A 228      67.871 129.638   9.880  1.00 17.14           C  
ATOM   2185  O   ARG A 228      66.853 129.029  10.213  1.00 16.76           O  
ATOM   2186  CB  ARG A 228      69.765 128.718  11.238  1.00 17.63           C  
ATOM   2187  CG  ARG A 228      70.956 127.765  11.326  1.00 18.24           C  
ATOM   2188  CD  ARG A 228      71.550 127.769  12.725  1.00 19.20           C  
ATOM   2189  NE  ARG A 228      72.799 127.008  12.799  1.00 20.20           N  
ATOM   2190  CZ  ARG A 228      74.005 127.499  12.511  1.00 20.96           C  
ATOM   2191  NH1 ARG A 228      74.157 128.758  12.116  1.00 21.04           N1+
ATOM   2192  NH2 ARG A 228      75.073 126.720  12.613  1.00 21.19           N  
ATOM   2193  HN  ARG A 228      71.017 130.125   9.365  0.00 99.00           H  
ATOM   2194  HE  ARG A 228      72.743 126.044  13.090  0.00 99.00           H  
ATOM   2195 1HH1 ARG A 228      73.365 129.364  12.049  0.00 99.00           H  
ATOM   2196 2HH1 ARG A 228      75.069 129.103  11.886  0.00 99.00           H  
ATOM   2197 1HH2 ARG A 228      74.972 125.772  12.926  0.00 99.00           H  
ATOM   2198 2HH2 ARG A 228      75.978 127.073  12.382  0.00 99.00           H  
ATOM   2199  N   VAL A 229      67.876 130.931   9.569  1.00 16.58           N  
ATOM   2200  CA  VAL A 229      66.637 131.711   9.487  1.00 16.23           C  
ATOM   2201  C   VAL A 229      66.105 131.652   8.058  1.00 16.18           C  
ATOM   2202  O   VAL A 229      66.810 132.020   7.112  1.00 16.23           O  
ATOM   2203  CB  VAL A 229      66.839 133.190   9.920  1.00 16.23           C  
ATOM   2204  CG1 VAL A 229      65.518 133.971   9.818  1.00 16.11           C  
ATOM   2205  CG2 VAL A 229      67.394 133.266  11.338  1.00 16.18           C  
ATOM   2206  HN  VAL A 229      68.815 131.336   9.391  0.00 99.00           H  
ATOM   2207  N   LYS A 230      64.868 131.178   7.919  1.00 15.85           N  
ATOM   2208  CA  LYS A 230      64.221 131.023   6.619  1.00 15.65           C  
ATOM   2209  C   LYS A 230      63.110 132.055   6.479  1.00 15.46           C  
ATOM   2210  O   LYS A 230      62.075 131.955   7.143  1.00 15.55           O  
ATOM   2211  CB  LYS A 230      63.639 129.610   6.456  1.00 15.76           C  
ATOM   2212  CG  LYS A 230      64.547 128.466   6.915  1.00 16.17           C  
ATOM   2213  CD  LYS A 230      65.790 128.335   6.044  1.00 17.44           C  
ATOM   2214  CE  LYS A 230      66.629 127.140   6.468  1.00 18.99           C  
ATOM   2215  NZ  LYS A 230      67.912 127.109   5.711  1.00 20.23           N1+
ATOM   2216  HN  LYS A 230      64.402 130.926   8.820  0.00 99.00           H  
ATOM   2217  HZ1 LYS A 230      67.900 126.342   5.071  0.00 99.00           H  
ATOM   2218  HZ2 LYS A 230      68.019 127.966   5.207  0.00 99.00           H  
ATOM   2219  HZ3 LYS A 230      68.671 127.000   6.351  0.00 99.00           H  
ATOM   2220  N   LEU A 231      63.332 133.039   5.612  1.00 15.36           N  
ATOM   2221  CA  LEU A 231      62.354 134.102   5.371  1.00 15.36           C  
ATOM   2222  C   LEU A 231      61.324 133.696   4.325  1.00 15.32           C  
ATOM   2223  O   LEU A 231      61.611 132.875   3.451  1.00 15.24           O  
ATOM   2224  CB  LEU A 231      63.053 135.395   4.936  1.00 15.42           C  
ATOM   2225  CG  LEU A 231      64.058 136.039   5.897  1.00 15.81           C  
ATOM   2226  CD1 LEU A 231      64.665 137.287   5.269  1.00 16.27           C  
ATOM   2227  CD2 LEU A 231      63.413 136.367   7.245  1.00 17.10           C  
ATOM   2228  HN  LEU A 231      64.250 132.989   5.124  0.00 99.00           H  
ATOM   2229  N   GLU A 232      60.135 134.293   4.418  1.00 15.25           N  
ATOM   2230  CA  GLU A 232      59.000 133.972   3.540  1.00 15.37           C  
ATOM   2231  C   GLU A 232      58.630 132.491   3.600  1.00 15.07           C  
ATOM   2232  O   GLU A 232      58.362 131.850   2.577  1.00 15.15           O  
ATOM   2233  CB  GLU A 232      59.246 134.458   2.106  1.00 15.68           C  
ATOM   2234  CG  GLU A 232      59.282 135.974   1.992  1.00 18.17           C  
ATOM   2235  CD  GLU A 232      59.331 136.448   0.556  1.00 20.83           C  
ATOM   2236  OE1 GLU A 232      60.443 136.521  -0.005  1.00 22.71           O  
ATOM   2237  OE2 GLU A 232      58.259 136.760   0.002  1.00 23.25           O1-
ATOM   2238  HN  GLU A 232      60.076 135.015   5.174  0.00 99.00           H  
ATOM   2239  N   ARG A 233      58.623 131.966   4.825  1.00 14.52           N  
ATOM   2240  CA  ARG A 233      58.180 130.609   5.121  1.00 14.29           C  
ATOM   2241  C   ARG A 233      57.038 130.631   6.138  1.00 13.52           C  
ATOM   2242  O   ARG A 233      57.251 130.300   7.310  1.00 13.44           O  
ATOM   2243  CB  ARG A 233      59.343 129.769   5.667  1.00 14.41           C  
ATOM   2244  CG  ARG A 233      60.102 128.948   4.624  1.00 15.64           C  
ATOM   2245  CD  ARG A 233      60.986 129.814   3.754  1.00 18.10           C  
ATOM   2246  NE  ARG A 233      61.939 129.012   2.991  1.00 19.40           N  
ATOM   2247  CZ  ARG A 233      63.020 129.497   2.388  1.00 21.10           C  
ATOM   2248  NH1 ARG A 233      63.306 130.795   2.450  1.00 21.32           N1+
ATOM   2249  NH2 ARG A 233      63.822 128.678   1.721  1.00 22.14           N  
ATOM   2250  HN  ARG A 233      58.971 132.624   5.569  0.00 99.00           H  
ATOM   2251  HE  ARG A 233      61.765 128.021   2.915  0.00 99.00           H  
ATOM   2252 1HH1 ARG A 233      62.725 131.419   2.967  0.00 99.00           H  
ATOM   2253 2HH1 ARG A 233      64.116 131.149   1.973  0.00 99.00           H  
ATOM   2254 1HH2 ARG A 233      63.621 127.696   1.691  0.00 99.00           H  
ATOM   2255 2HH2 ARG A 233      64.627 129.036   1.249  0.00 99.00           H  
ATOM   2256  N   PRO A 234      55.821 131.024   5.705  1.00 13.30           N  
ATOM   2257  CA  PRO A 234      54.703 130.948   6.647  1.00 12.87           C  
ATOM   2258  C   PRO A 234      54.345 129.494   6.940  1.00 12.90           C  
ATOM   2259  O   PRO A 234      54.180 128.702   6.014  1.00 12.85           O  
ATOM   2260  CB  PRO A 234      53.550 131.647   5.903  1.00 12.87           C  
ATOM   2261  CG  PRO A 234      54.178 132.346   4.738  1.00 13.19           C  
ATOM   2262  CD  PRO A 234      55.398 131.556   4.395  1.00 13.21           C  
ATOM   2263  N   VAL A 235      54.253 129.154   8.224  1.00 12.65           N  
ATOM   2264  CA  VAL A 235      53.872 127.811   8.654  1.00 12.53           C  
ATOM   2265  C   VAL A 235      52.362 127.611   8.503  1.00 12.77           C  
ATOM   2266  O   VAL A 235      51.569 128.465   8.918  1.00 12.66           O  
ATOM   2267  CB  VAL A 235      54.336 127.537  10.108  1.00 12.42           C  
ATOM   2268  CG1 VAL A 235      53.775 126.214  10.637  1.00 12.53           C  
ATOM   2269  CG2 VAL A 235      55.869 127.558  10.192  1.00 12.56           C  
ATOM   2270  HN  VAL A 235      54.476 129.924   8.892  0.00 99.00           H  
ATOM   2271  N   ILE A 236      51.981 126.486   7.894  1.00 12.66           N  
ATOM   2272  CA  ILE A 236      50.578 126.173   7.593  1.00 13.14           C  
ATOM   2273  C   ILE A 236      50.070 124.902   8.284  1.00 12.99           C  
ATOM   2274  O   ILE A 236      48.859 124.710   8.408  1.00 12.75           O  
ATOM   2275  CB  ILE A 236      50.338 126.026   6.053  1.00 12.94           C  
ATOM   2276  CG1 ILE A 236      51.275 124.967   5.445  1.00 13.29           C  
ATOM   2277  CG2 ILE A 236      50.490 127.371   5.354  1.00 13.79           C  
ATOM   2278  CD1 ILE A 236      50.854 124.479   4.057  1.00 14.00           C  
ATOM   2279  HN  ILE A 236      52.768 125.842   7.650  0.00 99.00           H  
ATOM   2280  N   TYR A 237      50.996 124.048   8.726  1.00 13.52           N  
ATOM   2281  CA  TYR A 237      50.653 122.695   9.164  1.00 14.06           C  
ATOM   2282  C   TYR A 237      51.691 122.141  10.128  1.00 14.23           C  
ATOM   2283  O   TYR A 237      52.896 122.217   9.873  1.00 14.00           O  
ATOM   2284  CB  TYR A 237      50.505 121.782   7.932  1.00 14.67           C  
ATOM   2285  CG  TYR A 237      50.118 120.337   8.205  1.00 15.34           C  
ATOM   2286  CD1 TYR A 237      48.859 120.008   8.716  1.00 16.25           C  
ATOM   2287  CD2 TYR A 237      51.004 119.294   7.920  1.00 16.52           C  
ATOM   2288  CE1 TYR A 237      48.499 118.676   8.949  1.00 16.39           C  
ATOM   2289  CE2 TYR A 237      50.653 117.958   8.153  1.00 16.92           C  
ATOM   2290  CZ  TYR A 237      49.401 117.660   8.664  1.00 16.59           C  
ATOM   2291  OH  TYR A 237      49.045 116.346   8.897  1.00 17.14           O  
ATOM   2292  HN  TYR A 237      51.964 124.423   8.733  0.00 99.00           H  
ATOM   2293  HH  TYR A 237      49.821 115.864   9.298  0.00 99.00           H  
ATOM   2294  N   ILE A 238      51.215 121.603  11.248  1.00 14.10           N  
ATOM   2295  CA  ILE A 238      52.079 120.914  12.201  1.00 14.59           C  
ATOM   2296  C   ILE A 238      51.495 119.539  12.513  1.00 15.23           C  
ATOM   2297  O   ILE A 238      50.334 119.424  12.909  1.00 15.28           O  
ATOM   2298  CB  ILE A 238      52.305 121.734  13.498  1.00 14.36           C  
ATOM   2299  CG1 ILE A 238      53.050 123.038  13.183  1.00 14.13           C  
ATOM   2300  CG2 ILE A 238      53.082 120.906  14.530  1.00 14.04           C  
ATOM   2301  CD1 ILE A 238      53.204 123.981  14.357  1.00 14.09           C  
ATOM   2302  HN  ILE A 238      50.190 121.715  11.383  0.00 99.00           H  
ATOM   2303  N   ASP A 239      52.316 118.507  12.317  1.00 16.11           N  
ATOM   2304  CA  ASP A 239      51.899 117.117  12.482  1.00 17.34           C  
ATOM   2305  C   ASP A 239      52.743 116.472  13.578  1.00 17.73           C  
ATOM   2306  O   ASP A 239      53.968 116.386  13.457  1.00 17.70           O  
ATOM   2307  CB  ASP A 239      52.056 116.363  11.148  1.00 17.41           C  
ATOM   2308  CG  ASP A 239      51.472 114.952  11.176  1.00 19.10           C  
ATOM   2309  OD1 ASP A 239      51.330 114.355  12.264  1.00 18.89           O  
ATOM   2310  OD2 ASP A 239      51.172 114.428  10.078  1.00 22.13           O1-
ATOM   2311  HN  ASP A 239      53.286 118.779  12.035  0.00 99.00           H  
ATOM   2312  N   GLN A 240      52.081 116.037  14.651  1.00 18.53           N  
ATOM   2313  CA  GLN A 240      52.758 115.389  15.779  1.00 19.70           C  
ATOM   2314  C   GLN A 240      52.388 113.910  15.951  1.00 20.85           C  
ATOM   2315  O   GLN A 240      52.591 113.340  17.027  1.00 21.19           O  
ATOM   2316  CB  GLN A 240      52.454 116.127  17.083  1.00 19.50           C  
ATOM   2317  CG  GLN A 240      52.817 117.595  17.102  1.00 18.98           C  
ATOM   2318  CD  GLN A 240      52.847 118.141  18.514  1.00 18.07           C  
ATOM   2319  NE2 GLN A 240      51.757 118.785  18.921  0.00 99.00           N  
ATOM   2320  OE1 GLN A 240      53.831 117.974  19.236  0.00 99.00           O  
ATOM   2321  HN  GLN A 240      51.053 116.194  14.619  0.00 99.00           H  
ATOM   2322 1HE2 GLN A 240      51.699 119.168  19.863  0.00 99.00           H  
ATOM   2323 2HE2 GLN A 240      50.978 118.891  18.274  0.00 99.00           H  
ATOM   2324  N   THR A 241      51.862 113.288  14.899  1.00 22.14           N  
ATOM   2325  CA  THR A 241      51.405 111.894  14.988  1.00 23.55           C  
ATOM   2326  C   THR A 241      52.539 110.872  14.887  1.00 24.75           C  
ATOM   2327  O   THR A 241      52.327 109.684  15.144  1.00 24.96           O  
ATOM   2328  CB  THR A 241      50.328 111.565  13.919  1.00 23.51           C  
ATOM   2329  CG2 THR A 241      49.086 112.433  14.109  1.00 23.62           C  
ATOM   2330  OG1 THR A 241      50.859 111.783  12.608  1.00 23.47           O  
ATOM   2331  HN  THR A 241      51.803 113.853  14.036  0.00 99.00           H  
ATOM   2332  HG1 THR A 241      51.030 112.763  12.457  0.00 99.00           H  
ATOM   2333  N   ARG A 242      53.733 111.330  14.514  1.00 25.92           N  
ATOM   2334  CA  ARG A 242      54.877 110.438  14.296  1.00 27.47           C  
ATOM   2335  C   ARG A 242      56.036 110.754  15.244  1.00 27.40           C  
ATOM   2336  O   ARG A 242      55.952 111.689  16.047  1.00 27.48           O  
ATOM   2337  CB  ARG A 242      55.320 110.488  12.829  1.00 27.37           C  
ATOM   2338  CG  ARG A 242      54.210 110.121  11.849  1.00 29.00           C  
ATOM   2339  CD  ARG A 242      54.619 110.328  10.395  1.00 29.73           C  
ATOM   2340  NE  ARG A 242      53.462 110.253   9.499  1.00 34.21           N  
ATOM   2341  CZ  ARG A 242      52.950 109.124   9.009  1.00 36.04           C  
ATOM   2342  NH1 ARG A 242      53.483 107.946   9.318  1.00 37.09           N1+
ATOM   2343  NH2 ARG A 242      51.894 109.171   8.205  1.00 36.97           N  
ATOM   2344  HN  ARG A 242      53.785 112.361  14.393  0.00 99.00           H  
ATOM   2345  HE  ARG A 242      53.020 111.121   9.232  0.00 99.00           H  
ATOM   2346 1HH1 ARG A 242      54.262 107.889   9.938  0.00 99.00           H  
ATOM   2347 2HH1 ARG A 242      53.097 107.107   8.925  0.00 99.00           H  
ATOM   2348 1HH2 ARG A 242      51.475 110.056   7.988  0.00 99.00           H  
ATOM   2349 2HH2 ARG A 242      51.517 108.331   7.821  0.00 99.00           H  
ATOM   2350  N   GLU A 243      57.109 109.966  15.152  1.00 27.66           N  
ATOM   2351  CA  GLU A 243      58.256 110.083  16.060  1.00 28.00           C  
ATOM   2352  C   GLU A 243      58.852 111.489  16.095  1.00 27.22           C  
ATOM   2353  O   GLU A 243      59.098 112.037  17.170  1.00 27.55           O  
ATOM   2354  CB  GLU A 243      59.338 109.056  15.702  1.00 28.02           C  
ATOM   2355  CG  GLU A 243      60.528 109.073  16.648  1.00 29.23           C  
ATOM   2356  CD  GLU A 243      61.636 108.122  16.243  1.00 29.74           C  
ATOM   2357  OE1 GLU A 243      61.815 107.863  15.030  1.00 31.84           O  
ATOM   2358  OE2 GLU A 243      62.337 107.637  17.153  1.00 31.81           O1-
ATOM   2359  HN  GLU A 243      57.064 109.264  14.384  0.00 99.00           H  
ATOM   2360  N   ASN A 244      59.091 112.054  14.914  1.00 26.43           N  
ATOM   2361  CA  ASN A 244      59.547 113.434  14.780  1.00 25.64           C  
ATOM   2362  C   ASN A 244      58.397 114.339  14.352  1.00 24.52           C  
ATOM   2363  O   ASN A 244      57.520 113.918  13.596  1.00 24.34           O  
ATOM   2364  CB  ASN A 244      60.683 113.523  13.759  1.00 26.11           C  
ATOM   2365  CG  ASN A 244      61.920 112.748  14.186  1.00 27.41           C  
ATOM   2366  ND2 ASN A 244      62.595 112.133  13.222  0.00 99.00           N  
ATOM   2367  OD1 ASN A 244      62.269 112.709  15.367  0.00 99.00           O  
ATOM   2368  HN  ASN A 244      58.925 111.427  14.094  0.00 99.00           H  
ATOM   2369 1HD2 ASN A 244      62.282 112.200  12.273  0.00 99.00           H  
ATOM   2370 2HD2 ASN A 244      63.413 111.603  13.440  0.00 99.00           H  
ATOM   2371  N   VAL A 245      58.405 115.578  14.838  1.00 23.17           N  
ATOM   2372  CA  VAL A 245      57.384 116.559  14.469  1.00 21.81           C  
ATOM   2373  C   VAL A 245      57.630 117.053  13.044  1.00 21.02           C  
ATOM   2374  O   VAL A 245      58.772 117.331  12.669  1.00 20.75           O  
ATOM   2375  CB  VAL A 245      57.354 117.757  15.458  1.00 21.85           C  
ATOM   2376  CG1 VAL A 245      56.242 118.740  15.095  1.00 21.82           C  
ATOM   2377  CG2 VAL A 245      57.169 117.269  16.887  1.00 21.44           C  
ATOM   2378  HN  VAL A 245      59.186 115.784  15.491  0.00 99.00           H  
ATOM   2379  N   LEU A 246      56.559 117.147  12.259  1.00 19.84           N  
ATOM   2380  CA  LEU A 246      56.642 117.638  10.885  1.00 19.04           C  
ATOM   2381  C   LEU A 246      56.005 119.022  10.783  1.00 18.24           C  
ATOM   2382  O   LEU A 246      54.855 119.214  11.189  1.00 17.86           O  
ATOM   2383  CB  LEU A 246      55.971 116.660   9.907  1.00 19.35           C  
ATOM   2384  CG  LEU A 246      56.559 115.249   9.767  1.00 20.50           C  
ATOM   2385  CD1 LEU A 246      55.611 114.354   8.972  1.00 21.49           C  
ATOM   2386  CD2 LEU A 246      57.943 115.275   9.123  1.00 21.95           C  
ATOM   2387  HN  LEU A 246      55.668 116.844  12.703  0.00 99.00           H  
ATOM   2388  N   VAL A 247      56.762 119.981  10.251  1.00 17.22           N  
ATOM   2389  CA  VAL A 247      56.281 121.356  10.091  1.00 16.50           C  
ATOM   2390  C   VAL A 247      56.313 121.744   8.616  1.00 16.70           C  
ATOM   2391  O   VAL A 247      57.379 121.750   7.994  1.00 16.29           O  
ATOM   2392  CB  VAL A 247      57.130 122.368  10.915  1.00 16.36           C  
ATOM   2393  CG1 VAL A 247      56.542 123.780  10.813  1.00 15.85           C  
ATOM   2394  CG2 VAL A 247      57.221 121.935  12.375  1.00 15.87           C  
ATOM   2395  HN  VAL A 247      57.713 119.674   9.963  0.00 99.00           H  
ATOM   2396  N   GLU A 248      55.145 122.072   8.067  1.00 16.56           N  
ATOM   2397  CA  GLU A 248      55.040 122.431   6.651  1.00 17.13           C  
ATOM   2398  C   GLU A 248      54.823 123.930   6.465  1.00 16.94           C  
ATOM   2399  O   GLU A 248      54.127 124.573   7.258  1.00 16.27           O  
ATOM   2400  CB  GLU A 248      53.924 121.633   5.964  1.00 16.88           C  
ATOM   2401  CG  GLU A 248      53.937 121.743   4.439  1.00 18.47           C  
ATOM   2402  CD  GLU A 248      52.960 120.803   3.754  1.00 19.02           C  
ATOM   2403  OE1 GLU A 248      51.996 120.343   4.401  1.00 21.91           O  
ATOM   2404  OE2 GLU A 248      53.161 120.529   2.551  1.00 22.44           O1-
ATOM   2405  HN  GLU A 248      54.336 122.052   8.712  0.00 99.00           H  
ATOM   2406  N   THR A 249      55.430 124.476   5.413  1.00 17.20           N  
ATOM   2407  CA  THR A 249      55.296 125.890   5.079  1.00 17.61           C  
ATOM   2408  C   THR A 249      54.453 126.102   3.812  1.00 18.19           C  
ATOM   2409  O   THR A 249      54.228 125.166   3.044  1.00 17.91           O  
ATOM   2410  CB  THR A 249      56.676 126.568   4.918  1.00 17.62           C  
ATOM   2411  CG2 THR A 249      57.512 126.411   6.185  1.00 17.49           C  
ATOM   2412  OG1 THR A 249      57.378 125.978   3.819  1.00 17.60           O  
ATOM   2413  HN  THR A 249      56.005 123.809   4.853  0.00 99.00           H  
ATOM   2414  HG1 THR A 249      57.401 124.977   3.915  0.00 99.00           H  
ATOM   2415  N   LEU A 250      53.999 127.338   3.609  1.00 18.82           N  
ATOM   2416  CA  LEU A 250      53.158 127.701   2.465  1.00 19.90           C  
ATOM   2417  C   LEU A 250      53.864 127.499   1.119  1.00 20.92           C  
ATOM   2418  O   LEU A 250      53.222 127.161   0.125  1.00 21.18           O  
ATOM   2419  CB  LEU A 250      52.659 129.144   2.603  1.00 19.87           C  
ATOM   2420  CG  LEU A 250      51.594 129.671   1.632  1.00 19.66           C  
ATOM   2421  CD1 LEU A 250      50.271 128.916   1.762  1.00 20.03           C  
ATOM   2422  CD2 LEU A 250      51.376 131.158   1.849  1.00 20.01           C  
ATOM   2423  HN  LEU A 250      54.294 128.029   4.337  0.00 99.00           H  
ATOM   2424  N   ASN A 251      55.177 127.723   1.101  1.00 22.10           N  
ATOM   2425  CA  ASN A 251      55.993 127.524  -0.104  1.00 23.47           C  
ATOM   2426  C   ASN A 251      56.444 126.069  -0.291  1.00 24.20           C  
ATOM   2427  O   ASN A 251      57.439 125.796  -0.979  1.00 24.86           O  
ATOM   2428  CB  ASN A 251      57.178 128.510  -0.145  1.00 23.65           C  
ATOM   2429  CG  ASN A 251      58.186 128.288   0.980  1.00 24.35           C  
ATOM   2430  ND2 ASN A 251      57.701 128.207   2.215  0.00 99.00           N  
ATOM   2431  OD1 ASN A 251      59.395 128.210   0.735  0.00 99.00           O  
ATOM   2432  HN  ASN A 251      55.574 128.048   2.007  0.00 99.00           H  
ATOM   2433 1HD2 ASN A 251      56.711 128.287   2.361  0.00 99.00           H  
ATOM   2434 2HD2 ASN A 251      58.312 128.068   2.989  0.00 99.00           H  
ATOM   2435  N   HIS A 252      55.703 125.158   0.346  1.00 24.71           N  
ATOM   2436  CA  HIS A 252      55.774 123.694   0.138  1.00 25.31           C  
ATOM   2437  C   HIS A 252      56.922 122.923   0.811  1.00 24.85           C  
ATOM   2438  O   HIS A 252      57.043 121.704   0.633  1.00 25.36           O  
ATOM   2439  CB  HIS A 252      55.656 123.335  -1.353  1.00 25.99           C  
ATOM   2440  CG  HIS A 252      54.338 123.712  -1.959  1.00 28.13           C  
ATOM   2441  CD2 HIS A 252      53.079 123.653  -1.461  0.00 99.00           C  
ATOM   2442  ND1 HIS A 252      54.225 124.233  -3.230  0.00 99.00           N  
ATOM   2443  CE1 HIS A 252      52.952 124.475  -3.491  0.00 99.00           C  
ATOM   2444  NE2 HIS A 252      52.237 124.133  -2.433  0.00 99.00           N  
ATOM   2445  HN  HIS A 252      55.029 125.583   1.045  0.00 99.00           H  
ATOM   2446  HD1 HIS A 252      54.987 124.401  -3.854  0.00 99.00           H  
ATOM   2447  N   GLU A 253      57.733 123.615   1.607  1.00 23.69           N  
ATOM   2448  CA  GLU A 253      58.864 122.980   2.286  1.00 22.96           C  
ATOM   2449  C   GLU A 253      58.428 122.190   3.519  1.00 22.62           C  
ATOM   2450  O   GLU A 253      57.446 122.540   4.178  1.00 22.37           O  
ATOM   2451  CB  GLU A 253      59.920 124.022   2.667  1.00 22.83           C  
ATOM   2452  CG  GLU A 253      60.608 124.660   1.466  1.00 22.62           C  
ATOM   2453  CD  GLU A 253      61.569 125.781   1.834  1.00 23.09           C  
ATOM   2454  OE1 GLU A 253      61.553 126.256   2.991  1.00 22.65           O  
ATOM   2455  OE2 GLU A 253      62.346 126.197   0.949  1.00 23.74           O1-
ATOM   2456  HN  GLU A 253      57.500 124.621   1.703  0.00 99.00           H  
ATOM   2457  N   MET A 254      59.163 121.119   3.813  1.00 22.33           N  
ATOM   2458  CA  MET A 254      58.919 120.294   4.995  1.00 22.48           C  
ATOM   2459  C   MET A 254      60.108 120.359   5.944  1.00 21.98           C  
ATOM   2460  O   MET A 254      61.261 120.203   5.525  1.00 21.75           O  
ATOM   2461  CB  MET A 254      58.676 118.831   4.612  1.00 23.00           C  
ATOM   2462  CG  MET A 254      57.388 118.535   3.854  1.00 25.40           C  
ATOM   2463  SD  MET A 254      55.837 118.753   4.758  1.00 31.63           S  
ATOM   2464  CE  MET A 254      56.285 118.427   6.468  1.00 27.25           C  
ATOM   2465  HN  MET A 254      59.926 120.919   3.127  0.00 99.00           H  
ATOM   2466  N   TYR A 255      59.824 120.576   7.224  1.00 21.29           N  
ATOM   2467  CA  TYR A 255      60.857 120.580   8.251  1.00 20.98           C  
ATOM   2468  C   TYR A 255      60.561 119.536   9.315  1.00 20.94           C  
ATOM   2469  O   TYR A 255      59.414 119.362   9.727  1.00 20.98           O  
ATOM   2470  CB  TYR A 255      61.011 121.978   8.862  1.00 20.69           C  
ATOM   2471  CG  TYR A 255      61.541 122.984   7.868  1.00 20.22           C  
ATOM   2472  CD1 TYR A 255      60.682 123.647   6.985  1.00 19.74           C  
ATOM   2473  CD2 TYR A 255      62.906 123.258   7.791  1.00 19.59           C  
ATOM   2474  CE1 TYR A 255      61.173 124.556   6.054  1.00 19.76           C  
ATOM   2475  CE2 TYR A 255      63.406 124.166   6.868  1.00 19.89           C  
ATOM   2476  CZ  TYR A 255      62.537 124.811   6.006  1.00 20.05           C  
ATOM   2477  OH  TYR A 255      63.038 125.708   5.095  1.00 20.66           O  
ATOM   2478  HN  TYR A 255      58.817 120.740   7.424  0.00 99.00           H  
ATOM   2479  HH  TYR A 255      62.398 125.796   4.333  0.00 99.00           H  
ATOM   2480  N   GLU A 256      61.605 118.829   9.737  1.00 20.89           N  
ATOM   2481  CA  GLU A 256      61.482 117.762  10.717  1.00 21.08           C  
ATOM   2482  C   GLU A 256      62.290 118.109  11.965  1.00 20.55           C  
ATOM   2483  O   GLU A 256      63.462 118.491  11.869  1.00 20.65           O  
ATOM   2484  CB  GLU A 256      61.966 116.449  10.106  1.00 21.47           C  
ATOM   2485  CG  GLU A 256      61.382 115.212  10.747  1.00 23.25           C  
ATOM   2486  CD  GLU A 256      61.727 113.940   9.992  1.00 24.95           C  
ATOM   2487  OE1 GLU A 256      62.106 112.952  10.652  1.00 27.61           O  
ATOM   2488  OE2 GLU A 256      61.622 113.928   8.744  1.00 27.25           O1-
ATOM   2489  HN  GLU A 256      62.515 119.107   9.305  0.00 99.00           H  
ATOM   2490  N   ALA A 257      61.660 117.983  13.132  1.00 19.74           N  
ATOM   2491  CA  ALA A 257      62.294 118.381  14.389  1.00 18.92           C  
ATOM   2492  C   ALA A 257      61.866 117.526  15.578  1.00 18.36           C  
ATOM   2493  O   ALA A 257      60.849 116.835  15.527  1.00 18.46           O  
ATOM   2494  CB  ALA A 257      62.020 119.861  14.674  1.00 19.17           C  
ATOM   2495  HN  ALA A 257      60.704 117.588  13.073  0.00 99.00           H  
ATOM   2496  N   LYS A 258      62.654 117.584  16.649  1.00 17.74           N  
ATOM   2497  CA  LYS A 258      62.307 116.920  17.901  1.00 17.47           C  
ATOM   2498  C   LYS A 258      61.224 117.702  18.650  1.00 16.76           C  
ATOM   2499  O   LYS A 258      60.303 117.106  19.219  1.00 16.39           O  
ATOM   2500  CB  LYS A 258      63.544 116.756  18.791  1.00 17.57           C  
ATOM   2501  CG  LYS A 258      64.620 115.827  18.232  1.00 18.35           C  
ATOM   2502  CD  LYS A 258      65.803 115.729  19.194  1.00 18.75           C  
ATOM   2503  CE  LYS A 258      66.896 114.808  18.656  1.00 20.52           C  
ATOM   2504  NZ  LYS A 258      67.576 115.366  17.448  1.00 22.38           N1+
ATOM   2505  HN  LYS A 258      63.526 118.136  16.517  0.00 99.00           H  
ATOM   2506  HZ1 LYS A 258      67.215 116.278  17.259  0.00 99.00           H  
ATOM   2507  HZ2 LYS A 258      68.558 115.423  17.621  0.00 99.00           H  
ATOM   2508  HZ3 LYS A 258      67.404 114.768  16.668  0.00 99.00           H  
ATOM   2509  N   TYR A 259      61.350 119.030  18.641  1.00 15.98           N  
ATOM   2510  CA  TYR A 259      60.412 119.930  19.323  1.00 15.45           C  
ATOM   2511  C   TYR A 259      60.143 121.177  18.487  1.00 14.72           C  
ATOM   2512  O   TYR A 259      60.912 121.507  17.582  1.00 14.56           O  
ATOM   2513  CB  TYR A 259      60.964 120.369  20.683  1.00 15.97           C  
ATOM   2514  CG  TYR A 259      61.328 119.242  21.613  1.00 16.73           C  
ATOM   2515  CD1 TYR A 259      62.621 118.730  21.638  1.00 16.98           C  
ATOM   2516  CD2 TYR A 259      60.384 118.693  22.479  1.00 17.63           C  
ATOM   2517  CE1 TYR A 259      62.968 117.692  22.498  1.00 17.98           C  
ATOM   2518  CE2 TYR A 259      60.719 117.655  23.344  1.00 18.77           C  
ATOM   2519  CZ  TYR A 259      62.015 117.160  23.344  1.00 18.46           C  
ATOM   2520  OH  TYR A 259      62.360 116.131  24.195  1.00 19.64           O  
ATOM   2521  HN  TYR A 259      62.179 119.379  18.105  0.00 99.00           H  
ATOM   2522  HH  TYR A 259      62.869 116.504  24.968  0.00 99.00           H  
ATOM   2523  N   VAL A 260      59.056 121.871  18.817  1.00 13.83           N  
ATOM   2524  CA  VAL A 260      58.685 123.121  18.155  1.00 13.15           C  
ATOM   2525  C   VAL A 260      58.439 124.206  19.202  1.00 12.68           C  
ATOM   2526  O   VAL A 260      57.859 123.941  20.258  1.00 12.87           O  
ATOM   2527  CB  VAL A 260      57.407 122.938  17.290  1.00 13.08           C  
ATOM   2528  CG1 VAL A 260      56.912 124.271  16.730  1.00 13.53           C  
ATOM   2529  CG2 VAL A 260      57.658 121.944  16.157  1.00 13.56           C  
ATOM   2530  HN  VAL A 260      58.492 121.447  19.588  0.00 99.00           H  
ATOM   2531  N   ILE A 261      58.898 125.423  18.913  1.00 12.22           N  
ATOM   2532  CA  ILE A 261      58.489 126.595  19.690  1.00 11.72           C  
ATOM   2533  C   ILE A 261      57.574 127.467  18.828  1.00 11.55           C  
ATOM   2534  O   ILE A 261      57.961 127.894  17.742  1.00 11.52           O  
ATOM   2535  CB  ILE A 261      59.688 127.440  20.176  1.00 11.89           C  
ATOM   2536  CG1 ILE A 261      60.524 126.659  21.200  1.00 11.48           C  
ATOM   2537  CG2 ILE A 261      59.200 128.759  20.793  1.00 11.92           C  
ATOM   2538  CD1 ILE A 261      61.832 127.348  21.637  1.00 11.98           C  
ATOM   2539  HN  ILE A 261      59.552 125.467  18.113  0.00 99.00           H  
ATOM   2540  N   SER A 262      56.362 127.714  19.318  1.00 11.11           N  
ATOM   2541  CA  SER A 262      55.443 128.655  18.681  1.00 10.88           C  
ATOM   2542  C   SER A 262      55.699 130.041  19.270  1.00 11.02           C  
ATOM   2543  O   SER A 262      55.378 130.289  20.431  1.00 11.18           O  
ATOM   2544  CB  SER A 262      53.990 128.221  18.910  1.00 10.98           C  
ATOM   2545  OG  SER A 262      53.073 129.146  18.344  1.00 11.31           O  
ATOM   2546  HN  SER A 262      56.128 127.185  20.183  0.00 99.00           H  
ATOM   2547  HG  SER A 262      52.246 129.178  18.903  0.00 99.00           H  
ATOM   2548  N   ALA A 263      56.288 130.932  18.473  1.00 10.87           N  
ATOM   2549  CA  ALA A 263      56.661 132.270  18.947  1.00 11.27           C  
ATOM   2550  C   ALA A 263      55.848 133.377  18.266  1.00 11.34           C  
ATOM   2551  O   ALA A 263      56.357 134.475  18.011  1.00 12.23           O  
ATOM   2552  CB  ALA A 263      58.163 132.499  18.763  1.00 11.45           C  
ATOM   2553  HN  ALA A 263      56.458 130.605  17.503  0.00 99.00           H  
ATOM   2554  N   ILE A 264      54.583 133.074  17.987  1.00 11.55           N  
ATOM   2555  CA  ILE A 264      53.659 133.982  17.293  1.00 11.18           C  
ATOM   2556  C   ILE A 264      52.532 134.425  18.252  1.00 11.15           C  
ATOM   2557  O   ILE A 264      52.271 133.748  19.252  1.00 11.05           O  
ATOM   2558  CB  ILE A 264      53.074 133.304  16.008  1.00 11.16           C  
ATOM   2559  CG1 ILE A 264      52.189 132.098  16.367  1.00 11.14           C  
ATOM   2560  CG2 ILE A 264      54.207 132.888  15.065  1.00 11.80           C  
ATOM   2561  CD1 ILE A 264      51.584 131.372  15.163  1.00 11.57           C  
ATOM   2562  HN  ILE A 264      54.292 132.116  18.308  0.00 99.00           H  
ATOM   2563  N   PRO A 265      51.868 135.568  17.969  1.00 10.99           N  
ATOM   2564  CA  PRO A 265      50.698 135.946  18.778  1.00 10.92           C  
ATOM   2565  C   PRO A 265      49.711 134.783  18.924  1.00 10.88           C  
ATOM   2566  O   PRO A 265      49.479 134.069  17.960  1.00 10.88           O  
ATOM   2567  CB  PRO A 265      50.065 137.080  17.964  1.00 10.91           C  
ATOM   2568  CG  PRO A 265      51.210 137.694  17.241  1.00 10.80           C  
ATOM   2569  CD  PRO A 265      52.169 136.575  16.934  1.00 11.21           C  
ATOM   2570  N   PRO A 266      49.145 134.580  20.132  1.00 10.87           N  
ATOM   2571  CA  PRO A 266      48.282 133.409  20.358  1.00 10.83           C  
ATOM   2572  C   PRO A 266      47.221 133.176  19.278  1.00 10.68           C  
ATOM   2573  O   PRO A 266      47.087 132.049  18.788  1.00 10.93           O  
ATOM   2574  CB  PRO A 266      47.643 133.704  21.719  1.00 10.99           C  
ATOM   2575  CG  PRO A 266      48.668 134.512  22.422  1.00 11.28           C  
ATOM   2576  CD  PRO A 266      49.292 135.388  21.356  1.00 11.06           C  
ATOM   2577  N   THR A 267      46.492 134.223  18.883  1.00 10.36           N  
ATOM   2578  CA  THR A 267      45.422 134.056  17.887  1.00 10.41           C  
ATOM   2579  C   THR A 267      45.945 133.645  16.504  1.00 10.23           C  
ATOM   2580  O   THR A 267      45.228 133.019  15.719  1.00 10.34           O  
ATOM   2581  CB  THR A 267      44.480 135.293  17.800  1.00 10.38           C  
ATOM   2582  CG2 THR A 267      45.165 136.484  17.131  1.00 11.23           C  
ATOM   2583  OG1 THR A 267      43.302 134.942  17.065  1.00  9.93           O  
ATOM   2584  HN  THR A 267      46.733 135.122  19.319  0.00 99.00           H  
ATOM   2585  HG1 THR A 267      42.884 134.112  17.449  0.00 99.00           H  
ATOM   2586  N   LEU A 268      47.192 134.002  16.205  1.00 10.35           N  
ATOM   2587  CA  LEU A 268      47.788 133.636  14.917  1.00 10.81           C  
ATOM   2588  C   LEU A 268      48.075 132.137  14.787  1.00 10.73           C  
ATOM   2589  O   LEU A 268      48.398 131.654  13.700  1.00 10.73           O  
ATOM   2590  CB  LEU A 268      49.025 134.483  14.615  1.00 11.20           C  
ATOM   2591  CG  LEU A 268      48.723 135.946  14.273  1.00 12.97           C  
ATOM   2592  CD1 LEU A 268      49.985 136.643  13.791  1.00 14.69           C  
ATOM   2593  CD2 LEU A 268      47.621 136.087  13.240  1.00 15.44           C  
ATOM   2594  HN  LEU A 268      47.686 134.540  16.932  0.00 99.00           H  
ATOM   2595  N   GLY A 269      47.926 131.403  15.889  1.00 10.77           N  
ATOM   2596  CA  GLY A 269      47.945 129.940  15.847  1.00 11.07           C  
ATOM   2597  C   GLY A 269      46.824 129.381  14.982  1.00 11.47           C  
ATOM   2598  O   GLY A 269      46.919 128.255  14.498  1.00 11.69           O  
ATOM   2599  HN  GLY A 269      47.797 131.947  16.762  0.00 99.00           H  
ATOM   2600  N   MET A 270      45.773 130.177  14.777  1.00 11.37           N  
ATOM   2601  CA  MET A 270      44.651 129.800  13.909  1.00 11.73           C  
ATOM   2602  C   MET A 270      45.066 129.587  12.452  1.00 11.65           C  
ATOM   2603  O   MET A 270      44.374 128.892  11.706  1.00 11.74           O  
ATOM   2604  CB  MET A 270      43.537 130.851  13.980  1.00 11.93           C  
ATOM   2605  CG  MET A 270      42.716 130.785  15.249  1.00 13.33           C  
ATOM   2606  SD  MET A 270      41.563 129.401  15.246  1.00 19.27           S  
ATOM   2607  CE  MET A 270      40.314 130.005  14.104  1.00 17.14           C  
ATOM   2608  HN  MET A 270      45.815 131.087  15.285  0.00 99.00           H  
ATOM   2609  N   LYS A 271      46.189 130.186  12.060  1.00 11.70           N  
ATOM   2610  CA  LYS A 271      46.675 130.102  10.680  1.00 12.01           C  
ATOM   2611  C   LYS A 271      47.358 128.772  10.389  1.00 11.77           C  
ATOM   2612  O   LYS A 271      47.758 128.504   9.250  1.00 12.24           O  
ATOM   2613  CB  LYS A 271      47.637 131.256  10.379  1.00 12.16           C  
ATOM   2614  CG  LYS A 271      47.007 132.635  10.472  1.00 13.57           C  
ATOM   2615  CD  LYS A 271      47.655 133.583   9.472  1.00 16.53           C  
ATOM   2616  CE  LYS A 271      46.643 134.517   8.826  1.00 19.10           C  
ATOM   2617  NZ  LYS A 271      45.493 133.844   8.169  1.00 18.81           N1+
ATOM   2618  HN  LYS A 271      46.686 130.711  12.807  0.00 99.00           H  
ATOM   2619  HZ1 LYS A 271      45.378 132.929   8.555  0.00 99.00           H  
ATOM   2620  HZ2 LYS A 271      44.662 134.379   8.323  0.00 99.00           H  
ATOM   2621  HZ3 LYS A 271      45.666 133.772   7.186  0.00 99.00           H  
ATOM   2622  N   ILE A 272      47.498 127.952  11.426  1.00 11.74           N  
ATOM   2623  CA  ILE A 272      48.139 126.648  11.321  1.00 11.79           C  
ATOM   2624  C   ILE A 272      47.086 125.555  11.493  1.00 11.99           C  
ATOM   2625  O   ILE A 272      46.246 125.624  12.401  1.00 11.83           O  
ATOM   2626  CB  ILE A 272      49.252 126.477  12.390  1.00 11.66           C  
ATOM   2627  CG1 ILE A 272      50.309 127.587  12.271  1.00 11.51           C  
ATOM   2628  CG2 ILE A 272      49.893 125.092  12.296  1.00 12.29           C  
ATOM   2629  CD1 ILE A 272      51.275 127.663  13.456  1.00 12.10           C  
ATOM   2630  HN  ILE A 272      47.106 128.324  12.323  0.00 99.00           H  
ATOM   2631  N   HIS A 273      47.120 124.564  10.604  1.00 11.98           N  
ATOM   2632  CA  HIS A 273      46.243 123.402  10.709  1.00 12.40           C  
ATOM   2633  C   HIS A 273      46.988 122.345  11.514  1.00 12.76           C  
ATOM   2634  O   HIS A 273      48.164 122.071  11.251  1.00 13.24           O  
ATOM   2635  CB  HIS A 273      45.845 122.889   9.317  1.00 12.29           C  
ATOM   2636  CG  HIS A 273      45.047 123.877   8.516  1.00 12.60           C  
ATOM   2637  CD2 HIS A 273      45.370 125.100   8.029  0.00 99.00           C  
ATOM   2638  ND1 HIS A 273      43.743 123.649   8.134  0.00 99.00           N  
ATOM   2639  CE1 HIS A 273      43.298 124.685   7.443  0.00 99.00           C  
ATOM   2640  NE2 HIS A 273      44.263 125.584   7.375  0.00 99.00           N  
ATOM   2641  HN  HIS A 273      47.815 124.689   9.841  0.00 99.00           H  
ATOM   2642  HD1 HIS A 273      43.215 122.825   8.348  0.00 99.00           H  
ATOM   2643  N   PHE A 274      46.327 121.795  12.530  1.00 13.17           N  
ATOM   2644  CA  PHE A 274      46.995 120.870  13.449  1.00 13.53           C  
ATOM   2645  C   PHE A 274      46.553 119.418  13.297  1.00 14.03           C  
ATOM   2646  O   PHE A 274      45.365 119.132  13.155  1.00 14.08           O  
ATOM   2647  CB  PHE A 274      46.796 121.310  14.904  1.00 13.49           C  
ATOM   2648  CG  PHE A 274      47.538 122.564  15.262  1.00 13.40           C  
ATOM   2649  CD1 PHE A 274      46.932 123.810  15.117  1.00 13.65           C  
ATOM   2650  CD2 PHE A 274      48.839 122.502  15.747  1.00 12.85           C  
ATOM   2651  CE1 PHE A 274      47.617 124.983  15.448  1.00 13.22           C  
ATOM   2652  CE2 PHE A 274      49.538 123.665  16.082  1.00 13.55           C  
ATOM   2653  CZ  PHE A 274      48.925 124.908  15.930  1.00 13.54           C  
ATOM   2654  HN  PHE A 274      45.335 122.067  12.611  0.00 99.00           H  
ATOM   2655  N   ASN A 275      47.539 118.520  13.340  1.00 14.55           N  
ATOM   2656  CA  ASN A 275      47.307 117.078  13.385  1.00 15.31           C  
ATOM   2657  C   ASN A 275      48.166 116.465  14.497  1.00 15.44           C  
ATOM   2658  O   ASN A 275      49.394 116.572  14.452  1.00 15.86           O  
ATOM   2659  CB  ASN A 275      47.617 116.433  12.031  1.00 15.59           C  
ATOM   2660  CG  ASN A 275      47.141 114.993  11.944  1.00 16.98           C  
ATOM   2661  ND2 ASN A 275      47.740 114.229  11.037  0.00 99.00           N  
ATOM   2662  OD1 ASN A 275      46.242 114.574  12.675  0.00 99.00           O  
ATOM   2663  HN  ASN A 275      48.499 118.940  13.338  0.00 99.00           H  
ATOM   2664 1HD2 ASN A 275      48.466 114.610  10.463  0.00 99.00           H  
ATOM   2665 2HD2 ASN A 275      47.468 113.274  10.927  0.00 99.00           H  
ATOM   2666  N   PRO A 276      47.531 115.868  15.528  1.00 15.34           N  
ATOM   2667  CA  PRO A 276      46.084 115.797  15.748  1.00 15.35           C  
ATOM   2668  C   PRO A 276      45.518 117.182  16.083  1.00 15.24           C  
ATOM   2669  O   PRO A 276      46.296 118.126  16.284  1.00 15.47           O  
ATOM   2670  CB  PRO A 276      45.960 114.850  16.953  1.00 15.36           C  
ATOM   2671  CG  PRO A 276      47.246 114.991  17.675  1.00 15.60           C  
ATOM   2672  CD  PRO A 276      48.280 115.198  16.610  1.00 15.55           C  
ATOM   2673  N   PRO A 277      44.179 117.317  16.131  1.00 15.22           N  
ATOM   2674  CA  PRO A 277      43.594 118.609  16.489  1.00 14.96           C  
ATOM   2675  C   PRO A 277      44.080 119.071  17.862  1.00 14.81           C  
ATOM   2676  O   PRO A 277      44.442 118.246  18.706  1.00 14.82           O  
ATOM   2677  CB  PRO A 277      42.092 118.315  16.547  1.00 15.09           C  
ATOM   2678  CG  PRO A 277      41.897 117.093  15.719  1.00 15.25           C  
ATOM   2679  CD  PRO A 277      43.150 116.293  15.857  1.00 15.30           C  
ATOM   2680  N   LEU A 278      44.092 120.380  18.086  1.00 14.34           N  
ATOM   2681  CA  LEU A 278      44.458 120.914  19.396  1.00 14.14           C  
ATOM   2682  C   LEU A 278      43.456 120.447  20.453  1.00 14.02           C  
ATOM   2683  O   LEU A 278      42.296 120.185  20.127  1.00 14.13           O  
ATOM   2684  CB  LEU A 278      44.482 122.443  19.368  1.00 14.04           C  
ATOM   2685  CG  LEU A 278      45.558 123.133  18.530  1.00 14.06           C  
ATOM   2686  CD1 LEU A 278      45.334 124.639  18.565  1.00 14.29           C  
ATOM   2687  CD2 LEU A 278      46.973 122.770  18.998  1.00 13.21           C  
ATOM   2688  HN  LEU A 278      43.829 120.969  17.279  0.00 99.00           H  
ATOM   2689  N   PRO A 279      43.895 120.350  21.723  1.00 14.26           N  
ATOM   2690  CA  PRO A 279      42.933 120.090  22.792  1.00 14.32           C  
ATOM   2691  C   PRO A 279      41.863 121.184  22.820  1.00 14.45           C  
ATOM   2692  O   PRO A 279      42.130 122.318  22.411  1.00 13.61           O  
ATOM   2693  CB  PRO A 279      43.788 120.157  24.059  1.00 14.58           C  
ATOM   2694  CG  PRO A 279      45.173 119.883  23.607  1.00 15.00           C  
ATOM   2695  CD  PRO A 279      45.274 120.467  22.235  1.00 14.11           C  
ATOM   2696  N   MET A 280      40.664 120.831  23.283  1.00 14.71           N  
ATOM   2697  CA  MET A 280      39.507 121.730  23.295  1.00 15.98           C  
ATOM   2698  C   MET A 280      39.796 123.146  23.811  1.00 14.27           C  
ATOM   2699  O   MET A 280      39.395 124.134  23.196  1.00 13.66           O  
ATOM   2700  CB  MET A 280      38.377 121.102  24.116  1.00 15.88           C  
ATOM   2701  CG  MET A 280      37.356 122.085  24.688  1.00 18.75           C  
ATOM   2702  SD  MET A 280      36.455 121.393  26.088  1.00 21.71           S  
ATOM   2703  CE  MET A 280      36.564 119.658  25.672  1.00 22.64           C  
ATOM   2704  HN  MET A 280      40.618 119.846  23.640  0.00 99.00           H  
ATOM   2705  N   MET A 281      40.472 123.241  24.948  1.00 13.50           N  
ATOM   2706  CA  MET A 281      40.667 124.541  25.576  1.00 12.63           C  
ATOM   2707  C   MET A 281      41.537 125.467  24.730  1.00 12.02           C  
ATOM   2708  O   MET A 281      41.189 126.634  24.556  1.00 12.06           O  
ATOM   2709  CB  MET A 281      41.187 124.405  27.010  1.00 13.26           C  
ATOM   2710  CG  MET A 281      40.174 123.745  27.958  1.00 14.32           C  
ATOM   2711  SD  MET A 281      38.595 124.632  28.107  1.00 20.55           S  
ATOM   2712  CE  MET A 281      39.130 126.037  29.041  1.00 18.00           C  
ATOM   2713  HN  MET A 281      40.830 122.356  25.330  0.00 99.00           H  
ATOM   2714  N   ARG A 282      42.639 124.956  24.182  1.00 11.10           N  
ATOM   2715  CA  ARG A 282      43.450 125.782  23.276  1.00 10.35           C  
ATOM   2716  C   ARG A 282      42.718 126.092  21.963  1.00 10.10           C  
ATOM   2717  O   ARG A 282      42.799 127.219  21.457  1.00  9.92           O  
ATOM   2718  CB  ARG A 282      44.843 125.190  22.998  1.00 10.44           C  
ATOM   2719  CG  ARG A 282      45.741 126.239  22.347  1.00 10.59           C  
ATOM   2720  CD  ARG A 282      47.213 125.866  22.150  1.00 10.23           C  
ATOM   2721  NE  ARG A 282      47.895 127.063  21.649  1.00 10.26           N  
ATOM   2722  CZ  ARG A 282      48.428 128.010  22.417  1.00 10.65           C  
ATOM   2723  NH1 ARG A 282      48.425 127.886  23.738  1.00 11.31           N1+
ATOM   2724  NH2 ARG A 282      48.979 129.085  21.861  1.00 11.51           N  
ATOM   2725  HN  ARG A 282      42.860 123.991  24.433  0.00 99.00           H  
ATOM   2726  HE  ARG A 282      47.964 127.176  20.648  0.00 99.00           H  
ATOM   2727 1HH1 ARG A 282      48.043 127.075  24.176  0.00 99.00           H  
ATOM   2728 2HH1 ARG A 282      48.814 128.618  24.308  0.00 99.00           H  
ATOM   2729 1HH2 ARG A 282      49.006 129.164  20.862  0.00 99.00           H  
ATOM   2730 2HH2 ARG A 282      49.364 129.804  22.432  0.00 99.00           H  
ATOM   2731  N   ASN A 283      42.003 125.099  21.430  1.00  9.81           N  
ATOM   2732  CA  ASN A 283      41.222 125.272  20.199  1.00 10.01           C  
ATOM   2733  C   ASN A 283      40.317 126.504  20.266  1.00  9.95           C  
ATOM   2734  O   ASN A 283      40.279 127.315  19.335  1.00  9.94           O  
ATOM   2735  CB  ASN A 283      40.382 124.022  19.911  1.00 10.39           C  
ATOM   2736  CG  ASN A 283      39.599 124.129  18.611  1.00 11.53           C  
ATOM   2737  ND2 ASN A 283      38.292 123.846  18.675  0.00 99.00           N  
ATOM   2738  OD1 ASN A 283      40.157 124.467  17.561  0.00 99.00           O  
ATOM   2739  HN  ASN A 283      42.046 124.203  21.954  0.00 99.00           H  
ATOM   2740 1HD2 ASN A 283      37.889 123.588  19.553  0.00 99.00           H  
ATOM   2741 2HD2 ASN A 283      37.731 123.894  17.855  0.00 99.00           H  
ATOM   2742  N   GLN A 284      39.596 126.643  21.377  1.00  9.79           N  
ATOM   2743  CA  GLN A 284      38.712 127.789  21.564  1.00  9.55           C  
ATOM   2744  C   GLN A 284      39.439 129.056  22.038  1.00  9.55           C  
ATOM   2745  O   GLN A 284      39.037 130.168  21.671  1.00  8.96           O  
ATOM   2746  CB  GLN A 284      37.551 127.433  22.495  1.00  9.76           C  
ATOM   2747  CG  GLN A 284      36.492 126.554  21.831  1.00  9.96           C  
ATOM   2748  CD  GLN A 284      35.130 126.668  22.501  1.00 10.62           C  
ATOM   2749  NE2 GLN A 284      34.095 126.926  21.701  0.00 99.00           N  
ATOM   2750  OE1 GLN A 284      35.011 126.527  23.723  0.00 99.00           O  
ATOM   2751  HN  GLN A 284      39.714 125.888  22.074  0.00 99.00           H  
ATOM   2752 1HE2 GLN A 284      33.157 127.002  22.076  0.00 99.00           H  
ATOM   2753 2HE2 GLN A 284      34.266 127.046  20.704  0.00 99.00           H  
ATOM   2754  N   MET A 285      40.485 128.897  22.849  1.00  9.39           N  
ATOM   2755  CA  MET A 285      41.245 130.049  23.363  1.00  9.94           C  
ATOM   2756  C   MET A 285      41.757 130.930  22.234  1.00  9.72           C  
ATOM   2757  O   MET A 285      41.667 132.158  22.319  1.00  9.45           O  
ATOM   2758  CB  MET A 285      42.420 129.616  24.249  1.00 10.21           C  
ATOM   2759  CG  MET A 285      43.252 130.787  24.823  1.00 11.77           C  
ATOM   2760  SD  MET A 285      44.557 131.430  23.730  1.00 16.70           S  
ATOM   2761  CE  MET A 285      45.774 130.122  23.863  1.00 14.37           C  
ATOM   2762  HN  MET A 285      40.714 127.915  23.083  0.00 99.00           H  
ATOM   2763  N   ILE A 286      42.278 130.305  21.178  1.00  9.62           N  
ATOM   2764  CA  ILE A 286      42.931 131.060  20.101  1.00  9.88           C  
ATOM   2765  C   ILE A 286      41.951 131.841  19.209  1.00  9.77           C  
ATOM   2766  O   ILE A 286      42.380 132.595  18.333  1.00 10.16           O  
ATOM   2767  CB  ILE A 286      43.904 130.182  19.262  1.00  9.93           C  
ATOM   2768  CG1 ILE A 286      43.170 129.011  18.591  1.00 10.33           C  
ATOM   2769  CG2 ILE A 286      45.072 129.701  20.140  1.00  9.99           C  
ATOM   2770  CD1 ILE A 286      44.066 128.182  17.660  1.00 10.57           C  
ATOM   2771  HN  ILE A 286      42.186 129.279  21.183  0.00 99.00           H  
ATOM   2772  N   THR A 287      40.649 131.672  19.464  1.00  9.51           N  
ATOM   2773  CA  THR A 287      39.582 132.447  18.801  1.00  8.96           C  
ATOM   2774  C   THR A 287      39.029 133.567  19.691  1.00  9.11           C  
ATOM   2775  O   THR A 287      38.128 134.303  19.277  1.00  9.01           O  
ATOM   2776  CB  THR A 287      38.380 131.551  18.393  1.00  9.34           C  
ATOM   2777  CG2 THR A 287      38.843 130.328  17.599  1.00  9.73           C  
ATOM   2778  OG1 THR A 287      37.671 131.139  19.572  1.00  8.91           O  
ATOM   2779  HN  THR A 287      40.446 130.937  20.181  0.00 99.00           H  
ATOM   2780  HG1 THR A 287      38.316 130.811  20.270  0.00 99.00           H  
ATOM   2781  N   ARG A 288      39.576 133.696  20.901  1.00  8.74           N  
ATOM   2782  CA  ARG A 288      39.010 134.571  21.923  1.00  8.98           C  
ATOM   2783  C   ARG A 288      39.955 135.689  22.366  1.00  9.13           C  
ATOM   2784  O   ARG A 288      39.668 136.399  23.336  1.00  9.48           O  
ATOM   2785  CB  ARG A 288      38.570 133.727  23.132  1.00  8.57           C  
ATOM   2786  CG  ARG A 288      37.259 132.973  22.912  1.00  8.49           C  
ATOM   2787  CD  ARG A 288      37.123 131.776  23.858  1.00  8.94           C  
ATOM   2788  NE  ARG A 288      35.725 131.389  24.086  1.00  8.59           N  
ATOM   2789  CZ  ARG A 288      34.955 130.751  23.203  1.00  8.72           C  
ATOM   2790  NH1 ARG A 288      35.423 130.406  22.004  1.00  7.71           N1+
ATOM   2791  NH2 ARG A 288      33.709 130.446  23.532  1.00  8.22           N  
ATOM   2792  HN  ARG A 288      40.434 133.123  21.049  0.00 99.00           H  
ATOM   2793  HE  ARG A 288      35.316 131.624  24.979  0.00 99.00           H  
ATOM   2794 1HH1 ARG A 288      36.369 130.606  21.759  0.00 99.00           H  
ATOM   2795 2HH1 ARG A 288      34.822 129.945  21.349  0.00 99.00           H  
ATOM   2796 1HH2 ARG A 288      33.356 130.675  24.441  0.00 99.00           H  
ATOM   2797 2HH2 ARG A 288      33.114 129.983  22.872  0.00 99.00           H  
ATOM   2798  N   VAL A 289      41.066 135.853  21.644  1.00  9.13           N  
ATOM   2799  CA  VAL A 289      42.169 136.702  22.094  1.00  9.32           C  
ATOM   2800  C   VAL A 289      42.696 137.645  20.989  1.00  8.92           C  
ATOM   2801  O   VAL A 289      43.735 137.388  20.378  1.00  9.78           O  
ATOM   2802  CB  VAL A 289      43.329 135.862  22.742  1.00  8.89           C  
ATOM   2803  CG1 VAL A 289      42.926 135.352  24.123  1.00 10.46           C  
ATOM   2804  CG2 VAL A 289      43.760 134.699  21.850  1.00  9.42           C  
ATOM   2805  HN  VAL A 289      41.078 135.331  20.744  0.00 99.00           H  
ATOM   2806  N   PRO A 290      41.965 138.748  20.737  1.00  8.72           N  
ATOM   2807  CA  PRO A 290      42.346 139.707  19.699  1.00  8.49           C  
ATOM   2808  C   PRO A 290      43.509 140.592  20.121  1.00  8.24           C  
ATOM   2809  O   PRO A 290      43.803 140.697  21.320  1.00  8.35           O  
ATOM   2810  CB  PRO A 290      41.088 140.568  19.537  1.00  8.28           C  
ATOM   2811  CG  PRO A 290      40.398 140.484  20.850  1.00  8.99           C  
ATOM   2812  CD  PRO A 290      40.729 139.142  21.438  1.00  8.73           C  
ATOM   2813  N   LEU A 291      44.160 141.219  19.140  1.00  8.02           N  
ATOM   2814  CA  LEU A 291      45.160 142.256  19.408  1.00  8.48           C  
ATOM   2815  C   LEU A 291      44.544 143.641  19.229  1.00  8.61           C  
ATOM   2816  O   LEU A 291      43.549 143.809  18.512  1.00  8.78           O  
ATOM   2817  CB  LEU A 291      46.399 142.103  18.511  1.00  8.55           C  
ATOM   2818  CG  LEU A 291      47.367 140.964  18.862  1.00  8.61           C  
ATOM   2819  CD1 LEU A 291      46.947 139.655  18.201  1.00  9.53           C  
ATOM   2820  CD2 LEU A 291      48.797 141.324  18.462  1.00  9.46           C  
ATOM   2821  HN  LEU A 291      43.900 140.913  18.182  0.00 99.00           H  
ATOM   2822  N   GLY A 292      45.144 144.636  19.883  1.00  8.57           N  
ATOM   2823  CA  GLY A 292      44.646 146.010  19.837  1.00  8.79           C  
ATOM   2824  C   GLY A 292      44.834 146.714  18.503  1.00  8.82           C  
ATOM   2825  O   GLY A 292      45.360 146.133  17.551  1.00  8.68           O  
ATOM   2826  HN  GLY A 292      45.988 144.353  20.423  0.00 99.00           H  
ATOM   2827  N   SER A 293      44.403 147.974  18.452  1.00  8.79           N  
ATOM   2828  CA  SER A 293      44.394 148.760  17.213  1.00  8.98           C  
ATOM   2829  C   SER A 293      45.154 150.070  17.404  1.00  8.97           C  
ATOM   2830  O   SER A 293      44.843 150.846  18.312  1.00  8.99           O  
ATOM   2831  CB  SER A 293      42.947 149.066  16.789  1.00  9.30           C  
ATOM   2832  OG  SER A 293      42.180 147.886  16.592  1.00 10.32           O  
ATOM   2833  HN  SER A 293      44.073 148.355  19.366  0.00 99.00           H  
ATOM   2834  HG  SER A 293      42.557 147.149  17.150  0.00 99.00           H  
ATOM   2835  N   VAL A 294      46.139 150.321  16.544  1.00  9.00           N  
ATOM   2836  CA  VAL A 294      46.956 151.527  16.662  1.00  9.22           C  
ATOM   2837  C   VAL A 294      47.616 151.908  15.335  1.00  9.21           C  
ATOM   2838  O   VAL A 294      47.995 151.041  14.544  1.00  9.59           O  
ATOM   2839  CB  VAL A 294      48.028 151.380  17.789  1.00  9.39           C  
ATOM   2840  CG1 VAL A 294      48.984 150.212  17.499  1.00  9.79           C  
ATOM   2841  CG2 VAL A 294      48.804 152.682  18.007  1.00  9.62           C  
ATOM   2842  HN  VAL A 294      46.272 149.608  15.808  0.00 99.00           H  
ATOM   2843  N   ILE A 295      47.704 153.217  15.091  1.00  9.11           N  
ATOM   2844  CA  ILE A 295      48.555 153.767  14.032  1.00  9.02           C  
ATOM   2845  C   ILE A 295      49.657 154.575  14.724  1.00  9.01           C  
ATOM   2846  O   ILE A 295      49.357 155.475  15.515  1.00  9.19           O  
ATOM   2847  CB  ILE A 295      47.770 154.693  13.052  1.00  9.22           C  
ATOM   2848  CG1 ILE A 295      46.449 154.047  12.601  1.00  9.13           C  
ATOM   2849  CG2 ILE A 295      48.651 155.072  11.846  1.00  9.61           C  
ATOM   2850  CD1 ILE A 295      45.555 154.953  11.713  1.00  8.92           C  
ATOM   2851  HN  ILE A 295      47.118 153.813  15.715  0.00 99.00           H  
ATOM   2852  N   LYS A 296      50.917 154.232  14.459  1.00  8.95           N  
ATOM   2853  CA  LYS A 296      52.055 154.997  14.986  1.00  8.84           C  
ATOM   2854  C   LYS A 296      52.489 156.016  13.940  1.00  8.93           C  
ATOM   2855  O   LYS A 296      52.782 155.649  12.800  1.00  8.73           O  
ATOM   2856  CB  LYS A 296      53.217 154.070  15.381  1.00  8.79           C  
ATOM   2857  CG  LYS A 296      54.366 154.776  16.113  1.00  9.01           C  
ATOM   2858  CD  LYS A 296      55.405 153.772  16.635  1.00  9.25           C  
ATOM   2859  CE  LYS A 296      56.517 154.487  17.402  1.00 11.15           C  
ATOM   2860  NZ  LYS A 296      57.513 153.549  18.002  1.00 12.29           N1+
ATOM   2861  HN  LYS A 296      51.025 153.393  13.860  0.00 99.00           H  
ATOM   2862  HZ1 LYS A 296      57.680 153.810  18.951  0.00 99.00           H  
ATOM   2863  HZ2 LYS A 296      57.151 152.619  17.966  0.00 99.00           H  
ATOM   2864  HZ3 LYS A 296      58.365 153.599  17.484  0.00 99.00           H  
ATOM   2865  N   CYS A 297      52.517 157.294  14.332  1.00  9.02           N  
ATOM   2866  CA  CYS A 297      52.747 158.387  13.389  1.00  9.16           C  
ATOM   2867  C   CYS A 297      53.908 159.268  13.832  1.00  9.15           C  
ATOM   2868  O   CYS A 297      53.963 159.695  14.990  1.00  9.28           O  
ATOM   2869  CB  CYS A 297      51.485 159.248  13.259  1.00  9.42           C  
ATOM   2870  SG  CYS A 297      49.953 158.330  12.964  1.00 11.15           S  
ATOM   2871  HN  CYS A 297      52.364 157.438  15.349  0.00 99.00           H  
ATOM   2872  HG  CYS A 297      49.869 157.598  13.638  0.00 99.00           H  
ATOM   2873  N   ILE A 298      54.835 159.551  12.919  1.00  8.91           N  
ATOM   2874  CA  ILE A 298      55.974 160.415  13.249  1.00  9.11           C  
ATOM   2875  C   ILE A 298      56.042 161.608  12.295  1.00  9.33           C  
ATOM   2876  O   ILE A 298      56.191 161.440  11.087  1.00  9.25           O  
ATOM   2877  CB  ILE A 298      57.334 159.641  13.278  1.00  9.18           C  
ATOM   2878  CG1 ILE A 298      57.251 158.395  14.175  1.00  9.53           C  
ATOM   2879  CG2 ILE A 298      58.447 160.541  13.787  1.00  9.72           C  
ATOM   2880  CD1 ILE A 298      56.855 157.139  13.449  1.00 10.38           C  
ATOM   2881  HN  ILE A 298      54.689 159.126  11.992  0.00 99.00           H  
ATOM   2882  N   VAL A 299      55.921 162.810  12.858  1.00  9.38           N  
ATOM   2883  CA  VAL A 299      55.963 164.056  12.088  1.00  9.41           C  
ATOM   2884  C   VAL A 299      57.311 164.746  12.306  1.00  9.63           C  
ATOM   2885  O   VAL A 299      57.708 165.002  13.448  1.00  9.46           O  
ATOM   2886  CB  VAL A 299      54.805 165.018  12.497  1.00  9.18           C  
ATOM   2887  CG1 VAL A 299      54.843 166.312  11.686  1.00  9.93           C  
ATOM   2888  CG2 VAL A 299      53.434 164.337  12.345  1.00  9.48           C  
ATOM   2889  HN  VAL A 299      55.795 162.789  13.895  0.00 99.00           H  
ATOM   2890  N   TYR A 300      57.997 165.045  11.202  1.00 10.19           N  
ATOM   2891  CA  TYR A 300      59.346 165.624  11.241  1.00 10.61           C  
ATOM   2892  C   TYR A 300      59.339 167.124  11.003  1.00 10.87           C  
ATOM   2893  O   TYR A 300      58.559 167.626  10.186  1.00 11.05           O  
ATOM   2894  CB  TYR A 300      60.270 164.934  10.221  1.00 10.61           C  
ATOM   2895  CG  TYR A 300      60.526 163.488  10.567  1.00 10.65           C  
ATOM   2896  CD1 TYR A 300      59.608 162.495  10.214  1.00 10.47           C  
ATOM   2897  CD2 TYR A 300      61.661 163.113  11.288  1.00 10.91           C  
ATOM   2898  CE1 TYR A 300      59.820 161.166  10.558  1.00 10.46           C  
ATOM   2899  CE2 TYR A 300      61.884 161.780  11.636  1.00 11.06           C  
ATOM   2900  CZ  TYR A 300      60.955 160.819  11.272  1.00 10.68           C  
ATOM   2901  OH  TYR A 300      61.159 159.500  11.609  1.00 11.49           O  
ATOM   2902  HN  TYR A 300      57.497 164.834  10.312  0.00 99.00           H  
ATOM   2903  HH  TYR A 300      61.175 159.414  12.604  0.00 99.00           H  
ATOM   2904  N   TYR A 301      60.237 167.821  11.705  1.00 11.65           N  
ATOM   2905  CA  TYR A 301      60.358 169.278  11.639  1.00 12.14           C  
ATOM   2906  C   TYR A 301      61.818 169.712  11.477  1.00 13.02           C  
ATOM   2907  O   TYR A 301      62.736 168.926  11.706  1.00 13.18           O  
ATOM   2908  CB  TYR A 301      59.761 169.914  12.900  1.00 11.88           C  
ATOM   2909  CG  TYR A 301      58.264 169.713  13.058  1.00 11.36           C  
ATOM   2910  CD1 TYR A 301      57.752 168.763  13.951  1.00 10.50           C  
ATOM   2911  CD2 TYR A 301      57.359 170.477  12.318  1.00 11.73           C  
ATOM   2912  CE1 TYR A 301      56.368 168.585  14.101  1.00 11.01           C  
ATOM   2913  CE2 TYR A 301      55.980 170.304  12.459  1.00 11.05           C  
ATOM   2914  CZ  TYR A 301      55.493 169.361  13.350  1.00 11.17           C  
ATOM   2915  OH  TYR A 301      54.123 169.206  13.478  1.00 11.96           O  
ATOM   2916  HN  TYR A 301      60.853 167.229  12.314  0.00 99.00           H  
ATOM   2917  HH  TYR A 301      53.669 169.987  13.056  0.00 99.00           H  
ATOM   2918  N   LYS A 302      62.028 170.967  11.083  1.00 14.09           N  
ATOM   2919  CA  LYS A 302      63.387 171.486  10.894  1.00 15.61           C  
ATOM   2920  C   LYS A 302      64.188 171.523  12.197  1.00 15.40           C  
ATOM   2921  O   LYS A 302      65.390 171.233  12.196  1.00 15.70           O  
ATOM   2922  CB  LYS A 302      63.364 172.869  10.231  1.00 15.65           C  
ATOM   2923  CG  LYS A 302      64.749 173.386   9.849  1.00 17.68           C  
ATOM   2924  CD  LYS A 302      64.668 174.697   9.085  1.00 18.63           C  
ATOM   2925  CE  LYS A 302      66.056 175.287   8.831  1.00 23.06           C  
ATOM   2926  NZ  LYS A 302      66.844 174.507   7.829  1.00 25.45           N1+
ATOM   2927  HN  LYS A 302      61.175 171.528  10.926  0.00 99.00           H  
ATOM   2928  HZ1 LYS A 302      66.751 174.937   6.932  0.00 99.00           H  
ATOM   2929  HZ2 LYS A 302      67.805 174.499   8.100  0.00 99.00           H  
ATOM   2930  HZ3 LYS A 302      66.496 173.571   7.792  0.00 99.00           H  
ATOM   2931  N   GLU A 303      63.514 171.877  13.292  1.00 15.27           N  
ATOM   2932  CA  GLU A 303      64.122 171.983  14.618  1.00 16.03           C  
ATOM   2933  C   GLU A 303      63.132 171.502  15.678  1.00 14.67           C  
ATOM   2934  O   GLU A 303      61.919 171.518  15.431  1.00 14.49           O  
ATOM   2935  CB  GLU A 303      64.519 173.433  14.911  1.00 15.99           C  
ATOM   2936  CG  GLU A 303      65.632 173.980  14.020  1.00 18.83           C  
ATOM   2937  CD  GLU A 303      65.779 175.495  14.099  1.00 19.79           C  
ATOM   2938  OE1 GLU A 303      65.215 176.120  15.025  1.00 25.04           O  
ATOM   2939  OE2 GLU A 303      66.460 176.065  13.219  1.00 25.62           O1-
ATOM   2940  HN  GLU A 303      62.497 172.076  13.119  0.00 99.00           H  
ATOM   2941  N   PRO A 304      63.638 171.063  16.851  1.00 13.79           N  
ATOM   2942  CA  PRO A 304      62.734 170.710  17.948  1.00 13.21           C  
ATOM   2943  C   PRO A 304      62.222 171.987  18.626  1.00 12.69           C  
ATOM   2944  O   PRO A 304      62.595 172.303  19.765  1.00 12.59           O  
ATOM   2945  CB  PRO A 304      63.621 169.879  18.880  1.00 13.07           C  
ATOM   2946  CG  PRO A 304      65.005 170.375  18.633  1.00 13.81           C  
ATOM   2947  CD  PRO A 304      65.057 170.854  17.211  1.00 13.82           C  
ATOM   2948  N   PHE A 305      61.365 172.705  17.903  1.00 12.09           N  
ATOM   2949  CA  PHE A 305      60.940 174.061  18.281  1.00 11.83           C  
ATOM   2950  C   PHE A 305      60.204 174.149  19.621  1.00 11.88           C  
ATOM   2951  O   PHE A 305      60.234 175.187  20.282  1.00 12.29           O  
ATOM   2952  CB  PHE A 305      60.088 174.683  17.171  1.00 11.65           C  
ATOM   2953  CG  PHE A 305      58.805 173.944  16.907  1.00 11.72           C  
ATOM   2954  CD1 PHE A 305      58.738 172.983  15.907  1.00 11.51           C  
ATOM   2955  CD2 PHE A 305      57.665 174.208  17.666  1.00 11.72           C  
ATOM   2956  CE1 PHE A 305      57.555 172.287  15.660  1.00 11.72           C  
ATOM   2957  CE2 PHE A 305      56.473 173.519  17.430  1.00 11.61           C  
ATOM   2958  CZ  PHE A 305      56.419 172.552  16.425  1.00 11.61           C  
ATOM   2959  HN  PHE A 305      61.017 172.226  17.042  0.00 99.00           H  
ATOM   2960  N   TRP A 306      59.551 173.058  20.016  1.00 11.44           N  
ATOM   2961  CA  TRP A 306      58.847 173.000  21.306  1.00 11.45           C  
ATOM   2962  C   TRP A 306      59.757 173.251  22.508  1.00 11.87           C  
ATOM   2963  O   TRP A 306      59.316 173.812  23.511  1.00 12.34           O  
ATOM   2964  CB  TRP A 306      58.117 171.662  21.469  1.00 10.84           C  
ATOM   2965  CG  TRP A 306      58.957 170.455  21.115  1.00 10.11           C  
ATOM   2966  CD1 TRP A 306      59.687 169.682  21.972  1.00 10.21           C  
ATOM   2967  CD2 TRP A 306      59.137 169.890  19.810  1.00  9.35           C  
ATOM   2968  CE2 TRP A 306      59.996 168.773  19.952  1.00  9.04           C  
ATOM   2969  CE3 TRP A 306      58.659 170.219  18.533  1.00  9.01           C  
ATOM   2970  NE1 TRP A 306      60.311 168.665  21.280  1.00  9.75           N  
ATOM   2971  CZ2 TRP A 306      60.384 167.979  18.866  1.00  9.38           C  
ATOM   2972  CZ3 TRP A 306      59.049 169.437  17.448  1.00  9.74           C  
ATOM   2973  CH2 TRP A 306      59.906 168.325  17.624  1.00  9.86           C  
ATOM   2974  HN  TRP A 306      59.578 172.265  19.349  0.00 99.00           H  
ATOM   2975  HE1 TRP A 306      60.897 167.965  21.683  0.00 99.00           H  
ATOM   2976  N   ARG A 307      61.022 172.843  22.397  1.00 12.53           N  
ATOM   2977  CA  ARG A 307      61.991 173.003  23.484  1.00 12.96           C  
ATOM   2978  C   ARG A 307      62.233 174.471  23.830  1.00 13.59           C  
ATOM   2979  O   ARG A 307      62.453 174.805  24.988  1.00 13.76           O  
ATOM   2980  CB  ARG A 307      63.309 172.310  23.137  1.00 12.99           C  
ATOM   2981  CG  ARG A 307      63.162 170.807  22.921  1.00 12.91           C  
ATOM   2982  CD  ARG A 307      64.502 170.148  22.647  1.00 13.85           C  
ATOM   2983  NE  ARG A 307      64.343 168.719  22.379  1.00 13.70           N  
ATOM   2984  CZ  ARG A 307      65.332 167.892  22.054  1.00 13.97           C  
ATOM   2985  NH1 ARG A 307      66.581 168.340  21.944  1.00 14.42           N1+
ATOM   2986  NH2 ARG A 307      65.072 166.608  21.834  1.00 14.38           N  
ATOM   2987  HN  ARG A 307      61.258 172.405  21.483  0.00 99.00           H  
ATOM   2988  HE  ARG A 307      63.411 168.332  22.445  0.00 99.00           H  
ATOM   2989 1HH1 ARG A 307      66.795 169.297  22.122  0.00 99.00           H  
ATOM   2990 2HH1 ARG A 307      67.313 167.707  21.679  0.00 99.00           H  
ATOM   2991 1HH2 ARG A 307      64.135 166.266  21.934  0.00 99.00           H  
ATOM   2992 2HH2 ARG A 307      65.807 165.985  21.573  0.00 99.00           H  
ATOM   2993  N   LYS A 308      62.170 175.336  22.816  1.00 14.58           N  
ATOM   2994  CA  LYS A 308      62.318 176.790  23.004  1.00 15.75           C  
ATOM   2995  C   LYS A 308      61.223 177.402  23.882  1.00 15.46           C  
ATOM   2996  O   LYS A 308      61.444 178.433  24.528  1.00 15.83           O  
ATOM   2997  CB  LYS A 308      62.327 177.505  21.653  1.00 15.72           C  
ATOM   2998  CG  LYS A 308      63.470 177.119  20.731  1.00 17.49           C  
ATOM   2999  CD  LYS A 308      63.447 177.951  19.439  1.00 18.29           C  
ATOM   3000  CE  LYS A 308      62.195 177.663  18.603  1.00 21.57           C  
ATOM   3001  NZ  LYS A 308      62.075 178.474  17.357  1.00 23.15           N1+
ATOM   3002  HN  LYS A 308      62.009 174.901  21.883  0.00 99.00           H  
ATOM   3003  HZ1 LYS A 308      61.108 178.620  17.151  0.00 99.00           H  
ATOM   3004  HZ2 LYS A 308      62.527 179.354  17.492  0.00 99.00           H  
ATOM   3005  HZ3 LYS A 308      62.510 177.984  16.602  0.00 99.00           H  
ATOM   3006  N   LYS A 309      60.049 176.768  23.882  1.00 15.34           N  
ATOM   3007  CA  LYS A 309      58.919 177.178  24.723  1.00 15.59           C  
ATOM   3008  C   LYS A 309      58.879 176.445  26.066  1.00 14.85           C  
ATOM   3009  O   LYS A 309      57.902 176.563  26.812  1.00 14.85           O  
ATOM   3010  CB  LYS A 309      57.597 176.964  23.982  1.00 15.81           C  
ATOM   3011  CG  LYS A 309      57.353 177.934  22.836  1.00 18.06           C  
ATOM   3012  CD  LYS A 309      55.925 177.816  22.339  1.00 19.83           C  
ATOM   3013  CE  LYS A 309      55.582 178.916  21.332  1.00 23.90           C  
ATOM   3014  NZ  LYS A 309      56.225 178.694  20.014  1.00 26.67           N1+
ATOM   3015  HN  LYS A 309      60.002 175.951  23.230  0.00 99.00           H  
ATOM   3016  HZ1 LYS A 309      57.188 178.959  20.063  0.00 99.00           H  
ATOM   3017  HZ2 LYS A 309      56.158 177.726  19.768  0.00 99.00           H  
ATOM   3018  HZ3 LYS A 309      55.762 179.246  19.319  0.00 99.00           H  
ATOM   3019  N   ASP A 310      59.948 175.702  26.365  1.00 14.23           N  
ATOM   3020  CA  ASP A 310      60.079 174.924  27.600  1.00 13.62           C  
ATOM   3021  C   ASP A 310      59.057 173.783  27.651  1.00 12.99           C  
ATOM   3022  O   ASP A 310      58.508 173.461  28.707  1.00 13.06           O  
ATOM   3023  CB  ASP A 310      60.002 175.819  28.851  1.00 13.82           C  
ATOM   3024  CG  ASP A 310      60.628 175.174  30.075  1.00 14.83           C  
ATOM   3025  OD1 ASP A 310      61.616 174.422  29.922  1.00 16.52           O  
ATOM   3026  OD2 ASP A 310      60.134 175.425  31.196  1.00 16.69           O1-
ATOM   3027  HN  ASP A 310      60.697 175.721  25.628  0.00 99.00           H  
ATOM   3028  N   TYR A 311      58.819 173.183  26.485  1.00 12.35           N  
ATOM   3029  CA  TYR A 311      58.033 171.961  26.367  1.00 11.89           C  
ATOM   3030  C   TYR A 311      58.947 170.833  25.896  1.00 11.60           C  
ATOM   3031  O   TYR A 311      59.718 171.019  24.952  1.00 11.26           O  
ATOM   3032  CB  TYR A 311      56.919 172.125  25.338  1.00 12.28           C  
ATOM   3033  CG  TYR A 311      55.888 173.205  25.601  1.00 12.44           C  
ATOM   3034  CD1 TYR A 311      55.367 173.942  24.541  1.00 12.88           C  
ATOM   3035  CD2 TYR A 311      55.406 173.471  26.883  1.00 12.54           C  
ATOM   3036  CE1 TYR A 311      54.403 174.922  24.741  1.00 13.65           C  
ATOM   3037  CE2 TYR A 311      54.436 174.460  27.097  1.00 13.12           C  
ATOM   3038  CZ  TYR A 311      53.948 175.181  26.019  1.00 13.76           C  
ATOM   3039  OH  TYR A 311      52.983 176.152  26.188  1.00 14.63           O  
ATOM   3040  HN  TYR A 311      59.246 173.667  25.661  0.00 99.00           H  
ATOM   3041  HH  TYR A 311      52.085 175.753  26.014  0.00 99.00           H  
ATOM   3042  N   CYS A 312      58.857 169.664  26.524  1.00 11.15           N  
ATOM   3043  CA  CYS A 312      59.747 168.564  26.153  1.00 11.04           C  
ATOM   3044  C   CYS A 312      59.268 167.824  24.904  1.00 10.72           C  
ATOM   3045  O   CYS A 312      60.065 167.181  24.220  1.00 10.92           O  
ATOM   3046  CB  CYS A 312      59.963 167.597  27.318  1.00 10.91           C  
ATOM   3047  SG  CYS A 312      58.516 166.641  27.818  1.00 11.86           S  
ATOM   3048  HN  CYS A 312      58.142 169.604  27.256  0.00 99.00           H  
ATOM   3049  HG  CYS A 312      58.034 167.123  28.551  0.00 99.00           H  
ATOM   3050  N   GLY A 313      57.971 167.926  24.611  1.00 10.35           N  
ATOM   3051  CA  GLY A 313      57.385 167.252  23.451  1.00 10.14           C  
ATOM   3052  C   GLY A 313      56.329 166.230  23.838  1.00  9.90           C  
ATOM   3053  O   GLY A 313      55.617 165.703  22.973  1.00 10.39           O  
ATOM   3054  HN  GLY A 313      57.422 168.515  25.267  0.00 99.00           H  
ATOM   3055  N   THR A 314      56.232 165.950  25.135  1.00  9.51           N  
ATOM   3056  CA  THR A 314      55.207 165.053  25.669  1.00  9.51           C  
ATOM   3057  C   THR A 314      53.873 165.789  25.747  1.00  9.45           C  
ATOM   3058  O   THR A 314      53.776 166.840  26.380  1.00  9.62           O  
ATOM   3059  CB  THR A 314      55.578 164.542  27.077  1.00  9.91           C  
ATOM   3060  CG2 THR A 314      54.480 163.632  27.629  1.00  9.92           C  
ATOM   3061  OG1 THR A 314      56.816 163.822  27.016  1.00 10.15           O  
ATOM   3062  HN  THR A 314      56.943 166.421  25.734  0.00 99.00           H  
ATOM   3063  HG1 THR A 314      57.003 163.529  26.072  0.00 99.00           H  
ATOM   3064  N   MET A 315      52.848 165.220  25.117  1.00  9.49           N  
ATOM   3065  CA  MET A 315      51.490 165.763  25.176  1.00  9.76           C  
ATOM   3066  C   MET A 315      50.514 164.651  25.554  1.00  9.88           C  
ATOM   3067  O   MET A 315      50.523 163.584  24.941  1.00  9.82           O  
ATOM   3068  CB  MET A 315      51.083 166.382  23.832  1.00  9.73           C  
ATOM   3069  CG  MET A 315      51.944 167.569  23.393  1.00 10.06           C  
ATOM   3070  SD  MET A 315      51.515 168.178  21.745  1.00 11.52           S  
ATOM   3071  CE  MET A 315      52.826 167.445  20.757  1.00 10.43           C  
ATOM   3072  HN  MET A 315      53.094 164.360  24.581  0.00 99.00           H  
ATOM   3073  N   ILE A 316      49.703 164.903  26.581  1.00  9.97           N  
ATOM   3074  CA  ILE A 316      48.626 164.002  26.984  1.00 10.71           C  
ATOM   3075  C   ILE A 316      47.328 164.721  26.600  1.00 11.21           C  
ATOM   3076  O   ILE A 316      46.978 165.737  27.195  1.00 11.06           O  
ATOM   3077  CB  ILE A 316      48.676 163.697  28.504  1.00 10.91           C  
ATOM   3078  CG1 ILE A 316      50.019 163.055  28.875  1.00 11.30           C  
ATOM   3079  CG2 ILE A 316      47.512 162.781  28.920  1.00 11.18           C  
ATOM   3080  CD1 ILE A 316      50.475 163.336  30.297  1.00 13.37           C  
ATOM   3081  HN  ILE A 316      49.905 165.804  27.075  0.00 99.00           H  
ATOM   3082  N   ILE A 317      46.640 164.205  25.584  1.00 12.04           N  
ATOM   3083  CA  ILE A 317      45.558 164.954  24.932  1.00 13.23           C  
ATOM   3084  C   ILE A 317      44.217 164.236  25.046  1.00 14.30           C  
ATOM   3085  O   ILE A 317      44.005 163.203  24.410  1.00 14.21           O  
ATOM   3086  CB  ILE A 317      45.876 165.222  23.436  1.00 13.00           C  
ATOM   3087  CG1 ILE A 317      47.283 165.815  23.268  1.00 12.94           C  
ATOM   3088  CG2 ILE A 317      44.821 166.149  22.808  1.00 13.32           C  
ATOM   3089  CD1 ILE A 317      47.827 165.750  21.836  1.00 13.19           C  
ATOM   3090  HN  ILE A 317      46.925 163.252  25.298  0.00 99.00           H  
ATOM   3091  N   ASP A 318      43.317 164.800  25.846  1.00 15.97           N  
ATOM   3092  CA  ASP A 318      42.008 164.201  26.091  1.00 18.02           C  
ATOM   3093  C   ASP A 318      40.997 164.719  25.071  1.00 18.67           C  
ATOM   3094  O   ASP A 318      41.170 165.805  24.515  1.00 19.69           O  
ATOM   3095  CB  ASP A 318      41.545 164.521  27.519  1.00 18.43           C  
ATOM   3096  CG  ASP A 318      40.418 163.616  27.995  1.00 20.52           C  
ATOM   3097  OD1 ASP A 318      39.820 162.892  27.172  1.00 23.32           O  
ATOM   3098  OD2 ASP A 318      40.129 163.633  29.205  1.00 24.33           O1-
ATOM   3099  HN  ASP A 318      43.624 165.697  26.279  0.00 99.00           H  
ATOM   3100  N   GLY A 319      39.954 163.938  24.813  1.00 19.77           N  
ATOM   3101  CA  GLY A 319      38.855 164.393  23.965  1.00 20.19           C  
ATOM   3102  C   GLY A 319      38.708 163.647  22.658  1.00 20.55           C  
ATOM   3103  O   GLY A 319      39.703 163.326  21.989  1.00 20.54           O  
ATOM   3104  HN  GLY A 319      39.986 163.002  25.255  0.00 99.00           H  
ATOM   3105  N   GLU A 320      37.454 163.397  22.287  1.00 20.58           N  
ATOM   3106  CA  GLU A 320      37.108 162.615  21.100  1.00 20.56           C  
ATOM   3107  C   GLU A 320      37.649 163.214  19.799  1.00 20.40           C  
ATOM   3108  O   GLU A 320      38.004 162.487  18.868  1.00 20.52           O  
ATOM   3109  CB  GLU A 320      35.583 162.450  21.018  1.00 20.70           C  
ATOM   3110  CG  GLU A 320      35.076 161.619  19.830  1.00 21.13           C  
ATOM   3111  CD  GLU A 320      35.660 160.212  19.776  1.00 22.00           C  
ATOM   3112  OE1 GLU A 320      35.894 159.720  18.652  1.00 22.07           O  
ATOM   3113  OE2 GLU A 320      35.887 159.605  20.847  1.00 22.82           O1-
ATOM   3114  HN  GLU A 320      36.729 163.812  22.922  0.00 99.00           H  
ATOM   3115  N   GLU A 321      37.717 164.540  19.748  1.00 20.15           N  
ATOM   3116  CA  GLU A 321      38.092 165.260  18.536  1.00 20.09           C  
ATOM   3117  C   GLU A 321      39.567 165.072  18.172  1.00 19.03           C  
ATOM   3118  O   GLU A 321      39.924 165.088  16.990  1.00 19.62           O  
ATOM   3119  CB  GLU A 321      37.779 166.755  18.683  1.00 20.76           C  
ATOM   3120  CG  GLU A 321      36.604 167.078  19.616  1.00 23.72           C  
ATOM   3121  CD  GLU A 321      36.982 167.011  21.092  1.00 26.83           C  
ATOM   3122  OE1 GLU A 321      36.223 166.404  21.876  1.00 29.02           O  
ATOM   3123  OE2 GLU A 321      38.043 167.552  21.465  1.00 28.82           O1-
ATOM   3124  HN  GLU A 321      37.480 165.019  20.645  0.00 99.00           H  
ATOM   3125  N   ALA A 322      40.415 164.907  19.184  1.00 17.15           N  
ATOM   3126  CA  ALA A 322      41.851 164.746  18.970  1.00 15.50           C  
ATOM   3127  C   ALA A 322      42.160 163.370  18.373  1.00 14.37           C  
ATOM   3128  O   ALA A 322      41.809 162.358  18.970  1.00 13.87           O  
ATOM   3129  CB  ALA A 322      42.598 164.931  20.284  1.00 15.55           C  
ATOM   3130  HN  ALA A 322      39.974 164.902  20.125  0.00 99.00           H  
ATOM   3131  N   PRO A 323      42.800 163.330  17.186  1.00 13.19           N  
ATOM   3132  CA  PRO A 323      43.175 162.033  16.606  1.00 12.49           C  
ATOM   3133  C   PRO A 323      44.226 161.280  17.431  1.00 11.83           C  
ATOM   3134  O   PRO A 323      44.177 160.047  17.517  1.00 11.34           O  
ATOM   3135  CB  PRO A 323      43.745 162.411  15.229  1.00 12.30           C  
ATOM   3136  CG  PRO A 323      44.156 163.853  15.364  1.00 13.16           C  
ATOM   3137  CD  PRO A 323      43.167 164.458  16.306  1.00 13.46           C  
ATOM   3138  N   VAL A 324      45.158 162.026  18.027  1.00 11.11           N  
ATOM   3139  CA  VAL A 324      46.261 161.468  18.824  1.00 10.73           C  
ATOM   3140  C   VAL A 324      46.071 161.840  20.291  1.00 10.53           C  
ATOM   3141  O   VAL A 324      45.856 163.017  20.601  1.00 10.74           O  
ATOM   3142  CB  VAL A 324      47.623 162.022  18.325  1.00 10.75           C  
ATOM   3143  CG1 VAL A 324      48.757 161.705  19.308  1.00 11.33           C  
ATOM   3144  CG2 VAL A 324      47.951 161.482  16.937  1.00 10.57           C  
ATOM   3145  HN  VAL A 324      45.038 163.058  17.878  0.00 99.00           H  
ATOM   3146  N   ALA A 325      46.145 160.845  21.184  1.00  9.90           N  
ATOM   3147  CA  ALA A 325      45.971 161.063  22.625  1.00  9.78           C  
ATOM   3148  C   ALA A 325      47.287 161.196  23.398  1.00  9.53           C  
ATOM   3149  O   ALA A 325      47.292 161.634  24.552  1.00  9.52           O  
ATOM   3150  CB  ALA A 325      45.102 159.957  23.236  1.00 10.38           C  
ATOM   3151  HN  ALA A 325      46.336 159.909  20.770  0.00 99.00           H  
ATOM   3152  N   TYR A 326      48.401 160.819  22.768  1.00  9.28           N  
ATOM   3153  CA  TYR A 326      49.703 160.821  23.449  1.00  9.34           C  
ATOM   3154  C   TYR A 326      50.855 160.982  22.471  1.00  8.99           C  
ATOM   3155  O   TYR A 326      50.885 160.316  21.429  1.00  8.82           O  
ATOM   3156  CB  TYR A 326      49.892 159.523  24.240  1.00  9.60           C  
ATOM   3157  CG  TYR A 326      51.065 159.519  25.209  1.00  9.98           C  
ATOM   3158  CD1 TYR A 326      51.027 160.275  26.384  1.00 10.51           C  
ATOM   3159  CD2 TYR A 326      52.188 158.727  24.971  1.00 10.44           C  
ATOM   3160  CE1 TYR A 326      52.085 160.266  27.284  1.00 11.07           C  
ATOM   3161  CE2 TYR A 326      53.263 158.711  25.872  1.00 10.89           C  
ATOM   3162  CZ  TYR A 326      53.193 159.481  27.028  1.00 10.87           C  
ATOM   3163  OH  TYR A 326      54.240 159.462  27.920  1.00 11.56           O  
ATOM   3164  HN  TYR A 326      48.273 160.531  21.784  0.00 99.00           H  
ATOM   3165  HH  TYR A 326      54.711 160.341  27.891  0.00 99.00           H  
ATOM   3166  N   THR A 327      51.795 161.865  22.813  1.00  8.55           N  
ATOM   3167  CA  THR A 327      53.002 162.080  22.019  1.00  8.91           C  
ATOM   3168  C   THR A 327      54.270 162.065  22.876  1.00  9.06           C  
ATOM   3169  O   THR A 327      54.217 162.324  24.083  1.00  9.29           O  
ATOM   3170  CB  THR A 327      53.002 163.450  21.280  1.00  8.69           C  
ATOM   3171  CG2 THR A 327      51.720 163.680  20.485  1.00  9.29           C  
ATOM   3172  OG1 THR A 327      53.198 164.509  22.228  1.00  9.11           O  
ATOM   3173  HN  THR A 327      51.592 162.388  23.694  0.00 99.00           H  
ATOM   3174  HG1 THR A 327      54.173 164.749  22.286  0.00 99.00           H  
ATOM   3175  N   LEU A 328      55.401 161.770  22.230  1.00  9.18           N  
ATOM   3176  CA  LEU A 328      56.736 161.932  22.818  1.00  9.23           C  
ATOM   3177  C   LEU A 328      57.683 162.553  21.784  1.00  9.54           C  
ATOM   3178  O   LEU A 328      57.510 162.356  20.578  1.00  9.77           O  
ATOM   3179  CB  LEU A 328      57.292 160.582  23.292  1.00  9.40           C  
ATOM   3180  CG  LEU A 328      56.604 159.894  24.475  1.00  9.19           C  
ATOM   3181  CD1 LEU A 328      57.073 158.442  24.571  1.00 10.04           C  
ATOM   3182  CD2 LEU A 328      56.866 160.644  25.796  1.00  9.82           C  
ATOM   3183  HN  LEU A 328      55.253 161.407  21.257  0.00 99.00           H  
ATOM   3184  N   ASP A 329      58.669 163.311  22.260  1.00  9.67           N  
ATOM   3185  CA  ASP A 329      59.762 163.810  21.419  1.00  9.87           C  
ATOM   3186  C   ASP A 329      60.511 162.614  20.810  1.00 10.10           C  
ATOM   3187  O   ASP A 329      60.956 161.729  21.544  1.00 10.54           O  
ATOM   3188  CB  ASP A 329      60.708 164.654  22.286  1.00  9.71           C  
ATOM   3189  CG  ASP A 329      61.711 165.464  21.473  1.00 10.53           C  
ATOM   3190  OD1 ASP A 329      62.003 165.103  20.318  1.00 11.88           O  
ATOM   3191  OD2 ASP A 329      62.233 166.467  22.013  1.00 11.44           O1-
ATOM   3192  HN  ASP A 329      58.598 163.520  23.281  0.00 99.00           H  
ATOM   3193  N   ASP A 330      60.633 162.587  19.480  1.00 10.45           N  
ATOM   3194  CA  ASP A 330      61.350 161.503  18.770  1.00 11.04           C  
ATOM   3195  C   ASP A 330      62.634 161.985  18.073  1.00 11.55           C  
ATOM   3196  O   ASP A 330      63.200 161.285  17.217  1.00 11.57           O  
ATOM   3197  CB  ASP A 330      60.425 160.781  17.769  1.00 11.26           C  
ATOM   3198  CG  ASP A 330      60.798 159.306  17.571  1.00 12.52           C  
ATOM   3199  OD1 ASP A 330      61.056 158.602  18.575  1.00 13.87           O  
ATOM   3200  OD2 ASP A 330      60.810 158.837  16.408  1.00 12.78           O1-
ATOM   3201  HN  ASP A 330      60.187 163.384  18.985  0.00 99.00           H  
ATOM   3202  N   THR A 331      63.091 163.175  18.455  1.00 11.94           N  
ATOM   3203  CA  THR A 331      64.354 163.749  17.975  1.00 12.46           C  
ATOM   3204  C   THR A 331      65.533 162.811  18.283  1.00 13.19           C  
ATOM   3205  O   THR A 331      65.546 162.123  19.305  1.00 12.78           O  
ATOM   3206  CB  THR A 331      64.581 165.151  18.602  1.00 12.41           C  
ATOM   3207  CG2 THR A 331      65.830 165.819  18.054  1.00 12.74           C  
ATOM   3208  OG1 THR A 331      63.456 165.993  18.310  1.00 12.00           O  
ATOM   3209  HN  THR A 331      62.468 163.676  19.135  0.00 99.00           H  
ATOM   3210  HG1 THR A 331      62.704 165.805  18.951  0.00 99.00           H  
ATOM   3211  N   LYS A 332      66.509 162.772  17.379  1.00 14.29           N  
ATOM   3212  CA  LYS A 332      67.694 161.925  17.557  1.00 15.48           C  
ATOM   3213  C   LYS A 332      68.552 162.453  18.712  1.00 16.40           C  
ATOM   3214  O   LYS A 332      68.476 163.638  19.033  1.00 15.88           O  
ATOM   3215  CB  LYS A 332      68.498 161.866  16.252  1.00 15.74           C  
ATOM   3216  CG  LYS A 332      67.708 161.280  15.078  1.00 16.69           C  
ATOM   3217  CD  LYS A 332      68.065 159.822  14.824  1.00 17.25           C  
ATOM   3218  CE  LYS A 332      66.894 158.962  14.333  1.00 18.29           C  
ATOM   3219  NZ  LYS A 332      65.734 159.570  13.610  1.00 16.19           N1+
ATOM   3220  HN  LYS A 332      66.364 163.381  16.551  0.00 99.00           H  
ATOM   3221  HZ1 LYS A 332      65.973 159.688  12.647  0.00 99.00           H  
ATOM   3222  HZ2 LYS A 332      64.943 158.966  13.691  0.00 99.00           H  
ATOM   3223  HZ3 LYS A 332      65.524 160.458  14.016  0.00 99.00           H  
ATOM   3224  N   PRO A 333      69.357 161.574  19.353  1.00 17.53           N  
ATOM   3225  CA  PRO A 333      70.163 162.009  20.502  1.00 18.52           C  
ATOM   3226  C   PRO A 333      71.140 163.139  20.160  1.00 19.33           C  
ATOM   3227  O   PRO A 333      71.500 163.923  21.036  1.00 19.97           O  
ATOM   3228  CB  PRO A 333      70.927 160.741  20.908  1.00 18.42           C  
ATOM   3229  CG  PRO A 333      70.840 159.826  19.745  1.00 18.31           C  
ATOM   3230  CD  PRO A 333      69.543 160.139  19.069  1.00 17.71           C  
ATOM   3231  N   GLU A 334      71.536 163.222  18.891  1.00 20.11           N  
ATOM   3232  CA  GLU A 334      72.431 164.279  18.416  1.00 20.80           C  
ATOM   3233  C   GLU A 334      71.730 165.636  18.279  1.00 20.68           C  
ATOM   3234  O   GLU A 334      72.393 166.663  18.094  1.00 21.12           O  
ATOM   3235  CB  GLU A 334      73.075 163.885  17.080  1.00 21.11           C  
ATOM   3236  CG  GLU A 334      74.080 162.737  17.160  1.00 22.87           C  
ATOM   3237  CD  GLU A 334      73.437 161.353  17.143  1.00 24.79           C  
ATOM   3238  OE1 GLU A 334      72.218 161.242  16.874  1.00 24.66           O  
ATOM   3239  OE2 GLU A 334      74.163 160.367  17.397  1.00 26.07           O1-
ATOM   3240  HN  GLU A 334      71.156 162.476  18.270  0.00 99.00           H  
ATOM   3241  N   GLY A 335      70.397 165.633  18.359  1.00 20.12           N  
ATOM   3242  CA  GLY A 335      69.601 166.863  18.311  1.00 19.34           C  
ATOM   3243  C   GLY A 335      69.032 167.168  16.939  1.00 18.67           C  
ATOM   3244  O   GLY A 335      68.347 168.177  16.755  1.00 18.82           O  
ATOM   3245  HN  GLY A 335      69.974 164.685  18.458  0.00 99.00           H  
ATOM   3246  N   ASN A 336      69.326 166.299  15.971  1.00 17.99           N  
ATOM   3247  CA  ASN A 336      68.814 166.456  14.610  1.00 17.48           C  
ATOM   3248  C   ASN A 336      67.661 165.502  14.286  1.00 16.35           C  
ATOM   3249  O   ASN A 336      67.266 164.693  15.124  1.00 15.96           O  
ATOM   3250  CB  ASN A 336      69.943 166.347  13.571  1.00 18.12           C  
ATOM   3251  CG  ASN A 336      70.764 165.076  13.713  1.00 19.30           C  
ATOM   3252  ND2 ASN A 336      71.788 164.949  12.876  0.00 99.00           N  
ATOM   3253  OD1 ASN A 336      70.489 164.221  14.554  0.00 99.00           O  
ATOM   3254  HN  ASN A 336      69.941 165.514  16.264  0.00 99.00           H  
ATOM   3255 1HD2 ASN A 336      71.985 165.666  12.207  0.00 99.00           H  
ATOM   3256 2HD2 ASN A 336      72.366 164.132  12.913  0.00 99.00           H  
ATOM   3257  N   TYR A 337      67.128 165.608  13.069  1.00 15.36           N  
ATOM   3258  CA  TYR A 337      65.919 164.875  12.664  1.00 14.49           C  
ATOM   3259  C   TYR A 337      64.786 165.095  13.676  1.00 13.51           C  
ATOM   3260  O   TYR A 337      64.111 164.149  14.095  1.00 13.07           O  
ATOM   3261  CB  TYR A 337      66.202 163.378  12.459  1.00 15.12           C  
ATOM   3262  CG  TYR A 337      67.337 163.084  11.501  1.00 15.53           C  
ATOM   3263  CD1 TYR A 337      68.657 163.012  11.953  1.00 16.47           C  
ATOM   3264  CD2 TYR A 337      67.087 162.865  10.150  1.00 15.58           C  
ATOM   3265  CE1 TYR A 337      69.706 162.741  11.078  1.00 17.14           C  
ATOM   3266  CE2 TYR A 337      68.132 162.584   9.262  1.00 16.05           C  
ATOM   3267  CZ  TYR A 337      69.436 162.528   9.738  1.00 16.51           C  
ATOM   3268  OH  TYR A 337      70.466 162.257   8.860  1.00 17.88           O  
ATOM   3269  HN  TYR A 337      67.638 166.254  12.428  0.00 99.00           H  
ATOM   3270  HH  TYR A 337      70.168 161.557   8.216  0.00 99.00           H  
ATOM   3271  N   ALA A 338      64.596 166.354  14.066  1.00 12.42           N  
ATOM   3272  CA  ALA A 338      63.537 166.742  15.004  1.00 11.42           C  
ATOM   3273  C   ALA A 338      62.204 166.117  14.616  1.00 10.70           C  
ATOM   3274  O   ALA A 338      61.819 166.149  13.447  1.00 10.52           O  
ATOM   3275  CB  ALA A 338      63.412 168.241  15.041  1.00 11.60           C  
ATOM   3276  HN  ALA A 338      65.262 167.041  13.650  0.00 99.00           H  
ATOM   3277  N   ALA A 339      61.501 165.554  15.597  1.00 10.10           N  
ATOM   3278  CA  ALA A 339      60.268 164.818  15.322  1.00  9.73           C  
ATOM   3279  C   ALA A 339      59.388 164.667  16.548  1.00  9.66           C  
ATOM   3280  O   ALA A 339      59.884 164.674  17.679  1.00  9.82           O  
ATOM   3281  CB  ALA A 339      60.592 163.437  14.747  1.00  9.76           C  
ATOM   3282  HN  ALA A 339      61.895 165.679  16.546  0.00 99.00           H  
ATOM   3283  N   ILE A 340      58.083 164.531  16.300  1.00  9.27           N  
ATOM   3284  CA  ILE A 340      57.101 164.196  17.329  1.00  9.20           C  
ATOM   3285  C   ILE A 340      56.477 162.844  16.969  1.00  9.07           C  
ATOM   3286  O   ILE A 340      55.970 162.672  15.856  1.00  9.09           O  
ATOM   3287  CB  ILE A 340      55.977 165.279  17.449  1.00  9.25           C  
ATOM   3288  CG1 ILE A 340      56.552 166.633  17.891  1.00 10.06           C  
ATOM   3289  CG2 ILE A 340      54.871 164.819  18.407  1.00  9.61           C  
ATOM   3290  CD1 ILE A 340      57.026 166.687  19.347  1.00 12.62           C  
ATOM   3291  HN  ILE A 340      57.822 164.687  15.296  0.00 99.00           H  
ATOM   3292  N   MET A 341      56.528 161.898  17.906  1.00  9.16           N  
ATOM   3293  CA  MET A 341      55.850 160.605  17.763  1.00  9.26           C  
ATOM   3294  C   MET A 341      54.482 160.691  18.430  1.00  9.16           C  
ATOM   3295  O   MET A 341      54.378 161.190  19.546  1.00  9.22           O  
ATOM   3296  CB  MET A 341      56.679 159.502  18.439  1.00  9.50           C  
ATOM   3297  CG  MET A 341      56.155 158.082  18.247  1.00 10.75           C  
ATOM   3298  SD  MET A 341      54.690 157.629  19.220  1.00 13.06           S  
ATOM   3299  CE  MET A 341      55.185 158.006  20.898  1.00 12.70           C  
ATOM   3300  HN  MET A 341      57.088 162.153  18.748  0.00 99.00           H  
ATOM   3301  N   GLY A 342      53.443 160.212  17.752  1.00  9.00           N  
ATOM   3302  CA  GLY A 342      52.111 160.150  18.351  1.00  9.07           C  
ATOM   3303  C   GLY A 342      51.382 158.870  17.999  1.00  9.03           C  
ATOM   3304  O   GLY A 342      51.610 158.301  16.922  1.00  9.43           O  
ATOM   3305  HN  GLY A 342      53.655 159.896  16.790  0.00 99.00           H  
ATOM   3306  N   PHE A 343      50.505 158.423  18.902  1.00  8.92           N  
ATOM   3307  CA  PHE A 343      49.685 157.225  18.691  1.00  8.97           C  
ATOM   3308  C   PHE A 343      48.227 157.586  18.405  1.00  9.11           C  
ATOM   3309  O   PHE A 343      47.622 158.365  19.144  1.00  9.12           O  
ATOM   3310  CB  PHE A 343      49.688 156.334  19.938  1.00  9.11           C  
ATOM   3311  CG  PHE A 343      51.001 155.664  20.231  1.00  8.76           C  
ATOM   3312  CD1 PHE A 343      51.623 155.855  21.465  1.00  9.63           C  
ATOM   3313  CD2 PHE A 343      51.604 154.822  19.302  1.00  9.62           C  
ATOM   3314  CE1 PHE A 343      52.840 155.224  21.763  1.00 10.53           C  
ATOM   3315  CE2 PHE A 343      52.822 154.185  19.590  1.00  9.99           C  
ATOM   3316  CZ  PHE A 343      53.438 154.390  20.818  1.00 10.42           C  
ATOM   3317  HN  PHE A 343      50.453 159.000  19.771  0.00 99.00           H  
ATOM   3318  N   ILE A 344      47.667 156.999  17.350  1.00  9.12           N  
ATOM   3319  CA  ILE A 344      46.218 157.039  17.121  1.00  9.10           C  
ATOM   3320  C   ILE A 344      45.639 155.723  17.650  1.00  8.83           C  
ATOM   3321  O   ILE A 344      45.975 154.662  17.144  1.00  8.80           O  
ATOM   3322  CB  ILE A 344      45.871 157.232  15.619  1.00  9.18           C  
ATOM   3323  CG1 ILE A 344      46.500 158.529  15.087  1.00  9.34           C  
ATOM   3324  CG2 ILE A 344      44.356 157.245  15.417  1.00  9.73           C  
ATOM   3325  CD1 ILE A 344      46.308 158.769  13.581  1.00  9.13           C  
ATOM   3326  HN  ILE A 344      48.330 156.519  16.713  0.00 99.00           H  
ATOM   3327  N   LEU A 345      44.771 155.807  18.664  1.00  8.80           N  
ATOM   3328  CA  LEU A 345      44.427 154.639  19.500  1.00  9.00           C  
ATOM   3329  C   LEU A 345      43.027 154.059  19.314  1.00  9.50           C  
ATOM   3330  O   LEU A 345      42.055 154.805  19.171  1.00  9.46           O  
ATOM   3331  CB  LEU A 345      44.598 154.983  20.987  1.00  8.98           C  
ATOM   3332  CG  LEU A 345      45.969 155.462  21.474  1.00  9.20           C  
ATOM   3333  CD1 LEU A 345      45.843 156.157  22.816  1.00 10.01           C  
ATOM   3334  CD2 LEU A 345      46.967 154.302  21.555  1.00  9.09           C  
ATOM   3335  HN  LEU A 345      44.365 156.749  18.813  0.00 99.00           H  
ATOM   3336  N   ALA A 346      42.943 152.729  19.359  1.00  9.97           N  
ATOM   3337  CA  ALA A 346      41.673 151.989  19.458  1.00 10.21           C  
ATOM   3338  C   ALA A 346      40.650 152.420  18.397  1.00 10.51           C  
ATOM   3339  O   ALA A 346      40.961 152.348  17.208  1.00 10.72           O  
ATOM   3340  CB  ALA A 346      41.112 152.065  20.887  1.00 10.50           C  
ATOM   3341  HN  ALA A 346      43.873 152.242  19.318  0.00 99.00           H  
ATOM   3342  N   HIS A 347      39.460 152.883  18.787  1.00 10.94           N  
ATOM   3343  CA  HIS A 347      38.440 153.212  17.768  1.00 11.32           C  
ATOM   3344  C   HIS A 347      38.889 154.284  16.769  1.00 11.40           C  
ATOM   3345  O   HIS A 347      38.432 154.306  15.624  1.00 11.79           O  
ATOM   3346  CB  HIS A 347      37.083 153.572  18.382  1.00 11.57           C  
ATOM   3347  CG  HIS A 347      36.979 154.988  18.852  1.00 12.19           C  
ATOM   3348  CD2 HIS A 347      36.461 156.087  18.256  0.00 99.00           C  
ATOM   3349  ND1 HIS A 347      37.435 155.400  20.083  0.00 99.00           N  
ATOM   3350  CE1 HIS A 347      37.206 156.692  20.228  0.00 99.00           C  
ATOM   3351  NE2 HIS A 347      36.614 157.134  19.133  0.00 99.00           N  
ATOM   3352  HN  HIS A 347      39.321 152.985  19.789  0.00 99.00           H  
ATOM   3353  HD1 HIS A 347      37.874 154.810  20.762  0.00 99.00           H  
ATOM   3354  HE2 HIS A 347      36.325 158.078  18.968  0.00 99.00           H  
ATOM   3355  N   LYS A 348      39.785 155.168  17.200  1.00 11.23           N  
ATOM   3356  CA  LYS A 348      40.298 156.216  16.311  1.00 11.31           C  
ATOM   3357  C   LYS A 348      41.191 155.666  15.200  1.00 11.79           C  
ATOM   3358  O   LYS A 348      41.236 156.235  14.104  1.00 11.78           O  
ATOM   3359  CB  LYS A 348      41.014 157.310  17.110  1.00 11.04           C  
ATOM   3360  CG  LYS A 348      40.055 158.120  17.993  1.00 10.46           C  
ATOM   3361  CD  LYS A 348      40.802 159.124  18.864  1.00 11.18           C  
ATOM   3362  CE  LYS A 348      39.874 159.767  19.898  1.00 11.28           C  
ATOM   3363  NZ  LYS A 348      40.614 160.697  20.810  1.00 11.07           N1+
ATOM   3364  HN  LYS A 348      40.079 155.056  18.182  0.00 99.00           H  
ATOM   3365  HZ1 LYS A 348      40.303 160.554  21.747  0.00 99.00           H  
ATOM   3366  HZ2 LYS A 348      41.592 160.508  20.745  0.00 99.00           H  
ATOM   3367  HZ3 LYS A 348      40.433 161.639  20.533  0.00 99.00           H  
ATOM   3368  N   ALA A 349      41.893 154.570  15.480  1.00 12.24           N  
ATOM   3369  CA  ALA A 349      42.698 153.896  14.462  1.00 13.30           C  
ATOM   3370  C   ALA A 349      41.776 153.355  13.367  1.00 14.26           C  
ATOM   3371  O   ALA A 349      42.073 153.505  12.184  1.00 14.85           O  
ATOM   3372  CB  ALA A 349      43.533 152.778  15.073  1.00 13.08           C  
ATOM   3373  HN  ALA A 349      41.821 154.243  16.461  0.00 99.00           H  
ATOM   3374  N   ARG A 350      40.652 152.763  13.776  1.00 14.92           N  
ATOM   3375  CA  ARG A 350      39.622 152.283  12.847  1.00 16.07           C  
ATOM   3376  C   ARG A 350      38.986 153.436  12.063  1.00 16.46           C  
ATOM   3377  O   ARG A 350      38.838 153.360  10.843  1.00 16.60           O  
ATOM   3378  CB  ARG A 350      38.530 151.502  13.596  1.00 16.14           C  
ATOM   3379  CG  ARG A 350      38.804 150.007  13.786  1.00 17.46           C  
ATOM   3380  CD  ARG A 350      39.358 149.655  15.158  1.00 18.14           C  
ATOM   3381  NE  ARG A 350      38.401 149.874  16.245  1.00 16.77           N  
ATOM   3382  CZ  ARG A 350      38.537 149.385  17.476  1.00 15.59           C  
ATOM   3383  NH1 ARG A 350      39.582 148.621  17.791  1.00 15.05           N1+
ATOM   3384  NH2 ARG A 350      37.626 149.663  18.401  1.00 14.52           N  
ATOM   3385  HN  ARG A 350      40.567 152.670  14.813  0.00 99.00           H  
ATOM   3386  HE  ARG A 350      37.587 150.432  16.047  0.00 99.00           H  
ATOM   3387 1HH1 ARG A 350      40.286 148.422  17.115  0.00 99.00           H  
ATOM   3388 2HH1 ARG A 350      39.660 148.244  18.718  0.00 99.00           H  
ATOM   3389 1HH2 ARG A 350      36.851 150.256  18.173  0.00 99.00           H  
ATOM   3390 2HH2 ARG A 350      37.712 149.285  19.321  0.00 99.00           H  
ATOM   3391  N   LYS A 351      38.618 154.501  12.771  1.00 16.84           N  
ATOM   3392  CA  LYS A 351      37.918 155.641  12.166  1.00 17.74           C  
ATOM   3393  C   LYS A 351      38.792 156.387  11.155  1.00 17.67           C  
ATOM   3394  O   LYS A 351      38.349 156.690  10.039  1.00 18.06           O  
ATOM   3395  CB  LYS A 351      37.433 156.602  13.258  1.00 18.09           C  
ATOM   3396  CG  LYS A 351      36.592 157.770  12.747  1.00 20.53           C  
ATOM   3397  CD  LYS A 351      36.480 158.856  13.805  1.00 24.42           C  
ATOM   3398  CE  LYS A 351      35.703 160.055  13.283  1.00 26.66           C  
ATOM   3399  NZ  LYS A 351      35.786 161.216  14.220  1.00 28.94           N1+
ATOM   3400  HN  LYS A 351      38.865 154.459  13.781  0.00 99.00           H  
ATOM   3401  HZ1 LYS A 351      35.829 160.879  15.159  0.00 99.00           H  
ATOM   3402  HZ2 LYS A 351      36.607 161.747  14.014  0.00 99.00           H  
ATOM   3403  HZ3 LYS A 351      34.976 161.790  14.105  0.00 99.00           H  
ATOM   3404  N   LEU A 352      40.034 156.668  11.537  1.00 17.43           N  
ATOM   3405  CA  LEU A 352      40.907 157.523  10.729  1.00 17.34           C  
ATOM   3406  C   LEU A 352      41.706 156.790   9.648  1.00 17.56           C  
ATOM   3407  O   LEU A 352      42.368 157.423   8.817  1.00 17.14           O  
ATOM   3408  CB  LEU A 352      41.827 158.351  11.627  1.00 17.32           C  
ATOM   3409  CG  LEU A 352      41.090 159.253  12.627  1.00 17.61           C  
ATOM   3410  CD1 LEU A 352      42.073 159.882  13.570  1.00 17.56           C  
ATOM   3411  CD2 LEU A 352      40.246 160.329  11.933  1.00 18.41           C  
ATOM   3412  HN  LEU A 352      40.325 156.240  12.433  0.00 99.00           H  
ATOM   3413  N   ALA A 353      41.635 155.462   9.660  1.00 17.91           N  
ATOM   3414  CA  ALA A 353      42.234 154.649   8.600  1.00 18.90           C  
ATOM   3415  C   ALA A 353      41.590 154.924   7.238  1.00 19.47           C  
ATOM   3416  O   ALA A 353      42.215 154.711   6.202  1.00 20.00           O  
ATOM   3417  CB  ALA A 353      42.120 153.192   8.943  1.00 18.79           C  
ATOM   3418  HN  ALA A 353      41.127 155.059  10.470  0.00 99.00           H  
ATOM   3419  N   ARG A 354      40.347 155.405   7.258  1.00 20.31           N  
ATOM   3420  CA  ARG A 354      39.598 155.750   6.042  1.00 21.12           C  
ATOM   3421  C   ARG A 354      40.242 156.884   5.239  1.00 20.90           C  
ATOM   3422  O   ARG A 354      40.080 156.965   4.015  1.00 21.57           O  
ATOM   3423  CB  ARG A 354      38.161 156.142   6.397  1.00 21.50           C  
ATOM   3424  CG  ARG A 354      37.368 155.070   7.133  1.00 24.06           C  
ATOM   3425  CD  ARG A 354      35.891 155.416   7.156  1.00 27.83           C  
ATOM   3426  NE  ARG A 354      35.180 154.716   8.222  1.00 30.86           N  
ATOM   3427  CZ  ARG A 354      34.873 155.245   9.406  1.00 32.07           C  
ATOM   3428  NH1 ARG A 354      35.211 156.497   9.696  1.00 33.36           N1+
ATOM   3429  NH2 ARG A 354      34.223 154.520  10.306  1.00 33.17           N  
ATOM   3430  HN  ARG A 354      39.945 155.518   8.219  0.00 99.00           H  
ATOM   3431  HE  ARG A 354      34.898 153.761   8.051  0.00 99.00           H  
ATOM   3432 1HH1 ARG A 354      35.681 157.066   9.025  0.00 99.00           H  
ATOM   3433 2HH1 ARG A 354      34.990 156.876  10.600  0.00 99.00           H  
ATOM   3434 1HH2 ARG A 354      33.947 153.582  10.083  0.00 99.00           H  
ATOM   3435 2HH2 ARG A 354      34.007 154.904  11.201  0.00 99.00           H  
ATOM   3436  N   LEU A 355      40.958 157.760   5.937  1.00 20.06           N  
ATOM   3437  CA  LEU A 355      41.581 158.931   5.323  1.00 19.38           C  
ATOM   3438  C   LEU A 355      42.847 158.568   4.550  1.00 18.89           C  
ATOM   3439  O   LEU A 355      43.345 157.446   4.645  1.00 18.76           O  
ATOM   3440  CB  LEU A 355      41.909 159.976   6.399  1.00 19.56           C  
ATOM   3441  CG  LEU A 355      40.778 160.472   7.310  1.00 19.42           C  
ATOM   3442  CD1 LEU A 355      41.340 161.397   8.375  1.00 19.73           C  
ATOM   3443  CD2 LEU A 355      39.660 161.166   6.527  1.00 20.59           C  
ATOM   3444  HN  LEU A 355      41.037 157.542   6.954  0.00 99.00           H  
ATOM   3445  N   THR A 356      43.359 159.523   3.779  1.00 18.27           N  
ATOM   3446  CA  THR A 356      44.651 159.355   3.123  1.00 17.92           C  
ATOM   3447  C   THR A 356      45.772 159.713   4.103  1.00 17.74           C  
ATOM   3448  O   THR A 356      45.526 160.344   5.137  1.00 17.47           O  
ATOM   3449  CB  THR A 356      44.780 160.255   1.882  1.00 18.03           C  
ATOM   3450  CG2 THR A 356      43.628 160.013   0.904  1.00 18.38           C  
ATOM   3451  OG1 THR A 356      44.780 161.626   2.299  1.00 17.41           O  
ATOM   3452  HN  THR A 356      42.776 160.374   3.688  0.00 99.00           H  
ATOM   3453  HG1 THR A 356      43.852 161.913   2.559  0.00 99.00           H  
ATOM   3454  N   LYS A 357      46.996 159.314   3.764  1.00 17.79           N  
ATOM   3455  CA  LYS A 357      48.187 159.653   4.541  1.00 17.91           C  
ATOM   3456  C   LYS A 357      48.313 161.169   4.718  1.00 17.64           C  
ATOM   3457  O   LYS A 357      48.601 161.658   5.814  1.00 17.45           O  
ATOM   3458  CB  LYS A 357      49.428 159.076   3.849  1.00 17.82           C  
ATOM   3459  CG  LYS A 357      50.751 159.323   4.553  1.00 18.15           C  
ATOM   3460  CD  LYS A 357      51.894 158.704   3.753  1.00 18.89           C  
ATOM   3461  CE  LYS A 357      53.242 158.966   4.393  1.00 20.72           C  
ATOM   3462  NZ  LYS A 357      54.327 158.231   3.671  1.00 21.78           N1+
ATOM   3463  HN  LYS A 357      47.033 158.735   2.892  0.00 99.00           H  
ATOM   3464  HZ1 LYS A 357      54.452 157.335   4.093  0.00 99.00           H  
ATOM   3465  HZ2 LYS A 357      54.065 158.119   2.714  0.00 99.00           H  
ATOM   3466  HZ3 LYS A 357      55.174 158.755   3.731  0.00 99.00           H  
ATOM   3467  N   GLU A 358      48.073 161.901   3.633  1.00 17.55           N  
ATOM   3468  CA  GLU A 358      48.140 163.360   3.630  1.00 17.58           C  
ATOM   3469  C   GLU A 358      47.083 163.979   4.545  1.00 16.84           C  
ATOM   3470  O   GLU A 358      47.357 164.950   5.258  1.00 16.34           O  
ATOM   3471  CB  GLU A 358      47.997 163.897   2.197  1.00 18.08           C  
ATOM   3472  CG  GLU A 358      49.179 163.580   1.263  1.00 20.91           C  
ATOM   3473  CD  GLU A 358      49.347 162.090   0.928  1.00 24.36           C  
ATOM   3474  OE1 GLU A 358      48.338 161.341   0.858  1.00 24.81           O  
ATOM   3475  OE2 GLU A 358      50.510 161.667   0.733  1.00 26.97           O1-
ATOM   3476  HN  GLU A 358      47.832 161.342   2.782  0.00 99.00           H  
ATOM   3477  N   GLU A 359      45.878 163.408   4.536  1.00 16.16           N  
ATOM   3478  CA  GLU A 359      44.800 163.879   5.405  1.00 16.05           C  
ATOM   3479  C   GLU A 359      45.107 163.673   6.892  1.00 15.24           C  
ATOM   3480  O   GLU A 359      44.804 164.543   7.710  1.00 15.04           O  
ATOM   3481  CB  GLU A 359      43.459 163.235   5.023  1.00 16.14           C  
ATOM   3482  CG  GLU A 359      42.868 163.806   3.734  1.00 17.14           C  
ATOM   3483  CD  GLU A 359      41.637 163.054   3.228  1.00 18.15           C  
ATOM   3484  OE1 GLU A 359      41.525 161.822   3.432  1.00 18.78           O  
ATOM   3485  OE2 GLU A 359      40.780 163.715   2.603  1.00 21.76           O1-
ATOM   3486  HN  GLU A 359      45.775 162.617   3.873  0.00 99.00           H  
ATOM   3487  N   ARG A 360      45.709 162.533   7.236  1.00 14.29           N  
ATOM   3488  CA  ARG A 360      46.135 162.285   8.616  1.00 13.57           C  
ATOM   3489  C   ARG A 360      47.241 163.251   9.050  1.00 13.16           C  
ATOM   3490  O   ARG A 360      47.177 163.810  10.151  1.00 12.90           O  
ATOM   3491  CB  ARG A 360      46.576 160.831   8.825  1.00 13.53           C  
ATOM   3492  CG  ARG A 360      45.422 159.859   9.068  1.00 13.44           C  
ATOM   3493  CD  ARG A 360      45.923 158.438   9.362  1.00 13.10           C  
ATOM   3494  NE  ARG A 360      46.636 157.857   8.223  1.00 12.90           N  
ATOM   3495  CZ  ARG A 360      46.044 157.275   7.180  1.00 13.97           C  
ATOM   3496  NH1 ARG A 360      44.720 157.174   7.122  1.00 13.56           N1+
ATOM   3497  NH2 ARG A 360      46.777 156.792   6.189  1.00 13.84           N  
ATOM   3498  HN  ARG A 360      45.844 161.858   6.465  0.00 99.00           H  
ATOM   3499  HE  ARG A 360      47.643 157.900   8.227  0.00 99.00           H  
ATOM   3500 1HH1 ARG A 360      44.149 157.550   7.848  0.00 99.00           H  
ATOM   3501 2HH1 ARG A 360      44.290 156.716   6.339  0.00 99.00           H  
ATOM   3502 1HH2 ARG A 360      47.775 156.884   6.217  0.00 99.00           H  
ATOM   3503 2HH2 ARG A 360      46.341 156.338   5.413  0.00 99.00           H  
ATOM   3504  N   LEU A 361      48.235 163.468   8.185  1.00 12.86           N  
ATOM   3505  CA  LEU A 361      49.317 164.415   8.490  1.00 12.62           C  
ATOM   3506  C   LEU A 361      48.766 165.806   8.830  1.00 12.82           C  
ATOM   3507  O   LEU A 361      49.183 166.422   9.820  1.00 12.73           O  
ATOM   3508  CB  LEU A 361      50.313 164.509   7.325  1.00 12.52           C  
ATOM   3509  CG  LEU A 361      51.425 165.566   7.415  1.00 12.38           C  
ATOM   3510  CD1 LEU A 361      52.305 165.377   8.661  1.00 12.63           C  
ATOM   3511  CD2 LEU A 361      52.274 165.568   6.147  1.00 12.76           C  
ATOM   3512  HN  LEU A 361      48.179 162.928   7.306  0.00 99.00           H  
ATOM   3513  N   LYS A 362      47.827 166.285   8.013  1.00 13.03           N  
ATOM   3514  CA  LYS A 362      47.211 167.595   8.230  1.00 14.09           C  
ATOM   3515  C   LYS A 362      46.498 167.676   9.584  1.00 13.43           C  
ATOM   3516  O   LYS A 362      46.695 168.636  10.333  1.00 13.51           O  
ATOM   3517  CB  LYS A 362      46.263 167.951   7.079  1.00 14.13           C  
ATOM   3518  CG  LYS A 362      45.605 169.315   7.208  1.00 16.09           C  
ATOM   3519  CD  LYS A 362      44.706 169.604   6.012  1.00 17.07           C  
ATOM   3520  CE  LYS A 362      43.823 170.821   6.258  1.00 20.84           C  
ATOM   3521  NZ  LYS A 362      44.591 172.096   6.158  1.00 23.70           N1+
ATOM   3522  HN  LYS A 362      47.576 165.659   7.224  0.00 99.00           H  
ATOM   3523  HZ1 LYS A 362      45.517 171.898   5.837  0.00 99.00           H  
ATOM   3524  HZ2 LYS A 362      44.134 172.707   5.513  0.00 99.00           H  
ATOM   3525  HZ3 LYS A 362      44.632 172.528   7.058  0.00 99.00           H  
ATOM   3526  N   LYS A 363      45.689 166.663   9.896  1.00 13.13           N  
ATOM   3527  CA  LYS A 363      44.981 166.609  11.180  1.00 13.25           C  
ATOM   3528  C   LYS A 363      45.940 166.604  12.373  1.00 12.26           C  
ATOM   3529  O   LYS A 363      45.689 167.267  13.375  1.00 12.15           O  
ATOM   3530  CB  LYS A 363      44.039 165.398  11.241  1.00 13.37           C  
ATOM   3531  CG  LYS A 363      42.787 165.557  10.381  1.00 14.75           C  
ATOM   3532  CD  LYS A 363      41.799 164.419  10.634  1.00 16.54           C  
ATOM   3533  CE  LYS A 363      40.487 164.635   9.882  1.00 19.96           C  
ATOM   3534  NZ  LYS A 363      39.691 165.772  10.425  1.00 22.00           N1+
ATOM   3535  HN  LYS A 363      45.604 165.931   9.167  0.00 99.00           H  
ATOM   3536  HZ1 LYS A 363      39.341 165.528  11.328  0.00 99.00           H  
ATOM   3537  HZ2 LYS A 363      40.275 166.580  10.498  0.00 99.00           H  
ATOM   3538  HZ3 LYS A 363      38.927 165.965   9.810  0.00 99.00           H  
ATOM   3539  N   LEU A 364      47.041 165.863  12.261  1.00 11.47           N  
ATOM   3540  CA  LEU A 364      48.029 165.818  13.344  1.00 11.22           C  
ATOM   3541  C   LEU A 364      48.716 167.170  13.539  1.00 10.82           C  
ATOM   3542  O   LEU A 364      48.841 167.646  14.667  1.00 11.03           O  
ATOM   3543  CB  LEU A 364      49.061 164.709  13.105  1.00 11.04           C  
ATOM   3544  CG  LEU A 364      48.766 163.332  13.723  1.00 11.35           C  
ATOM   3545  CD1 LEU A 364      47.379 162.787  13.364  1.00 12.88           C  
ATOM   3546  CD2 LEU A 364      49.847 162.342  13.328  1.00 11.78           C  
ATOM   3547  HN  LEU A 364      47.135 165.341  11.378  0.00 99.00           H  
ATOM   3548  N   CYS A 365      49.138 167.802  12.445  1.00 10.84           N  
ATOM   3549  CA  CYS A 365      49.821 169.098  12.535  1.00 10.96           C  
ATOM   3550  C   CYS A 365      48.932 170.177  13.140  1.00 11.03           C  
ATOM   3551  O   CYS A 365      49.386 170.992  13.944  1.00 11.04           O  
ATOM   3552  CB  CYS A 365      50.322 169.549  11.165  1.00 10.79           C  
ATOM   3553  SG  CYS A 365      51.680 168.542  10.560  1.00 12.41           S  
ATOM   3554  HN  CYS A 365      48.948 167.316  11.554  0.00 99.00           H  
ATOM   3555  HG  CYS A 365      52.011 167.943  11.292  0.00 99.00           H  
ATOM   3556  N   GLU A 366      47.661 170.178  12.749  1.00 11.44           N  
ATOM   3557  CA  GLU A 366      46.699 171.140  13.283  1.00 11.63           C  
ATOM   3558  C   GLU A 366      46.432 170.922  14.771  1.00 11.18           C  
ATOM   3559  O   GLU A 366      46.295 171.888  15.531  1.00 11.46           O  
ATOM   3560  CB  GLU A 366      45.407 171.124  12.468  1.00 12.10           C  
ATOM   3561  CG  GLU A 366      45.629 171.639  11.048  1.00 14.20           C  
ATOM   3562  CD  GLU A 366      44.372 171.693  10.210  1.00 16.53           C  
ATOM   3563  OE1 GLU A 366      43.357 171.064  10.586  1.00 18.82           O  
ATOM   3564  OE2 GLU A 366      44.406 172.363   9.154  1.00 19.76           O1-
ATOM   3565  HN  GLU A 366      47.418 169.454  12.049  0.00 99.00           H  
ATOM   3566  N   LEU A 367      46.382 169.655  15.184  1.00 10.32           N  
ATOM   3567  CA  LEU A 367      46.275 169.320  16.600  1.00  9.91           C  
ATOM   3568  C   LEU A 367      47.508 169.801  17.366  1.00  9.62           C  
ATOM   3569  O   LEU A 367      47.388 170.495  18.378  1.00  9.79           O  
ATOM   3570  CB  LEU A 367      46.092 167.804  16.793  1.00  9.73           C  
ATOM   3571  CG  LEU A 367      46.056 167.316  18.250  1.00  9.68           C  
ATOM   3572  CD1 LEU A 367      44.817 167.841  18.995  1.00 10.01           C  
ATOM   3573  CD2 LEU A 367      46.128 165.794  18.321  1.00 10.13           C  
ATOM   3574  HN  LEU A 367      46.425 168.948  14.428  0.00 99.00           H  
ATOM   3575  N   TYR A 368      48.691 169.437  16.878  1.00  9.64           N  
ATOM   3576  CA  TYR A 368      49.936 169.820  17.548  1.00  9.60           C  
ATOM   3577  C   TYR A 368      50.110 171.342  17.654  1.00  9.79           C  
ATOM   3578  O   TYR A 368      50.605 171.836  18.666  1.00  9.61           O  
ATOM   3579  CB  TYR A 368      51.155 169.180  16.869  1.00  9.70           C  
ATOM   3580  CG  TYR A 368      51.170 167.655  16.860  1.00  9.04           C  
ATOM   3581  CD1 TYR A 368      51.985 166.955  15.962  1.00  9.51           C  
ATOM   3582  CD2 TYR A 368      50.372 166.909  17.737  1.00 10.30           C  
ATOM   3583  CE1 TYR A 368      52.008 165.554  15.940  1.00  9.60           C  
ATOM   3584  CE2 TYR A 368      50.385 165.506  17.719  1.00  9.12           C  
ATOM   3585  CZ  TYR A 368      51.205 164.836  16.818  1.00  9.88           C  
ATOM   3586  OH  TYR A 368      51.237 163.452  16.803  1.00  9.92           O  
ATOM   3587  HN  TYR A 368      48.657 168.877  16.011  0.00 99.00           H  
ATOM   3588  HH  TYR A 368      51.932 163.151  16.155  0.00 99.00           H  
ATOM   3589  N   ALA A 369      49.710 172.074  16.614  1.00  9.97           N  
ATOM   3590  CA  ALA A 369      49.805 173.547  16.626  1.00 10.26           C  
ATOM   3591  C   ALA A 369      48.945 174.129  17.747  1.00 10.44           C  
ATOM   3592  O   ALA A 369      49.352 175.058  18.451  1.00 10.41           O  
ATOM   3593  CB  ALA A 369      49.392 174.124  15.268  1.00 10.22           C  
ATOM   3594  HN  ALA A 369      49.337 171.537  15.814  0.00 99.00           H  
ATOM   3595  N   LYS A 370      47.764 173.550  17.921  1.00 10.73           N  
ATOM   3596  CA  LYS A 370      46.843 173.947  18.976  1.00 11.65           C  
ATOM   3597  C   LYS A 370      47.441 173.653  20.356  1.00 11.16           C  
ATOM   3598  O   LYS A 370      47.514 174.536  21.225  1.00 10.92           O  
ATOM   3599  CB  LYS A 370      45.552 173.157  18.795  1.00 12.01           C  
ATOM   3600  CG  LYS A 370      44.290 173.935  18.958  1.00 16.38           C  
ATOM   3601  CD  LYS A 370      43.093 173.034  18.675  1.00 18.11           C  
ATOM   3602  CE  LYS A 370      41.839 173.848  18.399  1.00 22.92           C  
ATOM   3603  NZ  LYS A 370      40.640 173.005  18.093  1.00 25.01           N1+
ATOM   3604  HN  LYS A 370      47.553 172.787  17.237  0.00 99.00           H  
ATOM   3605  HZ1 LYS A 370      40.573 172.876  17.106  0.00 99.00           H  
ATOM   3606  HZ2 LYS A 370      40.738 172.120  18.544  0.00 99.00           H  
ATOM   3607  HZ3 LYS A 370      39.821 173.467  18.429  0.00 99.00           H  
ATOM   3608  N   VAL A 371      47.889 172.411  20.546  1.00 10.57           N  
ATOM   3609  CA  VAL A 371      48.346 171.959  21.858  1.00 10.40           C  
ATOM   3610  C   VAL A 371      49.619 172.684  22.286  1.00 10.70           C  
ATOM   3611  O   VAL A 371      49.748 173.075  23.452  1.00 10.92           O  
ATOM   3612  CB  VAL A 371      48.533 170.425  21.906  1.00 10.19           C  
ATOM   3613  CG1 VAL A 371      49.053 169.982  23.273  1.00 10.18           C  
ATOM   3614  CG2 VAL A 371      47.212 169.709  21.577  1.00  9.83           C  
ATOM   3615  HN  VAL A 371      47.884 171.811  19.702  0.00 99.00           H  
ATOM   3616  N   LEU A 372      50.531 172.878  21.333  1.00 10.63           N  
ATOM   3617  CA  LEU A 372      51.827 173.522  21.593  1.00 10.71           C  
ATOM   3618  C   LEU A 372      51.749 175.047  21.455  1.00 11.14           C  
ATOM   3619  O   LEU A 372      52.718 175.757  21.729  1.00 11.24           O  
ATOM   3620  CB  LEU A 372      52.905 172.965  20.651  1.00 10.76           C  
ATOM   3621  CG  LEU A 372      53.288 171.479  20.726  1.00 10.71           C  
ATOM   3622  CD1 LEU A 372      54.165 171.084  19.534  1.00 10.94           C  
ATOM   3623  CD2 LEU A 372      53.985 171.141  22.035  1.00 10.93           C  
ATOM   3624  HN  LEU A 372      50.250 172.535  20.390  0.00 99.00           H  
ATOM   3625  N   GLY A 373      50.590 175.545  21.025  1.00 11.36           N  
ATOM   3626  CA  GLY A 373      50.406 176.976  20.763  1.00 11.65           C  
ATOM   3627  C   GLY A 373      51.463 177.523  19.818  1.00 12.09           C  
ATOM   3628  O   GLY A 373      51.989 178.626  20.027  1.00 12.12           O  
ATOM   3629  HN  GLY A 373      49.837 174.841  20.893  0.00 99.00           H  
ATOM   3630  N   SER A 374      51.769 176.749  18.780  1.00 12.01           N  
ATOM   3631  CA  SER A 374      52.877 177.063  17.877  1.00 12.61           C  
ATOM   3632  C   SER A 374      52.530 176.869  16.405  1.00 12.46           C  
ATOM   3633  O   SER A 374      52.255 175.748  15.961  1.00 12.40           O  
ATOM   3634  CB  SER A 374      54.107 176.211  18.234  1.00 12.77           C  
ATOM   3635  OG  SER A 374      54.454 176.329  19.605  1.00 14.45           O  
ATOM   3636  HN  SER A 374      51.162 175.912  18.668  0.00 99.00           H  
ATOM   3637  HG  SER A 374      53.667 176.084  20.168  0.00 99.00           H  
ATOM   3638  N   LEU A 375      52.565 177.959  15.641  1.00 12.28           N  
ATOM   3639  CA  LEU A 375      52.360 177.895  14.194  1.00 12.43           C  
ATOM   3640  C   LEU A 375      53.430 177.052  13.484  1.00 12.27           C  
ATOM   3641  O   LEU A 375      53.187 176.539  12.384  1.00 12.37           O  
ATOM   3642  CB  LEU A 375      52.309 179.306  13.594  1.00 12.61           C  
ATOM   3643  CG  LEU A 375      51.104 180.175  13.981  1.00 13.50           C  
ATOM   3644  CD1 LEU A 375      51.252 181.585  13.438  1.00 14.50           C  
ATOM   3645  CD2 LEU A 375      49.821 179.553  13.468  1.00 14.56           C  
ATOM   3646  HN  LEU A 375      52.747 178.844  16.153  0.00 99.00           H  
ATOM   3647  N   GLU A 376      54.596 176.903  14.115  1.00 12.57           N  
ATOM   3648  CA  GLU A 376      55.690 176.091  13.553  1.00 13.05           C  
ATOM   3649  C   GLU A 376      55.260 174.637  13.309  1.00 12.57           C  
ATOM   3650  O   GLU A 376      55.779 173.974  12.404  1.00 12.50           O  
ATOM   3651  CB  GLU A 376      56.928 176.150  14.457  1.00 13.42           C  
ATOM   3652  CG  GLU A 376      57.576 177.528  14.531  1.00 16.93           C  
ATOM   3653  CD  GLU A 376      58.510 177.692  15.719  1.00 21.39           C  
ATOM   3654  OE1 GLU A 376      59.736 177.617  15.500  1.00 23.02           O  
ATOM   3655  OE2 GLU A 376      58.020 177.891  16.861  1.00 23.22           O1-
ATOM   3656  HN  GLU A 376      54.668 177.400  15.023  0.00 99.00           H  
ATOM   3657  N   ALA A 377      54.299 174.155  14.103  1.00 12.42           N  
ATOM   3658  CA  ALA A 377      53.793 172.779  13.964  1.00 12.12           C  
ATOM   3659  C   ALA A 377      53.073 172.527  12.636  1.00 12.22           C  
ATOM   3660  O   ALA A 377      52.845 171.374  12.244  1.00 12.24           O  
ATOM   3661  CB  ALA A 377      52.890 172.415  15.143  1.00 12.05           C  
ATOM   3662  HN  ALA A 377      53.946 174.821  14.815  0.00 99.00           H  
ATOM   3663  N   LEU A 378      52.718 173.610  11.946  1.00 12.30           N  
ATOM   3664  CA  LEU A 378      52.043 173.528  10.649  1.00 12.85           C  
ATOM   3665  C   LEU A 378      53.022 173.423   9.470  1.00 13.48           C  
ATOM   3666  O   LEU A 378      52.596 173.405   8.316  1.00 13.99           O  
ATOM   3667  CB  LEU A 378      51.126 174.737  10.443  1.00 12.66           C  
ATOM   3668  CG  LEU A 378      50.011 174.962  11.467  1.00 12.39           C  
ATOM   3669  CD1 LEU A 378      49.276 176.268  11.183  1.00 12.59           C  
ATOM   3670  CD2 LEU A 378      49.034 173.786  11.481  1.00 12.37           C  
ATOM   3671  HN  LEU A 378      52.959 174.514  12.405  0.00 99.00           H  
ATOM   3672  N   GLU A 379      54.322 173.360   9.762  1.00 14.14           N  
ATOM   3673  CA  GLU A 379      55.345 173.252   8.714  1.00 14.90           C  
ATOM   3674  C   GLU A 379      56.205 171.982   8.801  1.00 14.07           C  
ATOM   3675  O   GLU A 379      57.426 172.074   8.964  1.00 14.24           O  
ATOM   3676  CB  GLU A 379      56.239 174.503   8.677  1.00 15.60           C  
ATOM   3677  CG  GLU A 379      55.839 175.512   7.604  1.00 20.27           C  
ATOM   3678  CD  GLU A 379      54.971 176.628   8.143  1.00 24.81           C  
ATOM   3679  OE1 GLU A 379      55.486 177.446   8.939  1.00 28.14           O  
ATOM   3680  OE2 GLU A 379      53.784 176.707   7.757  1.00 26.45           O1-
ATOM   3681  HN  GLU A 379      54.545 173.394  10.774  0.00 99.00           H  
ATOM   3682  N   PRO A 380      55.578 170.794   8.656  1.00 13.55           N  
ATOM   3683  CA  PRO A 380      56.361 169.558   8.707  1.00 13.27           C  
ATOM   3684  C   PRO A 380      57.287 169.440   7.500  1.00 12.86           C  
ATOM   3685  O   PRO A 380      56.957 169.954   6.423  1.00 13.05           O  
ATOM   3686  CB  PRO A 380      55.292 168.466   8.632  1.00 13.18           C  
ATOM   3687  CG  PRO A 380      54.150 169.106   7.912  1.00 13.66           C  
ATOM   3688  CD  PRO A 380      54.148 170.518   8.415  1.00 13.49           C  
ATOM   3689  N   VAL A 381      58.421 168.765   7.683  1.00 12.75           N  
ATOM   3690  CA  VAL A 381      59.364 168.514   6.585  1.00 12.47           C  
ATOM   3691  C   VAL A 381      59.251 167.090   6.030  1.00 12.35           C  
ATOM   3692  O   VAL A 381      59.656 166.827   4.896  1.00 12.72           O  
ATOM   3693  CB  VAL A 381      60.844 168.839   6.972  1.00 12.47           C  
ATOM   3694  CG1 VAL A 381      61.005 170.319   7.307  1.00 13.21           C  
ATOM   3695  CG2 VAL A 381      61.331 167.975   8.125  1.00 13.25           C  
ATOM   3696  HN  VAL A 381      58.581 168.435   8.655  0.00 99.00           H  
ATOM   3697  N   HIS A 382      58.675 166.192   6.829  1.00 11.84           N  
ATOM   3698  CA  HIS A 382      58.560 164.777   6.476  1.00 11.64           C  
ATOM   3699  C   HIS A 382      57.551 164.102   7.404  1.00 11.44           C  
ATOM   3700  O   HIS A 382      57.193 164.661   8.446  1.00 11.43           O  
ATOM   3701  CB  HIS A 382      59.926 164.078   6.562  1.00 11.94           C  
ATOM   3702  CG  HIS A 382      59.949 162.713   5.949  1.00 12.43           C  
ATOM   3703  CD2 HIS A 382      60.119 161.489   6.503  0.00 99.00           C  
ATOM   3704  ND1 HIS A 382      59.762 162.499   4.599  0.00 99.00           N  
ATOM   3705  CE1 HIS A 382      59.824 161.202   4.348  0.00 99.00           C  
ATOM   3706  NE2 HIS A 382      60.038 160.568   5.487  0.00 99.00           N  
ATOM   3707  HN  HIS A 382      58.313 166.585   7.727  0.00 99.00           H  
ATOM   3708  HE2 HIS A 382      60.128 159.575   5.592  0.00 99.00           H  
ATOM   3709  N   TYR A 383      57.090 162.917   7.007  1.00 11.23           N  
ATOM   3710  CA  TYR A 383      56.093 162.154   7.764  1.00 11.18           C  
ATOM   3711  C   TYR A 383      56.269 160.666   7.488  1.00 11.22           C  
ATOM   3712  O   TYR A 383      56.496 160.272   6.343  1.00 11.27           O  
ATOM   3713  CB  TYR A 383      54.681 162.605   7.359  1.00 11.30           C  
ATOM   3714  CG  TYR A 383      53.534 161.905   8.073  1.00 11.33           C  
ATOM   3715  CD1 TYR A 383      53.419 161.951   9.461  1.00 11.58           C  
ATOM   3716  CD2 TYR A 383      52.550 161.224   7.353  1.00 11.99           C  
ATOM   3717  CE1 TYR A 383      52.362 161.319  10.118  1.00 11.72           C  
ATOM   3718  CE2 TYR A 383      51.485 160.586   8.001  1.00 12.32           C  
ATOM   3719  CZ  TYR A 383      51.401 160.643   9.383  1.00 11.72           C  
ATOM   3720  OH  TYR A 383      50.362 160.026  10.045  1.00 12.05           O  
ATOM   3721  HN  TYR A 383      57.499 162.576   6.107  0.00 99.00           H  
ATOM   3722  HH  TYR A 383      50.025 159.268   9.489  0.00 99.00           H  
ATOM   3723  N   GLU A 384      56.190 159.850   8.541  1.00 10.77           N  
ATOM   3724  CA  GLU A 384      56.132 158.388   8.403  1.00 10.94           C  
ATOM   3725  C   GLU A 384      55.049 157.851   9.326  1.00 10.81           C  
ATOM   3726  O   GLU A 384      54.832 158.402  10.403  1.00 10.86           O  
ATOM   3727  CB  GLU A 384      57.474 157.734   8.761  1.00 10.71           C  
ATOM   3728  CG  GLU A 384      58.665 158.148   7.879  1.00 12.11           C  
ATOM   3729  CD  GLU A 384      58.663 157.518   6.488  1.00 14.09           C  
ATOM   3730  OE1 GLU A 384      57.793 156.669   6.193  1.00 14.02           O  
ATOM   3731  OE2 GLU A 384      59.553 157.878   5.682  1.00 14.05           O1-
ATOM   3732  HN  GLU A 384      56.174 160.333   9.463  0.00 99.00           H  
ATOM   3733  N   GLU A 385      54.381 156.774   8.911  1.00 10.88           N  
ATOM   3734  CA  GLU A 385      53.316 156.167   9.718  1.00 11.47           C  
ATOM   3735  C   GLU A 385      53.197 154.668   9.443  1.00 11.20           C  
ATOM   3736  O   GLU A 385      53.606 154.189   8.383  1.00 11.61           O  
ATOM   3737  CB  GLU A 385      51.969 156.854   9.454  1.00 11.49           C  
ATOM   3738  CG  GLU A 385      51.513 156.777   7.994  1.00 12.23           C  
ATOM   3739  CD  GLU A 385      50.056 157.147   7.781  1.00 13.05           C  
ATOM   3740  OE1 GLU A 385      49.474 156.637   6.800  1.00 15.82           O  
ATOM   3741  OE2 GLU A 385      49.493 157.932   8.574  1.00 14.54           O1-
ATOM   3742  HN  GLU A 385      54.673 156.409   7.986  0.00 99.00           H  
ATOM   3743  N   LYS A 386      52.646 153.931  10.404  1.00 10.93           N  
ATOM   3744  CA  LYS A 386      52.309 152.527  10.175  1.00 11.04           C  
ATOM   3745  C   LYS A 386      51.034 152.152  10.928  1.00 10.84           C  
ATOM   3746  O   LYS A 386      50.951 152.330  12.148  1.00 10.65           O  
ATOM   3747  CB  LYS A 386      53.475 151.613  10.573  1.00 11.13           C  
ATOM   3748  CG  LYS A 386      53.307 150.146  10.154  1.00 13.11           C  
ATOM   3749  CD  LYS A 386      54.660 149.437  10.134  1.00 16.99           C  
ATOM   3750  CE  LYS A 386      54.536 147.969   9.738  1.00 19.31           C  
ATOM   3751  NZ  LYS A 386      54.228 147.752   8.294  1.00 20.67           N1+
ATOM   3752  HN  LYS A 386      52.481 154.422  11.297  0.00 99.00           H  
ATOM   3753  HZ1 LYS A 386      53.343 147.294   8.210  0.00 99.00           H  
ATOM   3754  HZ2 LYS A 386      54.195 148.635   7.828  0.00 99.00           H  
ATOM   3755  HZ3 LYS A 386      54.940 147.183   7.886  0.00 99.00           H  
ATOM   3756  N   ASN A 387      50.050 151.655  10.182  1.00 10.97           N  
ATOM   3757  CA  ASN A 387      48.807 151.143  10.754  1.00 11.13           C  
ATOM   3758  C   ASN A 387      48.948 149.638  10.958  1.00 10.88           C  
ATOM   3759  O   ASN A 387      48.926 148.877   9.998  1.00 11.32           O  
ATOM   3760  CB  ASN A 387      47.621 151.457   9.833  1.00 11.49           C  
ATOM   3761  CG  ASN A 387      46.281 151.090  10.444  1.00 13.03           C  
ATOM   3762  ND2 ASN A 387      45.220 151.698   9.932  0.00 99.00           N  
ATOM   3763  OD1 ASN A 387      46.195 150.279  11.366  0.00 99.00           O  
ATOM   3764  HN  ASN A 387      50.243 151.661   9.155  0.00 99.00           H  
ATOM   3765 1HD2 ASN A 387      45.326 152.352   9.183  0.00 99.00           H  
ATOM   3766 2HD2 ASN A 387      44.306 151.503  10.294  0.00 99.00           H  
ATOM   3767  N   TRP A 388      49.101 149.216  12.212  1.00 10.36           N  
ATOM   3768  CA  TRP A 388      49.360 147.803  12.512  1.00 10.18           C  
ATOM   3769  C   TRP A 388      48.132 146.887  12.384  1.00 10.39           C  
ATOM   3770  O   TRP A 388      48.259 145.656  12.365  1.00 10.74           O  
ATOM   3771  CB  TRP A 388      50.061 147.674  13.868  1.00 10.13           C  
ATOM   3772  CG  TRP A 388      51.491 148.120  13.777  1.00  9.66           C  
ATOM   3773  CD1 TRP A 388      51.969 149.394  13.932  1.00  9.51           C  
ATOM   3774  CD2 TRP A 388      52.626 147.303  13.454  1.00  9.04           C  
ATOM   3775  CE2 TRP A 388      53.764 148.148  13.446  1.00  9.25           C  
ATOM   3776  CE3 TRP A 388      52.795 145.937  13.181  1.00  9.07           C  
ATOM   3777  NE1 TRP A 388      53.334 149.416  13.748  1.00  9.83           N  
ATOM   3778  CZ2 TRP A 388      55.055 147.669  13.189  1.00  9.83           C  
ATOM   3779  CZ3 TRP A 388      54.079 145.463  12.921  1.00  9.35           C  
ATOM   3780  CH2 TRP A 388      55.192 146.329  12.924  1.00  9.79           C  
ATOM   3781  HN  TRP A 388      49.023 149.948  12.936  0.00 99.00           H  
ATOM   3782  HE1 TRP A 388      53.918 150.223  13.822  0.00 99.00           H  
ATOM   3783  N   CYS A 389      46.955 147.495  12.258  1.00 10.65           N  
ATOM   3784  CA  CYS A 389      45.705 146.748  12.060  1.00 11.09           C  
ATOM   3785  C   CYS A 389      45.665 145.986  10.733  1.00 11.50           C  
ATOM   3786  O   CYS A 389      44.921 145.016  10.598  1.00 11.73           O  
ATOM   3787  CB  CYS A 389      44.501 147.686  12.132  1.00 10.99           C  
ATOM   3788  SG  CYS A 389      44.374 148.695  13.635  1.00 12.58           S  
ATOM   3789  HN  CYS A 389      46.992 148.533  12.311  0.00 99.00           H  
ATOM   3790  HG  CYS A 389      43.730 148.267  14.266  0.00 99.00           H  
ATOM   3791  N   GLU A 390      46.467 146.423   9.763  1.00 12.21           N  
ATOM   3792  CA  GLU A 390      46.453 145.821   8.423  1.00 12.98           C  
ATOM   3793  C   GLU A 390      47.357 144.586   8.274  1.00 12.47           C  
ATOM   3794  O   GLU A 390      47.338 143.917   7.236  1.00 12.50           O  
ATOM   3795  CB  GLU A 390      46.775 146.885   7.353  1.00 13.49           C  
ATOM   3796  CG  GLU A 390      48.193 147.437   7.385  1.00 15.33           C  
ATOM   3797  CD  GLU A 390      48.344 148.786   6.668  1.00 15.79           C  
ATOM   3798  OE1 GLU A 390      49.496 149.219   6.476  1.00 19.95           O  
ATOM   3799  OE2 GLU A 390      47.324 149.416   6.302  1.00 20.12           O1-
ATOM   3800  HN  GLU A 390      47.088 147.208  10.028  0.00 99.00           H  
ATOM   3801  N   GLU A 391      48.131 144.283   9.316  1.00 12.03           N  
ATOM   3802  CA  GLU A 391      49.157 143.235   9.236  1.00 11.60           C  
ATOM   3803  C   GLU A 391      48.622 141.817   9.437  1.00 11.46           C  
ATOM   3804  O   GLU A 391      48.196 141.456  10.541  1.00 11.27           O  
ATOM   3805  CB  GLU A 391      50.284 143.528  10.228  1.00 11.76           C  
ATOM   3806  CG  GLU A 391      51.112 144.755   9.865  1.00 13.17           C  
ATOM   3807  CD  GLU A 391      51.872 144.571   8.557  1.00 15.22           C  
ATOM   3808  OE1 GLU A 391      52.671 143.614   8.464  1.00 15.50           O  
ATOM   3809  OE2 GLU A 391      51.661 145.370   7.618  1.00 15.64           O1-
ATOM   3810  HN  GLU A 391      47.951 144.838  10.171  0.00 99.00           H  
ATOM   3811  N   GLN A 392      48.669 141.014   8.369  1.00 11.25           N  
ATOM   3812  CA  GLN A 392      48.209 139.623   8.420  1.00 11.40           C  
ATOM   3813  C   GLN A 392      48.983 138.806   9.454  1.00 11.04           C  
ATOM   3814  O   GLN A 392      48.398 137.951  10.127  1.00 11.31           O  
ATOM   3815  CB  GLN A 392      48.294 138.954   7.037  1.00 11.35           C  
ATOM   3816  CG  GLN A 392      47.809 137.495   7.019  1.00 11.87           C  
ATOM   3817  CD  GLN A 392      47.547 136.936   5.622  1.00 12.31           C  
ATOM   3818  NE2 GLN A 392      48.274 137.436   4.627  0.00 99.00           N  
ATOM   3819  OE1 GLN A 392      46.695 136.058   5.449  0.00 99.00           O  
ATOM   3820  HN  GLN A 392      49.054 141.456   7.512  0.00 99.00           H  
ATOM   3821 1HE2 GLN A 392      48.162 137.101   3.681  0.00 99.00           H  
ATOM   3822 2HE2 GLN A 392      48.952 138.169   4.839  0.00 99.00           H  
ATOM   3823  N   TYR A 393      50.285 139.069   9.580  1.00 10.92           N  
ATOM   3824  CA  TYR A 393      51.138 138.257  10.460  1.00 10.58           C  
ATOM   3825  C   TYR A 393      51.460 138.911  11.812  1.00 10.73           C  
ATOM   3826  O   TYR A 393      52.368 138.476  12.526  1.00 10.22           O  
ATOM   3827  CB  TYR A 393      52.386 137.749   9.709  1.00 11.22           C  
ATOM   3828  CG  TYR A 393      52.016 136.812   8.565  1.00 11.07           C  
ATOM   3829  CD1 TYR A 393      52.195 137.189   7.233  1.00 12.19           C  
ATOM   3830  CD2 TYR A 393      51.443 135.563   8.823  1.00 12.09           C  
ATOM   3831  CE1 TYR A 393      51.830 136.327   6.181  1.00 12.65           C  
ATOM   3832  CE2 TYR A 393      51.077 134.704   7.788  1.00 11.94           C  
ATOM   3833  CZ  TYR A 393      51.274 135.087   6.475  1.00 11.86           C  
ATOM   3834  OH  TYR A 393      50.904 134.226   5.458  1.00 12.91           O  
ATOM   3835  HN  TYR A 393      50.630 139.864   9.024  0.00 99.00           H  
ATOM   3836  HH  TYR A 393      51.724 133.906   4.989  0.00 99.00           H  
ATOM   3837  N   SER A 394      50.688 139.944  12.161  1.00 10.12           N  
ATOM   3838  CA  SER A 394      50.682 140.509  13.518  1.00 10.26           C  
ATOM   3839  C   SER A 394      49.276 140.456  14.131  1.00 10.07           C  
ATOM   3840  O   SER A 394      49.106 140.020  15.274  1.00 10.16           O  
ATOM   3841  CB  SER A 394      51.181 141.963  13.532  1.00 10.20           C  
ATOM   3842  OG  SER A 394      52.573 142.065  13.237  1.00 10.02           O  
ATOM   3843  HN  SER A 394      50.092 140.316  11.390  0.00 99.00           H  
ATOM   3844  HG  SER A 394      52.919 142.935  13.581  0.00 99.00           H  
ATOM   3845  N   GLY A 395      48.281 140.925  13.378  1.00 10.01           N  
ATOM   3846  CA  GLY A 395      46.884 140.973  13.849  1.00  9.90           C  
ATOM   3847  C   GLY A 395      46.506 142.285  14.520  1.00  9.71           C  
ATOM   3848  O   GLY A 395      45.324 142.561  14.748  1.00  9.54           O  
ATOM   3849  HN  GLY A 395      48.569 141.254  12.433  0.00 99.00           H  
ATOM   3850  N   GLY A 396      47.519 143.101  14.817  1.00  9.58           N  
ATOM   3851  CA  GLY A 396      47.344 144.351  15.552  1.00  9.58           C  
ATOM   3852  C   GLY A 396      48.580 144.680  16.370  1.00  9.56           C  
ATOM   3853  O   GLY A 396      49.619 144.036  16.221  1.00  9.23           O  
ATOM   3854  HN  GLY A 396      48.450 142.766  14.477  0.00 99.00           H  
HETATM 3855  N   CYM A 397      48.464 145.700  17.221  1.00  8.97           N  
HETATM 3856  CA  CYM A 397      49.518 146.102  18.161  1.00  8.91           C  
HETATM 3857  C   CYM A 397      48.883 146.890  19.309  1.00  8.76           C  
HETATM 3858  O   CYM A 397      47.766 147.396  19.146  1.00  8.81           O  
HETATM 3859  CB  CYM A 397      50.609 146.970  17.462  1.00  8.79           C  
HETATM 3860  SG  CYM A 397      52.224 146.181  17.014  1.00  9.16           S  
HETATM 3861  HN  CYM A 397      47.542 146.200  17.163  0.00 99.00           H  
ATOM   3862  N   TYR A 398      49.558 147.011  20.459  1.00  8.55           N  
ATOM   3863  CA  TYR A 398      50.894 146.440  20.712  1.00  8.56           C  
ATOM   3864  C   TYR A 398      50.829 144.948  20.981  1.00  8.65           C  
ATOM   3865  O   TYR A 398      51.789 144.207  20.712  1.00  8.26           O  
ATOM   3866  CB  TYR A 398      51.551 147.085  21.945  1.00  8.32           C  
ATOM   3867  CG  TYR A 398      51.204 148.534  22.207  1.00  8.81           C  
ATOM   3868  CD1 TYR A 398      51.463 149.523  21.256  1.00  8.95           C  
ATOM   3869  CD2 TYR A 398      50.634 148.916  23.418  1.00  8.38           C  
ATOM   3870  CE1 TYR A 398      51.146 150.861  21.499  1.00  9.48           C  
ATOM   3871  CE2 TYR A 398      50.310 150.255  23.672  1.00  8.72           C  
ATOM   3872  CZ  TYR A 398      50.572 151.218  22.705  1.00  8.97           C  
ATOM   3873  OH  TYR A 398      50.256 152.543  22.946  1.00  9.59           O  
ATOM   3874  HN  TYR A 398      49.040 147.566  21.193  0.00 99.00           H  
ATOM   3875  HH  TYR A 398      49.759 152.606  23.808  0.00 99.00           H  
ATOM   3876  N   THR A 399      49.709 144.516  21.556  1.00  8.98           N  
ATOM   3877  CA  THR A 399      49.621 143.166  22.089  1.00  8.99           C  
ATOM   3878  C   THR A 399      48.185 142.643  22.162  1.00  8.83           C  
ATOM   3879  O   THR A 399      47.227 143.328  21.771  1.00  9.09           O  
ATOM   3880  CB  THR A 399      50.346 143.065  23.475  1.00  9.23           C  
ATOM   3881  CG2 THR A 399      49.555 143.771  24.583  1.00 10.46           C  
ATOM   3882  OG1 THR A 399      50.572 141.689  23.813  1.00  9.90           O  
ATOM   3883  HN  THR A 399      48.938 145.201  21.588  0.00 99.00           H  
ATOM   3884  HG1 THR A 399      50.522 141.115  22.989  0.00 99.00           H  
ATOM   3885  N   THR A 400      48.066 141.418  22.650  1.00  8.63           N  
ATOM   3886  CA  THR A 400      46.792 140.727  22.803  1.00  8.37           C  
ATOM   3887  C   THR A 400      46.043 141.214  24.052  1.00  8.59           C  
ATOM   3888  O   THR A 400      46.634 141.303  25.136  1.00  8.84           O  
ATOM   3889  CB  THR A 400      47.065 139.220  22.944  1.00  8.50           C  
ATOM   3890  CG2 THR A 400      45.781 138.440  23.175  1.00  8.97           C  
ATOM   3891  OG1 THR A 400      47.712 138.746  21.755  1.00  8.36           O  
ATOM   3892  HN  THR A 400      48.984 140.977  22.924  0.00 99.00           H  
ATOM   3893  HG1 THR A 400      48.697 138.943  21.792  0.00 99.00           H  
ATOM   3894  N   TYR A 401      44.754 141.528  23.893  1.00  8.53           N  
ATOM   3895  CA  TYR A 401      43.885 141.821  25.043  1.00  8.57           C  
ATOM   3896  C   TYR A 401      42.853 140.715  25.286  1.00  8.64           C  
ATOM   3897  O   TYR A 401      42.510 139.960  24.375  1.00  8.35           O  
ATOM   3898  CB  TYR A 401      43.217 143.214  24.926  1.00  8.72           C  
ATOM   3899  CG  TYR A 401      42.079 143.341  23.927  1.00  8.97           C  
ATOM   3900  CD1 TYR A 401      40.767 143.005  24.281  1.00  8.80           C  
ATOM   3901  CD2 TYR A 401      42.308 143.833  22.637  1.00  9.29           C  
ATOM   3902  CE1 TYR A 401      39.712 143.132  23.366  1.00  9.01           C  
ATOM   3903  CE2 TYR A 401      41.253 143.964  21.714  1.00  8.66           C  
ATOM   3904  CZ  TYR A 401      39.962 143.610  22.087  1.00  9.43           C  
ATOM   3905  OH  TYR A 401      38.923 143.741  21.184  1.00  9.66           O  
ATOM   3906  HN  TYR A 401      44.426 141.546  22.912  0.00 99.00           H  
ATOM   3907  HH  TYR A 401      38.596 144.683  21.200  0.00 99.00           H  
ATOM   3908  N   PHE A 402      42.374 140.626  26.523  1.00  8.59           N  
ATOM   3909  CA  PHE A 402      41.382 139.622  26.899  1.00  8.56           C  
ATOM   3910  C   PHE A 402      40.033 140.285  27.191  1.00  8.51           C  
ATOM   3911  O   PHE A 402      39.927 141.088  28.126  1.00  8.48           O  
ATOM   3912  CB  PHE A 402      41.850 138.836  28.134  1.00  8.87           C  
ATOM   3913  CG  PHE A 402      42.887 137.780  27.839  1.00  9.20           C  
ATOM   3914  CD1 PHE A 402      44.155 138.130  27.394  1.00  9.68           C  
ATOM   3915  CD2 PHE A 402      42.595 136.436  28.039  1.00 10.18           C  
ATOM   3916  CE1 PHE A 402      45.118 137.149  27.125  1.00 10.66           C  
ATOM   3917  CE2 PHE A 402      43.549 135.450  27.781  1.00 10.08           C  
ATOM   3918  CZ  PHE A 402      44.812 135.812  27.323  1.00 10.58           C  
ATOM   3919  HN  PHE A 402      42.762 141.323  27.191  0.00 99.00           H  
ATOM   3920  N   PRO A 403      38.996 139.960  26.396  1.00  8.59           N  
ATOM   3921  CA  PRO A 403      37.631 140.421  26.698  1.00  8.46           C  
ATOM   3922  C   PRO A 403      37.076 139.802  27.993  1.00  8.78           C  
ATOM   3923  O   PRO A 403      37.641 138.835  28.502  1.00  8.86           O  
ATOM   3924  CB  PRO A 403      36.821 139.936  25.481  1.00  8.80           C  
ATOM   3925  CG  PRO A 403      37.851 139.750  24.391  1.00  9.25           C  
ATOM   3926  CD  PRO A 403      39.038 139.202  25.131  1.00  8.69           C  
ATOM   3927  N   PRO A 404      35.973 140.363  28.530  1.00  8.81           N  
ATOM   3928  CA  PRO A 404      35.445 139.827  29.792  1.00  9.00           C  
ATOM   3929  C   PRO A 404      35.168 138.327  29.756  1.00  9.09           C  
ATOM   3930  O   PRO A 404      34.572 137.820  28.798  1.00  9.13           O  
ATOM   3931  CB  PRO A 404      34.141 140.621  30.005  1.00  9.06           C  
ATOM   3932  CG  PRO A 404      33.854 141.269  28.682  1.00  9.90           C  
ATOM   3933  CD  PRO A 404      35.184 141.507  28.047  1.00  8.83           C  
ATOM   3934  N   GLY A 405      35.622 137.631  30.795  1.00  9.32           N  
ATOM   3935  CA  GLY A 405      35.299 136.221  30.990  1.00  9.42           C  
ATOM   3936  C   GLY A 405      36.327 135.237  30.472  1.00  9.56           C  
ATOM   3937  O   GLY A 405      36.268 134.053  30.804  1.00 10.08           O  
ATOM   3938  HN  GLY A 405      36.222 138.175  31.451  0.00 99.00           H  
ATOM   3939  N   ILE A 406      37.281 135.722  29.679  1.00  9.15           N  
ATOM   3940  CA  ILE A 406      38.191 134.830  28.948  1.00  9.49           C  
ATOM   3941  C   ILE A 406      39.402 134.384  29.769  1.00  9.70           C  
ATOM   3942  O   ILE A 406      39.768 133.207  29.746  1.00 10.07           O  
ATOM   3943  CB  ILE A 406      38.621 135.450  27.580  1.00  9.10           C  
ATOM   3944  CG1 ILE A 406      37.384 135.754  26.715  1.00  9.08           C  
ATOM   3945  CG2 ILE A 406      39.616 134.536  26.841  1.00  9.43           C  
ATOM   3946  CD1 ILE A 406      36.381 134.600  26.582  1.00  9.61           C  
ATOM   3947  HN  ILE A 406      37.325 136.753  29.622  0.00 99.00           H  
ATOM   3948  N   LEU A 407      40.012 135.314  30.504  1.00  9.89           N  
ATOM   3949  CA  LEU A 407      41.247 135.013  31.238  1.00  9.96           C  
ATOM   3950  C   LEU A 407      41.047 133.928  32.298  1.00 10.35           C  
ATOM   3951  O   LEU A 407      41.902 133.054  32.459  1.00  9.69           O  
ATOM   3952  CB  LEU A 407      41.847 136.284  31.861  1.00 10.12           C  
ATOM   3953  CG  LEU A 407      43.205 136.175  32.573  1.00 10.44           C  
ATOM   3954  CD1 LEU A 407      44.313 135.664  31.650  1.00 11.09           C  
ATOM   3955  CD2 LEU A 407      43.595 137.516  33.176  1.00 10.15           C  
ATOM   3956  HN  LEU A 407      39.554 136.239  30.511  0.00 99.00           H  
ATOM   3957  N   THR A 408      39.920 133.975  33.009  1.00 10.34           N  
ATOM   3958  CA  THR A 408      39.637 132.950  34.025  1.00 11.02           C  
ATOM   3959  C   THR A 408      39.337 131.594  33.398  1.00 11.53           C  
ATOM   3960  O   THR A 408      39.755 130.564  33.922  1.00 12.62           O  
ATOM   3961  CB  THR A 408      38.489 133.339  34.994  1.00 10.96           C  
ATOM   3962  CG2 THR A 408      38.952 134.429  35.968  1.00 11.58           C  
ATOM   3963  OG1 THR A 408      37.335 133.775  34.254  1.00 11.37           O  
ATOM   3964  HN  THR A 408      39.292 134.758  32.795  0.00 99.00           H  
ATOM   3965  HG1 THR A 408      37.523 134.653  33.804  0.00 99.00           H  
ATOM   3966  N   GLN A 409      38.640 131.596  32.265  1.00 11.48           N  
ATOM   3967  CA  GLN A 409      38.207 130.349  31.643  1.00 12.13           C  
ATOM   3968  C   GLN A 409      39.300 129.665  30.821  1.00 12.35           C  
ATOM   3969  O   GLN A 409      39.373 128.439  30.798  1.00 12.60           O  
ATOM   3970  CB  GLN A 409      36.953 130.576  30.794  1.00 12.19           C  
ATOM   3971  CG  GLN A 409      35.685 130.830  31.607  1.00 13.48           C  
ATOM   3972  CD  GLN A 409      35.165 129.578  32.297  1.00 15.35           C  
ATOM   3973  NE2 GLN A 409      35.200 129.578  33.622  0.00 99.00           N  
ATOM   3974  OE1 GLN A 409      34.736 128.626  31.645  0.00 99.00           O  
ATOM   3975  HN  GLN A 409      38.438 132.533  31.876  0.00 99.00           H  
ATOM   3976 1HE2 GLN A 409      34.857 128.781  34.154  0.00 99.00           H  
ATOM   3977 2HE2 GLN A 409      35.579 130.392  34.106  0.00 99.00           H  
ATOM   3978  N   TYR A 410      40.142 130.462  30.164  1.00 12.52           N  
ATOM   3979  CA  TYR A 410      41.124 129.940  29.208  1.00 12.76           C  
ATOM   3980  C   TYR A 410      42.579 130.305  29.506  1.00 13.20           C  
ATOM   3981  O   TYR A 410      43.486 129.771  28.869  1.00 13.45           O  
ATOM   3982  CB  TYR A 410      40.781 130.415  27.790  1.00 12.56           C  
ATOM   3983  CG  TYR A 410      39.454 129.918  27.266  1.00 11.46           C  
ATOM   3984  CD1 TYR A 410      38.283 130.652  27.461  1.00 11.42           C  
ATOM   3985  CD2 TYR A 410      39.367 128.712  26.569  1.00 11.21           C  
ATOM   3986  CE1 TYR A 410      37.054 130.194  26.974  1.00 10.64           C  
ATOM   3987  CE2 TYR A 410      38.152 128.243  26.088  1.00 11.48           C  
ATOM   3988  CZ  TYR A 410      37.000 128.988  26.289  1.00 11.76           C  
ATOM   3989  OH  TYR A 410      35.792 128.527  25.801  1.00 13.05           O  
ATOM   3990  HN  TYR A 410      40.046 131.473  30.384  0.00 99.00           H  
ATOM   3991  HH  TYR A 410      35.855 128.436  24.810  0.00 99.00           H  
ATOM   3992  N   GLY A 411      42.802 131.204  30.464  1.00 13.60           N  
ATOM   3993  CA  GLY A 411      44.143 131.741  30.732  1.00 14.04           C  
ATOM   3994  C   GLY A 411      45.209 130.707  31.041  1.00 14.65           C  
ATOM   3995  O   GLY A 411      46.363 130.855  30.636  1.00 14.52           O  
ATOM   3996  HN  GLY A 411      41.959 131.488  31.000  0.00 99.00           H  
ATOM   3997  N   ARG A 412      44.822 129.643  31.739  1.00 15.11           N  
ATOM   3998  CA  ARG A 412      45.813 128.659  32.187  1.00 16.10           C  
ATOM   3999  C   ARG A 412      46.464 127.850  31.059  1.00 15.90           C  
ATOM   4000  O   ARG A 412      47.516 127.246  31.263  1.00 16.20           O  
ATOM   4001  CB  ARG A 412      45.249 127.749  33.277  1.00 16.79           C  
ATOM   4002  CG  ARG A 412      44.159 126.796  32.845  1.00 19.43           C  
ATOM   4003  CD  ARG A 412      43.092 126.645  33.943  1.00 23.77           C  
ATOM   4004  NE  ARG A 412      43.650 126.585  35.295  1.00 26.10           N  
ATOM   4005  CZ  ARG A 412      43.091 127.140  36.371  1.00 26.95           C  
ATOM   4006  NH1 ARG A 412      41.954 127.819  36.274  1.00 27.45           N1+
ATOM   4007  NH2 ARG A 412      43.680 127.028  37.554  1.00 29.08           N  
ATOM   4008  HN  ARG A 412      43.817 129.574  31.929  0.00 99.00           H  
ATOM   4009  HE  ARG A 412      44.519 126.091  35.422  0.00 99.00           H  
ATOM   4010 1HH1 ARG A 412      41.490 127.908  35.395  0.00 99.00           H  
ATOM   4011 2HH1 ARG A 412      41.557 128.246  37.091  0.00 99.00           H  
ATOM   4012 1HH2 ARG A 412      44.535 126.509  37.636  0.00 99.00           H  
ATOM   4013 2HH2 ARG A 412      43.277 127.456  38.360  0.00 99.00           H  
ATOM   4014  N   VAL A 413      45.855 127.839  29.876  1.00 15.80           N  
ATOM   4015  CA  VAL A 413      46.447 127.071  28.770  1.00 15.64           C  
ATOM   4016  C   VAL A 413      47.352 127.908  27.853  1.00 15.57           C  
ATOM   4017  O   VAL A 413      47.939 127.376  26.915  1.00 15.19           O  
ATOM   4018  CB  VAL A 413      45.398 126.265  27.943  1.00 15.80           C  
ATOM   4019  CG1 VAL A 413      44.625 125.294  28.839  1.00 16.45           C  
ATOM   4020  CG2 VAL A 413      44.455 127.197  27.187  1.00 15.77           C  
ATOM   4021  HN  VAL A 413      44.993 128.378  29.805  0.00 99.00           H  
ATOM   4022  N   LEU A 414      47.473 129.206  28.132  1.00 15.57           N  
ATOM   4023  CA  LEU A 414      48.288 130.100  27.291  1.00 16.07           C  
ATOM   4024  C   LEU A 414      49.688 129.572  26.972  1.00 15.79           C  
ATOM   4025  O   LEU A 414      50.100 129.581  25.812  1.00 16.21           O  
ATOM   4026  CB  LEU A 414      48.400 131.502  27.905  1.00 16.58           C  
ATOM   4027  CG  LEU A 414      47.682 132.685  27.256  1.00 18.63           C  
ATOM   4028  CD1 LEU A 414      48.105 133.971  27.967  1.00 19.55           C  
ATOM   4029  CD2 LEU A 414      47.951 132.805  25.763  1.00 19.09           C  
ATOM   4030  HN  LEU A 414      46.959 129.527  28.969  0.00 99.00           H  
ATOM   4031  N   ARG A 415      50.419 129.124  27.992  1.00 15.04           N  
ATOM   4032  CA  ARG A 415      51.778 128.609  27.779  1.00 14.97           C  
ATOM   4033  C   ARG A 415      51.940 127.126  28.141  1.00 14.82           C  
ATOM   4034  O   ARG A 415      53.064 126.636  28.317  1.00 14.53           O  
ATOM   4035  CB  ARG A 415      52.832 129.498  28.466  1.00 15.22           C  
ATOM   4036  CG  ARG A 415      52.569 129.792  29.926  1.00 15.13           C  
ATOM   4037  CD  ARG A 415      53.707 130.551  30.603  1.00 14.93           C  
ATOM   4038  NE  ARG A 415      53.376 130.727  32.012  1.00 15.29           N  
ATOM   4039  CZ  ARG A 415      52.763 131.795  32.516  1.00 16.70           C  
ATOM   4040  NH1 ARG A 415      52.455 132.830  31.739  1.00 16.27           N1+
ATOM   4041  NH2 ARG A 415      52.476 131.837  33.807  1.00 18.10           N  
ATOM   4042  HN  ARG A 415      49.964 129.168  28.915  0.00 99.00           H  
ATOM   4043  HE  ARG A 415      53.629 129.988  32.651  0.00 99.00           H  
ATOM   4044 1HH1 ARG A 415      52.662 132.812  30.763  0.00 99.00           H  
ATOM   4045 2HH1 ARG A 415      52.010 133.636  32.138  0.00 99.00           H  
ATOM   4046 1HH2 ARG A 415      52.703 131.059  34.397  0.00 99.00           H  
ATOM   4047 2HH2 ARG A 415      52.032 132.643  34.198  0.00 99.00           H  
ATOM   4048  N   GLN A 416      50.815 126.416  28.228  1.00 14.40           N  
ATOM   4049  CA  GLN A 416      50.820 124.969  28.458  1.00 14.76           C  
ATOM   4050  C   GLN A 416      51.262 124.231  27.186  1.00 13.73           C  
ATOM   4051  O   GLN A 416      50.650 124.397  26.129  1.00 13.32           O  
ATOM   4052  CB  GLN A 416      49.428 124.494  28.889  1.00 14.59           C  
ATOM   4053  CG  GLN A 416      49.328 123.000  29.182  1.00 16.88           C  
ATOM   4054  CD  GLN A 416      47.950 122.600  29.678  1.00 17.11           C  
ATOM   4055  NE2 GLN A 416      47.542 123.152  30.816  0.00 99.00           N  
ATOM   4056  OE1 GLN A 416      47.257 121.809  29.039  0.00 99.00           O  
ATOM   4057  HN  GLN A 416      49.942 126.972  28.120  0.00 99.00           H  
ATOM   4058 1HE2 GLN A 416      46.626 122.941  31.201  0.00 99.00           H  
ATOM   4059 2HE2 GLN A 416      48.168 123.795  31.301  0.00 99.00           H  
ATOM   4060  N   PRO A 417      52.333 123.421  27.280  1.00 13.28           N  
ATOM   4061  CA  PRO A 417      52.791 122.673  26.105  1.00 13.00           C  
ATOM   4062  C   PRO A 417      51.720 121.754  25.529  1.00 13.10           C  
ATOM   4063  O   PRO A 417      50.906 121.208  26.276  1.00 12.91           O  
ATOM   4064  CB  PRO A 417      53.956 121.838  26.654  1.00 12.98           C  
ATOM   4065  CG  PRO A 417      54.435 122.601  27.843  1.00 13.28           C  
ATOM   4066  CD  PRO A 417      53.187 123.168  28.455  1.00 13.41           C  
ATOM   4067  N   VAL A 418      51.730 121.603  24.209  1.00 12.90           N  
ATOM   4068  CA  VAL A 418      50.854 120.663  23.515  1.00 13.44           C  
ATOM   4069  C   VAL A 418      51.754 119.602  22.892  1.00 13.76           C  
ATOM   4070  O   VAL A 418      52.299 119.809  21.807  1.00 13.85           O  
ATOM   4071  CB  VAL A 418      50.007 121.360  22.419  1.00 13.31           C  
ATOM   4072  CG1 VAL A 418      49.179 120.338  21.647  1.00 14.14           C  
ATOM   4073  CG2 VAL A 418      49.092 122.409  23.033  1.00 13.85           C  
ATOM   4074  HN  VAL A 418      52.417 122.213  23.711  0.00 99.00           H  
ATOM   4075  N   ASP A 419      51.901 118.478  23.598  1.00 14.10           N  
ATOM   4076  CA  ASP A 419      52.834 117.403  23.226  1.00 14.59           C  
ATOM   4077  C   ASP A 419      54.265 117.953  23.135  1.00 14.44           C  
ATOM   4078  O   ASP A 419      54.889 118.201  24.169  1.00 14.78           O  
ATOM   4079  CB  ASP A 419      52.382 116.692  21.935  1.00 14.91           C  
ATOM   4080  CG  ASP A 419      53.108 115.371  21.691  1.00 16.53           C  
ATOM   4081  OD1 ASP A 419      53.980 114.990  22.504  1.00 18.79           O  
ATOM   4082  OD2 ASP A 419      52.799 114.715  20.671  1.00 18.77           O1-
ATOM   4083  HN  ASP A 419      51.291 118.424  24.448  0.00 99.00           H  
ATOM   4084  N   ARG A 420      54.765 118.173  21.918  1.00 14.15           N  
ATOM   4085  CA  ARG A 420      56.135 118.666  21.719  1.00 14.07           C  
ATOM   4086  C   ARG A 420      56.218 120.123  21.243  1.00 13.80           C  
ATOM   4087  O   ARG A 420      57.297 120.602  20.883  1.00 13.65           O  
ATOM   4088  CB  ARG A 420      56.908 117.730  20.781  1.00 14.25           C  
ATOM   4089  CG  ARG A 420      57.318 116.421  21.450  1.00 15.60           C  
ATOM   4090  CD  ARG A 420      57.488 115.320  20.426  1.00 17.89           C  
ATOM   4091  NE  ARG A 420      56.198 114.791  19.993  1.00 19.82           N  
ATOM   4092  CZ  ARG A 420      56.004 114.050  18.906  1.00 21.60           C  
ATOM   4093  NH1 ARG A 420      57.018 113.730  18.110  1.00 22.07           N1+
ATOM   4094  NH2 ARG A 420      54.785 113.622  18.617  1.00 22.58           N  
ATOM   4095  HN  ARG A 420      54.114 117.970  21.136  0.00 99.00           H  
ATOM   4096  HE  ARG A 420      55.390 115.003  20.563  0.00 99.00           H  
ATOM   4097 1HH1 ARG A 420      57.947 114.024  18.328  0.00 99.00           H  
ATOM   4098 2HH1 ARG A 420      56.850 113.186  17.283  0.00 99.00           H  
ATOM   4099 1HH2 ARG A 420      54.019 113.839  19.225  0.00 99.00           H  
ATOM   4100 2HH2 ARG A 420      54.624 113.079  17.792  0.00 99.00           H  
ATOM   4101  N   ILE A 421      55.078 120.816  21.260  1.00 13.29           N  
ATOM   4102  CA  ILE A 421      55.016 122.254  20.981  1.00 13.26           C  
ATOM   4103  C   ILE A 421      55.035 123.041  22.293  1.00 12.77           C  
ATOM   4104  O   ILE A 421      54.209 122.808  23.182  1.00 12.61           O  
ATOM   4105  CB  ILE A 421      53.738 122.651  20.191  1.00 13.15           C  
ATOM   4106  CG1 ILE A 421      53.608 121.840  18.898  1.00 13.79           C  
ATOM   4107  CG2 ILE A 421      53.740 124.157  19.880  1.00 13.38           C  
ATOM   4108  CD1 ILE A 421      52.286 122.054  18.176  1.00 13.82           C  
ATOM   4109  HN  ILE A 421      54.233 120.247  21.489  0.00 99.00           H  
ATOM   4110  N   TYR A 422      55.989 123.964  22.395  1.00 12.13           N  
ATOM   4111  CA  TYR A 422      56.128 124.857  23.545  1.00 11.99           C  
ATOM   4112  C   TYR A 422      55.818 126.280  23.078  1.00 11.51           C  
ATOM   4113  O   TYR A 422      55.950 126.583  21.892  1.00 11.64           O  
ATOM   4114  CB  TYR A 422      57.537 124.734  24.138  1.00 12.59           C  
ATOM   4115  CG  TYR A 422      57.751 123.388  24.792  1.00 12.82           C  
ATOM   4116  CD1 TYR A 422      58.044 122.258  24.023  1.00 13.94           C  
ATOM   4117  CD2 TYR A 422      57.614 123.232  26.169  1.00 13.74           C  
ATOM   4118  CE1 TYR A 422      58.216 121.009  24.618  1.00 14.01           C  
ATOM   4119  CE2 TYR A 422      57.789 121.983  26.777  1.00 13.84           C  
ATOM   4120  CZ  TYR A 422      58.088 120.882  25.991  1.00 14.10           C  
ATOM   4121  OH  TYR A 422      58.256 119.650  26.585  1.00 15.12           O  
ATOM   4122  HN  TYR A 422      56.640 123.997  21.572  0.00 99.00           H  
ATOM   4123  HH  TYR A 422      57.704 118.975  26.098  0.00 99.00           H  
ATOM   4124  N   PHE A 423      55.388 127.141  23.997  1.00 10.88           N  
ATOM   4125  CA  PHE A 423      54.877 128.456  23.609  1.00 10.57           C  
ATOM   4126  C   PHE A 423      55.683 129.635  24.135  1.00 10.33           C  
ATOM   4127  O   PHE A 423      55.834 129.811  25.346  1.00 10.47           O  
ATOM   4128  CB  PHE A 423      53.389 128.565  23.981  1.00 10.38           C  
ATOM   4129  CG  PHE A 423      52.531 127.555  23.277  1.00 10.30           C  
ATOM   4130  CD1 PHE A 423      52.215 126.340  23.885  1.00 10.94           C  
ATOM   4131  CD2 PHE A 423      52.082 127.795  21.981  1.00 10.15           C  
ATOM   4132  CE1 PHE A 423      51.442 125.389  23.214  1.00 10.20           C  
ATOM   4133  CE2 PHE A 423      51.314 126.852  21.306  1.00 10.54           C  
ATOM   4134  CZ  PHE A 423      50.991 125.650  21.925  1.00 10.66           C  
ATOM   4135  HN  PHE A 423      55.446 126.813  24.973  0.00 99.00           H  
ATOM   4136  N   ALA A 424      56.217 130.423  23.201  1.00 10.33           N  
ATOM   4137  CA  ALA A 424      56.914 131.665  23.518  1.00 10.41           C  
ATOM   4138  C   ALA A 424      56.006 132.840  23.148  1.00 10.25           C  
ATOM   4139  O   ALA A 424      54.778 132.708  23.166  1.00 10.72           O  
ATOM   4140  CB  ALA A 424      58.255 131.743  22.764  1.00 10.57           C  
ATOM   4141  HN  ALA A 424      56.091 130.073  22.224  0.00 99.00           H  
ATOM   4142  N   GLY A 425      56.604 133.978  22.801  1.00 10.19           N  
ATOM   4143  CA  GLY A 425      55.835 135.177  22.475  1.00  9.71           C  
ATOM   4144  C   GLY A 425      55.589 136.011  23.716  1.00  9.51           C  
ATOM   4145  O   GLY A 425      55.383 135.481  24.810  1.00  9.42           O  
ATOM   4146  HN  GLY A 425      57.639 133.940  22.784  0.00 99.00           H  
ATOM   4147  N   THR A 426      55.593 137.329  23.551  1.00  8.98           N  
ATOM   4148  CA  THR A 426      55.458 138.224  24.701  1.00  8.99           C  
ATOM   4149  C   THR A 426      54.190 137.988  25.542  1.00  8.86           C  
ATOM   4150  O   THR A 426      54.193 138.215  26.757  1.00  8.63           O  
ATOM   4151  CB  THR A 426      55.570 139.709  24.284  1.00  8.74           C  
ATOM   4152  CG2 THR A 426      54.322 140.174  23.518  1.00  9.34           C  
ATOM   4153  OG1 THR A 426      55.763 140.524  25.451  1.00  8.44           O  
ATOM   4154  HN  THR A 426      55.696 137.655  22.579  0.00 99.00           H  
ATOM   4155  HG1 THR A 426      56.485 141.203  25.286  0.00 99.00           H  
ATOM   4156  N   GLU A 427      53.124 137.504  24.899  1.00  8.95           N  
ATOM   4157  CA  GLU A 427      51.849 137.258  25.575  1.00  9.33           C  
ATOM   4158  C   GLU A 427      51.948 136.221  26.691  1.00  9.44           C  
ATOM   4159  O   GLU A 427      51.097 136.189  27.584  1.00  9.60           O  
ATOM   4160  CB  GLU A 427      50.786 136.829  24.562  1.00  8.96           C  
ATOM   4161  CG  GLU A 427      50.234 137.981  23.723  1.00  9.91           C  
ATOM   4162  CD  GLU A 427      51.033 138.293  22.457  1.00 11.06           C  
ATOM   4163  OE1 GLU A 427      52.151 137.768  22.267  1.00 10.92           O  
ATOM   4164  OE2 GLU A 427      50.518 139.082  21.639  1.00 11.54           O1-
ATOM   4165  HN  GLU A 427      53.277 137.319  23.886  0.00 99.00           H  
ATOM   4166  N   THR A 428      52.983 135.376  26.629  1.00  9.55           N  
ATOM   4167  CA  THR A 428      53.191 134.320  27.630  1.00  9.64           C  
ATOM   4168  C   THR A 428      54.168 134.709  28.757  1.00  9.79           C  
ATOM   4169  O   THR A 428      54.454 133.890  29.642  1.00 10.02           O  
ATOM   4170  CB  THR A 428      53.673 132.997  26.978  1.00  9.88           C  
ATOM   4171  CG2 THR A 428      52.701 132.529  25.904  1.00  9.94           C  
ATOM   4172  OG1 THR A 428      54.976 133.177  26.407  1.00 10.16           O  
ATOM   4173  HN  THR A 428      53.619 135.529  25.823  0.00 99.00           H  
ATOM   4174  HG1 THR A 428      55.003 134.017  25.856  0.00 99.00           H  
ATOM   4175  N   ALA A 429      54.683 135.941  28.723  1.00  9.97           N  
ATOM   4176  CA  ALA A 429      55.586 136.432  29.771  1.00 10.20           C  
ATOM   4177  C   ALA A 429      54.855 136.756  31.076  1.00 10.39           C  
ATOM   4178  O   ALA A 429      53.632 136.928  31.091  1.00 10.03           O  
ATOM   4179  CB  ALA A 429      56.360 137.649  29.290  1.00 10.25           C  
ATOM   4180  HN  ALA A 429      54.393 136.511  27.907  0.00 99.00           H  
ATOM   4181  N   THR A 430      55.618 136.833  32.169  1.00 10.75           N  
ATOM   4182  CA  THR A 430      55.069 137.129  33.496  1.00 11.20           C  
ATOM   4183  C   THR A 430      55.567 138.471  34.046  1.00 11.24           C  
ATOM   4184  O   THR A 430      55.136 138.903  35.117  1.00 11.62           O  
ATOM   4185  CB  THR A 430      55.404 136.020  34.525  1.00 11.14           C  
ATOM   4186  CG2 THR A 430      54.869 134.663  34.068  1.00 12.16           C  
ATOM   4187  OG1 THR A 430      56.822 135.949  34.710  1.00 12.85           O  
ATOM   4188  HN  THR A 430      56.632 136.666  31.998  0.00 99.00           H  
ATOM   4189  HG1 THR A 430      57.285 135.828  33.826  0.00 99.00           H  
ATOM   4190  N   HIS A 431      56.481 139.109  33.315  1.00 11.38           N  
ATOM   4191  CA  HIS A 431      57.012 140.432  33.667  1.00 11.75           C  
ATOM   4192  C   HIS A 431      57.215 141.220  32.376  1.00 11.03           C  
ATOM   4193  O   HIS A 431      57.965 140.793  31.490  1.00 10.93           O  
ATOM   4194  CB  HIS A 431      58.320 140.301  34.466  1.00 12.60           C  
ATOM   4195  CG  HIS A 431      58.816 141.589  35.056  1.00 15.11           C  
ATOM   4196  CD2 HIS A 431      58.155 142.647  35.587  0.00 99.00           C  
ATOM   4197  ND1 HIS A 431      60.157 141.897  35.142  0.00 99.00           N  
ATOM   4198  CE1 HIS A 431      60.302 143.085  35.703  0.00 99.00           C  
ATOM   4199  NE2 HIS A 431      59.102 143.562  35.982  0.00 99.00           N  
ATOM   4200  HN  HIS A 431      56.791 138.585  32.463  0.00 99.00           H  
ATOM   4201  HD1 HIS A 431      60.904 141.310  34.828  0.00 99.00           H  
ATOM   4202  N   TRP A 432      56.516 142.351  32.271  1.00 10.17           N  
ATOM   4203  CA  TRP A 432      56.440 143.140  31.038  1.00  9.46           C  
ATOM   4204  C   TRP A 432      55.932 142.335  29.825  1.00  9.28           C  
ATOM   4205  O   TRP A 432      56.404 142.516  28.698  1.00  9.17           O  
ATOM   4206  CB  TRP A 432      57.774 143.839  30.714  1.00  9.62           C  
ATOM   4207  CG  TRP A 432      58.256 144.852  31.717  1.00  9.66           C  
ATOM   4208  CD1 TRP A 432      59.174 144.646  32.709  1.00  9.72           C  
ATOM   4209  CD2 TRP A 432      57.884 146.237  31.796  1.00  9.65           C  
ATOM   4210  CE2 TRP A 432      58.610 146.804  32.876  1.00  9.94           C  
ATOM   4211  CE3 TRP A 432      57.002 147.053  31.071  1.00 10.31           C  
ATOM   4212  NE1 TRP A 432      59.385 145.810  33.417  1.00  9.93           N  
ATOM   4213  CZ2 TRP A 432      58.479 148.150  33.244  1.00 10.32           C  
ATOM   4214  CZ3 TRP A 432      56.873 148.397  31.439  1.00  9.42           C  
ATOM   4215  CH2 TRP A 432      57.611 148.930  32.516  1.00  9.51           C  
ATOM   4216  HN  TRP A 432      56.022 142.632  33.152  0.00 99.00           H  
ATOM   4217  HE1 TRP A 432      60.001 145.913  34.195  0.00 99.00           H  
ATOM   4218  N   SER A 433      54.966 141.447  30.059  1.00  8.87           N  
ATOM   4219  CA  SER A 433      54.195 140.873  28.954  1.00  8.80           C  
ATOM   4220  C   SER A 433      53.586 142.005  28.127  1.00  9.04           C  
ATOM   4221  O   SER A 433      53.054 142.964  28.691  1.00  9.07           O  
ATOM   4222  CB  SER A 433      53.084 139.952  29.470  1.00  8.86           C  
ATOM   4223  OG  SER A 433      52.314 139.420  28.396  1.00  8.22           O  
ATOM   4224  HN  SER A 433      54.815 141.209  31.050  0.00 99.00           H  
ATOM   4225  HG  SER A 433      52.918 138.940  27.764  0.00 99.00           H  
ATOM   4226  N   GLY A 434      53.669 141.880  26.803  1.00  8.91           N  
ATOM   4227  CA  GLY A 434      53.191 142.910  25.876  1.00  9.16           C  
ATOM   4228  C   GLY A 434      54.317 143.755  25.294  1.00  9.30           C  
ATOM   4229  O   GLY A 434      54.123 144.467  24.296  1.00  8.94           O  
ATOM   4230  HN  GLY A 434      54.104 140.986  26.481  0.00 99.00           H  
ATOM   4231  N   TYR A 435      55.500 143.640  25.905  1.00  9.17           N  
ATOM   4232  CA  TYR A 435      56.672 144.455  25.574  1.00  9.21           C  
ATOM   4233  C   TYR A 435      57.797 143.609  24.968  1.00  9.35           C  
ATOM   4234  O   TYR A 435      57.761 142.376  25.014  1.00  9.74           O  
ATOM   4235  CB  TYR A 435      57.207 145.137  26.843  1.00  9.46           C  
ATOM   4236  CG  TYR A 435      56.306 146.207  27.431  1.00  9.04           C  
ATOM   4237  CD1 TYR A 435      55.070 145.885  27.998  1.00  9.25           C  
ATOM   4238  CD2 TYR A 435      56.710 147.545  27.444  1.00 10.20           C  
ATOM   4239  CE1 TYR A 435      54.246 146.877  28.542  1.00  8.96           C  
ATOM   4240  CE2 TYR A 435      55.899 148.537  27.983  1.00 10.47           C  
ATOM   4241  CZ  TYR A 435      54.673 148.196  28.529  1.00  9.90           C  
ATOM   4242  OH  TYR A 435      53.873 149.185  29.064  1.00 10.62           O  
ATOM   4243  HN  TYR A 435      55.519 142.904  26.655  0.00 99.00           H  
ATOM   4244  HH  TYR A 435      53.332 149.598  28.334  0.00 99.00           H  
ATOM   4245  N   MET A 436      58.812 144.282  24.431  1.00  9.20           N  
ATOM   4246  CA  MET A 436      60.022 143.598  23.960  1.00  9.85           C  
ATOM   4247  C   MET A 436      60.670 142.793  25.098  1.00  9.75           C  
ATOM   4248  O   MET A 436      61.153 141.676  24.878  1.00 10.23           O  
ATOM   4249  CB  MET A 436      61.010 144.605  23.369  1.00  9.95           C  
ATOM   4250  CG  MET A 436      60.489 145.324  22.131  1.00  9.99           C  
ATOM   4251  SD  MET A 436      61.714 146.439  21.414  1.00 11.67           S  
ATOM   4252  CE  MET A 436      61.669 147.801  22.569  1.00 10.20           C  
ATOM   4253  HN  MET A 436      58.679 145.307  24.374  0.00 99.00           H  
ATOM   4254  N   GLU A 437      60.655 143.344  26.311  1.00  9.68           N  
ATOM   4255  CA  GLU A 437      61.156 142.644  27.501  1.00  9.92           C  
ATOM   4256  C   GLU A 437      60.492 141.277  27.686  1.00  9.87           C  
ATOM   4257  O   GLU A 437      61.174 140.255  27.848  1.00 10.26           O  
ATOM   4258  CB  GLU A 437      60.956 143.515  28.752  1.00  9.84           C  
ATOM   4259  CG  GLU A 437      61.191 142.814  30.103  1.00 10.78           C  
ATOM   4260  CD  GLU A 437      62.658 142.488  30.383  1.00 13.15           C  
ATOM   4261  OE1 GLU A 437      63.544 142.992  29.661  1.00 13.02           O  
ATOM   4262  OE2 GLU A 437      62.917 141.729  31.340  1.00 14.47           O1-
ATOM   4263  HN  GLU A 437      60.259 144.307  26.345  0.00 99.00           H  
ATOM   4264  N   GLY A 438      59.161 141.269  27.654  1.00  9.62           N  
ATOM   4265  CA  GLY A 438      58.382 140.036  27.761  1.00  9.44           C  
ATOM   4266  C   GLY A 438      58.686 139.036  26.653  1.00  9.30           C  
ATOM   4267  O   GLY A 438      58.665 137.821  26.871  1.00  9.30           O  
ATOM   4268  HN  GLY A 438      58.725 142.210  27.546  0.00 99.00           H  
ATOM   4269  N   ALA A 439      58.962 139.545  25.456  1.00  9.01           N  
ATOM   4270  CA  ALA A 439      59.365 138.680  24.354  1.00  9.39           C  
ATOM   4271  C   ALA A 439      60.636 137.900  24.699  1.00  9.29           C  
ATOM   4272  O   ALA A 439      60.709 136.694  24.463  1.00  9.36           O  
ATOM   4273  CB  ALA A 439      59.553 139.487  23.085  1.00  9.01           C  
ATOM   4274  HN  ALA A 439      58.869 140.570  25.380  0.00 99.00           H  
ATOM   4275  N   VAL A 440      61.627 138.580  25.277  1.00  9.75           N  
ATOM   4276  CA  VAL A 440      62.880 137.911  25.664  1.00  9.88           C  
ATOM   4277  C   VAL A 440      62.636 136.882  26.767  1.00 10.01           C  
ATOM   4278  O   VAL A 440      63.068 135.735  26.650  1.00 10.14           O  
ATOM   4279  CB  VAL A 440      63.993 138.909  26.074  1.00  9.77           C  
ATOM   4280  CG1 VAL A 440      65.270 138.161  26.450  1.00 10.02           C  
ATOM   4281  CG2 VAL A 440      64.289 139.871  24.934  1.00  9.57           C  
ATOM   4282  HN  VAL A 440      61.448 139.583  25.426  0.00 99.00           H  
ATOM   4283  N   GLU A 441      61.924 137.281  27.821  1.00 10.34           N  
ATOM   4284  CA  GLU A 441      61.611 136.363  28.919  1.00 10.75           C  
ATOM   4285  C   GLU A 441      60.975 135.074  28.391  1.00 10.69           C  
ATOM   4286  O   GLU A 441      61.423 133.972  28.722  1.00 10.63           O  
ATOM   4287  CB  GLU A 441      60.679 137.023  29.937  1.00 10.99           C  
ATOM   4288  CG  GLU A 441      60.377 136.132  31.143  1.00 13.64           C  
ATOM   4289  CD  GLU A 441      59.024 136.402  31.762  1.00 17.12           C  
ATOM   4290  OE1 GLU A 441      58.754 137.558  32.143  1.00 19.93           O  
ATOM   4291  OE2 GLU A 441      58.223 135.451  31.867  1.00 19.26           O1-
ATOM   4292  HN  GLU A 441      61.618 138.269  27.795  0.00 99.00           H  
ATOM   4293  N   ALA A 442      59.956 135.225  27.549  1.00 10.33           N  
ATOM   4294  CA  ALA A 442      59.167 134.090  27.057  1.00 10.29           C  
ATOM   4295  C   ALA A 442      59.949 133.171  26.123  1.00 10.55           C  
ATOM   4296  O   ALA A 442      59.814 131.949  26.195  1.00 10.94           O  
ATOM   4297  CB  ALA A 442      57.914 134.589  26.373  1.00 10.13           C  
ATOM   4298  HN  ALA A 442      59.765 136.211  27.270  0.00 99.00           H  
ATOM   4299  N   GLY A 443      60.751 133.761  25.239  1.00 10.70           N  
ATOM   4300  CA  GLY A 443      61.540 132.981  24.291  1.00 11.15           C  
ATOM   4301  C   GLY A 443      62.592 132.149  24.993  1.00 11.28           C  
ATOM   4302  O   GLY A 443      62.766 130.966  24.691  1.00 11.31           O  
ATOM   4303  HN  GLY A 443      60.764 134.796  25.283  0.00 99.00           H  
ATOM   4304  N   GLU A 444      63.283 132.763  25.948  1.00 11.30           N  
ATOM   4305  CA  GLU A 444      64.323 132.065  26.707  1.00 11.90           C  
ATOM   4306  C   GLU A 444      63.734 130.996  27.640  1.00 11.84           C  
ATOM   4307  O   GLU A 444      64.286 129.896  27.756  1.00 12.26           O  
ATOM   4308  CB  GLU A 444      65.217 133.075  27.443  1.00 11.86           C  
ATOM   4309  CG  GLU A 444      66.016 133.947  26.471  1.00 12.37           C  
ATOM   4310  CD  GLU A 444      67.052 134.863  27.118  1.00 12.61           C  
ATOM   4311  OE1 GLU A 444      67.171 134.898  28.366  1.00 14.57           O  
ATOM   4312  OE2 GLU A 444      67.755 135.561  26.354  1.00 13.00           O1-
ATOM   4313  HN  GLU A 444      63.028 133.755  26.107  0.00 99.00           H  
ATOM   4314  N   ARG A 445      62.590 131.291  28.258  1.00 11.82           N  
ATOM   4315  CA  ARG A 445      61.888 130.302  29.092  1.00 11.65           C  
ATOM   4316  C   ARG A 445      61.430 129.083  28.279  1.00 11.66           C  
ATOM   4317  O   ARG A 445      61.618 127.943  28.710  1.00 11.74           O  
ATOM   4318  CB  ARG A 445      60.711 130.950  29.849  1.00 11.59           C  
ATOM   4319  CG  ARG A 445      59.948 130.014  30.806  1.00 11.61           C  
ATOM   4320  CD  ARG A 445      58.760 129.346  30.104  1.00 11.78           C  
ATOM   4321  NE  ARG A 445      57.871 130.347  29.506  1.00 11.57           N  
ATOM   4322  CZ  ARG A 445      57.125 130.158  28.420  1.00 11.94           C  
ATOM   4323  NH1 ARG A 445      57.132 128.996  27.772  1.00 11.15           N1+
ATOM   4324  NH2 ARG A 445      56.371 131.154  27.963  1.00 11.80           N  
ATOM   4325  HN  ARG A 445      62.244 132.254  28.106  0.00 99.00           H  
ATOM   4326  HE  ARG A 445      57.822 131.253  29.955  0.00 99.00           H  
ATOM   4327 1HH1 ARG A 445      57.688 128.237  28.108  0.00 99.00           H  
ATOM   4328 2HH1 ARG A 445      56.577 128.882  26.947  0.00 99.00           H  
ATOM   4329 1HH2 ARG A 445      56.354 132.030  28.447  0.00 99.00           H  
ATOM   4330 2HH2 ARG A 445      55.822 131.028  27.138  0.00 99.00           H  
ATOM   4331  N   ALA A 446      60.843 129.319  27.105  1.00 11.78           N  
ATOM   4332  CA  ALA A 446      60.383 128.225  26.245  1.00 11.67           C  
ATOM   4333  C   ALA A 446      61.562 127.367  25.780  1.00 11.87           C  
ATOM   4334  O   ALA A 446      61.460 126.136  25.710  1.00 11.87           O  
ATOM   4335  CB  ALA A 446      59.599 128.758  25.050  1.00 11.64           C  
ATOM   4336  HN  ALA A 446      60.741 130.319  26.859  0.00 99.00           H  
ATOM   4337  N   ALA A 447      62.675 128.028  25.464  1.00 11.88           N  
ATOM   4338  CA  ALA A 447      63.902 127.333  25.079  1.00 12.56           C  
ATOM   4339  C   ALA A 447      64.399 126.430  26.212  1.00 12.86           C  
ATOM   4340  O   ALA A 447      64.794 125.293  25.974  1.00 13.28           O  
ATOM   4341  CB  ALA A 447      64.970 128.330  24.685  1.00 12.67           C  
ATOM   4342  HN  ALA A 447      62.596 129.062  25.514  0.00 99.00           H  
ATOM   4343  N   ARG A 448      64.370 126.936  27.441  1.00 13.48           N  
ATOM   4344  CA  ARG A 448      64.813 126.153  28.602  1.00 14.08           C  
ATOM   4345  C   ARG A 448      63.849 125.013  28.961  1.00 14.34           C  
ATOM   4346  O   ARG A 448      64.272 123.988  29.510  1.00 14.32           O  
ATOM   4347  CB  ARG A 448      65.071 127.058  29.808  1.00 14.38           C  
ATOM   4348  CG  ARG A 448      66.263 127.991  29.632  1.00 16.25           C  
ATOM   4349  CD  ARG A 448      66.530 128.742  30.922  1.00 20.70           C  
ATOM   4350  NE  ARG A 448      66.953 130.117  30.690  1.00 25.68           N  
ATOM   4351  CZ  ARG A 448      66.208 131.193  30.930  1.00 25.29           C  
ATOM   4352  NH1 ARG A 448      64.975 131.088  31.432  1.00 25.35           N1+
ATOM   4353  NH2 ARG A 448      66.712 132.388  30.677  1.00 26.99           N  
ATOM   4354  HN  ARG A 448      64.017 127.907  27.510  0.00 99.00           H  
ATOM   4355  HE  ARG A 448      67.883 130.266  30.320  0.00 99.00           H  
ATOM   4356 1HH1 ARG A 448      64.604 130.188  31.654  0.00 99.00           H  
ATOM   4357 2HH1 ARG A 448      64.429 131.910  31.585  0.00 99.00           H  
ATOM   4358 1HH2 ARG A 448      67.645 132.487  30.329  0.00 99.00           H  
ATOM   4359 2HH2 ARG A 448      66.156 133.211  30.834  0.00 99.00           H  
ATOM   4360  N   GLU A 449      62.561 125.187  28.659  1.00 14.27           N  
ATOM   4361  CA  GLU A 449      61.586 124.097  28.799  1.00 14.72           C  
ATOM   4362  C   GLU A 449      61.991 122.895  27.944  1.00 14.91           C  
ATOM   4363  O   GLU A 449      61.923 121.746  28.398  1.00 15.09           O  
ATOM   4364  CB  GLU A 449      60.171 124.568  28.431  1.00 14.62           C  
ATOM   4365  CG  GLU A 449      59.505 125.402  29.516  1.00 14.72           C  
ATOM   4366  CD  GLU A 449      58.053 125.734  29.212  1.00 15.40           C  
ATOM   4367  OE1 GLU A 449      57.196 125.490  30.087  1.00 19.32           O  
ATOM   4368  OE2 GLU A 449      57.760 126.245  28.110  1.00 15.29           O1-
ATOM   4369  HN  GLU A 449      62.313 126.134  28.325  0.00 99.00           H  
ATOM   4370  N   ILE A 450      62.418 123.173  26.712  1.00 14.98           N  
ATOM   4371  CA  ILE A 450      62.927 122.141  25.805  1.00 15.33           C  
ATOM   4372  C   ILE A 450      64.249 121.539  26.300  1.00 15.80           C  
ATOM   4373  O   ILE A 450      64.407 120.323  26.290  1.00 15.94           O  
ATOM   4374  CB  ILE A 450      63.038 122.660  24.348  1.00 15.34           C  
ATOM   4375  CG1 ILE A 450      61.628 122.841  23.776  1.00 14.92           C  
ATOM   4376  CG2 ILE A 450      63.865 121.693  23.482  1.00 15.13           C  
ATOM   4377  CD1 ILE A 450      61.561 123.620  22.482  1.00 15.58           C  
ATOM   4378  HN  ILE A 450      62.360 124.180  26.451  0.00 99.00           H  
ATOM   4379  N   LEU A 451      65.184 122.379  26.741  1.00 16.36           N  
ATOM   4380  CA  LEU A 451      66.433 121.873  27.328  1.00 17.04           C  
ATOM   4381  C   LEU A 451      66.164 120.922  28.501  1.00 17.56           C  
ATOM   4382  O   LEU A 451      66.834 119.890  28.638  1.00 17.63           O  
ATOM   4383  CB  LEU A 451      67.361 123.019  27.746  1.00 16.97           C  
ATOM   4384  CG  LEU A 451      67.998 123.890  26.656  1.00 17.15           C  
ATOM   4385  CD1 LEU A 451      68.832 124.993  27.287  1.00 17.40           C  
ATOM   4386  CD2 LEU A 451      68.856 123.069  25.684  1.00 17.59           C  
ATOM   4387  HN  LEU A 451      64.964 123.380  26.640  0.00 99.00           H  
ATOM   4388  N   HIS A 452      65.178 121.258  29.331  1.00 18.18           N  
ATOM   4389  CA  HIS A 452      64.778 120.379  30.431  1.00 18.85           C  
ATOM   4390  C   HIS A 452      64.154 119.076  29.930  1.00 19.20           C  
ATOM   4391  O   HIS A 452      64.427 118.007  30.481  1.00 19.18           O  
ATOM   4392  CB  HIS A 452      63.823 121.088  31.397  1.00 19.06           C  
ATOM   4393  CG  HIS A 452      63.237 120.177  32.430  1.00 20.03           C  
ATOM   4394  CD2 HIS A 452      61.992 119.658  32.559  0.00 99.00           C  
ATOM   4395  ND1 HIS A 452      63.970 119.678  33.486  0.00 99.00           N  
ATOM   4396  CE1 HIS A 452      63.201 118.896  34.223  0.00 99.00           C  
ATOM   4397  NE2 HIS A 452      61.996 118.868  33.683  0.00 99.00           N  
ATOM   4398  HN  HIS A 452      64.731 122.170  29.136  0.00 99.00           H  
ATOM   4399  HD1 HIS A 452      64.933 119.880  33.664  0.00 99.00           H  
ATOM   4400  N   ALA A 453      63.329 119.170  28.887  1.00 19.53           N  
ATOM   4401  CA  ALA A 453      62.704 117.997  28.271  1.00 20.10           C  
ATOM   4402  C   ALA A 453      63.745 117.034  27.705  1.00 20.78           C  
ATOM   4403  O   ALA A 453      63.525 115.821  27.675  1.00 20.81           O  
ATOM   4404  CB  ALA A 453      61.724 118.421  27.182  1.00 20.15           C  
ATOM   4405  HN  ALA A 453      63.167 120.143  28.551  0.00 99.00           H  
ATOM   4406  N   MET A 454      64.871 117.586  27.259  1.00 21.34           N  
ATOM   4407  CA  MET A 454      65.974 116.797  26.704  1.00 22.47           C  
ATOM   4408  C   MET A 454      66.930 116.287  27.779  1.00 22.62           C  
ATOM   4409  O   MET A 454      67.870 115.543  27.476  1.00 22.78           O  
ATOM   4410  CB  MET A 454      66.748 117.609  25.663  1.00 22.27           C  
ATOM   4411  CG  MET A 454      65.942 117.966  24.426  1.00 22.92           C  
ATOM   4412  SD  MET A 454      66.847 118.998  23.262  1.00 24.09           S  
ATOM   4413  CE  MET A 454      67.429 120.283  24.344  1.00 26.11           C  
ATOM   4414  HN  MET A 454      64.902 118.627  27.338  0.00 99.00           H  
ATOM   4415  N   GLY A 455      66.690 116.692  29.025  1.00 22.96           N  
ATOM   4416  CA  GLY A 455      67.503 116.259  30.165  1.00 23.43           C  
ATOM   4417  C   GLY A 455      68.836 116.978  30.278  1.00 23.78           C  
ATOM   4418  O   GLY A 455      69.764 116.474  30.914  1.00 23.84           O  
ATOM   4419  HN  GLY A 455      65.878 117.340  29.120  0.00 99.00           H  
ATOM   4420  N   LYS A 456      68.928 118.160  29.668  1.00 23.87           N  
ATOM   4421  CA  LYS A 456      70.175 118.927  29.635  1.00 24.15           C  
ATOM   4422  C   LYS A 456      70.335 119.897  30.810  1.00 24.03           C  
ATOM   4423  O   LYS A 456      71.461 120.245  31.177  1.00 24.22           O  
ATOM   4424  CB  LYS A 456      70.324 119.660  28.297  1.00 24.19           C  
ATOM   4425  CG  LYS A 456      70.480 118.719  27.107  1.00 25.12           C  
ATOM   4426  CD  LYS A 456      70.812 119.464  25.825  1.00 26.49           C  
ATOM   4427  CE  LYS A 456      71.011 118.498  24.659  1.00 28.13           C  
ATOM   4428  NZ  LYS A 456      72.174 117.575  24.855  1.00 29.43           N1+
ATOM   4429  HN  LYS A 456      68.046 118.486  29.221  0.00 99.00           H  
ATOM   4430  HZ1 LYS A 456      71.836 116.648  24.999  0.00 99.00           H  
ATOM   4431  HZ2 LYS A 456      72.754 117.602  24.043  0.00 99.00           H  
ATOM   4432  HZ3 LYS A 456      72.696 117.872  25.652  0.00 99.00           H  
ATOM   4433  N   ILE A 457      69.212 120.330  31.386  1.00 23.94           N  
ATOM   4434  CA  ILE A 457      69.208 121.196  32.575  1.00 23.73           C  
ATOM   4435  C   ILE A 457      68.168 120.714  33.597  1.00 23.81           C  
ATOM   4436  O   ILE A 457      67.183 120.076  33.216  1.00 23.53           O  
ATOM   4437  CB  ILE A 457      68.947 122.695  32.219  1.00 23.67           C  
ATOM   4438  CG1 ILE A 457      67.583 122.873  31.534  1.00 23.62           C  
ATOM   4439  CG2 ILE A 457      70.088 123.264  31.371  1.00 23.75           C  
ATOM   4440  CD1 ILE A 457      67.109 124.315  31.451  1.00 23.40           C  
ATOM   4441  HN  ILE A 457      68.336 120.003  30.923  0.00 99.00           H  
ATOM   4442  N   PRO A 458      68.385 120.998  34.900  1.00 24.10           N  
ATOM   4443  CA  PRO A 458      67.373 120.659  35.903  1.00 24.47           C  
ATOM   4444  C   PRO A 458      66.119 121.542  35.827  1.00 24.85           C  
ATOM   4445  O   PRO A 458      66.143 122.607  35.200  1.00 24.75           O  
ATOM   4446  CB  PRO A 458      68.103 120.883  37.233  1.00 24.40           C  
ATOM   4447  CG  PRO A 458      69.160 121.868  36.925  1.00 24.44           C  
ATOM   4448  CD  PRO A 458      69.580 121.614  35.509  1.00 24.14           C  
ATOM   4449  N   GLU A 459      65.046 121.088  36.470  1.00 25.20           N  
ATOM   4450  CA  GLU A 459      63.755 121.783  36.469  1.00 26.06           C  
ATOM   4451  C   GLU A 459      63.845 123.221  36.996  1.00 25.56           C  
ATOM   4452  O   GLU A 459      63.195 124.126  36.461  1.00 25.37           O  
ATOM   4453  CB  GLU A 459      62.734 120.979  37.279  1.00 26.04           C  
ATOM   4454  CG  GLU A 459      61.281 121.340  37.017  1.00 27.43           C  
ATOM   4455  CD  GLU A 459      60.322 120.502  37.843  1.00 28.25           C  
ATOM   4456  OE1 GLU A 459      60.260 120.701  39.078  1.00 30.98           O  
ATOM   4457  OE2 GLU A 459      59.630 119.643  37.256  1.00 31.40           O1-
ATOM   4458  HN  GLU A 459      65.201 120.186  36.980  0.00 99.00           H  
ATOM   4459  N   ASP A 460      64.659 123.423  38.032  1.00 25.22           N  
ATOM   4460  CA  ASP A 460      64.793 124.735  38.675  1.00 25.08           C  
ATOM   4461  C   ASP A 460      65.516 125.785  37.822  1.00 24.47           C  
ATOM   4462  O   ASP A 460      65.613 126.947  38.218  1.00 24.67           O  
ATOM   4463  CB  ASP A 460      65.447 124.606  40.064  1.00 25.53           C  
ATOM   4464  CG  ASP A 460      66.807 123.913  40.026  1.00 26.86           C  
ATOM   4465  OD1 ASP A 460      67.569 124.097  39.055  1.00 28.70           O  
ATOM   4466  OD2 ASP A 460      67.125 123.189  40.994  1.00 29.56           O1-
ATOM   4467  HN  ASP A 460      65.186 122.582  38.341  0.00 99.00           H  
ATOM   4468  N   GLU A 461      66.009 125.371  36.657  1.00 23.59           N  
ATOM   4469  CA  GLU A 461      66.702 126.276  35.741  1.00 22.85           C  
ATOM   4470  C   GLU A 461      65.834 126.745  34.567  1.00 21.87           C  
ATOM   4471  O   GLU A 461      66.301 127.506  33.722  1.00 21.66           O  
ATOM   4472  CB  GLU A 461      68.006 125.646  35.234  1.00 22.78           C  
ATOM   4473  CG  GLU A 461      69.146 125.702  36.249  1.00 23.63           C  
ATOM   4474  CD  GLU A 461      70.426 125.046  35.759  1.00 24.01           C  
ATOM   4475  OE1 GLU A 461      70.672 125.010  34.533  1.00 24.60           O  
ATOM   4476  OE2 GLU A 461      71.198 124.561  36.613  1.00 26.13           O1-
ATOM   4477  HN  GLU A 461      65.859 124.361  36.456  0.00 99.00           H  
ATOM   4478  N   ILE A 462      64.580 126.293  34.521  1.00 20.90           N  
ATOM   4479  CA  ILE A 462      63.648 126.710  33.463  1.00 20.18           C  
ATOM   4480  C   ILE A 462      63.345 128.210  33.571  1.00 19.77           C  
ATOM   4481  O   ILE A 462      63.444 128.944  32.584  1.00 19.29           O  
ATOM   4482  CB  ILE A 462      62.339 125.867  33.466  1.00 20.13           C  
ATOM   4483  CG1 ILE A 462      62.633 124.423  33.040  1.00 20.24           C  
ATOM   4484  CG2 ILE A 462      61.290 126.487  32.543  1.00 19.80           C  
ATOM   4485  CD1 ILE A 462      61.513 123.432  33.346  1.00 20.03           C  
ATOM   4486  HN  ILE A 462      64.323 125.636  35.280  0.00 99.00           H  
ATOM   4487  N   TRP A 463      62.988 128.649  34.773  1.00 19.50           N  
ATOM   4488  CA  TRP A 463      62.738 130.062  35.043  1.00 19.62           C  
ATOM   4489  C   TRP A 463      63.965 130.658  35.719  1.00 19.85           C  
ATOM   4490  O   TRP A 463      64.384 130.184  36.778  1.00 20.32           O  
ATOM   4491  CB  TRP A 463      61.492 130.235  35.917  1.00 19.32           C  
ATOM   4492  CG  TRP A 463      60.226 129.746  35.265  1.00 19.15           C  
ATOM   4493  CD1 TRP A 463      59.752 128.464  35.251  1.00 19.35           C  
ATOM   4494  CD2 TRP A 463      59.277 130.531  34.527  1.00 18.95           C  
ATOM   4495  CE2 TRP A 463      58.252 129.656  34.098  1.00 19.23           C  
ATOM   4496  CE3 TRP A 463      59.193 131.888  34.187  1.00 18.89           C  
ATOM   4497  NE1 TRP A 463      58.569 128.399  34.549  1.00 19.66           N  
ATOM   4498  CZ2 TRP A 463      57.154 130.094  33.347  1.00 19.16           C  
ATOM   4499  CZ3 TRP A 463      58.100 132.326  33.440  1.00 18.88           C  
ATOM   4500  CH2 TRP A 463      57.097 131.430  33.030  1.00 18.86           C  
ATOM   4501  HN  TRP A 463      62.904 127.907  35.499  0.00 99.00           H  
ATOM   4502  HE1 TRP A 463      58.030 127.575  34.394  0.00 99.00           H  
ATOM   4503  N   GLN A 464      64.547 131.683  35.102  1.00 19.96           N  
ATOM   4504  CA  GLN A 464      65.782 132.284  35.610  1.00 20.37           C  
ATOM   4505  C   GLN A 464      65.679 133.784  35.839  1.00 20.02           C  
ATOM   4506  O   GLN A 464      65.165 134.523  34.990  1.00 19.90           O  
ATOM   4507  CB  GLN A 464      66.959 131.973  34.683  1.00 20.47           C  
ATOM   4508  CG  GLN A 464      67.441 130.535  34.802  1.00 21.60           C  
ATOM   4509  CD  GLN A 464      68.579 130.194  33.856  1.00 22.14           C  
ATOM   4510  NE2 GLN A 464      68.846 128.897  33.712  0.00 99.00           N  
ATOM   4511  OE1 GLN A 464      69.211 131.078  33.258  0.00 99.00           O  
ATOM   4512  HN  GLN A 464      64.061 132.013  34.248  0.00 99.00           H  
ATOM   4513 1HE2 GLN A 464      69.587 128.588  33.084  0.00 99.00           H  
ATOM   4514 2HE2 GLN A 464      68.300 128.221  34.238  0.00 99.00           H  
ATOM   4515  N   SER A 465      66.174 134.220  36.997  1.00 19.60           N  
ATOM   4516  CA  SER A 465      66.230 135.637  37.353  1.00 19.43           C  
ATOM   4517  C   SER A 465      67.223 136.371  36.458  1.00 18.80           C  
ATOM   4518  O   SER A 465      68.083 135.746  35.832  1.00 18.89           O  
ATOM   4519  CB  SER A 465      66.630 135.799  38.823  1.00 19.68           C  
ATOM   4520  OG  SER A 465      67.939 135.306  39.049  1.00 21.11           O  
ATOM   4521  HN  SER A 465      66.519 133.462  37.628  0.00 99.00           H  
ATOM   4522  HG  SER A 465      68.175 134.649  38.335  0.00 99.00           H  
ATOM   4523  N   GLU A 466      67.097 137.695  36.397  1.00 18.26           N  
ATOM   4524  CA  GLU A 466      67.984 138.520  35.580  1.00 17.64           C  
ATOM   4525  C   GLU A 466      68.659 139.598  36.428  1.00 17.88           C  
ATOM   4526  O   GLU A 466      67.970 140.364  37.112  1.00 18.05           O  
ATOM   4527  CB  GLU A 466      67.196 139.169  34.434  1.00 17.30           C  
ATOM   4528  CG  GLU A 466      68.054 139.933  33.429  1.00 16.08           C  
ATOM   4529  CD  GLU A 466      68.886 139.028  32.526  1.00 15.85           C  
ATOM   4530  OE1 GLU A 466      68.508 137.856  32.312  1.00 15.67           O  
ATOM   4531  OE2 GLU A 466      69.921 139.502  32.017  1.00 15.26           O1-
ATOM   4532  HN  GLU A 466      66.323 138.084  36.972  0.00 99.00           H  
ATOM   4533  N   PRO A 467      70.007 139.667  36.388  1.00 18.24           N  
ATOM   4534  CA  PRO A 467      70.715 140.725  37.117  1.00 18.42           C  
ATOM   4535  C   PRO A 467      70.331 142.110  36.600  1.00 18.76           C  
ATOM   4536  O   PRO A 467      70.051 142.267  35.405  1.00 18.40           O  
ATOM   4537  CB  PRO A 467      72.193 140.440  36.814  1.00 18.58           C  
ATOM   4538  CG  PRO A 467      72.241 139.012  36.391  1.00 18.55           C  
ATOM   4539  CD  PRO A 467      70.943 138.774  35.676  1.00 18.27           C  
ATOM   4540  N   GLU A 468      70.310 143.099  37.493  1.00 19.16           N  
ATOM   4541  CA  GLU A 468      69.947 144.465  37.114  1.00 19.90           C  
ATOM   4542  C   GLU A 468      71.001 145.084  36.205  1.00 19.42           C  
ATOM   4543  O   GLU A 468      72.205 144.917  36.429  1.00 19.41           O  
ATOM   4544  CB  GLU A 468      69.730 145.344  38.353  1.00 19.80           C  
ATOM   4545  CG  GLU A 468      69.283 146.778  38.028  1.00 21.65           C  
ATOM   4546  CD  GLU A 468      68.948 147.591  39.263  1.00 22.35           C  
ATOM   4547  OE1 GLU A 468      67.744 147.805  39.529  1.00 25.13           O  
ATOM   4548  OE2 GLU A 468      69.887 148.015  39.975  1.00 25.80           O1-
ATOM   4549  HN  GLU A 468      70.568 142.823  38.458  0.00 99.00           H  
ATOM   4550  N   SER A 469      70.532 145.788  35.177  1.00 19.22           N  
ATOM   4551  CA  SER A 469      71.396 146.548  34.282  1.00 19.30           C  
ATOM   4552  C   SER A 469      72.225 147.571  35.057  1.00 19.85           C  
ATOM   4553  O   SER A 469      71.712 148.244  35.953  1.00 19.83           O  
ATOM   4554  CB  SER A 469      70.560 147.261  33.217  1.00 19.08           C  
ATOM   4555  OG  SER A 469      71.349 148.179  32.486  1.00 18.15           O  
ATOM   4556  HN  SER A 469      69.492 145.748  35.068  0.00 99.00           H  
ATOM   4557  HG  SER A 469      72.314 147.932  32.570  0.00 99.00           H  
ATOM   4558  N   VAL A 470      73.507 147.667  34.721  1.00 20.38           N  
ATOM   4559  CA  VAL A 470      74.381 148.690  35.303  1.00 21.06           C  
ATOM   4560  C   VAL A 470      74.222 150.032  34.590  1.00 21.05           C  
ATOM   4561  O   VAL A 470      74.535 151.088  35.151  1.00 21.54           O  
ATOM   4562  CB  VAL A 470      75.884 148.260  35.311  1.00 21.17           C  
ATOM   4563  CG1 VAL A 470      76.074 146.971  36.095  1.00 21.71           C  
ATOM   4564  CG2 VAL A 470      76.439 148.118  33.890  1.00 21.94           C  
ATOM   4565  HN  VAL A 470      73.832 146.971  34.025  0.00 99.00           H  
ATOM   4566  N   ASP A 471      73.734 149.980  33.354  1.00 20.83           N  
ATOM   4567  CA  ASP A 471      73.594 151.163  32.506  1.00 20.72           C  
ATOM   4568  C   ASP A 471      72.266 151.874  32.723  1.00 20.42           C  
ATOM   4569  O   ASP A 471      72.170 153.085  32.528  1.00 20.41           O  
ATOM   4570  CB  ASP A 471      73.720 150.771  31.033  1.00 20.89           C  
ATOM   4571  CG  ASP A 471      74.978 149.976  30.751  1.00 21.94           C  
ATOM   4572  OD1 ASP A 471      74.864 148.790  30.377  1.00 22.73           O  
ATOM   4573  OD2 ASP A 471      76.083 150.531  30.925  1.00 23.58           O1-
ATOM   4574  HN  ASP A 471      73.459 149.021  33.039  0.00 99.00           H  
ATOM   4575  N   VAL A 472      71.245 151.109  33.109  1.00 20.01           N  
ATOM   4576  CA  VAL A 472      69.895 151.641  33.305  1.00 19.77           C  
ATOM   4577  C   VAL A 472      69.396 151.260  34.704  1.00 19.95           C  
ATOM   4578  O   VAL A 472      68.578 150.345  34.859  1.00 19.81           O  
ATOM   4579  CB  VAL A 472      68.905 151.154  32.203  1.00 19.63           C  
ATOM   4580  CG1 VAL A 472      67.565 151.894  32.305  1.00 19.20           C  
ATOM   4581  CG2 VAL A 472      69.493 151.358  30.815  1.00 19.36           C  
ATOM   4582  HN  VAL A 472      71.488 150.106  33.260  0.00 99.00           H  
ATOM   4583  N   PRO A 473      69.899 151.962  35.737  1.00 20.12           N  
ATOM   4584  CA  PRO A 473      69.496 151.657  37.107  1.00 20.24           C  
ATOM   4585  C   PRO A 473      68.028 152.002  37.355  1.00 20.07           C  
ATOM   4586  O   PRO A 473      67.492 152.926  36.734  1.00 20.09           O  
ATOM   4587  CB  PRO A 473      70.413 152.551  37.949  1.00 20.32           C  
ATOM   4588  CG  PRO A 473      70.774 153.680  37.051  1.00 20.63           C  
ATOM   4589  CD  PRO A 473      70.859 153.081  35.680  1.00 20.19           C  
ATOM   4590  N   ALA A 474      67.392 151.247  38.245  1.00 19.98           N  
ATOM   4591  CA  ALA A 474      65.982 151.439  38.558  1.00 20.06           C  
ATOM   4592  C   ALA A 474      65.797 152.086  39.922  1.00 20.26           C  
ATOM   4593  O   ALA A 474      66.151 151.506  40.951  1.00 20.30           O  
ATOM   4594  CB  ALA A 474      65.238 150.110  38.500  1.00 20.03           C  
ATOM   4595  HN  ALA A 474      67.983 150.516  38.695  0.00 99.00           H  
ATOM   4596  N   GLN A 475      65.230 153.287  39.925  1.00 20.17           N  
ATOM   4597  CA  GLN A 475      64.861 153.939  41.171  1.00 20.70           C  
ATOM   4598  C   GLN A 475      63.560 153.304  41.662  1.00 20.47           C  
ATOM   4599  O   GLN A 475      62.699 152.940  40.845  1.00 19.91           O  
ATOM   4600  CB  GLN A 475      64.711 155.453  40.978  1.00 21.06           C  
ATOM   4601  CG  GLN A 475      65.891 156.140  40.255  1.00 23.64           C  
ATOM   4602  CD  GLN A 475      67.141 156.318  41.115  1.00 26.89           C  
ATOM   4603  NE2 GLN A 475      66.954 156.732  42.354  0.00 99.00           N  
ATOM   4604  OE1 GLN A 475      68.263 156.092  40.657  0.00 99.00           O  
ATOM   4605  HN  GLN A 475      65.081 153.704  38.990  0.00 99.00           H  
ATOM   4606 1HE2 GLN A 475      67.737 156.860  42.988  0.00 99.00           H  
ATOM   4607 2HE2 GLN A 475      66.003 156.926  42.673  0.00 99.00           H  
ATOM   4608  N   PRO A 476      63.413 153.137  42.990  1.00 20.57           N  
ATOM   4609  CA  PRO A 476      62.201 152.522  43.528  1.00 20.71           C  
ATOM   4610  C   PRO A 476      60.970 153.414  43.358  1.00 20.81           C  
ATOM   4611  O   PRO A 476      61.094 154.633  43.257  1.00 20.71           O  
ATOM   4612  CB  PRO A 476      62.526 152.338  45.016  1.00 20.86           C  
ATOM   4613  CG  PRO A 476      63.558 153.358  45.307  1.00 20.71           C  
ATOM   4614  CD  PRO A 476      64.369 153.500  44.054  1.00 20.61           C  
ATOM   4615  N   ILE A 477      59.795 152.796  43.310  1.00 21.13           N  
ATOM   4616  CA  ILE A 477      58.542 153.545  43.254  1.00 21.49           C  
ATOM   4617  C   ILE A 477      58.148 153.923  44.677  1.00 21.94           C  
ATOM   4618  O   ILE A 477      58.025 153.049  45.535  1.00 22.07           O  
ATOM   4619  CB  ILE A 477      57.403 152.723  42.592  1.00 21.45           C  
ATOM   4620  CG1 ILE A 477      57.810 152.219  41.194  1.00 21.03           C  
ATOM   4621  CG2 ILE A 477      56.097 153.530  42.550  1.00 21.59           C  
ATOM   4622  CD1 ILE A 477      58.198 153.307  40.192  1.00 20.09           C  
ATOM   4623  HN  ILE A 477      59.843 151.761  43.316  0.00 99.00           H  
ATOM   4624  N   THR A 478      57.966 155.219  44.919  1.00 22.50           N  
ATOM   4625  CA  THR A 478      57.655 155.728  46.257  1.00 23.24           C  
ATOM   4626  C   THR A 478      56.307 156.439  46.273  1.00 23.56           C  
ATOM   4627  O   THR A 478      55.814 156.869  45.229  1.00 23.62           O  
ATOM   4628  CB  THR A 478      58.747 156.705  46.778  1.00 23.25           C  
ATOM   4629  CG2 THR A 478      60.116 156.029  46.824  1.00 23.84           C  
ATOM   4630  OG1 THR A 478      58.818 157.857  45.931  1.00 23.81           O  
ATOM   4631  HN  THR A 478      58.064 155.834  44.086  0.00 99.00           H  
ATOM   4632  HG1 THR A 478      57.904 158.259  45.808  0.00 99.00           H  
ATOM   4633  N   THR A 479      55.715 156.540  47.461  1.00 24.01           N  
ATOM   4634  CA  THR A 479      54.485 157.307  47.676  1.00 24.50           C  
ATOM   4635  C   THR A 479      54.657 158.227  48.881  1.00 24.97           C  
ATOM   4636  O   THR A 479      55.523 157.986  49.727  1.00 25.01           O  
ATOM   4637  CB  THR A 479      53.274 156.388  47.940  1.00 24.47           C  
ATOM   4638  CG2 THR A 479      52.949 155.544  46.712  1.00 24.31           C  
ATOM   4639  OG1 THR A 479      53.561 155.525  49.050  1.00 24.79           O  
ATOM   4640  HN  THR A 479      56.202 156.025  48.231  0.00 99.00           H  
ATOM   4641  HG1 THR A 479      52.756 155.445  49.646  0.00 99.00           H  
ATOM   4642  N   THR A 480      53.840 159.276  48.957  1.00 25.42           N  
ATOM   4643  CA  THR A 480      53.836 160.160  50.123  1.00 25.85           C  
ATOM   4644  C   THR A 480      52.801 159.685  51.139  1.00 26.17           C  
ATOM   4645  O   THR A 480      51.923 158.874  50.815  1.00 25.94           O  
ATOM   4646  CB  THR A 480      53.561 161.635  49.745  1.00 25.92           C  
ATOM   4647  CG2 THR A 480      54.578 162.139  48.725  1.00 25.92           C  
ATOM   4648  OG1 THR A 480      52.238 161.760  49.210  1.00 26.28           O  
ATOM   4649  HN  THR A 480      53.221 159.408  48.137  0.00 99.00           H  
ATOM   4650  HG1 THR A 480      52.184 161.325  48.305  0.00 99.00           H  
ATOM   4651  N   PHE A 481      52.917 160.186  52.370  1.00 26.46           N  
ATOM   4652  CA  PHE A 481      51.956 159.894  53.431  1.00 26.83           C  
ATOM   4653  C   PHE A 481      50.528 160.247  53.015  1.00 26.64           C  
ATOM   4654  O   PHE A 481      49.606 159.456  53.227  1.00 26.69           O  
ATOM   4655  CB  PHE A 481      52.331 160.643  54.716  1.00 27.22           C  
ATOM   4656  CG  PHE A 481      51.457 160.309  55.894  1.00 28.02           C  
ATOM   4657  CD1 PHE A 481      51.710 159.179  56.666  1.00 28.89           C  
ATOM   4658  CD2 PHE A 481      50.380 161.125  56.235  1.00 28.74           C  
ATOM   4659  CE1 PHE A 481      50.905 158.866  57.762  1.00 29.29           C  
ATOM   4660  CE2 PHE A 481      49.569 160.819  57.325  1.00 29.05           C  
ATOM   4661  CZ  PHE A 481      49.831 159.687  58.087  1.00 28.85           C  
ATOM   4662  HN  PHE A 481      53.749 160.801  52.508  0.00 99.00           H  
ATOM   4663  N   LEU A 482      50.362 161.429  52.419  1.00 26.54           N  
ATOM   4664  CA  LEU A 482      49.051 161.912  51.986  1.00 26.47           C  
ATOM   4665  C   LEU A 482      48.467 161.058  50.860  1.00 26.15           C  
ATOM   4666  O   LEU A 482      47.275 160.757  50.868  1.00 26.11           O  
ATOM   4667  CB  LEU A 482      49.112 163.390  51.573  1.00 26.68           C  
ATOM   4668  CG  LEU A 482      49.285 164.451  52.672  1.00 27.37           C  
ATOM   4669  CD1 LEU A 482      49.484 165.827  52.049  1.00 28.15           C  
ATOM   4670  CD2 LEU A 482      48.111 164.469  53.646  1.00 27.77           C  
ATOM   4671  HN  LEU A 482      51.241 161.975  52.290  0.00 99.00           H  
ATOM   4672  N   GLU A 483      49.310 160.662  49.907  1.00 25.72           N  
ATOM   4673  CA  GLU A 483      48.876 159.787  48.814  1.00 25.53           C  
ATOM   4674  C   GLU A 483      48.349 158.454  49.349  1.00 25.20           C  
ATOM   4675  O   GLU A 483      47.347 157.924  48.860  1.00 24.98           O  
ATOM   4676  CB  GLU A 483      50.012 159.564  47.810  1.00 25.38           C  
ATOM   4677  CG  GLU A 483      50.254 160.750  46.875  1.00 25.65           C  
ATOM   4678  CD  GLU A 483      51.548 160.645  46.078  1.00 26.05           C  
ATOM   4679  OE1 GLU A 483      52.386 159.766  46.383  1.00 25.58           O  
ATOM   4680  OE2 GLU A 483      51.728 161.457  45.143  1.00 26.92           O1-
ATOM   4681  HN  GLU A 483      50.277 161.019  50.002  0.00 99.00           H  
ATOM   4682  N   ARG A 484      49.023 157.927  50.368  1.00 25.03           N  
ATOM   4683  CA  ARG A 484      48.645 156.656  50.982  1.00 25.31           C  
ATOM   4684  C   ARG A 484      47.349 156.707  51.802  1.00 24.75           C  
ATOM   4685  O   ARG A 484      46.572 155.750  51.786  1.00 24.62           O  
ATOM   4686  CB  ARG A 484      49.786 156.124  51.858  1.00 25.24           C  
ATOM   4687  CG  ARG A 484      50.930 155.500  51.072  1.00 26.26           C  
ATOM   4688  CD  ARG A 484      51.986 154.871  51.979  1.00 27.20           C  
ATOM   4689  NE  ARG A 484      53.032 155.822  52.358  1.00 30.94           N  
ATOM   4690  CZ  ARG A 484      53.272 156.237  53.600  1.00 32.36           C  
ATOM   4691  NH1 ARG A 484      52.547 155.782  54.615  1.00 33.96           N1+
ATOM   4692  NH2 ARG A 484      54.247 157.107  53.829  1.00 33.20           N  
ATOM   4693  HN  ARG A 484      49.837 158.495  50.688  0.00 99.00           H  
ATOM   4694  HE  ARG A 484      53.617 156.191  51.621  0.00 99.00           H  
ATOM   4695 1HH1 ARG A 484      51.827 155.109  54.468  0.00 99.00           H  
ATOM   4696 2HH1 ARG A 484      52.727 156.119  55.545  0.00 99.00           H  
ATOM   4697 1HH2 ARG A 484      54.811 157.433  53.066  0.00 99.00           H  
ATOM   4698 2HH2 ARG A 484      54.420 157.437  54.755  0.00 99.00           H  
ATOM   4699  N   HIS A 485      47.117 157.815  52.505  1.00 24.44           N  
ATOM   4700  CA  HIS A 485      46.063 157.857  53.530  1.00 24.34           C  
ATOM   4701  C   HIS A 485      44.859 158.776  53.286  1.00 23.84           C  
ATOM   4702  O   HIS A 485      43.863 158.677  54.007  1.00 23.90           O  
ATOM   4703  CB  HIS A 485      46.675 158.139  54.906  1.00 24.55           C  
ATOM   4704  CG  HIS A 485      47.693 157.125  55.326  1.00 25.60           C  
ATOM   4705  CD2 HIS A 485      49.032 157.222  55.492  0.00 99.00           C  
ATOM   4706  ND1 HIS A 485      47.364 155.816  55.613  0.00 99.00           N  
ATOM   4707  CE1 HIS A 485      48.459 155.153  55.941  0.00 99.00           C  
ATOM   4708  NE2 HIS A 485      49.484 155.984  55.879  0.00 99.00           N  
ATOM   4709  HN  HIS A 485      47.723 158.618  52.277  0.00 99.00           H  
ATOM   4710  HD1 HIS A 485      46.442 155.434  55.576  0.00 99.00           H  
ATOM   4711  N   LEU A 486      44.936 159.655  52.286  1.00 23.37           N  
ATOM   4712  CA  LEU A 486      43.797 160.518  51.960  1.00 22.87           C  
ATOM   4713  C   LEU A 486      42.594 159.679  51.522  1.00 22.41           C  
ATOM   4714  O   LEU A 486      42.760 158.681  50.817  1.00 22.38           O  
ATOM   4715  CB  LEU A 486      44.162 161.563  50.899  1.00 22.93           C  
ATOM   4716  CG  LEU A 486      44.874 162.836  51.384  1.00 23.52           C  
ATOM   4717  CD1 LEU A 486      45.386 163.635  50.198  1.00 24.06           C  
ATOM   4718  CD2 LEU A 486      43.975 163.703  52.271  1.00 24.22           C  
ATOM   4719  HN  LEU A 486      45.832 159.673  51.781  0.00 99.00           H  
ATOM   4720  N   PRO A 487      41.382 160.065  51.958  1.00 21.88           N  
ATOM   4721  CA  PRO A 487      40.193 159.277  51.625  1.00 21.55           C  
ATOM   4722  C   PRO A 487      39.792 159.383  50.155  1.00 21.19           C  
ATOM   4723  O   PRO A 487      40.172 160.334  49.472  1.00 20.88           O  
ATOM   4724  CB  PRO A 487      39.104 159.906  52.503  1.00 21.64           C  
ATOM   4725  CG  PRO A 487      39.547 161.307  52.699  1.00 21.70           C  
ATOM   4726  CD  PRO A 487      41.046 161.243  52.782  1.00 21.92           C  
ATOM   4727  N   SER A 488      39.036 158.394  49.683  1.00 21.17           N  
ATOM   4728  CA  SER A 488      38.346 158.487  48.402  1.00 21.15           C  
ATOM   4729  C   SER A 488      37.181 159.460  48.558  1.00 21.54           C  
ATOM   4730  O   SER A 488      36.903 159.915  49.673  1.00 21.37           O  
ATOM   4731  CB  SER A 488      37.812 157.113  48.003  1.00 20.94           C  
ATOM   4732  OG  SER A 488      36.850 156.653  48.940  1.00 20.31           O  
ATOM   4733  HN  SER A 488      38.981 157.559  50.303  0.00 99.00           H  
ATOM   4734  HG  SER A 488      36.679 157.366  49.618  0.00 99.00           H  
ATOM   4735  N   VAL A 489      36.500 159.770  47.455  1.00 21.92           N  
ATOM   4736  CA  VAL A 489      35.304 160.619  47.502  1.00 22.57           C  
ATOM   4737  C   VAL A 489      34.196 159.986  48.377  1.00 23.35           C  
ATOM   4738  O   VAL A 489      33.717 160.635  49.308  1.00 23.29           O  
ATOM   4739  CB  VAL A 489      34.796 161.022  46.079  1.00 22.55           C  
ATOM   4740  CG1 VAL A 489      33.458 161.757  46.158  1.00 22.38           C  
ATOM   4741  CG2 VAL A 489      35.830 161.889  45.362  1.00 22.27           C  
ATOM   4742  HN  VAL A 489      36.880 159.370  46.578  0.00 99.00           H  
ATOM   4743  N   PRO A 490      33.804 158.719  48.104  1.00 24.11           N  
ATOM   4744  CA  PRO A 490      32.805 158.095  48.988  1.00 24.84           C  
ATOM   4745  C   PRO A 490      33.299 157.916  50.426  1.00 25.83           C  
ATOM   4746  O   PRO A 490      32.497 157.947  51.361  1.00 25.84           O  
ATOM   4747  CB  PRO A 490      32.549 156.731  48.336  1.00 24.85           C  
ATOM   4748  CG  PRO A 490      33.741 156.476  47.487  1.00 24.44           C  
ATOM   4749  CD  PRO A 490      34.200 157.814  47.007  1.00 24.13           C  
ATOM   4750  N   GLY A 491      34.609 157.738  50.590  1.00 26.83           N  
ATOM   4751  CA  GLY A 491      35.233 157.692  51.910  1.00 28.35           C  
ATOM   4752  C   GLY A 491      35.042 158.986  52.681  1.00 29.42           C  
ATOM   4753  O   GLY A 491      34.736 158.955  53.874  1.00 29.49           O  
ATOM   4754  HN  GLY A 491      35.146 157.635  49.702  0.00 99.00           H  
ATOM   4755  N   LEU A 492      35.220 160.118  51.997  1.00 30.48           N  
ATOM   4756  CA  LEU A 492      34.985 161.439  52.587  1.00 31.72           C  
ATOM   4757  C   LEU A 492      33.508 161.638  52.939  1.00 32.60           C  
ATOM   4758  O   LEU A 492      33.187 162.193  53.994  1.00 32.58           O  
ATOM   4759  CB  LEU A 492      35.470 162.554  51.648  1.00 31.65           C  
ATOM   4760  CG  LEU A 492      35.383 164.010  52.133  1.00 31.95           C  
ATOM   4761  CD1 LEU A 492      36.394 164.293  53.239  1.00 32.35           C  
ATOM   4762  CD2 LEU A 492      35.571 164.984  50.977  1.00 31.81           C  
ATOM   4763  HN  LEU A 492      35.538 159.983  51.014  0.00 99.00           H  
ATOM   4764  N   LEU A 493      32.621 161.174  52.058  1.00 33.63           N  
ATOM   4765  CA  LEU A 493      31.174 161.278  52.266  1.00 34.80           C  
ATOM   4766  C   LEU A 493      30.702 160.438  53.457  1.00 35.78           C  
ATOM   4767  O   LEU A 493      29.811 160.853  54.199  1.00 35.79           O  
ATOM   4768  CB  LEU A 493      30.406 160.886  50.995  1.00 34.65           C  
ATOM   4769  CG  LEU A 493      30.489 161.809  49.770  1.00 34.63           C  
ATOM   4770  CD1 LEU A 493      29.869 161.137  48.556  1.00 34.33           C  
ATOM   4771  CD2 LEU A 493      29.830 163.163  50.022  1.00 34.53           C  
ATOM   4772  HN  LEU A 493      33.043 160.733  51.212  0.00 99.00           H  
ATOM   4773  N   ARG A 494      31.306 159.261  53.630  1.00 36.97           N  
ATOM   4774  CA  ARG A 494      31.047 158.420  54.799  1.00 38.26           C  
ATOM   4775  C   ARG A 494      31.495 159.121  56.079  1.00 38.85           C  
ATOM   4776  O   ARG A 494      30.812 159.050  57.103  1.00 39.02           O  
ATOM   4777  CB  ARG A 494      31.755 157.067  54.676  1.00 38.40           C  
ATOM   4778  CG  ARG A 494      30.974 156.001  53.923  1.00 39.75           C  
ATOM   4779  CD  ARG A 494      31.288 154.619  54.491  1.00 41.86           C  
ATOM   4780  NE  ARG A 494      30.520 153.549  53.854  1.00 43.56           N  
ATOM   4781  CZ  ARG A 494      31.055 152.487  53.253  1.00 44.51           C  
ATOM   4782  NH1 ARG A 494      32.375 152.333  53.205  1.00 44.98           N1+
ATOM   4783  NH2 ARG A 494      30.269 151.569  52.706  1.00 44.89           N  
ATOM   4784  HN  ARG A 494      31.966 158.997  52.872  0.00 99.00           H  
ATOM   4785  HE  ARG A 494      29.514 153.620  53.870  0.00 99.00           H  
ATOM   4786 1HH1 ARG A 494      32.982 152.997  53.634  0.00 99.00           H  
ATOM   4787 2HH1 ARG A 494      32.765 151.538  52.732  0.00 99.00           H  
ATOM   4788 1HH2 ARG A 494      29.273 151.669  52.765  0.00 99.00           H  
ATOM   4789 2HH2 ARG A 494      30.664 150.781  52.239  0.00 99.00           H  
ATOM   4790  N   LEU A 495      32.639 159.799  56.006  1.00 39.60           N  
ATOM   4791  CA  LEU A 495      33.197 160.540  57.136  1.00 40.35           C  
ATOM   4792  C   LEU A 495      32.318 161.737  57.513  1.00 40.83           C  
ATOM   4793  O   LEU A 495      32.179 162.062  58.695  1.00 40.87           O  
ATOM   4794  CB  LEU A 495      34.624 160.998  56.817  1.00 40.36           C  
ATOM   4795  CG  LEU A 495      35.607 161.182  57.975  1.00 40.63           C  
ATOM   4796  CD1 LEU A 495      36.054 159.837  58.549  1.00 40.76           C  
ATOM   4797  CD2 LEU A 495      36.813 161.996  57.518  1.00 40.63           C  
ATOM   4798  HN  LEU A 495      33.105 159.756  55.070  0.00 99.00           H  
ATOM   4799  N   ILE A 496      31.733 162.385  56.504  1.00 41.30           N  
ATOM   4800  CA  ILE A 496      30.770 163.467  56.722  1.00 41.83           C  
ATOM   4801  C   ILE A 496      29.473 162.912  57.329  1.00 42.35           C  
ATOM   4802  O   ILE A 496      28.997 163.418  58.346  1.00 42.46           O  
ATOM   4803  CB  ILE A 496      30.491 164.270  55.419  1.00 41.77           C  
ATOM   4804  CG1 ILE A 496      31.758 165.006  54.964  1.00 41.66           C  
ATOM   4805  CG2 ILE A 496      29.347 165.270  55.625  1.00 41.74           C  
ATOM   4806  CD1 ILE A 496      31.723 165.484  53.516  1.00 41.60           C  
ATOM   4807  HN  ILE A 496      32.016 162.057  55.557  0.00 99.00           H  
ATOM   4808  N   GLY A 497      28.928 161.859  56.724  1.00 43.11           N  
ATOM   4809  CA  GLY A 497      27.723 161.202  57.242  1.00 44.14           C  
ATOM   4810  C   GLY A 497      27.853 160.735  58.683  1.00 44.88           C  
ATOM   4811  O   GLY A 497      26.875 160.739  59.436  1.00 44.98           O  
ATOM   4812  HN  GLY A 497      29.422 161.545  55.865  0.00 99.00           H  
ATOM   4813  N   LEU A 498      29.068 160.343  59.063  1.00 45.63           N  
ATOM   4814  CA  LEU A 498      29.368 159.863  60.412  1.00 46.40           C  
ATOM   4815  C   LEU A 498      29.403 161.004  61.431  1.00 46.86           C  
ATOM   4816  O   LEU A 498      28.847 160.883  62.526  1.00 47.00           O  
ATOM   4817  CB  LEU A 498      30.703 159.107  60.418  1.00 46.41           C  
ATOM   4818  CG  LEU A 498      31.027 158.158  61.575  1.00 46.60           C  
ATOM   4819  CD1 LEU A 498      30.211 156.874  61.478  1.00 46.83           C  
ATOM   4820  CD2 LEU A 498      32.517 157.845  61.591  1.00 46.49           C  
ATOM   4821  HN  LEU A 498      29.794 160.408  58.310  0.00 99.00           H  
ATOM   4822  N   THR A 499      30.063 162.102  61.062  1.00 47.41           N  
ATOM   4823  CA  THR A 499      30.180 163.280  61.924  1.00 47.97           C  
ATOM   4824  C   THR A 499      28.833 163.999  62.057  1.00 48.30           C  
ATOM   4825  O   THR A 499      28.490 164.495  63.135  1.00 48.41           O  
ATOM   4826  CB  THR A 499      31.265 164.257  61.408  1.00 47.98           C  
ATOM   4827  CG2 THR A 499      31.585 165.325  62.451  1.00 48.01           C  
ATOM   4828  OG1 THR A 499      32.461 163.526  61.106  1.00 48.10           O  
ATOM   4829  HN  THR A 499      30.489 162.051  60.110  0.00 99.00           H  
ATOM   4830  HG1 THR A 499      32.362 163.041  60.231  0.00 99.00           H  
ATOM   4831  N   THR A 500      28.076 164.043  60.962  1.00 48.68           N  
ATOM   4832  CA  THR A 500      26.732 164.619  60.965  1.00 49.02           C  
ATOM   4833  C   THR A 500      25.705 163.530  61.305  1.00 49.20           C  
ATOM   4834  O   THR A 500      24.846 163.183  60.487  1.00 49.30           O  
ATOM   4835  CB  THR A 500      26.398 165.300  59.611  1.00 49.06           C  
ATOM   4836  CG2 THR A 500      25.243 166.287  59.766  1.00 49.12           C  
ATOM   4837  OG1 THR A 500      27.551 165.998  59.122  1.00 49.14           O  
ATOM   4838  HN  THR A 500      28.520 163.637  60.112  0.00 99.00           H  
ATOM   4839  HG1 THR A 500      28.248 165.344  58.808  0.00 99.00           H  
ATOM   4840  N   ILE A 501      25.817 162.989  62.517  1.00 49.38           N  
ATOM   4841  CA  ILE A 501      24.922 161.937  63.003  1.00 49.53           C  
ATOM   4842  C   ILE A 501      24.797 161.979  64.524  1.00 49.61           C  
ATOM   4843  O   ILE A 501      25.797 162.067  65.241  1.00 49.76           O  
ATOM   4844  CB  ILE A 501      25.406 160.563  62.543  1.00 49.53           C  
ATOM   4845  CG1 ILE A 501      25.499 160.480  61.037  0.00 99.00           C  
ATOM   4846  CG2 ILE A 501      24.501 159.475  63.091  0.00 99.00           C  
ATOM   4847  CD1 ILE A 501      26.168 159.227  60.540  0.00 99.00           C  
ATOM   4848  OXT ILE A 501      23.791 161.938  65.235  0.00 99.00           O1-
ATOM   4849  HN  ILE A 501      26.597 163.380  63.092  0.00 99.00           H  
TER   
HETATM 4850  P   FAD A 502      57.193 138.671  19.838  1.00 23.35           P  
HETATM 4851  PA  FAD A 502      56.158 139.298  17.064  1.00 23.45           P  
HETATM 4852  O1P FAD A 502      58.386 137.965  19.322  1.00 27.72           O1-
HETATM 4853  O2P FAD A 502      56.633 138.014  21.108  1.00 27.95           O  
HETATM 4854  O3P FAD A 502      56.112 138.618  18.841  1.00 27.71           O  
HETATM 4855  C5' FAD A 502      56.577 141.117  20.468  1.00 30.82           C  
HETATM 4856  O5' FAD A 502      57.592 140.204  20.121  1.00 28.37           O  
HETATM 4857  C4' FAD A 502      57.156 142.507  20.693  1.00 31.73           C  
HETATM 4858  O4' FAD A 502      57.816 142.932  19.521  1.00 30.04           O  
HETATM 4859  C3' FAD A 502      56.023 143.453  21.097  1.00 32.06           C  
HETATM 4860  O3' FAD A 502      55.658 143.140  22.425  1.00 30.73           O  
HETATM 4861  C2' FAD A 502      56.360 144.944  21.009  1.00 32.66           C  
HETATM 4862  O2' FAD A 502      56.732 145.309  19.688  1.00 31.11           O  
HETATM 4863  C1' FAD A 502      55.159 145.785  21.458  1.00 33.46           C  
HETATM 4864  C1B FAD A 502      55.774 135.674  12.478  1.00 32.98           C  
HETATM 4865  N1  FAD A 502      57.155 147.119  23.061  1.00 33.68           N  
HETATM 4866  N1A FAD A 502      54.513 131.153  10.267  1.00 33.06           N  
HETATM 4867  O1A FAD A 502      54.772 139.552  16.595  1.00 27.98           O1-
HETATM 4868  C2  FAD A 502      58.099 147.732  23.864  1.00 34.44           C  
HETATM 4869  C2A FAD A 502      55.767 131.703  10.444  1.00 33.30           C  
HETATM 4870  C2B FAD A 502      55.523 137.161  12.289  1.00 32.46           C  
HETATM 4871  O2  FAD A 502      58.796 147.054  24.613  1.00 32.64           O  
HETATM 4872  O2A FAD A 502      57.040 140.553  17.021  1.00 27.17           O  
HETATM 4873  O2B FAD A 502      55.794 137.590  10.974  1.00 31.03           O  
HETATM 4874  C3B FAD A 502      56.482 137.775  13.292  1.00 32.35           C  
HETATM 4875  N3  FAD A 502      58.259 149.105  23.823  1.00 33.56           N  
HETATM 4876  N3A FAD A 502      55.895 132.931  11.061  1.00 32.88           N  
HETATM 4877  O3B FAD A 502      57.727 138.070  12.697  1.00 31.38           O  
HETATM 4878  C4  FAD A 502      57.477 149.869  22.976  1.00 34.67           C  
HETATM 4879  C4A FAD A 502      54.789 133.593  11.494  1.00 33.35           C  
HETATM 4880  C4B FAD A 502      56.693 136.690  14.338  1.00 31.74           C  
HETATM 4881  C4X FAD A 502      56.522 149.257  22.166  1.00 34.28           C  
HETATM 4882  O4  FAD A 502      57.626 151.088  22.941  1.00 32.96           O  
HETATM 4883  O4B FAD A 502      56.075 135.521  13.848  1.00 31.44           O  
HETATM 4884  C5A FAD A 502      53.516 133.057  11.324  1.00 33.43           C  
HETATM 4885  C5B FAD A 502      56.087 137.064  15.682  1.00 30.64           C  
HETATM 4886  C5X FAD A 502      54.760 149.421  20.544  1.00 34.95           C  
HETATM 4887  N5  FAD A 502      55.732 150.016  21.324  1.00 34.36           N  
HETATM 4888  O5B FAD A 502      56.852 138.110  16.229  1.00 28.16           O  
HETATM 4889  C6  FAD A 502      54.247 150.218  19.520  1.00 35.14           C  
HETATM 4890  C6A FAD A 502      53.381 131.818  10.699  1.00 33.59           C  
HETATM 4891  N6A FAD A 502      52.186 131.250  10.551  1.00 32.86           N  
HETATM 4892  C7  FAD A 502      53.891 149.665  18.299  1.00 35.05           C  
HETATM 4893  C7M FAD A 502      53.349 150.568  17.201  1.00 35.40           C  
HETATM 4894  N7A FAD A 502      52.627 133.932  11.844  1.00 32.84           N  
HETATM 4895  C8  FAD A 502      54.006 148.256  18.086  1.00 35.14           C  
HETATM 4896  C8A FAD A 502      53.299 134.998  12.335  1.00 33.39           C  
HETATM 4897  C8M FAD A 502      53.582 147.511  16.805  1.00 34.80           C  
HETATM 4898  C9  FAD A 502      54.532 147.485  19.126  1.00 34.96           C  
HETATM 4899  C9A FAD A 502      54.880 148.043  20.351  1.00 34.84           C  
HETATM 4900  N9A FAD A 502      54.641 134.802  12.118  1.00 32.80           N  
HETATM 4901  C10 FAD A 502      56.361 147.870  22.209  1.00 34.59           C  
HETATM 4902  N10 FAD A 502      55.423 147.271  21.381  1.00 33.64           N  
HETATM 4903  HN3 FAD A 502      58.947 149.552  24.412  1.00  0.00           H  
HETATM 4904  H04 FAD A 502      57.880 143.890  19.519  1.00 30.04           H  
HETATM 4905  H06 FAD A 502      55.746 143.923  22.974  1.00 30.73           H  
HETATM 4906  H08 FAD A 502      56.654 146.260  19.593  1.00 31.11           H  
HETATM 4907  H14 FAD A 502      55.643 138.536  10.908  1.00 31.03           H  
HETATM 4908  H16 FAD A 502      57.969 138.979  12.894  1.00 31.38           H  
HETATM 4909  H24 FAD A 502      52.108 130.344  10.110  1.00 32.86           H  
HETATM 4910  H25 FAD A 502      51.357 131.725  10.879  1.00 32.86           H  
ATOM   4911  N   UNL     1      54.429 152.447  23.990  0.00  0.00           N  
ATOM   4912  N   UNL     1      53.038 148.864  25.797  0.00  0.00           N  
ATOM   4913  N   UNL     1      52.128 155.362  28.104  0.00  0.00           N  
ATOM   4914  C   UNL     1      52.763 154.733  27.009  0.00  0.00           C  
ATOM   4915  C   UNL     1      52.640 153.336  26.927  0.00  0.00           C  
ATOM   4916  C   UNL     1      53.240 152.623  25.863  0.00  0.00           C  
ATOM   4917  C   UNL     1      53.302 151.232  25.497  0.00  0.00           C  
ATOM   4918  C   UNL     1      54.050 151.175  24.330  0.00  0.00           C  
ATOM   4919  C   UNL     1      53.949 153.348  24.907  0.00  0.00           C  
ATOM   4920  C   UNL     1      54.088 154.737  24.962  0.00  0.00           C  
ATOM   4921  C   UNL     1      53.483 155.415  26.029  0.00  0.00           C  
ATOM   4922  C   UNL     1      52.696 150.117  26.219  0.00  0.00           C  
ATOM   4923  C   UNL     1      52.641 156.350  28.917  0.00  0.00           C  
ATOM   4924  C   UNL     1      51.660 156.776  29.956  0.00  0.00           C  
ATOM   4925  C   UNL     1      51.165 158.023  29.934  0.00  0.00           C  
ATOM   4926  C   UNL     1      50.178 158.496  30.919  0.00  0.00           C  
ATOM   4927  C   UNL     1      50.496 159.549  31.797  0.00  0.00           C  
ATOM   4928  C   UNL     1      49.568 160.006  32.740  0.00  0.00           C  
ATOM   4929  C   UNL     1      48.308 159.421  32.826  0.00  0.00           C  
ATOM   4930  C   UNL     1      47.974 158.376  31.967  0.00  0.00           C  
ATOM   4931  C   UNL     1      48.899 157.915  31.023  0.00  0.00           C  
ATOM   4932  O   UNL     1      51.919 150.254  27.159  0.00  0.00           O  
ATOM   4933  O   UNL     1      53.751 156.863  28.855  0.00  0.00           O  
ATOM   4934 CL   UNL     1      52.037 160.341  31.758  0.00  0.00          Cl  
ATOM   4935 CL   UNL     1      48.401 156.601  30.009  0.00  0.00          Cl  
ATOM   4936  H   UNL     1      54.982 152.696  23.181  0.00  0.00           H  
ATOM   4937  H   UNL     1      52.627 148.084  26.287  0.00  0.00           H  
ATOM   4938  H   UNL     1      53.671 148.690  25.034  0.00  0.00           H
[truncated: 1,676 more chars]
