# Supplementary material for: Network-Based Drug Optimization toward the Treatment of Parkinson’s Disease: NRF2, MAO-B, Oxidative Stress, and Chronic Neuroinflammation
Source: J Med Chem. 2025 Jan 17;68(3):3495–517. doi: 10.1021/acs.jmedchem.4c02659 (PMC11881042; doi:10.1021/acs.jmedchem.4c02659)
Supplement: Supplementary file 3 — jm4c02659_si_003.zip [file jm4c02659_si_003.zip › Figure_4_bmode_compound_11_30/Compound_11_6fw0.pdb]

ATOM      1  N   UNL     1      52.123 154.867  27.992  0.00  0.00           N  
ATOM      2  N   UNL     1      54.476 151.702  24.095  0.00  0.00           N  
ATOM      3  C   UNL     1      52.606 155.946  28.705  0.00  0.00           C  
ATOM      4  C   UNL     1      52.765 154.171  26.945  0.00  0.00           C  
ATOM      5  C   UNL     1      52.693 152.768  26.981  0.00  0.00           C  
ATOM      6  C   UNL     1      53.302 152.003  25.966  0.00  0.00           C  
ATOM      7  C   UNL     1      53.403 150.609  25.700  0.00  0.00           C  
ATOM      8  C   UNL     1      54.132 150.455  24.542  0.00  0.00           C  
ATOM      9  C   UNL     1      53.979 152.665  24.944  0.00  0.00           C  
ATOM     10  C   UNL     1      54.075 154.058  24.888  0.00  0.00           C  
ATOM     11  C   UNL     1      53.454 154.796  25.905  0.00  0.00           C  
ATOM     12  C   UNL     1      51.636 156.395  29.743  0.00  0.00           C  
ATOM     13  C   UNL     1      51.128 157.636  29.693  0.00  0.00           C  
ATOM     14  C   UNL     1      50.152 158.150  30.662  0.00  0.00           C  
ATOM     15  C   UNL     1      50.546 159.179  31.529  0.00  0.00           C  
ATOM     16  C   UNL     1      49.655 159.689  32.478  0.00  0.00           C  
ATOM     17  C   UNL     1      48.365 159.169  32.583  0.00  0.00           C  
ATOM     18  C   UNL     1      47.966 158.135  31.738  0.00  0.00           C  
ATOM     19  C   UNL     1      48.855 157.634  30.789  0.00  0.00           C  
ATOM     20  O   UNL     1      53.671 156.529  28.544  0.00  0.00           O  
ATOM     21  F   UNL     1      48.439 156.634  29.996  0.00  0.00           F  
ATOM     22  H   UNL     1      51.191 154.545  28.217  0.00  0.00           H  
ATOM     23  H   UNL     1      55.015 151.897  23.262  0.00  0.00           H  
ATOM     24  N   SER A   2      62.753 116.287   3.826  1.00 53.88           N  
ATOM     25  CA  SER A   2      62.538 117.277   4.928  1.00 50.71           C  
ATOM     26  C   SER A   2      63.859 117.800   5.499  1.00 48.08           C  
ATOM     27  O   SER A   2      64.848 117.069   5.583  1.00 47.98           O  
ATOM     28  CB  SER A   2      61.698 116.667   6.054  1.00 50.52           C  
ATOM     29  OG  SER A   2      62.425 115.669   6.756  1.00 53.50           O  
ATOM     30  HN1 SER A   2      62.780 115.370   4.215  0.00 99.00           H  
ATOM     31  HN2 SER A   2      63.616 116.489   3.373  0.00 99.00           H  
ATOM     32  HN3 SER A   2      62.002 116.358   3.176  0.00 99.00           H  
ATOM     33  HG  SER A   2      61.848 115.280   7.471  0.00 99.00           H  
ATOM     34  N   ASN A   3      63.848 119.065   5.909  1.00 46.03           N  
ATOM     35  CA  ASN A   3      65.006 119.718   6.519  1.00 42.59           C  
ATOM     36  C   ASN A   3      64.985 119.380   8.011  1.00 38.42           C  
ATOM     37  O   ASN A   3      64.038 119.748   8.711  1.00 35.06           O  
ATOM     38  CB  ASN A   3      64.933 121.230   6.311  1.00 42.74           C  
ATOM     39  CG  ASN A   3      64.821 121.623   4.843  1.00 44.90           C  
ATOM     40  ND2 ASN A   3      63.593 121.682   4.326  0.00 99.00           N  
ATOM     41  OD1 ASN A   3      65.828 121.868   4.184  0.00 99.00           O  
ATOM     42  HN  ASN A   3      62.935 119.557   5.759  0.00 99.00           H  
ATOM     43 1HD2 ASN A   3      62.806 121.476   4.912  0.00 99.00           H  
ATOM     44 2HD2 ASN A   3      63.462 121.928   3.372  0.00 99.00           H  
ATOM     45  N   LYS A   4      66.027 118.707   8.498  1.00 34.26           N  
ATOM     46  CA  LYS A   4      66.030 118.121   9.847  1.00 34.05           C  
ATOM     47  C   LYS A   4      66.751 119.053  10.818  1.00 31.47           C  
ATOM     48  O   LYS A   4      67.798 119.614  10.476  1.00 31.43           O  
ATOM     49  CB  LYS A   4      66.749 116.759   9.884  1.00 37.32           C  
ATOM     50  CG  LYS A   4      66.584 115.855   8.671  1.00 41.20           C  
ATOM     51  CD  LYS A   4      65.363 114.955   8.741  1.00 43.76           C  
ATOM     52  CE  LYS A   4      65.291 114.068   7.503  1.00 45.97           C  
ATOM     53  NZ  LYS A   4      64.471 112.850   7.736  1.00 48.60           N1+
ATOM     54  HN  LYS A   4      66.837 118.631   7.846  0.00 99.00           H  
ATOM     55  HZ1 LYS A   4      64.992 112.200   8.291  0.00 99.00           H  
ATOM     56  HZ2 LYS A   4      63.631 113.101   8.216  0.00 99.00           H  
ATOM     57  HZ3 LYS A   4      64.243 112.430   6.858  0.00 99.00           H  
ATOM     58  N   CYS A   5      66.219 119.185  12.034  1.00 27.03           N  
ATOM     59  CA  CYS A   5      66.892 119.939  13.098  1.00 25.35           C  
ATOM     60  C   CYS A   5      66.400 119.484  14.470  1.00 23.53           C  
ATOM     61  O   CYS A   5      65.573 118.568  14.561  1.00 24.38           O  
ATOM     62  CB  CYS A   5      66.666 121.444  12.892  1.00 25.31           C  
ATOM     63  SG  CYS A   5      64.930 121.918  13.005  1.00 24.30           S  
ATOM     64  HN  CYS A   5      65.302 118.715  12.161  0.00 99.00           H  
ATOM     65  HG  CYS A   5      64.814 122.595  13.733  0.00 99.00           H  
ATOM     66  N   ASP A   6      66.930 120.086  15.538  1.00 21.80           N  
ATOM     67  CA  ASP A   6      66.452 119.802  16.891  1.00 20.54           C  
ATOM     68  C   ASP A   6      65.152 120.545  17.210  1.00 18.89           C  
ATOM     69  O   ASP A   6      64.210 119.951  17.758  1.00 18.56           O  
ATOM     70  CB  ASP A   6      67.510 120.160  17.939  1.00 20.98           C  
ATOM     71  CG  ASP A   6      68.758 119.264  17.835  1.00 23.46           C  
ATOM     72  OD1 ASP A   6      68.588 118.024  17.753  1.00 24.29           O  
ATOM     73  OD2 ASP A   6      69.884 119.800  17.803  1.00 23.13           O1-
ATOM     74  HN  ASP A   6      67.690 120.757  15.328  0.00 99.00           H  
ATOM     75  N   VAL A   7      65.142 121.850  16.920  1.00 18.64           N  
ATOM     76  CA  VAL A   7      64.007 122.716  17.250  1.00 17.73           C  
ATOM     77  C   VAL A   7      63.677 123.636  16.091  1.00 17.26           C  
ATOM     78  O   VAL A   7      64.553 124.301  15.535  1.00 17.07           O  
ATOM     79  CB  VAL A   7      64.235 123.575  18.501  1.00 18.04           C  
ATOM     80  CG1 VAL A   7      62.964 124.381  18.830  1.00 18.35           C  
ATOM     81  CG2 VAL A   7      64.619 122.703  19.699  1.00 18.94           C  
ATOM     82  HN  VAL A   7      66.001 122.193  16.444  0.00 99.00           H  
ATOM     83  N   VAL A   8      62.402 123.621  15.709  1.00 16.45           N  
ATOM     84  CA  VAL A   8      61.856 124.625  14.814  1.00 16.00           C  
ATOM     85  C   VAL A   8      61.217 125.720  15.666  1.00 15.46           C  
ATOM     86  O   VAL A   8      60.405 125.427  16.551  1.00 14.69           O  
ATOM     87  CB  VAL A   8      60.815 124.040  13.844  1.00 15.85           C  
ATOM     88  CG1 VAL A   8      59.999 125.137  13.182  1.00 16.20           C  
ATOM     89  CG2 VAL A   8      61.499 123.214  12.755  1.00 16.68           C  
ATOM     90  HN  VAL A   8      61.842 122.837  16.105  0.00 99.00           H  
ATOM     91  N   VAL A   9      61.602 126.963  15.388  1.00 15.39           N  
ATOM     92  CA  VAL A   9      60.974 128.133  16.001  1.00 15.20           C  
ATOM     93  C   VAL A   9      60.097 128.799  14.958  1.00 14.19           C  
ATOM     94  O   VAL A   9      60.584 129.181  13.903  1.00 13.77           O  
ATOM     95  CB  VAL A   9      62.017 129.129  16.509  1.00 15.21           C  
ATOM     96  CG1 VAL A   9      61.325 130.364  17.102  1.00 15.61           C  
ATOM     97  CG2 VAL A   9      62.918 128.464  17.537  1.00 15.20           C  
ATOM     98  HN  VAL A   9      62.383 127.031  14.702  0.00 99.00           H  
ATOM     99  N   VAL A  10      58.798 128.895  15.245  1.00 13.74           N  
ATOM    100  CA  VAL A  10      57.840 129.532  14.370  1.00 13.54           C  
ATOM    101  C   VAL A  10      57.759 130.992  14.781  1.00 13.46           C  
ATOM    102  O   VAL A  10      57.273 131.320  15.866  1.00 12.82           O  
ATOM    103  CB  VAL A  10      56.449 128.880  14.470  1.00 13.93           C  
ATOM    104  CG1 VAL A  10      55.480 129.560  13.518  1.00 13.99           C  
ATOM    105  CG2 VAL A  10      56.561 127.385  14.162  1.00 14.13           C  
ATOM    106  HN  VAL A  10      58.538 128.465  16.168  0.00 99.00           H  
ATOM    107  N   GLY A  11      58.256 131.863  13.916  1.00 13.36           N  
ATOM    108  CA  GLY A  11      58.265 133.299  14.186  1.00 13.36           C  
ATOM    109  C   GLY A  11      59.630 133.854  14.527  1.00 13.47           C  
ATOM    110  O   GLY A  11      60.272 133.417  15.484  1.00 13.38           O  
ATOM    111  HN  GLY A  11      58.634 131.446  13.042  0.00 99.00           H  
ATOM    112  N   GLY A  12      60.032 134.865  13.772  1.00 12.94           N  
ATOM    113  CA  GLY A  12      61.315 135.534  13.921  1.00 12.96           C  
ATOM    114  C   GLY A  12      61.187 136.942  14.465  1.00 12.91           C  
ATOM    115  O   GLY A  12      61.922 137.827  14.028  1.00 13.58           O  
ATOM    116  HN  GLY A  12      59.327 135.151  13.038  0.00 99.00           H  
ATOM    117  N   GLY A  13      60.272 137.143  15.432  1.00 12.12           N  
ATOM    118  CA  GLY A  13      60.246 138.361  16.239  1.00 12.09           C  
ATOM    119  C   GLY A  13      61.309 138.248  17.333  1.00 12.32           C  
ATOM    120  O   GLY A  13      62.062 137.264  17.416  1.00 12.71           O  
ATOM    121  HN  GLY A  13      59.596 136.362  15.549  0.00 99.00           H  
ATOM    122  N   ILE A  14      61.355 139.233  18.223  1.00 12.11           N  
ATOM    123  CA  ILE A  14      62.301 139.175  19.327  1.00 12.70           C  
ATOM    124  C   ILE A  14      62.200 137.894  20.148  1.00 12.85           C  
ATOM    125  O   ILE A  14      63.230 137.322  20.570  1.00 12.90           O  
ATOM    126  CB  ILE A  14      62.175 140.426  20.226  1.00 12.92           C  
ATOM    127  CG1 ILE A  14      62.717 141.621  19.454  1.00 13.01           C  
ATOM    128  CG2 ILE A  14      62.939 140.240  21.539  1.00 12.76           C  
ATOM    129  CD1 ILE A  14      62.497 142.961  20.135  1.00 13.55           C  
ATOM    130  HN  ILE A  14      60.693 140.003  18.067  0.00 99.00           H  
ATOM    131  N   SER A  15      60.977 137.415  20.370  1.00 12.26           N  
ATOM    132  CA  SER A  15      60.797 136.244  21.203  1.00 12.14           C  
ATOM    133  C   SER A  15      61.373 134.980  20.556  1.00 12.31           C  
ATOM    134  O   SER A  15      62.109 134.245  21.212  1.00 12.31           O  
ATOM    135  CB  SER A  15      59.329 136.021  21.561  1.00 12.00           C  
ATOM    136  OG  SER A  15      59.231 135.155  22.675  1.00 11.67           O  
ATOM    137  HN  SER A  15      60.212 137.932  19.915  0.00 99.00           H  
ATOM    138  HG  SER A  15      59.710 135.558  23.454  0.00 99.00           H  
ATOM    139  N   GLY A  16      61.031 134.742  19.292  1.00 12.62           N  
ATOM    140  CA  GLY A  16      61.544 133.593  18.566  1.00 13.26           C  
ATOM    141  C   GLY A  16      63.050 133.675  18.370  1.00 14.12           C  
ATOM    142  O   GLY A  16      63.746 132.676  18.505  1.00 14.36           O  
ATOM    143  HN  GLY A  16      60.378 135.438  18.880  0.00 99.00           H  
ATOM    144  N   MET A  17      63.550 134.873  18.085  1.00 14.42           N  
ATOM    145  CA  MET A  17      64.975 135.060  17.896  1.00 15.81           C  
ATOM    146  C   MET A  17      65.725 134.854  19.221  1.00 16.04           C  
ATOM    147  O   MET A  17      66.802 134.243  19.239  1.00 16.50           O  
ATOM    148  CB  MET A  17      65.282 136.423  17.284  1.00 16.60           C  
ATOM    149  CG  MET A  17      64.724 136.644  15.887  1.00 17.66           C  
ATOM    150  SD  MET A  17      65.229 135.417  14.669  1.00 19.96           S  
ATOM    151  CE  MET A  17      66.783 136.099  14.127  1.00 21.26           C  
ATOM    152  HN  MET A  17      62.851 135.633  18.012  0.00 99.00           H  
ATOM    153  N   ALA A  18      65.168 135.318  20.339  1.00 15.07           N  
ATOM    154  CA  ALA A  18      65.809 135.089  21.640  1.00 15.22           C  
ATOM    155  C   ALA A  18      65.832 133.599  21.981  1.00 15.08           C  
ATOM    156  O   ALA A  18      66.824 133.109  22.501  1.00 15.55           O  
ATOM    157  CB  ALA A  18      65.123 135.883  22.749  1.00 15.08           C  
ATOM    158  HN  ALA A  18      64.286 135.830  20.217  0.00 99.00           H  
ATOM    159  N   ALA A  19      64.745 132.889  21.685  1.00 14.78           N  
ATOM    160  CA  ALA A  19      64.677 131.444  21.908  1.00 15.04           C  
ATOM    161  C   ALA A  19      65.705 130.712  21.044  1.00 15.54           C  
ATOM    162  O   ALA A  19      66.415 129.803  21.521  1.00 15.82           O  
ATOM    163  CB  ALA A  19      63.282 130.926  21.596  1.00 14.73           C  
ATOM    164  HN  ALA A  19      63.959 133.442  21.289  0.00 99.00           H  
ATOM    165  N   ALA A  20      65.764 131.088  19.776  1.00 15.89           N  
ATOM    166  CA  ALA A  20      66.643 130.408  18.824  1.00 16.09           C  
ATOM    167  C   ALA A  20      68.101 130.639  19.231  1.00 17.58           C  
ATOM    168  O   ALA A  20      68.912 129.706  19.201  1.00 17.19           O  
ATOM    169  CB  ALA A  20      66.402 130.897  17.411  1.00 16.49           C  
ATOM    170  HN  ALA A  20      65.152 131.883  19.520  0.00 99.00           H  
ATOM    171  N   LYS A  21      68.426 131.868  19.624  1.00 17.32           N  
ATOM    172  CA  LYS A  21      69.780 132.179  20.074  1.00 17.49           C  
ATOM    173  C   LYS A  21      70.191 131.329  21.277  1.00 17.65           C  
ATOM    174  O   LYS A  21      71.290 130.770  21.288  1.00 17.99           O  
ATOM    175  CB  LYS A  21      69.916 133.665  20.401  1.00 17.65           C  
ATOM    176  CG  LYS A  21      71.287 134.047  20.925  1.00 18.12           C  
ATOM    177  CD  LYS A  21      71.425 135.545  21.114  1.00 18.28           C  
ATOM    178  CE  LYS A  21      72.827 135.906  21.594  1.00 18.91           C  
ATOM    179  NZ  LYS A  21      73.198 135.155  22.819  1.00 18.10           N1+
ATOM    180  HN  LYS A  21      67.660 132.561  19.584  0.00 99.00           H  
ATOM    181  HZ1 LYS A  21      73.031 134.179  22.675  0.00 99.00           H  
ATOM    182  HZ2 LYS A  21      74.167 135.302  23.020  0.00 99.00           H  
ATOM    183  HZ3 LYS A  21      72.644 135.477  23.588  0.00 99.00           H  
ATOM    184  N   LEU A  22      69.313 131.234  22.278  1.00 17.90           N  
ATOM    185  CA  LEU A  22      69.593 130.462  23.487  1.00 18.72           C  
ATOM    186  C   LEU A  22      69.840 128.985  23.127  1.00 19.49           C  
ATOM    187  O   LEU A  22      70.804 128.361  23.605  1.00 19.57           O  
ATOM    188  CB  LEU A  22      68.447 130.599  24.504  1.00 18.98           C  
ATOM    189  CG  LEU A  22      68.653 130.035  25.923  1.00 19.51           C  
ATOM    190  CD1 LEU A  22      67.723 130.719  26.913  1.00 20.52           C  
ATOM    191  CD2 LEU A  22      68.480 128.528  26.028  1.00 20.48           C  
ATOM    192  HN  LEU A  22      68.423 131.750  22.123  0.00 99.00           H  
ATOM    193  N   LEU A  23      68.967 128.439  22.287  1.00 18.92           N  
ATOM    194  CA  LEU A  23      69.083 127.039  21.859  1.00 19.53           C  
ATOM    195  C   LEU A  23      70.366 126.809  21.031  1.00 20.12           C  
ATOM    196  O   LEU A  23      71.079 125.820  21.247  1.00 18.94           O  
ATOM    197  CB  LEU A  23      67.853 126.623  21.067  1.00 19.81           C  
ATOM    198  CG  LEU A  23      66.542 126.549  21.853  1.00 19.88           C  
ATOM    199  CD1 LEU A  23      65.410 126.338  20.869  1.00 20.14           C  
ATOM    200  CD2 LEU A  23      66.549 125.458  22.924  1.00 19.85           C  
ATOM    201  HN  LEU A  23      68.211 129.071  21.965  0.00 99.00           H  
ATOM    202  N   HIS A  24      70.646 127.732  20.115  1.00 20.20           N  
ATOM    203  CA  HIS A  24      71.870 127.705  19.304  1.00 21.20           C  
ATOM    204  C   HIS A  24      73.121 127.757  20.179  1.00 22.18           C  
ATOM    205  O   HIS A  24      74.047 126.953  19.992  1.00 21.32           O  
ATOM    206  CB  HIS A  24      71.853 128.867  18.325  1.00 21.81           C  
ATOM    207  CG  HIS A  24      73.094 129.006  17.510  1.00 22.15           C  
ATOM    208  CD2 HIS A  24      73.483 128.377  16.376  0.00 99.00           C  
ATOM    209  ND1 HIS A  24      74.125 129.852  17.856  0.00 99.00           N  
ATOM    210  CE1 HIS A  24      75.097 129.737  16.963  0.00 99.00           C  
ATOM    211  NE2 HIS A  24      74.728 128.850  16.054  0.00 99.00           N  
ATOM    212  HN  HIS A  24      69.922 128.479  20.020  0.00 99.00           H  
ATOM    213  HD1 HIS A  24      74.136 130.454  18.651  0.00 99.00           H  
ATOM    214  N   ASP A  25      73.128 128.678  21.141  1.00 22.22           N  
ATOM    215  CA  ASP A  25      74.238 128.830  22.084  1.00 22.70           C  
ATOM    216  C   ASP A  25      74.434 127.596  22.965  1.00 22.80           C  
ATOM    217  O   ASP A  25      75.552 127.330  23.388  1.00 24.15           O  
ATOM    218  CB  ASP A  25      74.040 130.059  22.988  1.00 22.24           C  
ATOM    219  CG  ASP A  25      74.223 131.379  22.260  1.00 23.43           C  
ATOM    220  OD1 ASP A  25      74.684 131.411  21.101  1.00 22.37           O  
ATOM    221  OD2 ASP A  25      73.878 132.418  22.868  1.00 23.70           O1-
ATOM    222  HN  ASP A  25      72.276 129.283  21.165  0.00 99.00           H  
ATOM    223  N   SER A  26      73.352 126.871  23.248  1.00 22.54           N  
ATOM    224  CA  SER A  26      73.416 125.634  24.027  0.50 22.54           C  
ATOM    225  C   SER A  26      73.870 124.433  23.170  1.00 23.51           C  
ATOM    226  O   SER A  26      73.951 123.311  23.670  1.00 24.73           O  
ATOM    227  CB  SER A  26      72.056 125.336  24.667  0.50 22.37           C  
ATOM    228  OG  SER A  26      71.630 126.401  25.510  0.50 21.54           O  
ATOM    229  HN  SER A  26      72.462 127.259  22.870  0.00 99.00           H  
ATOM    230  HG  SER A  26      71.285 127.149  24.948  0.00 99.00           H  
ATOM    231  N   GLY A  27      74.136 124.663  21.885  1.00 22.84           N  
ATOM    232  CA  GLY A  27      74.656 123.634  20.980  1.00 24.04           C  
ATOM    233  C   GLY A  27      73.619 122.847  20.190  1.00 24.18           C  
ATOM    234  O   GLY A  27      73.954 121.822  19.608  1.00 24.68           O  
ATOM    235  HN  GLY A  27      73.942 125.644  21.574  0.00 99.00           H  
ATOM    236  N   LEU A  28      72.365 123.299  20.160  1.00 22.80           N  
ATOM    237  CA  LEU A  28      71.344 122.630  19.352  1.00 22.74           C  
ATOM    238  C   LEU A  28      71.252 123.210  17.957  1.00 22.64           C  
ATOM    239  O   LEU A  28      71.666 124.344  17.708  1.00 23.15           O  
ATOM    240  CB  LEU A  28      69.977 122.741  20.009  1.00 23.36           C  
ATOM    241  CG  LEU A  28      69.827 122.098  21.376  1.00 24.78           C  
ATOM    242  CD1 LEU A  28      68.413 122.317  21.868  1.00 26.24           C  
ATOM    243  CD2 LEU A  28      70.156 120.615  21.348  1.00 25.35           C  
ATOM    244  HN  LEU A  28      72.184 124.134  20.737  0.00 99.00           H  
ATOM    245  N   ASN A  29      70.686 122.409  17.062  1.00 22.06           N  
ATOM    246  CA  ASN A  29      70.443 122.785  15.684  1.00 21.80           C  
ATOM    247  C   ASN A  29      69.041 123.354  15.586  1.00 20.46           C  
ATOM    248  O   ASN A  29      68.068 122.630  15.762  1.00 18.91           O  
ATOM    249  CB  ASN A  29      70.574 121.564  14.772  1.00 24.04           C  
ATOM    250  CG  ASN A  29      72.012 121.123  14.624  1.00 27.09           C  
ATOM    251  ND2 ASN A  29      72.237 119.806  14.612  0.00 99.00           N  
ATOM    252  OD1 ASN A  29      72.914 121.958  14.511  0.00 99.00           O  
ATOM    253  HN  ASN A  29      70.426 121.462  17.449  0.00 99.00           H  
ATOM    254 1HD2 ASN A  29      71.463 119.175  14.693  0.00 99.00           H  
ATOM    255 2HD2 ASN A  29      73.165 119.458  14.522  0.00 99.00           H  
ATOM    256  N   VAL A  30      68.965 124.650  15.309  1.00 21.25           N  
ATOM    257  CA  VAL A  30      67.687 125.361  15.253  1.00 21.57           C  
ATOM    258  C   VAL A  30      67.408 125.907  13.871  1.00 20.41           C  
ATOM    259  O   VAL A  30      68.326 126.274  13.133  1.00 21.12           O  
ATOM    260  CB  VAL A  30      67.604 126.525  16.283  1.00 22.65           C  
ATOM    261  CG1 VAL A  30      67.926 126.021  17.664  1.00 24.43           C  
ATOM    262  CG2 VAL A  30      68.502 127.702  15.935  1.00 23.58           C  
ATOM    263  HN  VAL A  30      69.882 125.113  15.136  0.00 99.00           H  
ATOM    264  N   VAL A  31      66.118 125.985  13.541  1.00 18.74           N  
ATOM    265  CA  VAL A  31      65.662 126.701  12.363  1.00 18.45           C  
ATOM    266  C   VAL A  31      64.590 127.679  12.831  1.00 17.06           C  
ATOM    267  O   VAL A  31      63.790 127.339  13.705  1.00 17.39           O  
ATOM    268  CB  VAL A  31      65.128 125.727  11.296  1.00 19.99           C  
ATOM    269  CG1 VAL A  31      64.361 126.445  10.206  1.00 21.39           C  
ATOM    270  CG2 VAL A  31      66.301 124.953  10.690  1.00 20.52           C  
ATOM    271  HN  VAL A  31      65.476 125.490  14.198  0.00 99.00           H  
ATOM    272  N   VAL A  32      64.615 128.887  12.277  1.00 16.51           N  
ATOM    273  CA  VAL A  32      63.559 129.889  12.532  1.00 16.20           C  
ATOM    274  C   VAL A  32      62.771 130.037  11.246  1.00 15.75           C  
ATOM    275  O   VAL A  32      63.344 130.359  10.202  1.00 15.35           O  
ATOM    276  CB  VAL A  32      64.136 131.250  12.954  1.00 16.41           C  
ATOM    277  CG1 VAL A  32      63.024 132.291  13.073  1.00 16.99           C  
ATOM    278  CG2 VAL A  32      64.863 131.120  14.286  1.00 16.32           C  
ATOM    279  HN  VAL A  32      65.426 129.071  11.657  0.00 99.00           H  
ATOM    280  N   LEU A  33      61.474 129.754  11.303  1.00 14.50           N  
ATOM    281  CA  LEU A  33      60.607 129.933  10.151  1.00 14.91           C  
ATOM    282  C   LEU A  33      59.799 131.213  10.319  1.00 14.79           C  
ATOM    283  O   LEU A  33      58.972 131.316  11.219  1.00 14.76           O  
ATOM    284  CB  LEU A  33      59.698 128.738   9.988  1.00 15.16           C  
ATOM    285  CG  LEU A  33      60.388 127.381   9.867  1.00 15.64           C  
ATOM    286  CD1 LEU A  33      59.315 126.315   9.745  1.00 15.79           C  
ATOM    287  CD2 LEU A  33      61.335 127.353   8.682  1.00 15.96           C  
ATOM    288  HN  LEU A  33      61.144 129.403  12.223  0.00 99.00           H  
ATOM    289  N   GLU A  34      60.074 132.192   9.465  1.00 14.89           N  
ATOM    290  CA  GLU A  34      59.478 133.521   9.571  1.00 14.47           C  
ATOM    291  C   GLU A  34      58.623 133.790   8.352  1.00 14.22           C  
ATOM    292  O   GLU A  34      59.101 133.688   7.231  1.00 14.26           O  
ATOM    293  CB  GLU A  34      60.588 134.566   9.696  1.00 14.39           C  
ATOM    294  CG  GLU A  34      60.162 136.002   9.475  1.00 14.10           C  
ATOM    295  CD  GLU A  34      59.018 136.429  10.389  1.00 14.18           C  
ATOM    296  OE1 GLU A  34      59.068 136.117  11.605  1.00 13.26           O  
ATOM    297  OE2 GLU A  34      58.082 137.064   9.871  1.00 13.84           O1-
ATOM    298  HN  GLU A  34      60.752 131.931   8.713  0.00 99.00           H  
ATOM    299  N   ALA A  35      57.373 134.188   8.579  1.00 13.47           N  
ATOM    300  CA  ALA A  35      56.417 134.442   7.523  1.00 13.36           C  
ATOM    301  C   ALA A  35      56.803 135.577   6.585  1.00 13.51           C  
ATOM    302  O   ALA A  35      56.534 135.489   5.398  1.00 13.32           O  
ATOM    303  CB  ALA A  35      55.043 134.756   8.118  1.00 13.76           C  
ATOM    304  HN  ALA A  35      57.144 134.302   9.599  0.00 99.00           H  
ATOM    305  N   ARG A  36      57.335 136.666   7.142  1.00 13.81           N  
ATOM    306  CA  ARG A  36      57.634 137.868   6.385  1.00 14.66           C  
ATOM    307  C   ARG A  36      58.983 137.790   5.682  1.00 14.95           C  
ATOM    308  O   ARG A  36      59.799 136.895   5.951  1.00 15.00           O  
ATOM    309  CB  ARG A  36      57.617 139.086   7.286  1.00 14.69           C  
ATOM    310  CG  ARG A  36      56.248 139.426   7.835  1.00 15.45           C  
ATOM    311  CD  ARG A  36      56.407 140.671   8.664  1.00 15.26           C  
ATOM    312  NE  ARG A  36      55.187 141.334   9.115  1.00 14.71           N  
ATOM    313  CZ  ARG A  36      54.676 141.267  10.348  1.00 15.01           C  
ATOM    314  NH1 ARG A  36      55.185 140.462  11.296  1.00 14.63           N1+
ATOM    315  NH2 ARG A  36      53.624 142.035  10.654  1.00 14.85           N  
ATOM    316  HN  ARG A  36      57.517 136.574   8.169  0.00 99.00           H  
ATOM    317  HE  ARG A  36      54.682 141.896   8.437  0.00 99.00           H  
ATOM    318 1HH1 ARG A  36      55.988 139.910  11.074  0.00 99.00           H  
ATOM    319 2HH1 ARG A  36      54.769 140.426  12.193  0.00 99.00           H  
ATOM    320 1HH2 ARG A  36      53.248 142.660   9.973  0.00 99.00           H  
ATOM    321 2HH2 ARG A  36      53.220 141.981  11.566  0.00 99.00           H  
ATOM    322  N   ASP A  37      59.231 138.777   4.829  1.00 16.39           N  
ATOM    323  CA  ASP A  37      60.559 138.958   4.216  1.00 17.23           C  
ATOM    324  C   ASP A  37      61.588 139.645   5.123  1.00 17.12           C  
ATOM    325  O   ASP A  37      62.607 140.124   4.643  1.00 17.64           O  
ATOM    326  CB  ASP A  37      60.423 139.694   2.878  1.00 19.12           C  
ATOM    327  CG  ASP A  37      59.957 141.143   3.026  1.00 20.84           C  
ATOM    328  OD1 ASP A  37      59.801 141.642   4.162  1.00 22.35           O  
ATOM    329  OD2 ASP A  37      59.760 141.786   1.981  1.00 23.33           O1-
ATOM    330  HN  ASP A  37      58.428 139.402   4.631  0.00 99.00           H  
ATOM    331  N   ARG A  38      61.308 139.717   6.427  1.00 16.22           N  
ATOM    332  CA  ARG A  38      62.173 140.354   7.405  1.00 15.57           C  
ATOM    333  C   ARG A  38      61.919 139.706   8.744  1.00 15.07           C  
ATOM    334  O   ARG A  38      60.844 139.115   8.950  1.00 14.72           O  
ATOM    335  CB  ARG A  38      61.847 141.861   7.500  1.00 15.91           C  
ATOM    336  CG  ARG A  38      60.480 142.178   8.121  1.00 15.80           C  
ATOM    337  CD  ARG A  38      60.103 143.657   8.102  1.00 16.27           C  
ATOM    338  NE  ARG A  38      58.802 143.857   8.748  1.00 15.79           N  
ATOM    339  CZ  ARG A  38      58.576 143.874  10.065  1.00 15.69           C  
ATOM    340  NH1 ARG A  38      59.558 143.708  10.945  1.00 16.04           N1+
ATOM    341  NH2 ARG A  38      57.323 144.040  10.504  1.00 15.64           N  
ATOM    342  HN  ARG A  38      60.392 139.264   6.685  0.00 99.00           H  
ATOM    343  HE  ARG A  38      57.999 143.996   8.140  0.00 99.00           H  
ATOM    344 1HH1 ARG A  38      60.498 143.587  10.623  0.00 99.00           H  
ATOM    345 2HH1 ARG A  38      59.359 143.706  11.924  0.00 99.00           H  
ATOM    346 1HH2 ARG A  38      56.580 144.168   9.852  0.00 99.00           H  
ATOM    347 2HH2 ARG A  38      57.137 144.035  11.485  0.00 99.00           H  
ATOM    348  N   VAL A  39      62.889 139.845   9.644  1.00 14.97           N  
ATOM    349  CA  VAL A  39      62.709 139.531  11.051  1.00 14.76           C  
ATOM    350  C   VAL A  39      62.301 140.805  11.830  1.00 14.64           C  
ATOM    351  O   VAL A  39      62.381 141.924  11.309  1.00 15.38           O  
ATOM    352  CB  VAL A  39      63.967 138.910  11.691  1.00 15.55           C  
ATOM    353  CG1 VAL A  39      64.228 137.518  11.108  1.00 15.98           C  
ATOM    354  CG2 VAL A  39      65.187 139.798  11.553  1.00 15.83           C  
ATOM    355  HN  VAL A  39      63.792 140.199   9.248  0.00 99.00           H  
ATOM    356  N   GLY A  40      61.849 140.609  13.062  1.00 14.21           N  
ATOM    357  CA  GLY A  40      61.528 141.712  13.980  1.00 13.59           C  
ATOM    358  C   GLY A  40      60.064 141.783  14.386  1.00 13.19           C  
ATOM    359  O   GLY A  40      59.766 142.287  15.454  1.00 13.12           O  
ATOM    360  HN  GLY A  40      61.741 139.604  13.330  0.00 99.00           H  
ATOM    361  N   GLY A  41      59.163 141.330  13.511  1.00 12.43           N  
ATOM    362  CA  GLY A  41      57.724 141.235  13.800  1.00 12.53           C  
ATOM    363  C   GLY A  41      57.087 142.563  14.140  1.00 12.13           C  
ATOM    364  O   GLY A  41      57.019 143.458  13.283  1.00 12.30           O  
ATOM    365  HN  GLY A  41      59.571 141.043  12.588  0.00 99.00           H  
ATOM    366  N   ARG A  42      56.634 142.692  15.384  1.00 12.14           N  
ATOM    367  CA  ARG A  42      56.009 143.949  15.852  1.00 12.36           C  
ATOM    368  C   ARG A  42      57.057 145.048  16.138  1.00 12.31           C  
ATOM    369  O   ARG A  42      56.689 146.155  16.532  1.00 11.97           O  
ATOM    370  CB  ARG A  42      55.108 143.709  17.065  1.00 12.64           C  
ATOM    371  CG  ARG A  42      53.814 142.980  16.717  1.00 12.82           C  
ATOM    372  CD  ARG A  42      53.051 142.600  17.975  1.00 12.82           C  
ATOM    373  NE  ARG A  42      53.376 141.255  18.423  1.00 12.80           N  
ATOM    374  CZ  ARG A  42      52.961 140.683  19.545  1.00 12.90           C  
ATOM    375  NH1 ARG A  42      52.232 141.348  20.451  1.00 13.86           N1+
ATOM    376  NH2 ARG A  42      53.296 139.421  19.775  1.00 12.90           N  
ATOM    377  HN  ARG A  42      56.751 141.862  15.987  0.00 99.00           H  
ATOM    378  HE  ARG A  42      53.982 140.697  17.818  0.00 99.00           H  
ATOM    379 1HH1 ARG A  42      51.975 142.297  20.270  0.00 99.00           H  
ATOM    380 2HH1 ARG A  42      51.951 140.896  21.292  0.00 99.00           H  
ATOM    381 1HH2 ARG A  42      53.833 138.905  19.110  0.00 99.00           H  
ATOM    382 2HH2 ARG A  42      53.007 138.975  20.629  0.00 99.00           H  
ATOM    383  N   THR A  43      58.345 144.738  15.961  1.00 13.16           N  
ATOM    384  CA  THR A  43      59.390 145.753  15.819  1.00 13.33           C  
ATOM    385  C   THR A  43      59.743 145.868  14.345  1.00 14.04           C  
ATOM    386  O   THR A  43      59.786 144.870  13.619  1.00 13.52           O  
ATOM    387  CB  THR A  43      60.646 145.493  16.687  1.00 13.77           C  
ATOM    388  CG2 THR A  43      60.288 145.352  18.122  1.00 13.74           C  
ATOM    389  OG1 THR A  43      61.352 144.318  16.244  1.00 14.98           O  
ATOM    390  HN  THR A  43      58.539 143.713  15.933  0.00 99.00           H  
ATOM    391  HG1 THR A  43      60.699 143.610  15.958  0.00 99.00           H  
ATOM    392  N   TYR A  44      59.959 147.101  13.905  1.00 14.22           N  
ATOM    393  CA  TYR A  44      60.298 147.386  12.523  1.00 15.00           C  
ATOM    394  C   TYR A  44      60.954 148.746  12.491  1.00 14.55           C  
ATOM    395  O   TYR A  44      60.329 149.745  12.850  1.00 14.44           O  
ATOM    396  CB  TYR A  44      59.050 147.381  11.635  1.00 16.49           C  
ATOM    397  CG  TYR A  44      59.336 147.773  10.203  1.00 18.43           C  
ATOM    398  CD1 TYR A  44      60.308 147.098   9.461  1.00 20.22           C  
ATOM    399  CD2 TYR A  44      58.660 148.831   9.597  1.00 21.30           C  
ATOM    400  CE1 TYR A  44      60.597 147.458   8.149  1.00 21.60           C  
ATOM    401  CE2 TYR A  44      58.954 149.204   8.287  1.00 22.68           C  
ATOM    402  CZ  TYR A  44      59.918 148.510   7.577  1.00 22.92           C  
ATOM    403  OH  TYR A  44      60.204 148.862   6.276  1.00 26.93           O  
ATOM    404  HN  TYR A  44      59.863 147.842  14.636  0.00 99.00           H  
ATOM    405  HH  TYR A  44      61.046 149.398   6.260  0.00 99.00           H  
ATOM    406  N   THR A  45      62.220 148.773  12.092  1.00 13.88           N  
ATOM    407  CA  THR A  45      62.975 150.002  11.975  1.00 14.36           C  
ATOM    408  C   THR A  45      63.101 150.336  10.500  1.00 14.79           C  
ATOM    409  O   THR A  45      63.744 149.613   9.754  1.00 14.61           O  
ATOM    410  CB  THR A  45      64.367 149.890  12.621  1.00 14.26           C  
ATOM    411  CG2 THR A  45      65.134 151.220  12.504  1.00 14.29           C  
ATOM    412  OG1 THR A  45      64.231 149.540  14.008  1.00 13.88           O  
ATOM    413  HN  THR A  45      62.620 147.830  11.872  0.00 99.00           H  
ATOM    414  HG1 THR A  45      63.683 150.232  14.489  0.00 99.00           H  
ATOM    415  N   LEU A  46      62.465 151.425  10.087  1.00 15.21           N  
ATOM    416  CA  LEU A  46      62.573 151.920   8.721  1.00 16.34           C  
ATOM    417  C   LEU A  46      63.831 152.757   8.584  1.00 15.65           C  
ATOM    418  O   LEU A  46      64.127 153.553   9.462  1.00 15.76           O  
ATOM    419  CB  LEU A  46      61.352 152.780   8.390  1.00 17.16           C  
ATOM    420  CG  LEU A  46      61.288 153.459   7.025  1.00 18.09           C  
ATOM    421  CD1 LEU A  46      60.975 152.473   5.916  1.00 19.50           C  
ATOM    422  CD2 LEU A  46      60.245 154.554   7.053  1.00 18.11           C  
ATOM    423  HN  LEU A  46      61.886 151.893  10.819  0.00 99.00           H  
ATOM    424  N   ARG A  47      64.577 152.564   7.493  1.00 17.04           N  
ATOM    425  CA  ARG A  47      65.739 153.402   7.184  1.00 17.69           C  
ATOM    426  C   ARG A  47      65.539 154.075   5.836  1.00 17.02           C  
ATOM    427  O   ARG A  47      65.237 153.397   4.838  1.00 16.78           O  
ATOM    428  CB  ARG A  47      67.049 152.603   7.142  1.00 18.70           C  
ATOM    429  CG  ARG A  47      67.559 152.131   8.491  1.00 20.74           C  
ATOM    430  CD  ARG A  47      67.248 150.675   8.717  1.00 22.10           C  
ATOM    431  NE  ARG A  47      67.870 150.130   9.924  1.00 22.08           N  
ATOM    432  CZ  ARG A  47      67.651 148.904  10.390  1.00 21.92           C  
ATOM    433  NH1 ARG A  47      66.843 148.067   9.738  1.00 22.12           N1+
ATOM    434  NH2 ARG A  47      68.251 148.506  11.508  1.00 21.93           N  
ATOM    435  HN  ARG A  47      64.266 151.776   6.890  0.00 99.00           H  
ATOM    436  HE  ARG A  47      68.504 150.721  10.434  0.00 99.00           H  
ATOM    437 1HH1 ARG A  47      66.409 148.342   8.885  0.00 99.00           H  
ATOM    438 2HH1 ARG A  47      66.672 147.152  10.113  0.00 99.00           H  
ATOM    439 1HH2 ARG A  47      68.880 149.126  11.981  0.00 99.00           H  
ATOM    440 2HH2 ARG A  47      68.077 147.594  11.873  0.00 99.00           H  
ATOM    441  N   ASN A  48      65.671 155.397   5.832  1.00 16.49           N  
ATOM    442  CA  ASN A  48      65.772 156.189   4.598  1.00 16.84           C  
ATOM    443  C   ASN A  48      66.531 157.469   4.926  1.00 17.02           C  
ATOM    444  O   ASN A  48      66.845 157.734   6.102  1.00 15.92           O  
ATOM    445  CB  ASN A  48      64.400 156.477   3.983  1.00 16.33           C  
ATOM    446  CG  ASN A  48      63.504 157.305   4.890  1.00 16.61           C  
ATOM    447  ND2 ASN A  48      62.253 156.868   5.057  0.00 99.00           N  
ATOM    448  OD1 ASN A  48      63.915 158.339   5.397  0.00 99.00           O  
ATOM    449  HN  ASN A  48      65.696 155.831   6.784  0.00 99.00           H  
ATOM    450 1HD2 ASN A  48      61.961 156.029   4.595  0.00 99.00           H  
ATOM    451 2HD2 ASN A  48      61.620 157.372   5.635  0.00 99.00           H  
ATOM    452  N   GLN A  49      66.813 158.259   3.900  1.00 17.99           N  
ATOM    453  CA  GLN A  49      67.657 159.426   4.073  1.00 20.01           C  
ATOM    454  C   GLN A  49      66.960 160.541   4.830  1.00 19.42           C  
ATOM    455  O   GLN A  49      67.630 161.309   5.503  1.00 18.77           O  
ATOM    456  CB  GLN A  49      68.186 159.938   2.715  1.00 23.01           C  
ATOM    457  CG  GLN A  49      69.224 159.025   2.104  1.00 26.33           C  
ATOM    458  CD  GLN A  49      70.470 158.948   2.954  1.00 29.75           C  
ATOM    459  NE2 GLN A  49      70.775 157.764   3.461  0.00 99.00           N  
ATOM    460  OE1 GLN A  49      71.135 159.959   3.178  0.00 99.00           O  
ATOM    461  HN  GLN A  49      66.392 157.978   2.998  0.00 99.00           H  
ATOM    462 1HE2 GLN A  49      71.608 157.632   4.031  0.00 99.00           H  
ATOM    463 2HE2 GLN A  49      70.157 156.972   3.270  0.00 99.00           H  
ATOM    464  N   LYS A  50      65.633 160.625   4.721  1.00 18.72           N  
ATOM    465  CA  LYS A  50      64.879 161.676   5.412  1.00 19.24           C  
ATOM    466  C   LYS A  50      64.815 161.488   6.917  1.00 18.33           C  
ATOM    467  O   LYS A  50      64.767 162.475   7.643  1.00 17.74           O  
ATOM    468  CB  LYS A  50      63.454 161.799   4.871  1.00 21.01           C  
ATOM    469  CG  LYS A  50      63.358 162.361   3.457  1.00 23.27           C  
ATOM    470  CD  LYS A  50      63.768 163.817   3.378  1.00 26.33           C  
ATOM    471  CE  LYS A  50      63.246 164.440   2.081  1.00 28.46           C  
ATOM    472  NZ  LYS A  50      63.820 165.789   1.849  1.00 30.65           N1+
ATOM    473  HN  LYS A  50      65.195 159.905   4.123  0.00 99.00           H  
ATOM    474  HZ1 LYS A  50      64.179 166.152   2.709  0.00 99.00           H  
ATOM    475  HZ2 LYS A  50      64.561 165.726   1.179  0.00 99.00           H  
ATOM    476  HZ3 LYS A  50      63.108 166.400   1.500  0.00 99.00           H  
ATOM    477  N   VAL A  51      64.792 160.238   7.386  1.00 16.49           N  
ATOM    478  CA  VAL A  51      64.679 159.950   8.832  1.00 16.48           C  
ATOM    479  C   VAL A  51      65.922 159.356   9.483  1.00 16.25           C  
ATOM    480  O   VAL A  51      66.011 159.294  10.717  1.00 15.04           O  
ATOM    481  CB  VAL A  51      63.506 158.968   9.126  1.00 16.78           C  
ATOM    482  CG1 VAL A  51      62.220 159.473   8.501  1.00 17.42           C  
ATOM    483  CG2 VAL A  51      63.816 157.551   8.655  1.00 17.03           C  
ATOM    484  HN  VAL A  51      64.859 159.497   6.667  0.00 99.00           H  
ATOM    485  N   LYS A  52      66.849 158.902   8.644  1.00 16.99           N  
ATOM    486  CA  LYS A  52      67.976 158.051   9.010  1.00 17.90           C  
ATOM    487  C   LYS A  52      67.478 156.681   9.451  1.00 17.07           C  
ATOM    488  O   LYS A  52      67.675 155.702   8.735  1.00 16.52           O  
ATOM    489  CB  LYS A  52      68.913 158.707  10.039  1.00 20.03           C  
ATOM    490  CG  LYS A  52      70.224 157.956  10.186  1.00 22.77           C  
ATOM    491  CD  LYS A  52      71.384 158.846  10.587  1.00 26.72           C  
ATOM    492  CE  LYS A  52      71.417 159.144  12.062  1.00 28.53           C  
ATOM    493  NZ  LYS A  52      72.506 160.142  12.321  1.00 29.78           N1+
ATOM    494  HN  LYS A  52      66.694 159.224   7.641  0.00 99.00           H  
ATOM    495  HZ1 LYS A  52      72.490 160.836  11.605  0.00 99.00           H  
ATOM    496  HZ2 LYS A  52      72.353 160.568  13.211  0.00 99.00           H  
ATOM    497  HZ3 LYS A  52      73.386 159.671  12.317  0.00 99.00           H  
ATOM    498  N   TYR A  53      66.829 156.619  10.617  1.00 15.72           N  
ATOM    499  CA  TYR A  53      66.148 155.412  11.078  1.00 15.36           C  
ATOM    500  C   TYR A  53      64.943 155.837  11.901  1.00 14.58           C  
ATOM    501  O   TYR A  53      64.955 156.930  12.492  1.00 15.10           O  
ATOM    502  CB  TYR A  53      67.070 154.504  11.913  1.00 15.49           C  
ATOM    503  CG  TYR A  53      67.591 155.114  13.188  1.00 15.58           C  
ATOM    504  CD1 TYR A  53      66.863 155.043  14.375  1.00 15.43           C  
ATOM    505  CD2 TYR A  53      68.823 155.774  13.214  1.00 15.76           C  
ATOM    506  CE1 TYR A  53      67.336 155.599  15.545  1.00 15.54           C  
ATOM    507  CE2 TYR A  53      69.324 156.323  14.383  1.00 15.28           C  
ATOM    508  CZ  TYR A  53      68.575 156.256  15.544  1.00 15.71           C  
ATOM    509  OH  TYR A  53      69.055 156.779  16.711  1.00 15.91           O  
ATOM    510  HN  TYR A  53      66.851 157.507  11.167  0.00 99.00           H  
ATOM    511  HH  TYR A  53      68.306 157.210  17.215  0.00 99.00           H  
ATOM    512  N   VAL A  54      63.902 155.010  11.910  1.00 13.72           N  
ATOM    513  CA  VAL A  54      62.765 155.260  12.801  1.00 13.35           C  
ATOM    514  C   VAL A  54      62.064 153.964  13.127  1.00 12.95           C  
ATOM    515  O   VAL A  54      61.806 153.142  12.245  1.00 13.43           O  
ATOM    516  CB  VAL A  54      61.788 156.325  12.226  1.00 13.32           C  
ATOM    517  CG1 VAL A  54      61.193 155.932  10.871  1.00 13.50           C  
ATOM    518  CG2 VAL A  54      60.696 156.655  13.246  1.00 13.61           C  
ATOM    519  HN  VAL A  54      63.960 154.213  11.264  0.00 99.00           H  
ATOM    520  N   ASP A  55      61.796 153.771  14.415  1.00 13.42           N  
ATOM    521  CA  ASP A  55      60.989 152.664  14.880  1.00 13.09           C  
ATOM    522  C   ASP A  55      59.520 152.937  14.584  1.00 13.82           C  
ATOM    523  O   ASP A  55      58.951 153.889  15.122  1.00 13.40           O  
ATOM    524  CB  ASP A  55      61.172 152.449  16.375  1.00 13.29           C  
ATOM    525  CG  ASP A  55      62.502 151.812  16.717  1.00 13.48           C  
ATOM    526  OD1 ASP A  55      62.942 150.941  15.950  1.00 14.10           O  
ATOM    527  OD2 ASP A  55      63.078 152.160  17.767  1.00 13.29           O1-
ATOM    528  HN  ASP A  55      62.216 154.485  15.052  0.00 99.00           H  
ATOM    529  N   LEU A  56      58.936 152.126  13.709  1.00 13.50           N  
ATOM    530  CA  LEU A  56      57.502 152.182  13.431  1.00 13.75           C  
ATOM    531  C   LEU A  56      56.717 151.198  14.258  1.00 13.30           C  
ATOM    532  O   LEU A  56      55.480 151.282  14.284  1.00 12.60           O  
ATOM    533  CB  LEU A  56      57.238 151.922  11.951  1.00 14.75           C  
ATOM    534  CG  LEU A  56      57.894 152.906  10.977  1.00 15.57           C  
ATOM    535  CD1 LEU A  56      57.507 152.524   9.561  1.00 16.58           C  
ATOM    536  CD2 LEU A  56      57.454 154.321  11.271  1.00 16.50           C  
ATOM    537  HN  LEU A  56      59.581 151.453  13.243  0.00 99.00           H  
ATOM    538  N   GLY A  57      57.417 150.237  14.880  1.00 12.48           N  
ATOM    539  CA  GLY A  57      56.824 149.334  15.839  1.00 12.53           C  
ATOM    540  C   GLY A  57      57.341 149.600  17.224  1.00 12.52           C  
ATOM    541  O   GLY A  57      57.612 150.756  17.592  1.00 12.63           O  
ATOM    542  HN  GLY A  57      58.426 150.208  14.604  0.00 99.00           H  
ATOM    543  N   GLY A  58      57.542 148.531  17.986  1.00 12.08           N  
ATOM    544  CA  GLY A  58      58.020 148.662  19.356  1.00 12.06           C  
ATOM    545  C   GLY A  58      59.348 149.377  19.416  1.00 12.40           C  
ATOM    546  O   GLY A  58      60.205 149.152  18.573  1.00 12.01           O  
ATOM    547  HN  GLY A  58      57.335 147.623  17.534  0.00 99.00           H  
ATOM    548  N   SER A  59      59.496 150.267  20.388  1.00 12.50           N  
ATOM    549  CA  SER A  59      60.663 151.151  20.464  1.00 12.86           C  
ATOM    550  C   SER A  59      61.254 151.335  21.853  1.00 12.42           C  
ATOM    551  O   SER A  59      62.494 151.310  22.024  1.00 12.55           O  
ATOM    552  CB  SER A  59      60.278 152.515  19.902  1.00 13.94           C  
ATOM    553  OG  SER A  59      61.429 153.338  19.735  1.00 15.90           O  
ATOM    554  HN  SER A  59      58.723 150.287  21.085  0.00 99.00           H  
ATOM    555  HG  SER A  59      62.039 152.918  19.066  0.00 99.00           H  
ATOM    556  N   TYR A  60      60.410 151.572  22.845  1.00 11.76           N  
ATOM    557  CA  TYR A  60      60.873 152.017  24.151  1.00 12.24           C  
ATOM    558  C   TYR A  60      61.297 150.886  25.056  1.00 12.39           C  
ATOM    559  O   TYR A  60      60.682 149.821  25.083  1.00 12.56           O  
ATOM    560  CB  TYR A  60      59.816 152.868  24.872  1.00 12.70           C  
ATOM    561  CG  TYR A  60      59.384 154.027  24.020  1.00 12.78           C  
ATOM    562  CD1 TYR A  60      60.240 155.110  23.802  1.00 13.20           C  
ATOM    563  CD2 TYR A  60      58.165 154.002  23.333  1.00 13.39           C  
ATOM    564  CE1 TYR A  60      59.886 156.154  22.953  1.00 13.04           C  
ATOM    565  CE2 TYR A  60      57.808 155.039  22.476  1.00 13.08           C  
ATOM    566  CZ  TYR A  60      58.670 156.106  22.298  1.00 13.19           C  
ATOM    567  OH  TYR A  60      58.321 157.124  21.454  1.00 12.90           O  
ATOM    568  HN  TYR A  60      59.409 151.416  22.616  0.00 99.00           H  
ATOM    569  HH  TYR A  60      59.070 157.295  20.814  0.00 99.00           H  
ATOM    570  N   VAL A  61      62.379 151.135  25.784  1.00 12.24           N  
ATOM    571  CA  VAL A  61      62.803 150.269  26.856  1.00 12.30           C  
ATOM    572  C   VAL A  61      63.067 151.105  28.096  1.00 11.76           C  
ATOM    573  O   VAL A  61      63.257 152.314  28.004  1.00 11.89           O  
ATOM    574  CB  VAL A  61      64.033 149.423  26.488  1.00 12.93           C  
ATOM    575  CG1 VAL A  61      63.694 148.489  25.340  1.00 12.80           C  
ATOM    576  CG2 VAL A  61      65.227 150.315  26.146  1.00 13.24           C  
ATOM    577  HN  VAL A  61      62.888 152.008  25.510  0.00 99.00           H  
ATOM    578  N   GLY A  62      63.087 150.470  29.253  1.00 11.54           N  
ATOM    579  CA  GLY A  62      63.323 151.210  30.469  1.00 11.96           C  
ATOM    580  C   GLY A  62      63.703 150.385  31.668  1.00 12.62           C  
ATOM    581  O   GLY A  62      63.810 149.162  31.578  1.00 12.45           O  
ATOM    582  HN  GLY A  62      62.926 149.455  29.209  0.00 99.00           H  
ATOM    583  N   PRO A  63      63.922 151.061  32.800  1.00 13.08           N  
ATOM    584  CA  PRO A  63      64.299 150.364  34.022  1.00 13.10           C  
ATOM    585  C   PRO A  63      63.340 149.232  34.385  1.00 13.41           C  
ATOM    586  O   PRO A  63      62.107 149.342  34.211  1.00 13.33           O  
ATOM    587  CB  PRO A  63      64.267 151.468  35.092  1.00 13.46           C  
ATOM    588  CG  PRO A  63      63.517 152.582  34.489  1.00 13.43           C  
ATOM    589  CD  PRO A  63      63.827 152.512  33.028  1.00 13.31           C  
ATOM    590  N   THR A  64      63.944 148.177  34.914  1.00 13.44           N  
ATOM    591  CA  THR A  64      63.338 146.885  35.239  1.00 13.05           C  
ATOM    592  C   THR A  64      63.172 145.942  34.031  1.00 12.83           C  
ATOM    593  O   THR A  64      62.813 144.795  34.226  1.00 13.89           O  
ATOM    594  CB  THR A  64      62.036 146.950  36.077  1.00 13.60           C  
ATOM    595  CG2 THR A  64      62.159 147.925  37.263  1.00 13.66           C  
ATOM    596  OG1 THR A  64      60.914 147.304  35.250  1.00 13.28           O  
ATOM    597  HN  THR A  64      64.989 148.355  35.098  0.00 99.00           H  
ATOM    598  HG1 THR A  64      61.128 148.122  34.706  0.00 99.00           H  
ATOM    599  N   GLN A  65      63.475 146.395  32.817  1.00 12.18           N  
ATOM    600  CA  GLN A  65      63.397 145.544  31.631  1.00 12.01           C  
ATOM    601  C   GLN A  65      64.798 145.007  31.377  1.00 12.44           C  
ATOM    602  O   GLN A  65      65.430 145.315  30.378  1.00 12.81           O  
ATOM    603  CB  GLN A  65      62.882 146.328  30.432  1.00 11.80           C  
ATOM    604  CG  GLN A  65      61.483 146.888  30.643  1.00 11.40           C  
ATOM    605  CD  GLN A  65      60.959 147.647  29.447  1.00 11.41           C  
ATOM    606  NE2 GLN A  65      61.814 147.810  28.416  0.00 99.00           N  
ATOM    607  OE1 GLN A  65      59.796 148.051  29.417  0.00 99.00           O  
ATOM    608  HN  GLN A  65      63.768 147.392  32.786  0.00 99.00           H  
ATOM    609 1HE2 GLN A  65      61.525 148.296  27.580  0.00 99.00           H  
ATOM    610 2HE2 GLN A  65      62.753 147.433  28.507  0.00 99.00           H  
ATOM    611  N   ASN A  66      65.280 144.181  32.296  1.00 12.84           N  
ATOM    612  CA  ASN A  66      66.700 143.829  32.262  1.00 13.54           C  
ATOM    613  C   ASN A  66      67.075 142.803  31.215  1.00 14.11           C  
ATOM    614  O   ASN A  66      68.235 142.771  30.762  1.00 13.80           O  
ATOM    615  CB  ASN A  66      67.137 143.379  33.640  1.00 14.03           C  
ATOM    616  CG  ASN A  66      66.992 144.482  34.657  1.00 14.52           C  
ATOM    617  ND2 ASN A  66      66.265 144.211  35.742  0.00 99.00           N  
ATOM    618  OD1 ASN A  66      67.525 145.583  34.457  0.00 99.00           O  
ATOM    619  HN  ASN A  66      64.614 143.834  32.988  0.00 99.00           H  
ATOM    620 1HD2 ASN A  66      65.856 143.302  35.844  0.00 99.00           H  
ATOM    621 2HD2 ASN A  66      66.133 144.904  36.443  0.00 99.00           H  
ATOM    622  N   ARG A  67      66.107 141.985  30.788  1.00 14.25           N  
ATOM    623  CA  ARG A  67      66.387 140.966  29.783  1.00 14.60           C  
ATOM    624  C   ARG A  67      66.633 141.544  28.405  1.00 14.21           C  
ATOM    625  O   ARG A  67      67.609 141.177  27.754  1.00 15.20           O  
ATOM    626  CB  ARG A  67      65.269 139.923  29.724  1.00 15.67           C  
ATOM    627  CG  ARG A  67      65.120 139.170  31.024  1.00 16.84           C  
ATOM    628  CD  ARG A  67      64.062 138.080  30.971  1.00 18.30           C  
ATOM    629  NE  ARG A  67      64.074 137.377  32.256  1.00 19.25           N  
ATOM    630  CZ  ARG A  67      63.398 137.737  33.342  1.00 20.75           C  
ATOM    631  NH1 ARG A  67      62.580 138.796  33.344  1.00 21.35           N1+
ATOM    632  NH2 ARG A  67      63.549 137.034  34.466  1.00 21.21           N  
ATOM    633  HN  ARG A  67      65.184 142.137  31.217  0.00 99.00           H  
ATOM    634  HE  ARG A  67      64.650 136.542  32.322  0.00 99.00           H  
ATOM    635 1HH1 ARG A  67      62.457 139.322  32.504  0.00 99.00           H  
ATOM    636 2HH1 ARG A  67      62.101 139.053  34.178  0.00 99.00           H  
ATOM    637 1HH2 ARG A  67      64.151 136.236  34.478  0.00 99.00           H  
ATOM    638 2HH2 ARG A  67      63.060 137.306  35.293  0.00 99.00           H  
ATOM    639  N   ILE A  68      65.742 142.417  27.939  1.00 14.04           N  
ATOM    640  CA  ILE A  68      65.941 143.092  26.655  1.00 13.63           C  
ATOM    641  C   ILE A  68      67.199 143.961  26.691  1.00 13.12           C  
ATOM    642  O   ILE A  68      67.924 144.024  25.707  1.00 12.73           O  
ATOM    643  CB  ILE A  68      64.696 143.906  26.182  1.00 14.06           C  
ATOM    644  CG1 ILE A  68      64.903 144.465  24.768  1.00 13.86           C  
ATOM    645  CG2 ILE A  68      64.339 145.052  27.132  1.00 14.04           C  
ATOM    646  CD1 ILE A  68      65.012 143.424  23.673  1.00 14.46           C  
ATOM    647  HN  ILE A  68      64.920 142.572  28.545  0.00 99.00           H  
ATOM    648  N   LEU A  69      67.463 144.619  27.816  1.00 13.40           N  
ATOM    649  CA  LEU A  69      68.656 145.441  27.919  1.00 14.20           C  
ATOM    650  C   LEU A  69      69.941 144.596  27.806  1.00 14.55           C  
ATOM    651  O   LEU A  69      70.867 144.978  27.079  1.00 14.47           O  
ATOM    652  CB  LEU A  69      68.651 146.241  29.212  1.00 14.45           C  
ATOM    653  CG  LEU A  69      67.592 147.351  29.251  1.00 14.39           C  
ATOM    654  CD1 LEU A  69      67.485 147.875  30.669  1.00 14.38           C  
ATOM    655  CD2 LEU A  69      67.915 148.469  28.288  1.00 14.30           C  
ATOM    656  HN  LEU A  69      66.775 144.498  28.572  0.00 99.00           H  
ATOM    657  N   ARG A  70      69.955 143.450  28.495  1.00 14.91           N  
ATOM    658  CA  ARG A  70      71.101 142.527  28.465  1.00 14.95           C  
ATOM    659  C   ARG A  70      71.289 141.944  27.069  1.00 15.13           C  
ATOM    660  O   ARG A  70      72.407 141.909  26.559  1.00 14.66           O  
ATOM    661  CB  ARG A  70      70.966 141.427  29.543  1.00 15.30           C  
ATOM    662  CG  ARG A  70      71.989 140.283  29.477  1.00 15.57           C  
ATOM    663  CD  ARG A  70      71.512 139.085  28.667  1.00 15.88           C  
ATOM    664  NE  ARG A  70      70.300 138.525  29.246  1.00 15.96           N  
ATOM    665  CZ  ARG A  70      69.398 137.782  28.610  1.00 16.53           C  
ATOM    666  NH1 ARG A  70      69.543 137.430  27.334  1.00 17.42           N1+
ATOM    667  NH2 ARG A  70      68.332 137.365  29.274  1.00 16.83           N  
ATOM    668  HN  ARG A  70      69.094 143.268  29.050  0.00 99.00           H  
ATOM    669  HE  ARG A  70      70.122 138.718  30.233  0.00 99.00           H  
ATOM    670 1HH1 ARG A  70      70.365 137.713  26.837  0.00 99.00           H  
ATOM    671 2HH1 ARG A  70      68.841 136.889  26.880  0.00 99.00           H  
ATOM    672 1HH2 ARG A  70      68.215 137.586  30.243  0.00 99.00           H  
ATOM    673 2HH2 ARG A  70      67.631 136.819  28.806  0.00 99.00           H  
ATOM    674  N   LEU A  71      70.192 141.486  26.451  1.00 14.95           N  
ATOM    675  CA  LEU A  71      70.259 140.930  25.100  1.00 15.24           C  
ATOM    676  C   LEU A  71      70.792 141.955  24.126  1.00 15.17           C  
ATOM    677  O   LEU A  71      71.708 141.683  23.340  1.00 15.31           O  
ATOM    678  CB  LEU A  71      68.881 140.452  24.642  1.00 14.87           C  
ATOM    679  CG  LEU A  71      68.810 139.846  23.238  1.00 16.11           C  
ATOM    680  CD1 LEU A  71      69.813 138.704  23.011  1.00 16.80           C  
ATOM    681  CD2 LEU A  71      67.381 139.366  22.981  1.00 16.21           C  
ATOM    682  HN  LEU A  71      69.320 141.561  27.000  0.00 99.00           H  
ATOM    683  N   ALA A  72      70.201 143.145  24.151  1.00 15.01           N  
ATOM    684  CA  ALA A  72      70.618 144.209  23.262  1.00 15.54           C  
ATOM    685  C   ALA A  72      72.109 144.587  23.481  1.00 16.78           C  
ATOM    686  O   ALA A  72      72.853 144.785  22.523  1.00 16.15           O  
ATOM    687  CB  ALA A  72      69.738 145.428  23.473  1.00 15.02           C  
ATOM    688  HN  ALA A  72      69.437 143.237  24.847  0.00 99.00           H  
ATOM    689  N   LYS A  73      72.512 144.668  24.743  1.00 17.08           N  
ATOM    690  CA  LYS A  73      73.892 145.024  25.069  1.00 18.22           C  
ATOM    691  C   LYS A  73      74.869 143.981  24.514  1.00 17.38           C  
ATOM    692  O   LYS A  73      75.871 144.347  23.892  1.00 17.20           O  
ATOM    693  CB  LYS A  73      74.080 145.182  26.567  1.00 19.43           C  
ATOM    694  CG  LYS A  73      75.463 145.687  26.946  1.00 20.48           C  
ATOM    695  CD  LYS A  73      75.530 145.883  28.430  1.00 22.15           C  
ATOM    696  CE  LYS A  73      76.900 146.388  28.843  1.00 23.77           C  
ATOM    697  NZ  LYS A  73      76.862 146.605  30.309  1.00 25.74           N1+
ATOM    698  HN  LYS A  73      71.789 144.465  25.453  0.00 99.00           H  
ATOM    699  HZ1 LYS A  73      76.853 145.721  30.778  0.00 99.00           H  
ATOM    700  HZ2 LYS A  73      77.670 147.123  30.592  0.00 99.00           H  
ATOM    701  HZ3 LYS A  73      76.036 147.117  30.550  0.00 99.00           H  
ATOM    702  N   GLU A  74      74.538 142.709  24.693  1.00 18.57           N  
ATOM    703  CA  GLU A  74      75.346 141.607  24.175  1.00 19.19           C  
ATOM    704  C   GLU A  74      75.496 141.674  22.659  1.00 19.55           C  
ATOM    705  O   GLU A  74      76.572 141.353  22.129  1.00 20.20           O  
ATOM    706  CB  GLU A  74      74.761 140.260  24.593  1.00 19.97           C  
ATOM    707  CG  GLU A  74      75.691 139.106  24.285  1.00 21.70           C  
ATOM    708  CD  GLU A  74      75.087 137.772  24.594  1.00 22.17           C  
ATOM    709  OE1 GLU A  74      75.188 136.899  23.707  1.00 22.80           O  
ATOM    710  OE2 GLU A  74      74.540 137.609  25.711  1.00 23.49           O1-
ATOM    711  HN  GLU A  74      73.656 142.561  25.232  0.00 99.00           H  
ATOM    712  N   LEU A  75      74.447 142.123  21.966  1.00 17.60           N  
ATOM    713  CA  LEU A  75      74.482 142.296  20.525  1.00 17.62           C  
ATOM    714  C   LEU A  75      75.198 143.564  20.041  1.00 17.22           C  
ATOM    715  O   LEU A  75      75.273 143.805  18.836  1.00 18.96           O  
ATOM    716  CB  LEU A  75      73.053 142.252  19.973  1.00 17.66           C  
ATOM    717  CG  LEU A  75      72.287 140.950  20.220  1.00 17.36           C  
ATOM    718  CD1 LEU A  75      70.808 141.183  19.935  1.00 16.99           C  
ATOM    719  CD2 LEU A  75      72.853 139.825  19.365  1.00 17.52           C  
ATOM    720  HN  LEU A  75      73.609 142.337  22.550  0.00 99.00           H  
ATOM    721  N   GLY A  76      75.711 144.377  20.963  1.00 17.08           N  
ATOM    722  CA  GLY A  76      76.477 145.576  20.615  1.00 18.02           C  
ATOM    723  C   GLY A  76      75.647 146.840  20.488  1.00 19.06           C  
ATOM    724  O   GLY A  76      76.123 147.824  19.935  1.00 19.45           O  
ATOM    725  HN  GLY A  76      75.523 144.088  21.947  0.00 99.00           H  
ATOM    726  N   LEU A  77      74.411 146.825  21.006  1.00 18.86           N  
ATOM    727  CA  LEU A  77      73.526 147.992  20.917  1.00 19.36           C  
ATOM    728  C   LEU A  77      73.640 148.911  22.143  1.00 19.67           C  
ATOM    729  O   LEU A  77      74.039 148.484  23.237  1.00 20.39           O  
ATOM    730  CB  LEU A  77      72.070 147.543  20.730  1.00 19.24           C  
ATOM    731  CG  LEU A  77      71.804 146.655  19.519  1.00 19.16           C  
ATOM    732  CD1 LEU A  77      70.341 146.234  19.494  1.00 19.45           C  
ATOM    733  CD2 LEU A  77      72.192 147.349  18.228  1.00 19.48           C  
ATOM    734  HN  LEU A  77      74.142 145.937  21.463  0.00 99.00           H  
ATOM    735  N   GLU A  78      73.269 150.168  21.927  1.00 20.72           N  
ATOM    736  CA  GLU A  78      73.298 151.213  22.941  1.00 22.28           C  
ATOM    737  C   GLU A  78      71.905 151.835  23.035  1.00 19.44           C  
ATOM    738  O   GLU A  78      71.151 151.805  22.065  1.00 17.14           O  
ATOM    739  CB  GLU A  78      74.280 152.323  22.538  1.00 25.54           C  
ATOM    740  CG  GLU A  78      75.725 151.864  22.339  1.00 29.70           C  
ATOM    741  CD  GLU A  78      76.389 151.363  23.609  1.00 34.78           C  
ATOM    742  OE1 GLU A  78      75.953 151.744  24.718  1.00 39.73           O  
ATOM    743  OE2 GLU A  78      77.363 150.581  23.500  1.00 39.09           O1-
ATOM    744  HN  GLU A  78      72.946 150.349  20.938  0.00 99.00           H  
ATOM    745  N   THR A  79      71.602 152.420  24.189  1.00 19.25           N  
ATOM    746  CA  THR A  79      70.373 153.196  24.361  1.00 19.04           C  
ATOM    747  C   THR A  79      70.648 154.689  24.503  1.00 19.65           C  
ATOM    748  O   THR A  79      71.789 155.133  24.737  1.00 19.07           O  
ATOM    749  CB  THR A  79      69.538 152.720  25.569  1.00 19.13           C  
ATOM    750  CG2 THR A  79      69.287 151.206  25.499  1.00 19.02           C  
ATOM    751  OG1 THR A  79      70.184 153.049  26.807  1.00 19.44           O  
ATOM    752  HN  THR A  79      72.300 152.283  24.945  0.00 99.00           H  
ATOM    753  HG1 THR A  79      70.134 152.273  27.443  0.00 99.00           H  
ATOM    754  N   TYR A  80      69.590 155.473  24.340  1.00 18.69           N  
ATOM    755  CA  TYR A  80      69.618 156.874  24.723  1.00 17.93           C  
ATOM    756  C   TYR A  80      68.276 157.233  25.365  1.00 17.56           C  
ATOM    757  O   TYR A  80      67.273 156.551  25.152  1.00 16.58           O  
ATOM    758  CB  TYR A  80      69.925 157.769  23.522  1.00 18.08           C  
ATOM    759  CG  TYR A  80      68.790 157.891  22.547  1.00 18.43           C  
ATOM    760  CD1 TYR A  80      68.573 156.928  21.568  1.00 18.84           C  
ATOM    761  CD2 TYR A  80      67.894 158.955  22.637  1.00 18.98           C  
ATOM    762  CE1 TYR A  80      67.518 157.039  20.680  1.00 19.84           C  
ATOM    763  CE2 TYR A  80      66.843 159.076  21.759  1.00 19.58           C  
ATOM    764  CZ  TYR A  80      66.653 158.114  20.790  1.00 20.23           C  
ATOM    765  OH  TYR A  80      65.612 158.240  19.936  1.00 22.11           O  
ATOM    766  HN  TYR A  80      68.761 155.006  23.923  0.00 99.00           H  
ATOM    767  HH  TYR A  80      65.479 159.206  19.703  0.00 99.00           H  
ATOM    768  N   LYS A  81      68.274 158.304  26.142  1.00 16.92           N  
ATOM    769  CA  LYS A  81      67.066 158.718  26.849  1.00 17.14           C  
ATOM    770  C   LYS A  81      66.152 159.537  25.944  1.00 16.40           C  
ATOM    771  O   LYS A  81      66.590 160.468  25.270  1.00 16.18           O  
ATOM    772  CB  LYS A  81      67.413 159.531  28.089  1.00 18.90           C  
ATOM    773  CG  LYS A  81      68.101 158.721  29.163  1.00 21.34           C  
ATOM    774  CD  LYS A  81      68.496 159.650  30.301  1.00 24.41           C  
ATOM    775  CE  LYS A  81      68.759 158.892  31.582  1.00 27.20           C  
ATOM    776  NZ  LYS A  81      69.169 159.878  32.627  1.00 29.73           N1+
ATOM    777  HN  LYS A  81      69.175 158.809  26.204  0.00 99.00           H  
ATOM    778  HZ1 LYS A  81      69.314 159.400  33.491  0.00 99.00           H  
ATOM    779  HZ2 LYS A  81      70.015 160.326  32.343  0.00 99.00           H  
ATOM    780  HZ3 LYS A  81      68.448 160.560  32.736  0.00 99.00           H  
ATOM    781  N   VAL A  82      64.867 159.193  25.982  1.00 14.03           N  
ATOM    782  CA  VAL A  82      63.810 159.971  25.350  1.00 13.99           C  
ATOM    783  C   VAL A  82      63.786 161.343  26.040  1.00 13.35           C  
ATOM    784  O   VAL A  82      63.940 161.429  27.262  1.00 13.18           O  
ATOM    785  CB  VAL A  82      62.448 159.246  25.552  1.00 13.85           C  
ATOM    786  CG1 VAL A  82      61.263 160.104  25.119  1.00 14.28           C  
ATOM    787  CG2 VAL A  82      62.472 157.918  24.800  1.00 13.89           C  
ATOM    788  HN  VAL A  82      64.680 158.304  26.510  0.00 99.00           H  
ATOM    789  N   ASN A  83      63.585 162.406  25.268  1.00 13.36           N  
ATOM    790  CA  ASN A  83      63.620 163.739  25.848  1.00 13.58           C  
ATOM    791  C   ASN A  83      62.471 164.006  26.835  1.00 13.55           C  
ATOM    792  O   ASN A  83      61.302 164.012  26.452  1.00 13.39           O  
ATOM    793  CB  ASN A  83      63.622 164.817  24.781  1.00 13.73           C  
ATOM    794  CG  ASN A  83      63.790 166.192  25.387  1.00 14.13           C  
ATOM    795  ND2 ASN A  83      62.819 167.068  25.157  0.00 99.00           N  
ATOM    796  OD1 ASN A  83      64.761 166.437  26.111  0.00 99.00           O  
ATOM    797  HN  ASN A  83      63.411 162.210  24.276  0.00 99.00           H  
ATOM    798 1HD2 ASN A  83      62.025 166.796  24.609  0.00 99.00           H  
ATOM    799 2HD2 ASN A  83      62.878 167.992  25.527  0.00 99.00           H  
ATOM    800  N   GLU A  84      62.828 164.223  28.104  1.00 13.35           N  
ATOM    801  CA  GLU A  84      61.892 164.682  29.120  1.00 13.99           C  
ATOM    802  C   GLU A  84      62.499 165.810  29.967  1.00 14.13           C  
ATOM    803  O   GLU A  84      62.193 165.950  31.137  1.00 14.45           O  
ATOM    804  CB  GLU A  84      61.420 163.514  30.004  1.00 14.65           C  
ATOM    805  CG  GLU A  84      60.003 163.765  30.548  1.00 14.79           C  
ATOM    806  CD  GLU A  84      59.433 162.630  31.381  1.00 15.57           C  
ATOM    807  OE1 GLU A  84      60.208 161.952  32.090  1.00 15.79           O  
ATOM    808  OE2 GLU A  84      58.190 162.422  31.334  1.00 15.37           O1-
ATOM    809  HN  GLU A  84      63.838 164.034  28.300  0.00 99.00           H  
ATOM    810  N   VAL A  85      63.339 166.633  29.347  1.00 14.99           N  
ATOM    811  CA  VAL A  85      64.000 167.731  30.066  1.00 15.50           C  
ATOM    812  C   VAL A  85      62.990 168.813  30.429  1.00 14.79           C  
ATOM    813  O   VAL A  85      62.950 169.272  31.568  1.00 15.28           O  
ATOM    814  CB  VAL A  85      65.153 168.320  29.225  1.00 15.73           C  
ATOM    815  CG1 VAL A  85      65.747 169.557  29.890  1.00 16.53           C  
ATOM    816  CG2 VAL A  85      66.236 167.270  29.026  1.00 16.03           C  
ATOM    817  HN  VAL A  85      63.486 166.441  28.342  0.00 99.00           H  
ATOM    818  N   GLU A  86      62.171 169.197  29.464  1.00 14.01           N  
ATOM    819  CA  GLU A  86      61.223 170.302  29.634  1.00 14.19           C  
ATOM    820  C   GLU A  86      59.838 169.786  30.122  1.00 13.95           C  
ATOM    821  O   GLU A  86      59.726 168.635  30.520  1.00 13.90           O  
ATOM    822  CB  GLU A  86      61.144 171.087  28.330  1.00 14.35           C  
ATOM    823  CG  GLU A  86      62.496 171.566  27.786  1.00 15.20           C  
ATOM    824  CD  GLU A  86      63.220 170.563  26.888  1.00 15.82           C  
ATOM    825  OE1 GLU A  86      62.732 169.413  26.707  1.00 15.14           O  
ATOM    826  OE2 GLU A  86      64.312 170.916  26.379  1.00 16.92           O1-
ATOM    827  HN  GLU A  86      62.253 168.654  28.578  0.00 99.00           H  
ATOM    828  N   ARG A  87      58.812 170.639  30.110  1.00 13.40           N  
ATOM    829  CA  ARG A  87      57.520 170.310  30.710  1.00 13.43           C  
ATOM    830  C   ARG A  87      56.696 169.377  29.814  1.00 12.69           C  
ATOM    831  O   ARG A  87      56.724 169.494  28.581  1.00 12.64           O  
ATOM    832  CB  ARG A  87      56.712 171.571  30.997  1.00 14.09           C  
ATOM    833  CG  ARG A  87      57.408 172.544  31.956  1.00 15.48           C  
ATOM    834  CD  ARG A  87      56.703 173.883  32.011  1.00 15.69           C  
ATOM    835  NE  ARG A  87      56.665 174.531  30.713  1.00 16.05           N  
ATOM    836  CZ  ARG A  87      55.945 175.609  30.414  1.00 17.06           C  
ATOM    837  NH1 ARG A  87      55.138 176.168  31.327  1.00 18.39           N1+
ATOM    838  NH2 ARG A  87      56.004 176.114  29.201  1.00 17.04           N  
ATOM    839  HN  ARG A  87      59.010 171.548  29.643  0.00 99.00           H  
ATOM    840  HE  ARG A  87      57.232 174.133  29.971  0.00 99.00           H  
ATOM    841 1HH1 ARG A  87      55.086 175.791  32.247  0.00 99.00           H  
ATOM    842 2HH1 ARG A  87      54.591 176.967  31.077  0.00 99.00           H  
ATOM    843 1HH2 ARG A  87      56.603 175.702  28.508  0.00 99.00           H  
ATOM    844 2HH2 ARG A  87      55.452 176.916  28.958  0.00 99.00           H  
ATOM    845  N   LEU A  88      55.939 168.499  30.459  1.00 12.68           N  
ATOM    846  CA  LEU A  88      54.931 167.686  29.770  1.00 12.96           C  
ATOM    847  C   LEU A  88      53.690 168.556  29.595  1.00 12.86           C  
ATOM    848  O   LEU A  88      53.554 169.574  30.280  1.00 13.00           O  
ATOM    849  CB  LEU A  88      54.588 166.453  30.601  1.00 13.20           C  
ATOM    850  CG  LEU A  88      55.684 165.379  30.774  1.00 13.52           C  
ATOM    851  CD1 LEU A  88      56.910 165.864  31.547  1.00 14.01           C  
ATOM    852  CD2 LEU A  88      55.092 164.129  31.421  1.00 14.05           C  
ATOM    853  HN  LEU A  88      56.117 168.435  31.482  0.00 99.00           H  
ATOM    854  N   ILE A  89      52.786 168.174  28.697  1.00 12.36           N  
ATOM    855  CA  ILE A  89      51.502 168.894  28.524  1.00 12.76           C  
ATOM    856  C   ILE A  89      50.330 167.929  28.723  1.00 13.07           C  
ATOM    857  O   ILE A  89      50.307 166.854  28.122  1.00 13.06           O  
ATOM    858  CB  ILE A  89      51.391 169.545  27.116  1.00 12.93           C  
ATOM    859  CG1 ILE A  89      52.424 170.668  26.964  1.00 13.24           C  
ATOM    860  CG2 ILE A  89      49.988 170.093  26.864  1.00 13.56           C  
ATOM    861  CD1 ILE A  89      52.524 171.193  25.550  1.00 13.39           C  
ATOM    862  HN  ILE A  89      53.046 167.345  28.134  0.00 99.00           H  
ATOM    863  N   HIS A  90      49.369 168.324  29.555  1.00 12.55           N  
ATOM    864  CA  HIS A  90      48.060 167.670  29.600  1.00 12.62           C  
ATOM    865  C   HIS A  90      47.075 168.636  28.958  1.00 13.10           C  
ATOM    866  O   HIS A  90      46.911 169.773  29.433  1.00 12.48           O  
ATOM    867  CB  HIS A  90      47.665 167.354  31.045  1.00 13.05           C  
ATOM    868  CG  HIS A  90      46.440 166.501  31.169  1.00 13.47           C  
ATOM    869  CD2 HIS A  90      45.569 166.331  32.191  0.00 99.00           C  
ATOM    870  ND1 HIS A  90      45.996 165.689  30.144  0.00 99.00           N  
ATOM    871  CE1 HIS A  90      44.892 165.067  30.532  0.00 99.00           C  
ATOM    872  NE2 HIS A  90      44.612 165.439  31.768  0.00 99.00           N  
ATOM    873  HN  HIS A  90      49.624 169.129  30.164  0.00 99.00           H  
ATOM    874  HD1 HIS A  90      46.438 165.588  29.255  0.00 99.00           H  
ATOM    875  N   HIS A  91      46.458 168.203  27.863  1.00 12.87           N  
ATOM    876  CA  HIS A  91      45.511 169.014  27.120  1.00 13.64           C  
ATOM    877  C   HIS A  91      44.116 168.472  27.400  1.00 15.00           C  
ATOM    878  O   HIS A  91      43.819 167.319  27.071  1.00 13.56           O  
ATOM    879  CB  HIS A  91      45.834 168.956  25.634  1.00 13.07           C  
ATOM    880  CG  HIS A  91      47.179 168.400  25.326  1.00 12.99           C  
ATOM    881  CD2 HIS A  91      47.600 167.120  25.177  0.00 99.00           C  
ATOM    882  ND1 HIS A  91      48.295 169.197  25.179  0.00 99.00           N  
ATOM    883  CE1 HIS A  91      49.343 168.424  24.945  0.00 99.00           C  
ATOM    884  NE2 HIS A  91      48.954 167.160  24.955  0.00 99.00           N  
ATOM    885  HN  HIS A  91      46.715 167.226  27.585  0.00 99.00           H  
ATOM    886  HD1 HIS A  91      48.307 170.191  25.241  0.00 99.00           H  
ATOM    887  N   VAL A  92      43.296 169.299  28.051  1.00 15.90           N  
ATOM    888  CA  VAL A  92      41.962 168.901  28.517  1.00 18.41           C  
ATOM    889  C   VAL A  92      40.989 170.022  28.205  1.00 17.97           C  
ATOM    890  O   VAL A  92      41.304 171.202  28.434  1.00 17.16           O  
ATOM    891  CB  VAL A  92      41.918 168.570  30.034  1.00 21.17           C  
ATOM    892  CG1 VAL A  92      42.897 167.484  30.374  1.00 22.19           C  
ATOM    893  CG2 VAL A  92      42.232 169.741  30.925  1.00 23.70           C  
ATOM    894  HN  VAL A  92      43.684 170.258  28.202  0.00 99.00           H  
ATOM    895  N   LYS A  93      39.829 169.658  27.661  1.00 19.25           N  
ATOM    896  CA  LYS A  93      38.773 170.636  27.309  1.00 21.40           C  
ATOM    897  C   LYS A  93      39.306 171.831  26.488  1.00 20.17           C  
ATOM    898  O   LYS A  93      39.030 172.996  26.767  1.00 19.99           O  
ATOM    899  CB  LYS A  93      38.015 171.090  28.574  1.00 24.48           C  
ATOM    900  CG  LYS A  93      37.146 169.991  29.181  1.00 29.42           C  
ATOM    901  CD  LYS A  93      36.222 170.486  30.299  1.00 34.05           C  
ATOM    902  CE  LYS A  93      35.046 171.333  29.779  1.00 37.67           C  
ATOM    903  NZ  LYS A  93      33.831 171.330  30.667  1.00 39.90           N1+
ATOM    904  HN  LYS A  93      39.722 168.636  27.502  0.00 99.00           H  
ATOM    905  HZ1 LYS A  93      33.520 170.391  30.786  0.00 99.00           H  
ATOM    906  HZ2 LYS A  93      34.076 171.724  31.550  0.00 99.00           H  
ATOM    907  HZ3 LYS A  93      33.116 171.874  30.237  0.00 99.00           H  
ATOM    908  N   GLY A  94      40.103 171.521  25.480  1.00 18.50           N  
ATOM    909  CA  GLY A  94      40.584 172.519  24.562  1.00 17.79           C  
ATOM    910  C   GLY A  94      41.746 173.382  25.010  1.00 17.27           C  
ATOM    911  O   GLY A  94      42.129 174.261  24.243  1.00 17.94           O  
ATOM    912  HN  GLY A  94      40.345 170.508  25.414  0.00 99.00           H  
ATOM    913  N   LYS A  95      42.331 173.123  26.184  1.00 15.81           N  
ATOM    914  CA  LYS A  95      43.429 173.930  26.729  1.00 16.86           C  
ATOM    915  C   LYS A  95      44.591 173.065  27.213  1.00 15.33           C  
ATOM    916  O   LYS A  95      44.396 171.945  27.688  1.00 15.68           O  
ATOM    917  CB  LYS A  95      42.945 174.828  27.876  1.00 19.00           C  
ATOM    918  CG  LYS A  95      41.856 175.816  27.460  1.00 22.66           C  
ATOM    919  CD  LYS A  95      41.379 176.660  28.639  1.00 26.26           C  
ATOM    920  CE  LYS A  95      40.205 177.547  28.239  1.00 30.14           C  
ATOM    921  NZ  LYS A  95      39.720 178.399  29.372  1.00 33.91           N1+
ATOM    922  HN  LYS A  95      41.938 172.292  26.684  0.00 99.00           H  
ATOM    923  HZ1 LYS A  95      39.642 179.344  29.059  0.00 99.00           H  
ATOM    924  HZ2 LYS A  95      38.828 178.066  29.672  0.00 99.00           H  
ATOM    925  HZ3 LYS A  95      40.373 178.345  30.125  0.00 99.00           H  
ATOM    926  N   SER A  96      45.792 173.610  27.128  1.00 14.23           N  
ATOM    927  CA  SER A  96      47.000 172.903  27.548  1.00 13.85           C  
ATOM    928  C   SER A  96      47.461 173.353  28.928  1.00 14.60           C  
ATOM    929  O   SER A  96      47.508 174.562  29.220  1.00 15.11           O  
ATOM    930  CB  SER A  96      48.113 173.099  26.522  1.00 13.14           C  
ATOM    931  OG  SER A  96      47.797 172.437  25.310  1.00 12.52           O  
ATOM    932  HN  SER A  96      45.807 174.578  26.739  0.00 99.00           H  
ATOM    933  HG  SER A  96      48.513 172.616  24.636  0.00 99.00           H  
ATOM    934  N   TYR A  97      47.817 172.376  29.756  1.00 14.22           N  
ATOM    935  CA  TYR A  97      48.283 172.597  31.121  1.00 15.07           C  
ATOM    936  C   TYR A  97      49.636 171.921  31.285  1.00 14.68           C  
ATOM    937  O   TYR A  97      49.711 170.698  31.436  1.00 13.97           O  
ATOM    938  CB  TYR A  97      47.290 172.029  32.140  1.00 15.48           C  
ATOM    939  CG  TYR A  97      45.939 172.671  32.036  1.00 17.19           C  
ATOM    940  CD1 TYR A  97      45.632 173.833  32.746  1.00 18.94           C  
ATOM    941  CD2 TYR A  97      44.981 172.156  31.182  1.00 17.00           C  
ATOM    942  CE1 TYR A  97      44.375 174.435  32.631  1.00 19.64           C  
ATOM    943  CE2 TYR A  97      43.739 172.751  31.055  1.00 19.15           C  
ATOM    944  CZ  TYR A  97      43.441 173.891  31.778  1.00 19.65           C  
ATOM    945  OH  TYR A  97      42.192 174.439  31.610  1.00 21.33           O  
ATOM    946  HN  TYR A  97      47.732 171.413  29.337  0.00 99.00           H  
ATOM    947  HH  TYR A  97      41.712 173.946  30.887  0.00 99.00           H  
ATOM    948  N   PRO A  98      50.710 172.706  31.241  1.00 15.76           N  
ATOM    949  CA  PRO A  98      52.027 172.092  31.418  1.00 16.12           C  
ATOM    950  C   PRO A  98      52.255 171.601  32.838  1.00 15.94           C  
ATOM    951  O   PRO A  98      51.680 172.141  33.805  1.00 16.91           O  
ATOM    952  CB  PRO A  98      53.012 173.209  31.082  1.00 16.76           C  
ATOM    953  CG  PRO A  98      52.216 174.274  30.456  1.00 17.82           C  
ATOM    954  CD  PRO A  98      50.803 174.142  30.923  1.00 16.49           C  
ATOM    955  N   PHE A  99      53.063 170.564  32.955  1.00 15.61           N  
ATOM    956  CA  PHE A  99      53.375 169.987  34.253  1.00 15.53           C  
ATOM    957  C   PHE A  99      54.691 169.220  34.233  1.00 16.62           C  
ATOM    958  O   PHE A  99      55.290 168.997  33.168  1.00 16.81           O  
ATOM    959  CB  PHE A  99      52.234 169.079  34.729  1.00 14.78           C  
ATOM    960  CG  PHE A  99      52.102 167.791  33.957  1.00 14.32           C  
ATOM    961  CD1 PHE A  99      51.427 167.751  32.745  1.00 13.79           C  
ATOM    962  CD2 PHE A  99      52.637 166.612  34.451  1.00 14.05           C  
ATOM    963  CE1 PHE A  99      51.302 166.563  32.041  1.00 13.60           C  
ATOM    964  CE2 PHE A  99      52.516 165.418  33.749  1.00 14.07           C  
ATOM    965  CZ  PHE A  99      51.836 165.384  32.550  1.00 13.89           C  
ATOM    966  HN  PHE A  99      53.448 170.203  32.060  0.00 99.00           H  
ATOM    967  N   ARG A 100      55.114 168.844  35.437  1.00 17.66           N  
ATOM    968  CA  ARG A 100      56.260 167.969  35.662  1.00 20.62           C  
ATOM    969  C   ARG A 100      55.849 166.810  36.558  1.00 20.75           C  
ATOM    970  O   ARG A 100      54.855 166.891  37.288  1.00 21.12           O  
ATOM    971  CB  ARG A 100      57.417 168.759  36.276  1.00 23.32           C  
ATOM    972  CG  ARG A 100      58.014 169.736  35.276  1.00 27.20           C  
ATOM    973  CD  ARG A 100      59.092 170.585  35.904  1.00 32.11           C  
ATOM    974  NE  ARG A 100      59.573 171.627  35.001  1.00 35.33           N  
ATOM    975  CZ  ARG A 100      60.443 171.461  34.002  1.00 39.57           C  
ATOM    976  NH1 ARG A 100      60.952 170.264  33.710  1.00 41.52           N1+
ATOM    977  NH2 ARG A 100      60.796 172.521  33.270  1.00 42.26           N  
ATOM    978  HN  ARG A 100      54.541 169.239  36.229  0.00 99.00           H  
ATOM    979  HE  ARG A 100      59.214 172.570  35.144  0.00 99.00           H  
ATOM    980 1HH1 ARG A 100      60.666 169.463  34.234  0.00 99.00           H  
ATOM    981 2HH1 ARG A 100      61.615 170.169  32.970  0.00 99.00           H  
ATOM    982 1HH2 ARG A 100      60.398 173.415  33.461  0.00 99.00           H  
ATOM    983 2HH2 ARG A 100      61.461 172.414  32.531  0.00 99.00           H  
ATOM    984  N   GLY A 101      56.610 165.725  36.483  1.00 21.09           N  
ATOM    985  CA  GLY A 101      56.331 164.511  37.272  1.00 20.10           C  
ATOM    986  C   GLY A 101      55.531 163.654  36.326  1.00 20.07           C  
ATOM    987  O   GLY A 101      55.079 164.162  35.293  1.00 20.90           O  
ATOM    988  HN  GLY A 101      57.414 165.798  35.827  0.00 99.00           H  
ATOM    989  N   PRO A 102      55.386 162.353  36.632  1.00 17.59           N  
ATOM    990  CA  PRO A 102      54.763 161.473  35.650  1.00 17.09           C  
ATOM    991  C   PRO A 102      53.242 161.590  35.540  1.00 16.54           C  
ATOM    992  O   PRO A 102      52.690 161.396  34.441  1.00 15.44           O  
ATOM    993  CB  PRO A 102      55.167 160.075  36.135  1.00 17.07           C  
ATOM    994  CG  PRO A 102      55.405 160.237  37.600  1.00 17.54           C  
ATOM    995  CD  PRO A 102      56.025 161.595  37.726  1.00 17.82           C  
ATOM    996  N   PHE A 103      52.575 161.870  36.664  1.00 16.69           N  
ATOM    997  CA  PHE A 103      51.115 161.921  36.712  1.00 17.78           C  
ATOM    998  C   PHE A 103      50.606 163.327  36.405  1.00 18.21           C  
ATOM    999  O   PHE A 103      51.016 164.296  37.051  1.00 18.70           O  
ATOM   1000  CB  PHE A 103      50.584 161.490  38.073  1.00 17.92           C  
ATOM   1001  CG  PHE A 103      50.834 160.061  38.396  1.00 18.02           C  
ATOM   1002  CD1 PHE A 103      51.973 159.683  39.101  1.00 18.77           C  
ATOM   1003  CD2 PHE A 103      49.929 159.084  38.021  1.00 19.30           C  
ATOM   1004  CE1 PHE A 103      52.223 158.347  39.400  1.00 19.53           C  
ATOM   1005  CE2 PHE A 103      50.173 157.745  38.322  1.00 19.12           C  
ATOM   1006  CZ  PHE A 103      51.310 157.379  39.014  1.00 19.12           C  
ATOM   1007  HN  PHE A 103      53.180 162.046  37.492  0.00 99.00           H  
ATOM   1008  N   PRO A 104      49.697 163.445  35.420  1.00 18.66           N  
ATOM   1009  CA  PRO A 104      49.053 164.724  35.185  1.00 18.24           C  
ATOM   1010  C   PRO A 104      48.280 165.181  36.445  1.00 19.24           C  
ATOM   1011  O   PRO A 104      47.398 164.439  36.932  1.00 18.76           O  
ATOM   1012  CB  PRO A 104      48.097 164.430  34.021  1.00 18.15           C  
ATOM   1013  CG  PRO A 104      48.630 163.203  33.369  1.00 18.65           C  
ATOM   1014  CD  PRO A 104      49.250 162.405  34.466  1.00 18.61           C  
ATOM   1015  N   PRO A 105      48.631 166.361  36.985  1.00 18.61           N  
ATOM   1016  CA  PRO A 105      48.106 166.787  38.262  1.00 19.39           C  
ATOM   1017  C   PRO A 105      46.772 167.523  38.156  1.00 19.82           C  
ATOM   1018  O   PRO A 105      46.354 167.954  37.055  1.00 19.51           O  
ATOM   1019  CB  PRO A 105      49.184 167.741  38.768  1.00 19.16           C  
ATOM   1020  CG  PRO A 105      49.698 168.376  37.518  1.00 19.40           C  
ATOM   1021  CD  PRO A 105      49.669 167.286  36.492  1.00 19.08           C  
ATOM   1022  N   VAL A 106      46.122 167.659  39.304  1.00 19.95           N  
ATOM   1023  CA  VAL A 106      44.874 168.420  39.390  1.00 21.65           C  
ATOM   1024  C   VAL A 106      44.898 169.259  40.646  1.00 22.07           C  
ATOM   1025  O   VAL A 106      45.575 168.914  41.610  1.00 23.26           O  
ATOM   1026  CB  VAL A 106      43.612 167.529  39.414  1.00 22.89           C  
ATOM   1027  CG1 VAL A 106      43.428 166.801  38.084  1.00 23.95           C  
ATOM   1028  CG2 VAL A 106      43.651 166.560  40.576  1.00 22.63           C  
ATOM   1029  HN  VAL A 106      46.561 167.192  40.118  0.00 99.00           H  
ATOM   1030  N   TRP A 107      44.134 170.343  40.625  1.00 23.60           N  
ATOM   1031  CA  TRP A 107      44.096 171.298  41.734  1.00 25.46           C  
ATOM   1032  C   TRP A 107      42.840 171.190  42.571  1.00 24.08           C  
ATOM   1033  O   TRP A 107      42.895 171.384  43.770  1.00 24.56           O  
ATOM   1034  CB  TRP A 107      44.188 172.724  41.200  1.00 29.57           C  
ATOM   1035  CG  TRP A 107      45.555 173.093  40.835  1.00 34.70           C  
ATOM   1036  CD1 TRP A 107      46.154 172.925  39.623  1.00 36.85           C  
ATOM   1037  CD2 TRP A 107      46.530 173.692  41.697  1.00 38.88           C  
ATOM   1038  CE2 TRP A 107      47.706 173.867  40.933  1.00 41.05           C  
ATOM   1039  CE3 TRP A 107      46.521 174.102  43.040  1.00 40.52           C  
ATOM   1040  NE1 TRP A 107      47.451 173.389  39.673  1.00 40.36           N  
ATOM   1041  CZ2 TRP A 107      48.871 174.438  41.470  1.00 41.95           C  
ATOM   1042  CZ3 TRP A 107      47.677 174.675  43.573  1.00 41.23           C  
ATOM   1043  CH2 TRP A 107      48.836 174.835  42.789  1.00 41.38           C  
ATOM   1044  HN  TRP A 107      43.565 170.459  39.758  0.00 99.00           H  
ATOM   1045  HE1 TRP A 107      48.101 173.378  38.914  0.00 99.00           H  
ATOM   1046  N   ASN A 108      41.706 170.936  41.933  1.00 22.58           N  
ATOM   1047  CA  ASN A 108      40.453 170.803  42.650  1.00 22.54           C  
ATOM   1048  C   ASN A 108      40.579 169.687  43.714  1.00 22.50           C  
ATOM   1049  O   ASN A 108      40.874 168.540  43.382  1.00 20.74           O  
ATOM   1050  CB  ASN A 108      39.311 170.539  41.672  1.00 23.48           C  
ATOM   1051  CG  ASN A 108      37.978 170.307  42.373  1.00 25.04           C  
ATOM   1052  ND2 ASN A 108      36.915 170.796  41.776  0.00 99.00           N  
ATOM   1053  OD1 ASN A 108      37.913 169.678  43.432  0.00 99.00           O  
ATOM   1054  HN  ASN A 108      41.794 170.844  40.904  0.00 99.00           H  
ATOM   1055 1HD2 ASN A 108      36.998 171.286  40.904  0.00 99.00           H  
ATOM   1056 2HD2 ASN A 108      36.004 170.683  42.187  0.00 99.00           H  
ATOM   1057  N   PRO A 109      40.374 170.026  45.004  1.00 21.64           N  
ATOM   1058  CA  PRO A 109      40.575 169.055  46.065  1.00 21.60           C  
ATOM   1059  C   PRO A 109      39.782 167.748  45.918  1.00 20.56           C  
ATOM   1060  O   PRO A 109      40.323 166.699  46.229  1.00 20.41           O  
ATOM   1061  CB  PRO A 109      40.150 169.799  47.349  1.00 23.15           C  
ATOM   1062  CG  PRO A 109      39.855 171.184  46.970  1.00 22.93           C  
ATOM   1063  CD  PRO A 109      40.091 171.383  45.514  1.00 23.21           C  
ATOM   1064  N   ILE A 110      38.534 167.811  45.463  1.00 19.86           N  
ATOM   1065  CA  ILE A 110      37.729 166.594  45.286  1.00 20.47           C  
ATOM   1066  C   ILE A 110      38.302 165.756  44.144  1.00 19.57           C  
ATOM   1067  O   ILE A 110      38.442 164.535  44.260  1.00 18.23           O  
ATOM   1068  CB  ILE A 110      36.239 166.901  45.004  1.00 21.65           C  
ATOM   1069  CG1 ILE A 110      35.591 167.674  46.173  1.00 23.43           C  
ATOM   1070  CG2 ILE A 110      35.464 165.624  44.691  1.00 21.05           C  
ATOM   1071  CD1 ILE A 110      35.511 166.935  47.497  1.00 24.36           C  
ATOM   1072  HN  ILE A 110      38.188 168.759  45.250  0.00 99.00           H  
ATOM   1073  N   THR A 111      38.622 166.426  43.047  1.00 19.24           N  
ATOM   1074  CA  THR A 111      39.223 165.783  41.880  1.00 19.21           C  
ATOM   1075  C   THR A 111      40.583 165.194  42.245  1.00 18.81           C  
ATOM   1076  O   THR A 111      40.901 164.091  41.857  1.00 18.39           O  
ATOM   1077  CB  THR A 111      39.341 166.794  40.736  1.00 20.76           C  
ATOM   1078  CG2 THR A 111      39.757 166.132  39.458  1.00 20.62           C  
ATOM   1079  OG1 THR A 111      38.059 167.389  40.527  1.00 22.90           O  
ATOM   1080  HN  THR A 111      38.409 167.448  43.085  0.00 99.00           H  
ATOM   1081  HG1 THR A 111      37.855 168.049  41.259  0.00 99.00           H  
ATOM   1082  N   TYR A 112      41.345 165.909  43.066  1.00 19.16           N  
ATOM   1083  CA  TYR A 112      42.618 165.416  43.570  1.00 20.34           C  
ATOM   1084  C   TYR A 112      42.446 164.103  44.314  1.00 18.56           C  
ATOM   1085  O   TYR A 112      43.174 163.163  44.055  1.00 18.29           O  
ATOM   1086  CB  TYR A 112      43.278 166.453  44.484  1.00 22.82           C  
ATOM   1087  CG  TYR A 112      44.632 166.026  44.969  1.00 26.70           C  
ATOM   1088  CD1 TYR A 112      45.779 166.345  44.237  1.00 29.98           C  
ATOM   1089  CD2 TYR A 112      44.779 165.286  46.150  1.00 28.18           C  
ATOM   1090  CE1 TYR A 112      47.032 165.951  44.669  1.00 33.76           C  
ATOM   1091  CE2 TYR A 112      46.033 164.879  46.584  1.00 32.62           C  
ATOM   1092  CZ  TYR A 112      47.156 165.219  45.843  1.00 34.58           C  
ATOM   1093  OH  TYR A 112      48.414 164.840  46.254  1.00 41.33           O  
ATOM   1094  HN  TYR A 112      40.954 166.843  43.315  0.00 99.00           H  
ATOM   1095  HH  TYR A 112      48.333 164.076  46.892  0.00 99.00           H  
ATOM   1096  N   LEU A 113      41.479 164.030  45.229  1.00 16.98           N  
ATOM   1097  CA  LEU A 113      41.228 162.786  45.966  1.00 16.83           C  
ATOM   1098  C   LEU A 113      40.832 161.655  44.998  1.00 15.62           C  
ATOM   1099  O   LEU A 113      41.243 160.510  45.163  1.00 15.49           O  
ATOM   1100  CB  LEU A 113      40.113 162.952  46.988  1.00 17.38           C  
ATOM   1101  CG  LEU A 113      40.364 163.911  48.166  1.00 18.24           C  
ATOM   1102  CD1 LEU A 113      39.081 164.038  48.973  1.00 19.15           C  
ATOM   1103  CD2 LEU A 113      41.535 163.475  49.036  1.00 19.15           C  
ATOM   1104  HN  LEU A 113      40.939 164.897  45.371  0.00 99.00           H  
ATOM   1105  N   ASP A 114      40.014 161.994  44.013  1.00 14.99           N  
ATOM   1106  CA  ASP A 114      39.527 160.996  43.059  1.00 15.28           C  
ATOM   1107  C   ASP A 114      40.664 160.455  42.191  1.00 14.89           C  
ATOM   1108  O   ASP A 114      40.742 159.238  41.971  1.00 14.46           O  
ATOM   1109  CB  ASP A 114      38.425 161.580  42.174  1.00 14.89           C  
ATOM   1110  CG  ASP A 114      37.580 160.513  41.500  1.00 14.46           C  
ATOM   1111  OD1 ASP A 114      37.199 159.501  42.146  1.00 14.62           O  
ATOM   1112  OD2 ASP A 114      37.260 160.715  40.329  1.00 14.96           O1-
ATOM   1113  HN  ASP A 114      39.755 162.994  43.975  0.00 99.00           H  
ATOM   1114  N   HIS A 115      41.520 161.353  41.690  1.00 14.75           N  
ATOM   1115  CA  HIS A 115      42.699 160.922  40.899  1.00 14.83           C  
ATOM   1116  C   HIS A 115      43.637 160.084  41.753  1.00 14.60           C  
ATOM   1117  O   HIS A 115      44.076 159.006  41.341  1.00 13.93           O  
ATOM   1118  CB  HIS A 115      43.476 162.116  40.320  1.00 14.75           C  
ATOM   1119  CG  HIS A 115      42.875 162.703  39.083  1.00 14.88           C  
ATOM   1120  CD2 HIS A 115      41.665 163.271  38.846  0.00 99.00           C  
ATOM   1121  ND1 HIS A 115      43.559 162.749  37.891  0.00 99.00           N  
ATOM   1122  CE1 HIS A 115      42.803 163.326  36.972  0.00 99.00           C  
ATOM   1123  NE2 HIS A 115      41.646 163.647  37.525  0.00 99.00           N  
ATOM   1124  HN  HIS A 115      41.302 162.336  41.891  0.00 99.00           H  
ATOM   1125  HD1 HIS A 115      44.484 162.398  37.742  0.00 99.00           H  
ATOM   1126  N   ASN A 116      43.934 160.561  42.965  1.00 14.69           N  
ATOM   1127  CA  ASN A 116      44.839 159.833  43.839  1.00 15.29           C  
ATOM   1128  C   ASN A 116      44.312 158.434  44.111  1.00 14.82           C  
ATOM   1129  O   ASN A 116      45.064 157.463  44.068  1.00 14.60           O  
ATOM   1130  CB  ASN A 116      45.049 160.574  45.166  1.00 16.00           C  
ATOM   1131  CG  ASN A 116      45.965 159.821  46.103  1.00 16.28           C  
ATOM   1132  ND2 ASN A 116      45.403 159.332  47.196  0.00 99.00           N  
ATOM   1133  OD1 ASN A 116      47.175 159.715  45.862  0.00 99.00           O  
ATOM   1134  HN  ASN A 116      43.482 161.453  43.208  0.00 99.00           H  
ATOM   1135 1HD2 ASN A 116      44.426 159.461  47.366  0.00 99.00           H  
ATOM   1136 2HD2 ASN A 116      45.958 158.825  47.862  0.00 99.00           H  
ATOM   1137  N   ASN A 117      43.011 158.333  44.383  1.00 14.60           N  
ATOM   1138  CA  ASN A 117      42.385 157.058  44.678  1.00 14.46           C  
ATOM   1139  C   ASN A 117      42.349 156.159  43.448  1.00 14.09           C  
ATOM   1140  O   ASN A 117      42.483 154.941  43.571  1.00 14.49           O  
ATOM   1141  CB  ASN A 117      40.971 157.236  45.208  1.00 14.20           C  
ATOM   1142  CG  ASN A 117      40.310 155.913  45.564  1.00 14.50           C  
ATOM   1143  ND2 ASN A 117      39.330 155.518  44.781  0.00 99.00           N  
ATOM   1144  OD1 ASN A 117      40.676 155.256  46.561  0.00 99.00           O  
ATOM   1145  HN  ASN A 117      42.495 159.237  44.363  0.00 99.00           H  
ATOM   1146 1HD2 ASN A 117      39.055 156.076  43.992  0.00 99.00           H  
ATOM   1147 2HD2 ASN A 117      38.849 154.657  44.964  0.00 99.00           H  
ATOM   1148  N   PHE A 118      42.159 156.741  42.269  1.00 13.78           N  
ATOM   1149  CA  PHE A 118      42.108 155.926  41.055  1.00 14.14           C  
ATOM   1150  C   PHE A 118      43.421 155.156  40.872  1.00 13.40           C  
ATOM   1151  O   PHE A 118      43.405 153.946  40.761  1.00 13.33           O  
ATOM   1152  CB  PHE A 118      41.822 156.748  39.797  1.00 14.50           C  
ATOM   1153  CG  PHE A 118      42.161 155.997  38.551  1.00 15.17           C  
ATOM   1154  CD1 PHE A 118      41.416 154.886  38.208  1.00 15.73           C  
ATOM   1155  CD2 PHE A 118      43.280 156.309  37.812  1.00 15.55           C  
ATOM   1156  CE1 PHE A 118      41.753 154.110  37.115  1.00 15.46           C  
ATOM   1157  CE2 PHE A 118      43.612 155.543  36.690  1.00 16.66           C  
ATOM   1158  CZ  PHE A 118      42.848 154.442  36.350  1.00 15.75           C  
ATOM   1159  HN  PHE A 118      42.056 157.760  42.283  0.00 99.00           H  
ATOM   1160  N   TRP A 119      44.543 155.875  40.853  1.00 13.51           N  
ATOM   1161  CA  TRP A 119      45.828 155.245  40.621  1.00 13.49           C  
ATOM   1162  C   TRP A 119      46.178 154.278  41.758  1.00 13.70           C  
ATOM   1163  O   TRP A 119      46.646 153.147  41.533  1.00 13.47           O  
ATOM   1164  CB  TRP A 119      46.910 156.298  40.459  1.00 13.82           C  
ATOM   1165  CG  TRP A 119      46.715 157.226  39.287  1.00 14.14           C  
ATOM   1166  CD1 TRP A 119      46.395 158.553  39.332  1.00 14.07           C  
ATOM   1167  CD2 TRP A 119      46.868 156.902  37.895  1.00 14.03           C  
ATOM   1168  CE2 TRP A 119      46.625 158.085  37.161  1.00 14.14           C  
ATOM   1169  CE3 TRP A 119      47.196 155.735  37.202  1.00 14.09           C  
ATOM   1170  NE1 TRP A 119      46.347 159.077  38.065  1.00 14.39           N  
ATOM   1171  CZ2 TRP A 119      46.698 158.130  35.761  1.00 14.52           C  
ATOM   1172  CZ3 TRP A 119      47.267 155.772  35.821  1.00 14.19           C  
ATOM   1173  CH2 TRP A 119      47.025 156.959  35.109  1.00 14.64           C  
ATOM   1174  HN  TRP A 119      44.413 156.889  41.013  0.00 99.00           H  
ATOM   1175  HE1 TRP A 119      46.142 160.028  37.834  0.00 99.00           H  
ATOM   1176  N   ARG A 120      45.937 154.711  42.994  1.00 13.87           N  
ATOM   1177  CA  ARG A 120      46.179 153.874  44.164  1.00 13.83           C  
ATOM   1178  C   ARG A 120      45.420 152.557  44.071  1.00 13.92           C  
ATOM   1179  O   ARG A 120      45.965 151.482  44.334  1.00 13.40           O  
ATOM   1180  CB  ARG A 120      45.742 154.623  45.428  1.00 14.40           C  
ATOM   1181  CG  ARG A 120      46.088 153.925  46.710  1.00 15.38           C  
ATOM   1182  CD  ARG A 120      45.797 154.840  47.890  1.00 16.19           C  
ATOM   1183  NE  ARG A 120      44.376 155.163  47.983  1.00 17.20           N  
ATOM   1184  CZ  ARG A 120      43.879 156.175  48.700  1.00 18.29           C  
ATOM   1185  NH1 ARG A 120      44.671 156.978  49.411  1.00 18.43           N1+
ATOM   1186  NH2 ARG A 120      42.579 156.375  48.721  1.00 18.82           N  
ATOM   1187  HN  ARG A 120      45.568 155.681  43.050  0.00 99.00           H  
ATOM   1188  HE  ARG A 120      43.726 154.587  47.475  0.00 99.00           H  
ATOM   1189 1HH1 ARG A 120      45.660 156.840  49.397  0.00 99.00           H  
ATOM   1190 2HH1 ARG A 120      44.274 157.716  49.954  0.00 99.00           H  
ATOM   1191 1HH2 ARG A 120      41.965 155.788  48.188  0.00 99.00           H  
ATOM   1192 2HH2 ARG A 120      42.190 157.120  49.270  0.00 99.00           H  
ATOM   1193  N   THR A 121      44.151 152.648  43.678  1.00 13.48           N  
ATOM   1194  CA  THR A 121      43.284 151.484  43.616  1.00 13.90           C  
ATOM   1195  C   THR A 121      43.704 150.511  42.501  1.00 13.61           C  
ATOM   1196  O   THR A 121      43.678 149.295  42.704  1.00 13.65           O  
ATOM   1197  CB  THR A 121      41.803 151.893  43.501  1.00 15.03           C  
ATOM   1198  CG2 THR A 121      40.893 150.670  43.463  1.00 15.56           C  
ATOM   1199  OG1 THR A 121      41.458 152.705  44.637  1.00 14.61           O  
ATOM   1200  HN  THR A 121      43.844 153.609  43.425  0.00 99.00           H  
ATOM   1201  HG1 THR A 121      41.741 153.656  44.483  0.00 99.00           H  
ATOM   1202  N   MET A 122      44.144 151.033  41.360  1.00 13.59           N  
ATOM   1203  CA  MET A 122      44.687 150.169  40.318  1.00 14.28           C  
ATOM   1204  C   MET A 122      45.802 149.303  40.903  1.00 13.67           C  
ATOM   1205  O   MET A 122      45.854 148.100  40.680  1.00 13.27           O  
ATOM   1206  CB  MET A 122      45.253 150.989  39.151  1.00 15.80           C  
ATOM   1207  CG  MET A 122      44.237 151.763  38.333  1.00 16.95           C  
ATOM   1208  SD  MET A 122      43.072 150.708  37.455  1.00 19.47           S  
ATOM   1209  CE  MET A 122      41.688 150.665  38.552  1.00 18.91           C  
ATOM   1210  HN  MET A 122      44.072 152.056  41.282  0.00 99.00           H  
ATOM   1211  N   ASP A 123      46.681 149.924  41.683  1.00 13.45           N  
ATOM   1212  CA  ASP A 123      47.801 149.199  42.257  1.00 13.70           C  
ATOM   1213  C   ASP A 123      47.368 148.301  43.424  1.00 14.01           C  
ATOM   1214  O   ASP A 123      47.869 147.178  43.544  1.00 14.91           O  
ATOM   1215  CB  ASP A 123      48.901 150.175  42.680  1.00 13.66           C  
ATOM   1216  CG  ASP A 123      49.619 150.827  41.487  1.00 13.51           C  
ATOM   1217  OD1 ASP A 123      49.788 150.177  40.430  1.00 12.72           O  
ATOM   1218  OD2 ASP A 123      50.038 151.994  41.627  1.00 13.13           O1-
ATOM   1219  HN  ASP A 123      46.502 150.929  41.837  0.00 99.00           H  
ATOM   1220  N   ASP A 124      46.420 148.760  44.246  1.00 13.82           N  
ATOM   1221  CA  ASP A 124      45.899 147.934  45.350  1.00 14.78           C  
ATOM   1222  C   ASP A 124      45.313 146.624  44.804  1.00 13.94           C  
ATOM   1223  O   ASP A 124      45.618 145.526  45.278  1.00 14.25           O  
ATOM   1224  CB  ASP A 124      44.789 148.637  46.134  1.00 15.64           C  
ATOM   1225  CG  ASP A 124      45.262 149.821  46.942  1.00 17.03           C  
ATOM   1226  OD1 ASP A 124      46.475 150.012  47.175  1.00 17.97           O  
ATOM   1227  OD2 ASP A 124      44.367 150.570  47.366  1.00 18.24           O1-
ATOM   1228  HN  ASP A 124      46.090 149.717  44.048  0.00 99.00           H  
ATOM   1229  N   MET A 125      44.487 146.760  43.783  1.00 13.03           N  
ATOM   1230  CA  MET A 125      43.902 145.596  43.128  1.00 13.09           C  
ATOM   1231  C   MET A 125      44.972 144.726  42.500  1.00 12.49           C  
ATOM   1232  O   MET A 125      44.908 143.496  42.620  1.00 12.40           O  
ATOM   1233  CB  MET A 125      42.852 146.029  42.097  1.00 13.09           C  
ATOM   1234  CG  MET A 125      41.674 146.741  42.754  1.00 13.48           C  
ATOM   1235  SD  MET A 125      40.477 147.373  41.573  1.00 14.49           S  
ATOM   1236  CE  MET A 125      39.472 145.926  41.300  1.00 14.50           C  
ATOM   1237  HN  MET A 125      44.295 147.736  43.494  0.00 99.00           H  
ATOM   1238  N   GLY A 126      45.962 145.347  41.859  1.00 12.49           N  
ATOM   1239  CA  GLY A 126      47.062 144.610  41.241  1.00 13.64           C  
ATOM   1240  C   GLY A 126      47.799 143.706  42.226  1.00 14.50           C  
ATOM   1241  O   GLY A 126      48.218 142.596  41.872  1.00 14.38           O  
ATOM   1242  HN  GLY A 126      45.884 146.382  41.838  0.00 99.00           H  
ATOM   1243  N   ARG A 127      47.950 144.159  43.473  1.00 15.33           N  
ATOM   1244  CA  ARG A 127      48.706 143.373  44.468  1.00 16.72           C  
ATOM   1245  C   ARG A 127      47.994 142.071  44.848  1.00 16.28           C  
ATOM   1246  O   ARG A 127      48.623 141.145  45.358  1.00 16.98           O  
ATOM   1247  CB  ARG A 127      49.057 144.226  45.699  1.00 18.24           C  
ATOM   1248  CG  ARG A 127      50.116 145.285  45.387  1.00 19.84           C  
ATOM   1249  CD  ARG A 127      50.766 145.863  46.639  1.00 21.88           C  
ATOM   1250  NE  ARG A 127      49.760 146.536  47.424  1.00 23.16           N  
ATOM   1251  CZ  ARG A 127      49.325 147.780  47.225  1.00 23.68           C  
ATOM   1252  NH1 ARG A 127      49.840 148.569  46.285  1.00 23.76           N1+
ATOM   1253  NH2 ARG A 127      48.359 148.240  48.008  1.00 26.24           N  
ATOM   1254  HN  ARG A 127      47.513 145.065  43.674  0.00 99.00           H  
ATOM   1255  HE  ARG A 127      49.339 146.024  48.197  0.00 99.00           H  
ATOM   1256 1HH1 ARG A 127      50.564 148.216  45.691  0.00 99.00           H  
ATOM   1257 2HH1 ARG A 127      49.506 149.500  46.173  0.00 99.00           H  
ATOM   1258 1HH2 ARG A 127      47.952 147.666  48.715  0.00 99.00           H  
ATOM   1259 2HH2 ARG A 127      48.028 149.184  47.889  0.00 99.00           H  
ATOM   1260  N   GLU A 128      46.699 141.987  44.557  1.00 15.54           N  
ATOM   1261  CA  GLU A 128      45.924 140.767  44.728  1.00 15.58           C  
ATOM   1262  C   GLU A 128      46.112 139.721  43.635  1.00 14.57           C  
ATOM   1263  O   GLU A 128      45.659 138.581  43.797  1.00 14.73           O  
ATOM   1264  CB  GLU A 128      44.427 141.112  44.813  1.00 16.49           C  
ATOM   1265  CG  GLU A 128      44.065 142.062  45.942  1.00 18.24           C  
ATOM   1266  CD  GLU A 128      44.327 141.438  47.292  1.00 20.70           C  
ATOM   1267  OE1 GLU A 128      43.632 140.443  47.654  1.00 21.30           O  
ATOM   1268  OE2 GLU A 128      45.253 141.925  47.968  1.00 23.21           O1-
ATOM   1269  HN  GLU A 128      46.284 142.878  44.192  0.00 99.00           H  
ATOM   1270  N   ILE A 129      46.771 140.091  42.540  1.00 14.62           N  
ATOM   1271  CA  ILE A 129      46.798 139.291  41.318  1.00 14.49           C  
ATOM   1272  C   ILE A 129      48.191 138.703  41.090  1.00 14.53           C  
ATOM   1273  O   ILE A 129      49.132 139.445  40.802  1.00 15.63           O  
ATOM   1274  CB  ILE A 129      46.434 140.156  40.091  1.00 14.75           C  
ATOM   1275  CG1 ILE A 129      45.071 140.834  40.288  1.00 14.72           C  
ATOM   1276  CG2 ILE A 129      46.436 139.310  38.822  1.00 14.68           C  
ATOM   1277  CD1 ILE A 129      44.772 141.893  39.234  1.00 14.88           C  
ATOM   1278  HN  ILE A 129      47.270 141.008  42.629  0.00 99.00           H  
ATOM   1279  N   PRO A 130      48.327 137.367  41.179  1.00 14.29           N  
ATOM   1280  CA  PRO A 130      49.651 136.784  40.916  1.00 14.97           C  
ATOM   1281  C   PRO A 130      50.075 136.986  39.453  1.00 15.05           C  
ATOM   1282  O   PRO A 130      49.279 136.720  38.534  1.00 14.93           O  
ATOM   1283  CB  PRO A 130      49.456 135.290  41.271  1.00 15.12           C  
ATOM   1284  CG  PRO A 130      48.231 135.254  42.160  1.00 15.00           C  
ATOM   1285  CD  PRO A 130      47.356 136.367  41.645  1.00 14.32           C  
ATOM   1286  N   SER A 131      51.297 137.475  39.238  1.00 15.09           N  
ATOM   1287  CA  SER A 131      51.814 137.717  37.885  1.00 15.71           C  
ATOM   1288  C   SER A 131      51.819 136.479  37.006  1.00 15.87           C  
ATOM   1289  O   SER A 131      51.611 136.583  35.795  1.00 15.05           O  
ATOM   1290  CB  SER A 131      53.241 138.264  37.953  1.00 16.48           C  
ATOM   1291  OG  SER A 131      53.226 139.531  38.542  1.00 17.77           O  
ATOM   1292  HN  SER A 131      51.846 137.668  40.099  0.00 99.00           H  
ATOM   1293  HG  SER A 131      52.532 140.105  38.103  0.00 99.00           H  
ATOM   1294  N   ASP A 132      52.092 135.319  37.608  1.00 16.22           N  
ATOM   1295  CA  ASP A 132      52.150 134.076  36.844  1.00 17.07           C  
ATOM   1296  C   ASP A 132      50.842 133.308  36.801  1.00 16.27           C  
ATOM   1297  O   ASP A 132      50.790 132.252  36.201  1.00 16.86           O  
ATOM   1298  CB  ASP A 132      53.277 133.171  37.380  1.00 18.41           C  
ATOM   1299  CG  ASP A 132      53.067 132.741  38.814  1.00 21.10           C  
ATOM   1300  OD1 ASP A 132      52.173 133.270  39.506  1.00 23.37           O  
ATOM   1301  OD2 ASP A 132      53.826 131.864  39.266  1.00 24.37           O1-
ATOM   1302  HN  ASP A 132      52.251 135.379  38.625  0.00 99.00           H  
ATOM   1303  N   ALA A 133      49.792 133.818  37.432  1.00 16.21           N  
ATOM   1304  CA  ALA A 133      48.507 133.120  37.509  1.00 16.00           C  
ATOM   1305  C   ALA A 133      47.402 134.087  37.908  1.00 15.32           C  
ATOM   1306  O   ALA A 133      46.842 133.991  39.003  1.00 15.82           O  
ATOM   1307  CB  ALA A 133      48.588 131.962  38.500  1.00 17.57           C  
ATOM   1308  HN  ALA A 133      49.957 134.752  37.867  0.00 99.00           H  
ATOM   1309  N   PRO A 134      47.077 135.052  37.023  1.00 14.26           N  
ATOM   1310  CA  PRO A 134      46.081 136.053  37.431  1.00 14.20           C  
ATOM   1311  C   PRO A 134      44.702 135.495  37.810  1.00 13.94           C  
ATOM   1312  O   PRO A 134      44.006 136.085  38.621  1.00 13.79           O  
ATOM   1313  CB  PRO A 134      45.973 136.975  36.210  1.00 13.88           C  
ATOM   1314  CG  PRO A 134      46.595 136.224  35.066  1.00 13.75           C  
ATOM   1315  CD  PRO A 134      47.671 135.385  35.720  1.00 14.02           C  
ATOM   1316  N   TRP A 135      44.327 134.380  37.191  1.00 14.35           N  
ATOM   1317  CA  TRP A 135      43.091 133.655  37.487  1.00 15.37           C  
ATOM   1318  C   TRP A 135      43.027 133.125  38.939  1.00 16.60           C  
ATOM   1319  O   TRP A 135      41.968 132.689  39.390  1.00 16.87           O  
ATOM   1320  CB  TRP A 135      42.900 132.497  36.475  1.00 16.68           C  
ATOM   1321  CG  TRP A 135      44.079 131.598  36.395  1.00 17.22           C  
ATOM   1322  CD1 TRP A 135      44.364 130.551  37.220  1.00 18.42           C  
ATOM   1323  CD2 TRP A 135      45.184 131.711  35.489  1.00 18.10           C  
ATOM   1324  CE2 TRP A 135      46.101 130.687  35.821  1.00 18.27           C  
ATOM   1325  CE3 TRP A 135      45.495 132.587  34.431  1.00 17.94           C  
ATOM   1326  NE1 TRP A 135      45.575 129.993  36.875  1.00 18.80           N  
ATOM   1327  CZ2 TRP A 135      47.303 130.500  35.124  1.00 18.71           C  
ATOM   1328  CZ3 TRP A 135      46.691 132.396  33.739  1.00 18.42           C  
ATOM   1329  CH2 TRP A 135      47.577 131.358  34.093  1.00 18.20           C  
ATOM   1330  HN  TRP A 135      45.007 134.055  36.453  0.00 99.00           H  
ATOM   1331  HE1 TRP A 135      46.000 129.208  37.325  0.00 99.00           H  
ATOM   1332  N   LYS A 136      44.156 133.135  39.642  1.00 16.91           N  
ATOM   1333  CA  LYS A 136      44.202 132.795  41.070  1.00 18.85           C  
ATOM   1334  C   LYS A 136      43.917 133.943  42.030  1.00 17.75           C  
ATOM   1335  O   LYS A 136      43.859 133.742  43.240  1.00 16.60           O  
ATOM   1336  CB  LYS A 136      45.540 132.134  41.400  1.00 21.37           C  
ATOM   1337  CG  LYS A 136      45.658 130.772  40.720  1.00 24.81           C  
ATOM   1338  CD  LYS A 136      46.922 130.033  41.121  1.00 29.68           C  
ATOM   1339  CE  LYS A 136      46.705 128.523  41.106  1.00 33.32           C  
ATOM   1340  NZ  LYS A 136      47.988 127.780  40.960  1.00 36.28           N1+
ATOM   1341  HN  LYS A 136      45.004 133.404  39.097  0.00 99.00           H  
ATOM   1342  HZ1 LYS A 136      48.287 127.457  41.857  0.00 99.00           H  
ATOM   1343  HZ2 LYS A 136      47.850 126.999  40.351  0.00 99.00           H  
ATOM   1344  HZ3 LYS A 136      48.681 128.388  40.574  0.00 99.00           H  
ATOM   1345  N   ALA A 137      43.729 135.155  41.514  1.00 16.61           N  
ATOM   1346  CA  ALA A 137      43.332 136.273  42.370  1.00 16.39           C  
ATOM   1347  C   ALA A 137      42.045 135.905  43.143  1.00 16.27           C  
ATOM   1348  O   ALA A 137      41.163 135.231  42.598  1.00 15.09           O  
ATOM   1349  CB  ALA A 137      43.115 137.541  41.551  1.00 16.35           C  
ATOM   1350  HN  ALA A 137      43.881 135.233  40.499  0.00 99.00           H  
ATOM   1351  N   PRO A 138      41.937 136.338  44.414  1.00 16.92           N  
ATOM   1352  CA  PRO A 138      40.745 135.955  45.183  1.00 16.59           C  
ATOM   1353  C   PRO A 138      39.412 136.328  44.536  1.00 16.77           C  
ATOM   1354  O   PRO A 138      38.460 135.572  44.655  1.00 16.38           O  
ATOM   1355  CB  PRO A 138      40.932 136.695  46.513  1.00 17.82           C  
ATOM   1356  CG  PRO A 138      42.403 136.785  46.669  1.00 18.07           C  
ATOM   1357  CD  PRO A 138      42.950 136.976  45.266  1.00 17.95           C  
ATOM   1358  N   LEU A 139      39.350 137.467  43.853  1.00 15.16           N  
ATOM   1359  CA  LEU A 139      38.120 137.920  43.198  1.00 15.47           C  
ATOM   1360  C   LEU A 139      38.274 137.856  41.676  1.00 14.77           C  
ATOM   1361  O   LEU A 139      37.720 138.680  40.953  1.00 15.00           O  
ATOM   1362  CB  LEU A 139      37.791 139.333  43.655  1.00 16.46           C  
ATOM   1363  CG  LEU A 139      37.602 139.472  45.181  1.00 17.57           C  
ATOM   1364  CD1 LEU A 139      37.475 140.926  45.549  1.00 18.39           C  
ATOM   1365  CD2 LEU A 139      36.402 138.689  45.680  1.00 18.67           C  
ATOM   1366  HN  LEU A 139      40.241 138.006  43.823  0.00 99.00           H  
ATOM   1367  N   ALA A 140      39.006 136.855  41.205  1.00 14.86           N  
ATOM   1368  CA  ALA A 140      39.333 136.758  39.797  1.00 14.76           C  
ATOM   1369  C   ALA A 140      38.075 136.753  38.950  1.00 15.64           C  
ATOM   1370  O   ALA A 140      37.998 137.461  37.943  1.00 13.74           O  
ATOM   1371  CB  ALA A 140      40.151 135.510  39.518  1.00 14.49           C  
ATOM   1372  HN  ALA A 140      39.315 136.166  41.918  0.00 99.00           H  
ATOM   1373  N   GLU A 141      37.098 135.943  39.345  1.00 16.65           N  
ATOM   1374  CA  GLU A 141      35.888 135.801  38.560  1.00 18.73           C  
ATOM   1375  C   GLU A 141      35.109 137.113  38.511  1.00 17.94           C  
ATOM   1376  O   GLU A 141      34.761 137.600  37.431  1.00 16.34           O  
ATOM   1377  CB  GLU A 141      35.032 134.676  39.139  1.00 22.52           C  
ATOM   1378  CG  GLU A 141      33.754 134.383  38.365  1.00 27.03           C  
ATOM   1379  CD  GLU A 141      32.956 133.258  39.004  1.00 31.36           C  
ATOM   1380  OE1 GLU A 141      33.563 132.224  39.357  1.00 35.51           O  
ATOM   1381  OE2 GLU A 141      31.724 133.410  39.157  1.00 38.01           O1-
ATOM   1382  HN  GLU A 141      37.275 135.442  40.232  0.00 99.00           H  
ATOM   1383  N   GLU A 142      34.847 137.694  39.676  1.00 17.65           N  
ATOM   1384  CA  GLU A 142      34.192 138.992  39.749  1.00 18.62           C  
ATOM   1385  C   GLU A 142      34.902 140.045  38.887  1.00 16.15           C  
ATOM   1386  O   GLU A 142      34.249 140.777  38.131  1.00 15.75           O  
ATOM   1387  CB  GLU A 142      34.135 139.490  41.191  1.00 22.62           C  
ATOM   1388  CG  GLU A 142      33.463 140.845  41.335  1.00 27.30           C  
ATOM   1389  CD  GLU A 142      33.554 141.400  42.741  1.00 30.83           C  
ATOM   1390  OE1 GLU A 142      33.728 142.633  42.873  1.00 36.57           O  
ATOM   1391  OE2 GLU A 142      33.462 140.600  43.691  1.00 34.93           O1-
ATOM   1392  HN  GLU A 142      35.145 137.153  40.511  0.00 99.00           H  
ATOM   1393  N   TRP A 143      36.226 140.121  38.988  1.00 13.39           N  
ATOM   1394  CA  TRP A 143      36.951 141.141  38.226  1.00 12.87           C  
ATOM   1395  C   TRP A 143      37.022 140.810  36.734  1.00 11.97           C  
ATOM   1396  O   TRP A 143      37.016 141.720  35.903  1.00 11.24           O  
ATOM   1397  CB  TRP A 143      38.345 141.345  38.786  1.00 12.87           C  
ATOM   1398  CG  TRP A 143      38.348 141.894  40.167  1.00 12.37           C  
ATOM   1399  CD1 TRP A 143      37.283 142.367  40.893  1.00 12.53           C  
ATOM   1400  CD2 TRP A 143      39.504 142.092  40.981  1.00 12.79           C  
ATOM   1401  CE2 TRP A 143      39.072 142.655  42.195  1.00 12.78           C  
ATOM   1402  CE3 TRP A 143      40.868 141.833  40.801  1.00 13.19           C  
ATOM   1403  NE1 TRP A 143      37.716 142.814  42.118  1.00 12.92           N  
ATOM   1404  CZ2 TRP A 143      39.968 142.985  43.229  1.00 13.21           C  
ATOM   1405  CZ3 TRP A 143      41.751 142.137  41.839  1.00 13.17           C  
ATOM   1406  CH2 TRP A 143      41.296 142.713  43.023  1.00 13.11           C  
ATOM   1407  HN  TRP A 143      36.669 139.442  39.611  0.00 99.00           H  
ATOM   1408  HE1 TRP A 143      37.135 143.193  42.838  0.00 99.00           H  
ATOM   1409  N   ASP A 144      37.070 139.527  36.389  1.00 12.02           N  
ATOM   1410  CA  ASP A 144      37.148 139.134  34.982  1.00 12.26           C  
ATOM   1411  C   ASP A 144      35.810 139.279  34.265  1.00 12.84           C  
ATOM   1412  O   ASP A 144      35.790 139.366  33.044  1.00 13.69           O  
ATOM   1413  CB  ASP A 144      37.625 137.678  34.851  1.00 12.12           C  
ATOM   1414  CG  ASP A 144      38.213 137.367  33.490  1.00 12.35           C  
ATOM   1415  OD1 ASP A 144      38.900 138.241  32.904  1.00 12.94           O  
ATOM   1416  OD2 ASP A 144      38.023 136.220  33.044  1.00 12.13           O1-
ATOM   1417  HN  ASP A 144      37.047 138.857  37.172  0.00 99.00           H  
ATOM   1418  N   ASN A 145      34.720 139.299  35.027  1.00 12.61           N  
ATOM   1419  CA  ASN A 145      33.372 139.406  34.471  1.00 13.19           C  
ATOM   1420  C   ASN A 145      32.882 140.841  34.309  1.00 13.53           C  
ATOM   1421  O   ASN A 145      31.716 141.050  33.996  1.00 14.52           O  
ATOM   1422  CB  ASN A 145      32.390 138.615  35.341  1.00 14.18           C  
ATOM   1423  CG  ASN A 145      32.626 137.119  35.300  1.00 14.50           C  
ATOM   1424  ND2 ASN A 145      33.511 136.717  34.396  0.00 99.00           N  
ATOM   1425  OD1 ASN A 145      32.017 136.331  36.030  0.00 99.00           O  
ATOM   1426  HN  ASN A 145      34.908 139.232  36.052  0.00 99.00           H  
ATOM   1427 1HD2 ASN A 145      33.979 137.367  33.804  0.00 99.00           H  
ATOM   1428 2HD2 ASN A 145      33.716 135.734  34.306  0.00 99.00           H  
ATOM   1429  N   MET A 146      33.751 141.824  34.551  1.00 13.18           N  
ATOM   1430  CA  MET A 146      33.454 143.206  34.253  1.00 14.30           C  
ATOM   1431  C   MET A 146      34.507 143.748  33.295  1.00 13.45           C  
ATOM   1432  O   MET A 146      35.650 143.289  33.275  1.00 12.69           O  
ATOM   1433  CB  MET A 146      33.362 144.070  35.526  1.00 17.59           C  
ATOM   1434  CG  MET A 146      34.607 144.126  36.367  1.00 20.02           C  
ATOM   1435  SD  MET A 146      34.305 145.121  37.869  1.00 25.92           S  
ATOM   1436  CE  MET A 146      33.412 143.953  38.853  1.00 27.11           C  
ATOM   1437  HN  MET A 146      34.652 141.503  34.970  0.00 99.00           H  
ATOM   1438  N   THR A 147      34.097 144.732  32.505  1.00 12.00           N  
ATOM   1439  CA  THR A 147      35.023 145.439  31.642  1.00 11.68           C  
ATOM   1440  C   THR A 147      35.730 146.524  32.440  1.00 10.98           C  
ATOM   1441  O   THR A 147      35.301 146.902  33.537  1.00 10.80           O  
ATOM   1442  CB  THR A 147      34.302 146.088  30.464  1.00 11.73           C  
ATOM   1443  CG2 THR A 147      33.542 145.053  29.656  1.00 11.85           C  
ATOM   1444  OG1 THR A 147      33.410 147.093  30.947  1.00 11.90           O  
ATOM   1445  HN  THR A 147      33.083 144.943  32.560  0.00 99.00           H  
ATOM   1446  HG1 THR A 147      32.555 146.676  31.277  0.00 99.00           H  
ATOM   1447  N   MET A 148      36.803 147.054  31.885  1.00 10.60           N  
ATOM   1448  CA  MET A 148      37.399 148.262  32.485  1.00 10.91           C  
ATOM   1449  C   MET A 148      36.441 149.439  32.507  1.00 11.20           C  
ATOM   1450  O   MET A 148      36.506 150.249  33.435  1.00 11.76           O  
ATOM   1451  CB  MET A 148      38.723 148.652  31.826  1.00 10.98           C  
ATOM   1452  CG  MET A 148      39.916 147.869  32.358  1.00 11.11           C  
ATOM   1453  SD  MET A 148      40.203 148.026  34.137  1.00 11.89           S  
ATOM   1454  CE  MET A 148      40.523 149.773  34.254  1.00 12.29           C  
ATOM   1455  HN  MET A 148      37.170 146.590  31.055  0.00 99.00           H  
ATOM   1456  N   LYS A 149      35.536 149.530  31.540  1.00 11.35           N  
ATOM   1457  CA  LYS A 149      34.545 150.614  31.542  1.00 12.41           C  
ATOM   1458  C   LYS A 149      33.704 150.542  32.826  1.00 12.77           C  
ATOM   1459  O   LYS A 149      33.509 151.541  33.516  1.00 12.81           O  
ATOM   1460  CB  LYS A 149      33.636 150.569  30.315  1.00 13.53           C  
ATOM   1461  CG  LYS A 149      32.636 151.736  30.220  1.00 15.33           C  
ATOM   1462  CD  LYS A 149      31.337 151.283  29.555  1.00 18.07           C  
ATOM   1463  CE  LYS A 149      30.424 150.512  30.538  1.00 20.31           C  
ATOM   1464  NZ  LYS A 149      29.164 149.971  29.919  1.00 21.34           N1+
ATOM   1465  HN  LYS A 149      35.585 148.802  30.814  0.00 99.00           H  
ATOM   1466  HZ1 LYS A 149      28.882 149.156  30.419  0.00 99.00           H  
ATOM   1467  HZ2 LYS A 149      28.452 150.667  29.974  0.00 99.00           H  
ATOM   1468  HZ3 LYS A 149      29.344 149.742  28.966  0.00 99.00           H  
ATOM   1469  N   GLU A 150      33.225 149.342  33.147  1.00 12.66           N  
ATOM   1470  CA  GLU A 150      32.430 149.136  34.353  1.00 13.41           C  
ATOM   1471  C   GLU A 150      33.216 149.490  35.589  1.00 13.22           C  
ATOM   1472  O   GLU A 150      32.673 150.111  36.492  1.00 13.23           O  
ATOM   1473  CB  GLU A 150      31.986 147.683  34.482  1.00 14.88           C  
ATOM   1474  CG  GLU A 150      31.057 147.229  33.394  1.00 16.21           C  
ATOM   1475  CD  GLU A 150      30.709 145.759  33.553  1.00 18.11           C  
ATOM   1476  OE1 GLU A 150      30.085 145.448  34.610  1.00 17.97           O  
ATOM   1477  OE2 GLU A 150      31.109 144.940  32.659  1.00 15.68           O1-
ATOM   1478  HN  GLU A 150      33.462 148.584  32.480  0.00 99.00           H  
ATOM   1479  N   LEU A 151      34.486 149.091  35.644  1.00 12.47           N  
ATOM   1480  CA  LEU A 151      35.300 149.376  36.811  1.00 12.91           C  
ATOM   1481  C   LEU A 151      35.508 150.881  36.994  1.00 12.92           C  
ATOM   1482  O   LEU A 151      35.316 151.387  38.106  1.00 13.41           O  
ATOM   1483  CB  LEU A 151      36.642 148.658  36.760  1.00 13.09           C  
ATOM   1484  CG  LEU A 151      37.585 148.921  37.935  1.00 12.67           C  
ATOM   1485  CD1 LEU A 151      36.941 148.547  39.260  1.00 13.38           C  
ATOM   1486  CD2 LEU A 151      38.871 148.147  37.735  1.00 13.00           C  
ATOM   1487  HN  LEU A 151      34.822 148.581  34.812  0.00 99.00           H  
ATOM   1488  N   LEU A 152      35.846 151.588  35.916  1.00 12.60           N  
ATOM   1489  CA  LEU A 152      36.022 153.045  35.978  1.00 13.05           C  
ATOM   1490  C   LEU A 152      34.741 153.773  36.359  1.00 14.01           C  
ATOM   1491  O   LEU A 152      34.774 154.741  37.139  1.00 13.24           O  
ATOM   1492  CB  LEU A 152      36.568 153.620  34.663  1.00 13.19           C  
ATOM   1493  CG  LEU A 152      37.931 153.118  34.206  1.00 13.95           C  
ATOM   1494  CD1 LEU A 152      38.356 153.848  32.929  1.00 14.26           C  
ATOM   1495  CD2 LEU A 152      38.970 153.242  35.309  1.00 13.53           C  
ATOM   1496  HN  LEU A 152      35.971 151.035  35.050  0.00 99.00           H  
ATOM   1497  N   ASP A 153      33.612 153.305  35.833  1.00 14.84           N  
ATOM   1498  CA  ASP A 153      32.306 153.853  36.209  1.00 16.38           C  
ATOM   1499  C   ASP A 153      32.045 153.741  37.724  1.00 17.38           C  
ATOM   1500  O   ASP A 153      31.482 154.655  38.326  1.00 18.01           O  
ATOM   1501  CB  ASP A 153      31.172 153.151  35.441  1.00 17.41           C  
ATOM   1502  CG  ASP A 153      31.050 153.605  33.983  1.00 19.03           C  
ATOM   1503  OD1 ASP A 153      31.698 154.590  33.557  1.00 18.82           O  
ATOM   1504  OD2 ASP A 153      30.289 152.952  33.242  1.00 20.30           O1-
ATOM   1505  HN  ASP A 153      33.733 152.536  35.149  0.00 99.00           H  
ATOM   1506  N   LYS A 154      32.451 152.633  38.331  1.00 18.28           N  
ATOM   1507  CA  LYS A 154      32.333 152.451  39.780  1.00 20.12           C  
ATOM   1508  C   LYS A 154      33.351 153.286  40.561  1.00 19.43           C  
ATOM   1509  O   LYS A 154      33.037 153.842  41.610  1.00 20.29           O  
ATOM   1510  CB  LYS A 154      32.553 150.982  40.166  1.00 23.71           C  
ATOM   1511  CG  LYS A 154      31.496 150.038  39.652  1.00 28.68           C  
ATOM   1512  CD  LYS A 154      31.691 148.642  40.213  1.00 32.06           C  
ATOM   1513  CE  LYS A 154      30.761 147.644  39.538  1.00 35.56           C  
ATOM   1514  NZ  LYS A 154      30.711 146.373  40.324  1.00 39.50           N1+
ATOM   1515  HN  LYS A 154      32.856 151.911  37.700  0.00 99.00           H  
ATOM   1516  HZ1 LYS A 154      31.640 146.030  40.452  0.00 99.00           H  
ATOM   1517  HZ2 LYS A 154      30.292 146.553  41.213  0.00 99.00           H  
ATOM   1518  HZ3 LYS A 154      30.168 145.699  39.826  0.00 99.00           H  
ATOM   1519  N   LEU A 155      34.581 153.332  40.061  1.00 17.88           N  
ATOM   1520  CA  LEU A 155      35.713 153.911  40.803  1.00 18.58           C  
ATOM   1521  C   LEU A 155      35.828 155.424  40.751  1.00 17.28           C  
ATOM   1522  O   LEU A 155      36.235 156.049  41.745  1.00 16.14           O  
ATOM   1523  CB  LEU A 155      37.041 153.382  40.247  1.00 20.43           C  
ATOM   1524  CG  LEU A 155      37.866 152.440  41.079  1.00 23.09           C  
ATOM   1525  CD1 LEU A 155      39.115 152.050  40.279  1.00 22.68           C  
ATOM   1526  CD2 LEU A 155      38.240 153.137  42.385  1.00 23.16           C  
ATOM   1527  HN  LEU A 155      34.681 152.928  39.107  0.00 99.00           H  
ATOM   1528  N   CYS A 156      35.552 155.996  39.584  1.00 16.95           N  
ATOM   1529  CA  CYS A 156      35.832 157.412  39.320  1.00 16.46           C  
ATOM   1530  C   CYS A 156      34.616 158.239  39.638  1.00 16.86           C  
ATOM   1531  O   CYS A 156      33.591 158.108  38.977  1.00 16.46           O  
ATOM   1532  CB  CYS A 156      36.250 157.638  37.873  1.00 17.02           C  
ATOM   1533  SG  CYS A 156      37.768 156.753  37.454  1.00 17.05           S  
ATOM   1534  HN  CYS A 156      35.123 155.362  38.879  0.00 99.00           H  
ATOM   1535  HG  CYS A 156      38.331 157.322  36.854  0.00 99.00           H  
ATOM   1536  N   TRP A 157      34.725 159.045  40.693  1.00 16.53           N  
ATOM   1537  CA  TRP A 157      33.655 159.944  41.109  1.00 17.60           C  
ATOM   1538  C   TRP A 157      33.701 161.282  40.394  1.00 17.69           C  
ATOM   1539  O   TRP A 157      32.791 162.102  40.570  1.00 18.34           O  
ATOM   1540  CB  TRP A 157      33.656 160.115  42.633  1.00 18.07           C  
ATOM   1541  CG  TRP A 157      33.133 158.899  43.318  1.00 19.57           C  
ATOM   1542  CD1 TRP A 157      33.669 157.639  43.289  1.00 19.63           C  
ATOM   1543  CD2 TRP A 157      31.951 158.809  44.112  1.00 20.48           C  
ATOM   1544  CE2 TRP A 157      31.826 157.469  44.527  1.00 20.48           C  
ATOM   1545  CE3 TRP A 157      30.976 159.739  44.507  1.00 21.54           C  
ATOM   1546  NE1 TRP A 157      32.895 156.777  44.019  1.00 20.69           N  
ATOM   1547  CZ2 TRP A 157      30.771 157.030  45.334  1.00 22.60           C  
ATOM   1548  CZ3 TRP A 157      29.921 159.303  45.303  1.00 22.16           C  
ATOM   1549  CH2 TRP A 157      29.830 157.968  45.715  1.00 21.66           C  
ATOM   1550  HN  TRP A 157      35.639 158.977  41.193  0.00 99.00           H  
ATOM   1551  HE1 TRP A 157      33.076 155.806  44.161  0.00 99.00           H  
ATOM   1552  N   THR A 158      34.722 161.507  39.572  1.00 16.99           N  
ATOM   1553  CA  THR A 158      34.766 162.699  38.744  1.00 17.20           C  
ATOM   1554  C   THR A 158      34.956 162.319  37.287  1.00 17.57           C  
ATOM   1555  O   THR A 158      35.601 161.305  36.981  1.00 17.09           O  
ATOM   1556  CB  THR A 158      35.911 163.650  39.174  1.00 17.41           C  
ATOM   1557  CG2 THR A 158      35.759 164.049  40.640  1.00 16.73           C  
ATOM   1558  OG1 THR A 158      37.191 163.017  38.989  1.00 15.92           O  
ATOM   1559  HN  THR A 158      35.457 160.779  39.576  0.00 99.00           H  
ATOM   1560  HG1 THR A 158      37.212 162.133  39.467  0.00 99.00           H  
ATOM   1561  N   GLU A 159      34.429 163.150  36.393  1.00 18.68           N  
ATOM   1562  CA  GLU A 159      34.678 162.975  34.967  1.00 20.35           C  
ATOM   1563  C   GLU A 159      36.159 163.183  34.645  1.00 17.95           C  
ATOM   1564  O   GLU A 159      36.686 162.527  33.743  1.00 17.67           O  
ATOM   1565  CB  GLU A 159      33.795 163.896  34.113  1.00 24.23           C  
ATOM   1566  CG  GLU A 159      32.296 163.607  34.219  1.00 29.35           C  
ATOM   1567  CD  GLU A 159      31.900 162.152  33.913  1.00 32.87           C  
ATOM   1568  OE1 GLU A 159      32.391 161.562  32.920  1.00 33.96           O  
ATOM   1569  OE2 GLU A 159      31.089 161.595  34.687  1.00 40.29           O1-
ATOM   1570  HN  GLU A 159      33.846 163.908  36.787  0.00 99.00           H  
ATOM   1571  N   SER A 160      36.824 164.074  35.384  1.00 16.11           N  
ATOM   1572  CA  SER A 160      38.241 164.334  35.173  1.00 15.19           C  
ATOM   1573  C   SER A 160      39.068 163.032  35.302  1.00 14.03           C  
ATOM   1574  O   SER A 160      39.871 162.681  34.427  1.00 12.99           O  
ATOM   1575  CB  SER A 160      38.735 165.372  36.179  1.00 15.19           C  
ATOM   1576  OG  SER A 160      40.148 165.511  36.090  1.00 15.79           O  
ATOM   1577  HN  SER A 160      36.252 164.552  36.106  0.00 99.00           H  
ATOM   1578  HG  SER A 160      40.585 164.786  36.620  0.00 99.00           H  
ATOM   1579  N   ALA A 161      38.833 162.321  36.391  1.00 13.76           N  
ATOM   1580  CA  ALA A 161      39.537 161.055  36.624  1.00 13.79           C  
ATOM   1581  C   ALA A 161      39.128 160.027  35.592  1.00 13.78           C  
ATOM   1582  O   ALA A 161      39.973 159.317  35.060  1.00 12.99           O  
ATOM   1583  CB  ALA A 161      39.283 160.536  38.020  1.00 13.45           C  
ATOM   1584  HN  ALA A 161      38.138 162.714  37.042  0.00 99.00           H  
ATOM   1585  N   LYS A 162      37.833 159.963  35.291  1.00 14.47           N  
ATOM   1586  CA  LYS A 162      37.367 158.954  34.342  1.00 15.77           C  
ATOM   1587  C   LYS A 162      37.973 159.164  32.952  1.00 15.19           C  
ATOM   1588  O   LYS A 162      38.351 158.191  32.295  1.00 13.79           O  
ATOM   1589  CB  LYS A 162      35.838 158.910  34.275  1.00 17.89           C  
ATOM   1590  CG  LYS A 162      35.300 157.744  33.446  1.00 20.29           C  
ATOM   1591  CD  LYS A 162      33.789 157.865  33.263  1.00 22.70           C  
ATOM   1592  CE  LYS A 162      33.082 157.576  34.552  1.00 23.79           C  
ATOM   1593  NZ  LYS A 162      31.659 157.262  34.310  1.00 24.16           N1+
ATOM   1594  HN  LYS A 162      37.230 160.643  35.756  0.00 99.00           H  
ATOM   1595  HZ1 LYS A 162      31.431 156.383  34.734  0.00 99.00           H  
ATOM   1596  HZ2 LYS A 162      31.083 157.980  34.706  0.00 99.00           H  
ATOM   1597  HZ3 LYS A 162      31.488 157.207  33.325  0.00 99.00           H  
ATOM   1598  N   GLN A 163      38.086 160.424  32.515  1.00 15.03           N  
ATOM   1599  CA  GLN A 163      38.658 160.735  31.210  1.00 16.40           C  
ATOM   1600  C   GLN A 163      40.137 160.372  31.149  1.00 14.25           C  
ATOM   1601  O   GLN A 163      40.593 159.773  30.170  1.00 13.23           O  
ATOM   1602  CB  GLN A 163      38.493 162.219  30.870  1.00 20.24           C  
ATOM   1603  CG  GLN A 163      37.061 162.611  30.544  1.00 25.27           C  
ATOM   1604  CD  GLN A 163      36.753 164.098  30.749  1.00 31.58           C  
ATOM   1605  NE2 GLN A 163      35.655 164.554  30.151  0.00 99.00           N  
ATOM   1606  OE1 GLN A 163      37.482 164.826  31.447  0.00 99.00           O  
ATOM   1607  HN  GLN A 163      37.738 161.143  33.177  0.00 99.00           H  
ATOM   1608 1HE2 GLN A 163      35.380 165.526  30.254  0.00 99.00           H  
ATOM   1609 2HE2 GLN A 163      35.099 163.914  29.591  0.00 99.00           H  
ATOM   1610  N   LEU A 164      40.877 160.701  32.199  1.00 12.76           N  
ATOM   1611  CA  LEU A 164      42.299 160.358  32.234  1.00 12.48           C  
ATOM   1612  C   LEU A 164      42.499 158.838  32.317  1.00 11.31           C  
ATOM   1613  O   LEU A 164      43.361 158.285  31.655  1.00 10.30           O  
ATOM   1614  CB  LEU A 164      42.991 161.042  33.421  1.00 13.03           C  
ATOM   1615  CG  LEU A 164      44.508 160.869  33.438  1.00 13.56           C  
ATOM   1616  CD1 LEU A 164      45.166 161.393  32.172  1.00 14.10           C  
ATOM   1617  CD2 LEU A 164      45.080 161.536  34.673  1.00 13.71           C  
ATOM   1618  HN  LEU A 164      40.386 161.197  32.954  0.00 99.00           H  
ATOM   1619  N   ALA A 165      41.697 158.180  33.145  1.00 10.71           N  
ATOM   1620  CA  ALA A 165      41.774 156.723  33.309  1.00 10.56           C  
ATOM   1621  C   ALA A 165      41.467 156.028  31.988  1.00 10.53           C  
ATOM   1622  O   ALA A 165      42.089 155.014  31.645  1.00 10.96           O  
ATOM   1623  CB  ALA A 165      40.824 156.244  34.383  1.00 10.42           C  
ATOM   1624  HN  ALA A 165      41.019 158.774  33.662  0.00 99.00           H  
ATOM   1625  N   THR A 166      40.509 156.572  31.252  1.00 10.36           N  
ATOM   1626  CA  THR A 166      40.152 156.040  29.932  1.00 10.78           C  
ATOM   1627  C   THR A 166      41.319 156.134  28.948  1.00 10.94           C  
ATOM   1628  O   THR A 166      41.636 155.174  28.257  1.00 10.35           O  
ATOM   1629  CB  THR A 166      38.882 156.722  29.389  1.00 11.18           C  
ATOM   1630  CG2 THR A 166      38.562 156.263  27.962  1.00 10.94           C  
ATOM   1631  OG1 THR A 166      37.785 156.409  30.267  1.00 11.14           O  
ATOM   1632  HN  THR A 166      40.038 157.393  31.678  0.00 99.00           H  
ATOM   1633  HG1 THR A 166      37.827 156.981  31.091  0.00 99.00           H  
ATOM   1634  N   LEU A 167      41.958 157.294  28.903  1.00 10.95           N  
ATOM   1635  CA  LEU A 167      43.145 157.476  28.082  1.00 11.38           C  
ATOM   1636  C   LEU A 167      44.234 156.493  28.487  1.00 11.18           C  
ATOM   1637  O   LEU A 167      44.892 155.905  27.634  1.00 11.32           O  
ATOM   1638  CB  LEU A 167      43.630 158.919  28.227  1.00 12.23           C  
ATOM   1639  CG  LEU A 167      44.786 159.347  27.331  1.00 12.78           C  
ATOM   1640  CD1 LEU A 167      44.687 160.851  27.119  1.00 13.46           C  
ATOM   1641  CD2 LEU A 167      46.145 159.009  27.922  1.00 13.69           C  
ATOM   1642  HN  LEU A 167      41.548 158.044  29.492  0.00 99.00           H  
ATOM   1643  N   PHE A 168      44.408 156.310  29.800  1.00 11.09           N  
ATOM   1644  CA  PHE A 168      45.415 155.350  30.345  1.00 10.87           C  
ATOM   1645  C   PHE A 168      45.218 153.957  29.773  1.00 10.46           C  
ATOM   1646  O   PHE A 168      46.162 153.345  29.264  1.00 10.08           O  
ATOM   1647  CB  PHE A 168      45.310 155.339  31.853  1.00 11.34           C  
ATOM   1648  CG  PHE A 168      46.122 154.281  32.552  1.00 11.84           C  
ATOM   1649  CD1 PHE A 168      47.486 154.194  32.349  1.00 12.55           C  
ATOM   1650  CD2 PHE A 168      45.534 153.453  33.491  1.00 12.06           C  
ATOM   1651  CE1 PHE A 168      48.240 153.251  33.049  1.00 13.23           C  
ATOM   1652  CE2 PHE A 168      46.287 152.521  34.195  1.00 12.41           C  
ATOM   1653  CZ  PHE A 168      47.641 152.422  33.964  1.00 12.60           C  
ATOM   1654  HN  PHE A 168      43.797 156.881  30.410  0.00 99.00           H  
ATOM   1655  N   VAL A 169      43.974 153.483  29.790  1.00 10.25           N  
ATOM   1656  CA  VAL A 169      43.661 152.156  29.251  1.00 10.34           C  
ATOM   1657  C   VAL A 169      43.909 152.132  27.729  1.00 10.31           C  
ATOM   1658  O   VAL A 169      44.588 151.238  27.215  1.00 10.62           O  
ATOM   1659  CB  VAL A 169      42.216 151.741  29.563  1.00 10.38           C  
ATOM   1660  CG1 VAL A 169      41.855 150.453  28.840  1.00 10.54           C  
ATOM   1661  CG2 VAL A 169      42.020 151.580  31.058  1.00 10.56           C  
ATOM   1662  HN  VAL A 169      43.268 154.113  30.203  0.00 99.00           H  
ATOM   1663  N   ASN A 170      43.368 153.117  27.030  1.00 10.59           N  
ATOM   1664  CA  ASN A 170      43.527 153.191  25.574  1.00 10.97           C  
ATOM   1665  C   ASN A 170      45.007 153.140  25.165  1.00 11.20           C  
ATOM   1666  O   ASN A 170      45.376 152.480  24.201  1.00 11.58           O  
ATOM   1667  CB  ASN A 170      42.935 154.472  25.002  1.00 11.35           C  
ATOM   1668  CG  ASN A 170      41.434 154.625  25.217  1.00 11.37           C  
ATOM   1669  ND2 ASN A 170      40.697 153.531  25.527  0.00 99.00           N  
ATOM   1670  OD1 ASN A 170      40.941 155.748  25.088  0.00 99.00           O  
ATOM   1671  HN  ASN A 170      42.837 153.814  27.580  0.00 99.00           H  
ATOM   1672 1HD2 ASN A 170      41.202 152.660  25.605  0.00 99.00           H  
ATOM   1673 2HD2 ASN A 170      39.737 153.596  25.665  0.00 99.00           H  
ATOM   1674  N   LEU A 171      45.832 153.876  25.893  1.00 11.30           N  
ATOM   1675  CA  LEU A 171      47.246 154.028  25.564  1.00 11.64           C  
ATOM   1676  C   LEU A 171      48.059 152.810  25.964  1.00 12.08           C  
ATOM   1677  O   LEU A 171      48.996 152.435  25.284  1.00 12.86           O  
ATOM   1678  CB  LEU A 171      47.783 155.260  26.276  1.00 11.59           C  
ATOM   1679  CG  LEU A 171      49.268 155.575  26.165  1.00 11.63           C  
ATOM   1680  CD1 LEU A 171      49.745 155.664  24.706  1.00 11.59           C  
ATOM   1681  CD2 LEU A 171      49.532 156.880  26.910  1.00 11.71           C  
ATOM   1682  HN  LEU A 171      45.389 154.337  26.719  0.00 99.00           H  
ATOM   1683  N   CYS A 172      47.703 152.203  27.087  1.00 11.70           N  
ATOM   1684  CA  CYS A 172      48.410 151.033  27.596  0.70 11.48           C  
ATOM   1685  C   CYS A 172      48.150 149.790  26.777  1.00 11.71           C  
ATOM   1686  O   CYS A 172      49.076 148.999  26.538  1.00 11.61           O  
ATOM   1687  CB  CYS A 172      47.970 150.688  29.020  0.70 11.77           C  
ATOM   1688  SG  CYS A 172      48.807 151.563  30.326  0.70 11.88           S  
ATOM   1689  HN  CYS A 172      46.883 152.628  27.571  0.00 99.00           H  
ATOM   1690  HG  CYS A 172      49.154 150.914  31.011  0.00 99.00           H  
ATOM   1691  N   VAL A 173      46.889 149.589  26.369  1.00 11.30           N  
ATOM   1692  CA  VAL A 173      46.504 148.345  25.702  1.00 11.39           C  
ATOM   1693  C   VAL A 173      45.776 148.510  24.344  1.00 10.93           C  
ATOM   1694  O   VAL A 173      45.216 147.554  23.833  1.00 10.46           O  
ATOM   1695  CB  VAL A 173      45.746 147.395  26.680  1.00 11.90           C  
ATOM   1696  CG1 VAL A 173      46.621 147.063  27.888  1.00 12.03           C  
ATOM   1697  CG2 VAL A 173      44.405 147.965  27.120  1.00 11.88           C  
ATOM   1698  HN  VAL A 173      46.239 150.364  26.564  0.00 99.00           H  
ATOM   1699  N   THR A 174      45.847 149.709  23.759  1.00 10.94           N  
ATOM   1700  CA  THR A 174      45.308 150.026  22.412  1.00 11.12           C  
ATOM   1701  C   THR A 174      43.908 149.430  22.183  1.00 11.57           C  
ATOM   1702  O   THR A 174      43.587 148.903  21.121  1.00 11.87           O  
ATOM   1703  CB  THR A 174      46.294 149.641  21.301  1.00 11.40           C  
ATOM   1704  CG2 THR A 174      47.610 150.401  21.471  1.00 11.72           C  
ATOM   1705  OG1 THR A 174      46.554 148.238  21.352  1.00 11.19           O  
ATOM   1706  HN  THR A 174      46.330 150.440  24.346  0.00 99.00           H  
ATOM   1707  HG1 THR A 174      47.062 147.944  20.535  0.00 99.00           H  
ATOM   1708  N   ALA A 175      43.073 149.584  23.199  1.00 11.53           N  
ATOM   1709  CA  ALA A 175      41.729 149.042  23.184  1.00 11.61           C  
ATOM   1710  C   ALA A 175      40.855 149.914  24.049  1.00 11.60           C  
ATOM   1711  O   ALA A 175      41.338 150.704  24.867  1.00 11.47           O  
ATOM   1712  CB  ALA A 175      41.756 147.604  23.679  1.00 11.32           C  
ATOM   1713  HN  ALA A 175      43.465 150.124  24.003  0.00 99.00           H  
ATOM   1714  N   GLU A 176      39.555 149.800  23.833  1.00 11.65           N  
ATOM   1715  CA  GLU A 176      38.589 150.612  24.539  1.00 11.43           C  
ATOM   1716  C   GLU A 176      38.351 150.007  25.914  1.00 10.92           C  
ATOM   1717  O   GLU A 176      38.538 148.806  26.115  1.00 10.69           O  
ATOM   1718  CB  GLU A 176      37.271 150.674  23.757  1.00 11.90           C  
ATOM   1719  CG  GLU A 176      37.386 151.210  22.337  1.00 12.55           C  
ATOM   1720  CD  GLU A 176      37.769 152.673  22.266  1.00 12.90           C  
ATOM   1721  OE1 GLU A 176      37.473 153.473  23.192  1.00 13.76           O  
ATOM   1722  OE2 GLU A 176      38.377 153.052  21.257  1.00 13.43           O1-
ATOM   1723  HN  GLU A 176      39.295 149.085  23.119  0.00 99.00           H  
ATOM   1724  N   THR A 177      37.899 150.823  26.846  1.00 10.41           N  
ATOM   1725  CA  THR A 177      37.673 150.357  28.204  1.00 10.41           C  
ATOM   1726  C   THR A 177      36.576 149.278  28.240  1.00 10.25           C  
ATOM   1727  O   THR A 177      36.634 148.363  29.038  1.00 10.03           O  
ATOM   1728  CB  THR A 177      37.302 151.521  29.138  1.00 10.80           C  
ATOM   1729  CG2 THR A 177      38.499 152.462  29.320  1.00 10.83           C  
ATOM   1730  OG1 THR A 177      36.181 152.220  28.622  1.00 10.73           O  
ATOM   1731  HN  THR A 177      37.725 151.797  26.537  0.00 99.00           H  
ATOM   1732  HG1 THR A 177      35.770 151.717  27.851  0.00 99.00           H  
ATOM   1733  N   HIS A 178      35.583 149.410  27.368  1.00 10.52           N  
ATOM   1734  CA  HIS A 178      34.494 148.425  27.293  1.00 10.93           C  
ATOM   1735  C   HIS A 178      34.882 147.137  26.569  1.00 11.08           C  
ATOM   1736  O   HIS A 178      34.087 146.191  26.575  1.00 11.65           O  
ATOM   1737  CB  HIS A 178      33.256 149.039  26.619  1.00 10.90           C  
ATOM   1738  CG  HIS A 178      33.513 149.504  25.222  1.00 11.03           C  
ATOM   1739  CD2 HIS A 178      33.585 148.818  24.058  0.00 99.00           C  
ATOM   1740  ND1 HIS A 178      33.799 150.817  24.917  0.00 99.00           N  
ATOM   1741  CE1 HIS A 178      33.995 150.921  23.617  0.00 99.00           C  
ATOM   1742  NE2 HIS A 178      33.891 149.723  23.076  0.00 99.00           N  
ATOM   1743  HN  HIS A 178      35.638 150.244  26.760  0.00 99.00           H  
ATOM   1744  HE2 HIS A 178      34.017 149.510  22.104  0.00 99.00           H  
ATOM   1745  N   GLU A 179      36.053 147.099  25.916  1.00 11.07           N  
ATOM   1746  CA  GLU A 179      36.514 145.917  25.199  1.00 10.77           C  
ATOM   1747  C   GLU A 179      37.250 144.928  26.082  1.00 10.98           C  
ATOM   1748  O   GLU A 179      37.278 143.737  25.757  1.00 11.07           O  
ATOM   1749  CB  GLU A 179      37.435 146.293  24.030  1.00 11.55           C  
ATOM   1750  CG  GLU A 179      36.686 146.904  22.854  1.00 11.64           C  
ATOM   1751  CD  GLU A 179      37.590 147.528  21.793  1.00 12.24           C  
ATOM   1752  OE1 GLU A 179      38.775 147.793  22.050  1.00 12.34           O  
ATOM   1753  OE2 GLU A 179      37.091 147.770  20.676  1.00 13.18           O1-
ATOM   1754  HN  GLU A 179      36.599 147.987  25.970  0.00 99.00           H  
ATOM   1755  N   VAL A 180      37.840 145.408  27.181  1.00 10.45           N  
ATOM   1756  CA  VAL A 180      38.826 144.616  27.927  1.00 10.95           C  
ATOM   1757  C   VAL A 180      38.332 144.223  29.316  1.00 10.68           C  
ATOM   1758  O   VAL A 180      37.639 144.998  29.999  1.00 10.67           O  
ATOM   1759  CB  VAL A 180      40.200 145.334  28.008  1.00 11.40           C  
ATOM   1760  CG1 VAL A 180      40.632 145.778  26.625  1.00 11.82           C  
ATOM   1761  CG2 VAL A 180      40.186 146.526  28.947  1.00 11.63           C  
ATOM   1762  HN  VAL A 180      37.549 146.362  27.453  0.00 99.00           H  
ATOM   1763  N   SER A 181      38.701 143.009  29.726  1.00 10.64           N  
ATOM   1764  CA  SER A 181      38.489 142.542  31.079  1.00 10.82           C  
ATOM   1765  C   SER A 181      39.224 143.425  32.109  1.00 10.81           C  
ATOM   1766  O   SER A 181      40.405 143.761  31.918  1.00 10.76           O  
ATOM   1767  CB  SER A 181      39.040 141.110  31.215  1.00 11.04           C  
ATOM   1768  OG  SER A 181      39.305 140.830  32.566  1.00 11.84           O  
ATOM   1769  HN  SER A 181      39.157 142.430  28.982  0.00 99.00           H  
ATOM   1770  HG  SER A 181      39.196 139.850  32.737  0.00 99.00           H  
ATOM   1771  N   ALA A 182      38.534 143.752  33.208  1.00 10.21           N  
ATOM   1772  CA  ALA A 182      39.168 144.453  34.328  1.00 10.58           C  
ATOM   1773  C   ALA A 182      40.268 143.617  34.963  1.00 10.64           C  
ATOM   1774  O   ALA A 182      41.372 144.121  35.189  1.00 11.01           O  
ATOM   1775  CB  ALA A 182      38.136 144.906  35.359  1.00 10.26           C  
ATOM   1776  HN  ALA A 182      37.538 143.474  33.197  0.00 99.00           H  
ATOM   1777  N   LEU A 183      40.021 142.327  35.195  1.00 10.51           N  
ATOM   1778  CA  LEU A 183      41.076 141.457  35.729  1.00 10.81           C  
ATOM   1779  C   LEU A 183      42.312 141.471  34.861  1.00 10.93           C  
ATOM   1780  O   LEU A 183      43.429 141.653  35.358  1.00 10.78           O  
ATOM   1781  CB  LEU A 183      40.613 140.001  35.877  1.00 11.00           C  
ATOM   1782  CG  LEU A 183      41.705 139.044  36.386  1.00 11.16           C  
ATOM   1783  CD1 LEU A 183      42.148 139.373  37.802  1.00 11.36           C  
ATOM   1784  CD2 LEU A 183      41.179 137.621  36.271  1.00 11.51           C  
ATOM   1785  HN  LEU A 183      39.070 142.010  34.976  0.00 99.00           H  
ATOM   1786  N   TRP A 184      42.113 141.242  33.564  1.00 10.66           N  
ATOM   1787  CA  TRP A 184      43.250 141.208  32.656  1.00 10.39           C  
ATOM   1788  C   TRP A 184      44.003 142.565  32.659  1.00 10.51           C  
ATOM   1789  O   TRP A 184      45.218 142.578  32.682  1.00 10.32           O  
ATOM   1790  CB  TRP A 184      42.843 140.826  31.226  1.00 10.53           C  
ATOM   1791  CG  TRP A 184      43.991 140.999  30.294  1.00 10.85           C  
ATOM   1792  CD1 TRP A 184      45.040 140.148  30.099  1.00 11.21           C  
ATOM   1793  CD2 TRP A 184      44.222 142.119  29.457  1.00 10.79           C  
ATOM   1794  CE2 TRP A 184      45.429 141.891  28.776  1.00 11.10           C  
ATOM   1795  CE3 TRP A 184      43.521 143.298  29.218  1.00 10.92           C  
ATOM   1796  NE1 TRP A 184      45.906 140.674  29.179  1.00 11.42           N  
ATOM   1797  CZ2 TRP A 184      45.947 142.802  27.856  1.00 10.88           C  
ATOM   1798  CZ3 TRP A 184      44.041 144.208  28.307  1.00 11.04           C  
ATOM   1799  CH2 TRP A 184      45.245 143.957  27.650  1.00 11.13           C  
ATOM   1800  HN  TRP A 184      41.138 141.100  33.282  0.00 99.00           H  
ATOM   1801  HE1 TRP A 184      46.747 140.245  28.855  0.00 99.00           H  
ATOM   1802  N   PHE A 185      43.293 143.690  32.590  1.00 10.31           N  
ATOM   1803  CA  PHE A 185      43.968 144.984  32.542  1.00 10.18           C  
ATOM   1804  C   PHE A 185      44.742 145.224  33.847  1.00 10.39           C  
ATOM   1805  O   PHE A 185      45.858 145.712  33.818  1.00 10.38           O  
ATOM   1806  CB  PHE A 185      43.007 146.143  32.306  1.00 10.36           C  
ATOM   1807  CG  PHE A 185      43.705 147.463  32.190  1.00 10.41           C  
ATOM   1808  CD1 PHE A 185      44.374 147.803  31.007  1.00 10.93           C  
ATOM   1809  CD2 PHE A 185      43.775 148.324  33.271  1.00 10.73           C  
ATOM   1810  CE1 PHE A 185      45.067 148.987  30.912  1.00 10.62           C  
ATOM   1811  CE2 PHE A 185      44.470 149.520  33.173  1.00 10.61           C  
ATOM   1812  CZ  PHE A 185      45.104 149.853  31.995  1.00 10.71           C  
ATOM   1813  HN  PHE A 185      42.272 143.570  32.574  0.00 99.00           H  
ATOM   1814  N   LEU A 186      44.132 144.891  34.977  1.00 10.21           N  
ATOM   1815  CA  LEU A 186      44.807 145.046  36.271  1.00 10.66           C  
ATOM   1816  C   LEU A 186      46.062 144.177  36.382  1.00 10.71           C  
ATOM   1817  O   LEU A 186      47.072 144.634  36.891  1.00 10.88           O  
ATOM   1818  CB  LEU A 186      43.840 144.745  37.413  1.00 10.92           C  
ATOM   1819  CG  LEU A 186      42.699 145.761  37.556  1.00 11.10           C  
ATOM   1820  CD1 LEU A 186      41.580 145.188  38.422  1.00 11.05           C  
ATOM   1821  CD2 LEU A 186      43.182 147.099  38.113  1.00 11.62           C  
ATOM   1822  HN  LEU A 186      43.173 144.525  34.873  0.00 99.00           H  
ATOM   1823  N   TRP A 187      45.987 142.946  35.877  1.00 10.93           N  
ATOM   1824  CA  TRP A 187      47.153 142.066  35.765  1.00 11.17           C  
ATOM   1825  C   TRP A 187      48.212 142.734  34.898  1.00 10.69           C  
ATOM   1826  O   TRP A 187      49.369 142.829  35.284  1.00 10.78           O  
ATOM   1827  CB  TRP A 187      46.767 140.704  35.165  1.00 11.16           C  
ATOM   1828  CG  TRP A 187      47.949 139.902  34.768  1.00 11.33           C  
ATOM   1829  CD1 TRP A 187      48.759 139.169  35.593  1.00 11.59           C  
ATOM   1830  CD2 TRP A 187      48.493 139.776  33.448  1.00 11.60           C  
ATOM   1831  CE2 TRP A 187      49.629 138.941  33.544  1.00 11.66           C  
ATOM   1832  CE3 TRP A 187      48.135 140.296  32.186  1.00 11.52           C  
ATOM   1833  NE1 TRP A 187      49.775 138.593  34.864  1.00 11.82           N  
ATOM   1834  CZ2 TRP A 187      50.416 138.602  32.428  1.00 11.58           C  
ATOM   1835  CZ3 TRP A 187      48.916 139.960  31.071  1.00 11.50           C  
ATOM   1836  CH2 TRP A 187      50.030 139.108  31.195  1.00 11.63           C  
ATOM   1837  HN  TRP A 187      45.031 142.663  35.570  0.00 99.00           H  
ATOM   1838  HE1 TRP A 187      50.500 138.016  35.233  0.00 99.00           H  
ATOM   1839  N   TYR A 188      47.803 143.189  33.714  1.00 10.39           N  
ATOM   1840  CA  TYR A 188      48.729 143.766  32.746  1.00 10.51           C  
ATOM   1841  C   TYR A 188      49.574 144.896  33.360  1.00 10.94           C  
ATOM   1842  O   TYR A 188      50.782 144.930  33.195  1.00 11.62           O  
ATOM   1843  CB  TYR A 188      47.955 144.278  31.523  1.00 10.22           C  
ATOM   1844  CG  TYR A 188      48.825 144.638  30.373  1.00  9.88           C  
ATOM   1845  CD1 TYR A 188      49.198 143.679  29.438  1.00  9.90           C  
ATOM   1846  CD2 TYR A 188      49.306 145.938  30.219  1.00 10.07           C  
ATOM   1847  CE1 TYR A 188      50.005 144.013  28.359  1.00  9.78           C  
ATOM   1848  CE2 TYR A 188      50.124 146.275  29.144  1.00 10.08           C  
ATOM   1849  CZ  TYR A 188      50.470 145.299  28.225  1.00 10.15           C  
ATOM   1850  OH  TYR A 188      51.258 145.644  27.143  1.00 10.01           O  
ATOM   1851  HN  TYR A 188      46.781 143.096  33.544  0.00 99.00           H  
ATOM   1852  HH  TYR A 188      50.943 146.516  26.777  0.00 99.00           H  
ATOM   1853  N   VAL A 189      48.926 145.790  34.099  1.00 11.03           N  
ATOM   1854  CA  VAL A 189      49.602 146.911  34.713  1.00 11.52           C  
ATOM   1855  C   VAL A 189      50.513 146.418  35.833  1.00 12.26           C  
ATOM   1856  O   VAL A 189      51.682 146.826  35.919  1.00 12.64           O  
ATOM   1857  CB  VAL A 189      48.589 147.940  35.247  1.00 11.39           C  
ATOM   1858  CG1 VAL A 189      49.285 148.991  36.122  1.00 11.19           C  
ATOM   1859  CG2 VAL A 189      47.841 148.587  34.076  1.00 11.46           C  
ATOM   1860  HN  VAL A 189      47.903 145.611  34.193  0.00 99.00           H  
ATOM   1861  N   LYS A 190      49.983 145.553  36.682  1.00 12.56           N  
ATOM   1862  CA  LYS A 190      50.758 145.037  37.825  1.00 13.70           C  
ATOM   1863  C   LYS A 190      52.025 144.286  37.369  1.00 13.03           C  
ATOM   1864  O   LYS A 190      53.106 144.446  37.955  1.00 12.82           O  
ATOM   1865  CB  LYS A 190      49.867 144.153  38.674  1.00 15.79           C  
ATOM   1866  CG  LYS A 190      50.590 143.414  39.772  1.00 18.71           C  
ATOM   1867  CD  LYS A 190      50.897 141.956  39.433  1.00 20.03           C  
ATOM   1868  CE  LYS A 190      51.644 141.285  40.574  1.00 21.46           C  
ATOM   1869  NZ  LYS A 190      50.915 141.401  41.839  1.00 23.41           N1+
ATOM   1870  HN  LYS A 190      49.008 145.273  36.486  0.00 99.00           H  
ATOM   1871  HZ1 LYS A 190      50.621 142.350  41.979  0.00 99.00           H  
ATOM   1872  HZ2 LYS A 190      50.107 140.807  41.825  0.00 99.00           H  
ATOM   1873  HZ3 LYS A 190      51.507 141.128  42.603  0.00 99.00           H  
ATOM   1874  N   GLN A 191      51.898 143.511  36.303  1.00 12.26           N  
ATOM   1875  CA  GLN A 191      53.040 142.733  35.796  1.00 12.40           C  
ATOM   1876  C   GLN A 191      54.092 143.572  35.052  1.00 12.86           C  
ATOM   1877  O   GLN A 191      55.141 143.052  34.714  1.00 13.25           O  
ATOM   1878  CB  GLN A 191      52.587 141.518  34.981  1.00 12.20           C  
ATOM   1879  CG  GLN A 191      51.834 141.829  33.701  1.00 11.94           C  
ATOM   1880  CD  GLN A 191      52.709 141.962  32.481  1.00 11.96           C  
ATOM   1881  NE2 GLN A 191      52.332 142.883  31.578  0.00 99.00           N  
ATOM   1882  OE1 GLN A 191      53.675 141.208  32.312  0.00 99.00           O  
ATOM   1883  HN  GLN A 191      50.963 143.496  35.869  0.00 99.00           H  
ATOM   1884 1HE2 GLN A 191      52.880 143.038  30.739  0.00 99.00           H  
ATOM   1885 2HE2 GLN A 191      51.487 143.417  31.756  0.00 99.00           H  
ATOM   1886  N   CYS A 192      53.831 144.868  34.850  1.00 12.60           N  
ATOM   1887  CA  CYS A 192      54.850 145.816  34.416  1.00 12.97           C  
ATOM   1888  C   CYS A 192      55.439 146.601  35.583  1.00 13.89           C  
ATOM   1889  O   CYS A 192      56.279 147.480  35.363  1.00 15.96           O  
ATOM   1890  CB  CYS A 192      54.257 146.808  33.415  1.00 13.20           C  
ATOM   1891  SG  CYS A 192      53.767 146.087  31.833  1.00 12.45           S  
ATOM   1892  HN  CYS A 192      52.839 145.137  35.030  0.00 99.00           H  
ATOM   1893  HG  CYS A 192      52.866 145.664  31.923  0.00 99.00           H  
ATOM   1894  N   GLY A 193      54.991 146.326  36.807  1.00 13.36           N  
ATOM   1895  CA  GLY A 193      55.504 146.986  38.003  1.00 13.40           C  
ATOM   1896  C   GLY A 193      54.586 148.068  38.550  1.00 12.95           C  
ATOM   1897  O   GLY A 193      54.954 148.765  39.498  1.00 13.50           O  
ATOM   1898  HN  GLY A 193      54.241 145.597  36.835  0.00 99.00           H  
ATOM   1899  N   GLY A 194      53.389 148.210  37.970  1.00 12.58           N  
ATOM   1900  CA  GLY A 194      52.381 149.120  38.481  1.00 12.57           C  
ATOM   1901  C   GLY A 194      52.236 150.410  37.695  1.00 12.17           C  
ATOM   1902  O   GLY A 194      52.934 150.639  36.690  1.00 12.19           O  
ATOM   1903  HN  GLY A 194      53.251 147.612  37.126  0.00 99.00           H  
ATOM   1904  N   THR A 195      51.321 151.253  38.166  1.00 12.23           N  
ATOM   1905  CA  THR A 195      50.904 152.425  37.414  1.00 12.33           C  
ATOM   1906  C   THR A 195      52.071 153.358  37.170  1.00 12.39           C  
ATOM   1907  O   THR A 195      52.293 153.780  36.047  1.00 12.48           O  
ATOM   1908  CB  THR A 195      49.757 153.207  38.080  1.00 12.68           C  
ATOM   1909  CG2 THR A 195      48.488 152.360  38.148  1.00 12.46           C  
ATOM   1910  OG1 THR A 195      50.143 153.610  39.398  1.00 13.23           O  
ATOM   1911  HN  THR A 195      50.940 151.003  39.100  0.00 99.00           H  
ATOM   1912  HG1 THR A 195      50.005 152.858  40.050  0.00 99.00           H  
ATOM   1913  N   THR A 196      52.833 153.688  38.207  1.00 12.06           N  
ATOM   1914  CA  THR A 196      53.925 154.651  38.032  1.00 12.51           C  
ATOM   1915  C   THR A 196      54.950 154.184  37.001  1.00 12.19           C  
ATOM   1916  O   THR A 196      55.341 154.924  36.100  1.00 12.03           O  
ATOM   1917  CB  THR A 196      54.627 154.946  39.371  1.00 12.88           C  
ATOM   1918  CG2 THR A 196      55.727 156.001  39.175  1.00 13.42           C  
ATOM   1919  OG1 THR A 196      53.654 155.426  40.314  1.00 13.66           O  
ATOM   1920  HN  THR A 196      52.604 153.233  39.095  0.00 99.00           H  
ATOM   1921  HG1 THR A 196      52.757 155.014  40.127  0.00 99.00           H  
ATOM   1922  N   ARG A 197      55.371 152.937  37.127  1.00 12.30           N  
ATOM   1923  CA  ARG A 197      56.365 152.382  36.230  1.00 12.52           C  
ATOM   1924  C   ARG A 197      55.863 152.350  34.790  1.00 12.50           C  
ATOM   1925  O   ARG A 197      56.600 152.691  33.872  1.00 12.77           O  
ATOM   1926  CB  ARG A 197      56.788 150.968  36.678  1.00 12.70           C  
ATOM   1927  CG  ARG A 197      58.003 150.418  35.944  1.00 13.07           C  
ATOM   1928  CD  ARG A 197      59.290 151.090  36.404  1.00 13.35           C  
ATOM   1929  NE  ARG A 197      59.691 150.626  37.729  1.00 13.89           N  
ATOM   1930  CZ  ARG A 197      60.663 151.167  38.474  1.00 14.63           C  
ATOM   1931  NH1 ARG A 197      61.358 152.228  38.056  1.00 14.59           N1+
ATOM   1932  NH2 ARG A 197      60.942 150.624  39.658  1.00 14.77           N  
ATOM   1933  HN  ARG A 197      54.938 152.404  37.907  0.00 99.00           H  
ATOM   1934  HE  ARG A 197      59.197 149.833  38.120  0.00 99.00           H  
ATOM   1935 1HH1 ARG A 197      61.138 152.645  37.175  0.00 99.00           H  
ATOM   1936 2HH1 ARG A 197      62.089 152.599  38.623  0.00 99.00           H  
ATOM   1937 1HH2 ARG A 197      60.419 149.840  39.988  0.00 99.00           H  
ATOM   1938 2HH2 ARG A 197      61.678 151.005  40.219  0.00 99.00           H  
ATOM   1939  N   ILE A 198      54.614 151.955  34.587  1.00 12.21           N  
ATOM   1940  CA  ILE A 198      54.114 151.785  33.215  1.00 12.20           C  
ATOM   1941  C   ILE A 198      53.898 153.122  32.499  1.00 12.38           C  
ATOM   1942  O   ILE A 198      54.074 153.190  31.286  1.00 12.10           O  
ATOM   1943  CB  ILE A 198      52.850 150.892  33.160  1.00 11.92           C  
ATOM   1944  CG1 ILE A 198      52.732 150.212  31.796  1.00 11.94           C  
ATOM   1945  CG2 ILE A 198      51.575 151.672  33.522  1.00 12.15           C  
ATOM   1946  CD1 ILE A 198      51.693 149.108  31.773  1.00 11.82           C  
ATOM   1947  HN  ILE A 198      54.052 151.785  35.426  0.00 99.00           H  
ATOM   1948  N   ILE A 199      53.519 154.165  33.241  1.00 12.23           N  
ATOM   1949  CA  ILE A 199      53.234 155.465  32.635  1.00 13.00           C  
ATOM   1950  C   ILE A 199      54.437 156.382  32.504  1.00 12.92           C  
ATOM   1951  O   ILE A 199      54.357 157.410  31.808  1.00 13.75           O  
ATOM   1952  CB  ILE A 199      52.099 156.258  33.355  1.00 13.21           C  
ATOM   1953  CG1 ILE A 199      52.533 156.862  34.711  1.00 13.74           C  
ATOM   1954  CG2 ILE A 199      50.826 155.417  33.448  1.00 13.77           C  
ATOM   1955  CD1 ILE A 199      51.670 158.024  35.148  1.00 14.59           C  
ATOM   1956  HN  ILE A 199      53.446 153.977  34.256  0.00 99.00           H  
ATOM   1957  N   SER A 200      55.541 156.053  33.163  1.00 12.55           N  
ATOM   1958  CA  SER A 200      56.647 156.979  33.234  1.00 12.52           C  
ATOM   1959  C   SER A 200      57.603 156.865  32.067  1.00 12.80           C  
ATOM   1960  O   SER A 200      57.864 155.764  31.544  1.00 12.43           O  
ATOM   1961  CB  SER A 200      57.414 156.805  34.551  1.00 12.71           C  
ATOM   1962  OG  SER A 200      56.641 157.217  35.650  1.00 13.23           O  
ATOM   1963  HN  SER A 200      55.533 155.118  33.598  0.00 99.00           H  
ATOM   1964  HG  SER A 200      56.064 156.460  35.961  0.00 99.00           H  
ATOM   1965  N   THR A 201      58.130 158.029  31.676  1.00 12.46           N  
ATOM   1966  CA  THR A 201      59.233 158.119  30.733  1.00 12.50           C  
ATOM   1967  C   THR A 201      60.492 158.010  31.604  1.00 12.66           C  
ATOM   1968  O   THR A 201      61.016 156.902  31.796  1.00 13.19           O  
ATOM   1969  CB  THR A 201      59.113 159.414  29.911  1.00 12.52           C  
ATOM   1970  CG2 THR A 201      60.297 159.621  28.976  1.00 12.10           C  
ATOM   1971  OG1 THR A 201      57.906 159.351  29.127  1.00 12.71           O  
ATOM   1972  HN  THR A 201      57.677 158.867  32.111  0.00 99.00           H  
ATOM   1973  HG1 THR A 201      57.709 158.400  28.870  0.00 99.00           H  
ATOM   1974  N   THR A 202      60.907 159.104  32.239  1.00 13.43           N  
ATOM   1975  CA  THR A 202      61.967 159.015  33.258  1.00 13.40           C  
ATOM   1976  C   THR A 202      61.549 158.008  34.341  1.00 13.71           C  
ATOM   1977  O   THR A 202      60.448 158.111  34.900  1.00 13.87           O  
ATOM   1978  CB  THR A 202      62.251 160.402  33.892  1.00 14.09           C  
ATOM   1979  CG2 THR A 202      63.388 160.329  34.932  1.00 14.46           C  
ATOM   1980  OG1 THR A 202      62.608 161.332  32.865  1.00 13.56           O  
ATOM   1981  HN  THR A 202      60.445 159.980  31.972  0.00 99.00           H  
ATOM   1982  HG1 THR A 202      61.784 161.686  32.410  0.00 99.00           H  
ATOM   1983  N   ASN A 203      62.415 157.027  34.623  1.00 14.81           N  
ATOM   1984  CA  ASN A 203      62.146 155.954  35.604  1.00 15.29           C  
ATOM   1985  C   ASN A 203      61.038 154.954  35.235  1.00 14.43           C  
ATOM   1986  O   ASN A 203      60.565 154.215  36.092  1.00 13.99           O  
ATOM   1987  CB  ASN A 203      61.876 156.531  37.001  1.00 17.56           C  
ATOM   1988  CG  ASN A 203      63.030 157.385  37.504  1.00 21.26           C  
ATOM   1989  ND2 ASN A 203      62.727 158.565  38.054  0.00 99.00           N  
ATOM   1990  OD1 ASN A 203      64.197 156.990  37.371  0.00 99.00           O  
ATOM   1991  HN  ASN A 203      63.312 157.082  34.084  0.00 99.00           H  
ATOM   1992 1HD2 ASN A 203      61.761 158.833  38.116  0.00 99.00           H  
ATOM   1993 2HD2 ASN A 203      63.442 159.160  38.391  0.00 99.00           H  
ATOM   1994  N   GLY A 204      60.643 154.903  33.967  1.00 13.67           N  
ATOM   1995  CA  GLY A 204      59.632 153.951  33.544  1.00 13.43           C  
ATOM   1996  C   GLY A 204      59.823 153.365  32.174  1.00 12.51           C  
ATOM   1997  O   GLY A 204      60.898 153.454  31.568  1.00 11.35           O  
ATOM   1998  HN  GLY A 204      61.105 155.576  33.335  0.00 99.00           H  
ATOM   1999  N   GLY A 205      58.736 152.769  31.678  1.00 12.46           N  
ATOM   2000  CA  GLY A 205      58.757 152.029  30.429  1.00 12.61           C  
ATOM   2001  C   GLY A 205      59.217 152.805  29.215  1.00 12.72           C  
ATOM   2002  O   GLY A 205      59.757 152.213  28.285  1.00 13.34           O  
ATOM   2003  HN  GLY A 205      57.881 152.883  32.266  0.00 99.00           H  
ATOM   2004  N   GLN A 206      58.990 154.119  29.200  1.00 12.05           N  
ATOM   2005  CA  GLN A 206      59.286 154.941  28.026  1.00 12.46           C  
ATOM   2006  C   GLN A 206      60.617 155.705  28.145  1.00 12.45           C  
ATOM   2007  O   GLN A 206      60.872 156.632  27.380  1.00 12.65           O  
ATOM   2008  CB  GLN A 206      58.108 155.871  27.729  1.00 12.50           C  
ATOM   2009  CG  GLN A 206      56.912 155.139  27.141  1.00 12.74           C  
ATOM   2010  CD  GLN A 206      56.264 154.192  28.117  1.00 12.79           C  
ATOM   2011  NE2 GLN A 206      55.723 154.736  29.199  0.00 99.00           N  
ATOM   2012  OE1 GLN A 206      56.247 152.987  27.903  0.00 99.00           O  
ATOM   2013  HN  GLN A 206      58.591 154.501  30.079  0.00 99.00           H  
ATOM   2014 1HE2 GLN A 206      55.254 154.161  29.899  0.00 99.00           H  
ATOM   2015 2HE2 GLN A 206      55.783 155.745  29.326  0.00 99.00           H  
ATOM   2016  N   GLU A 207      61.502 155.270  29.049  1.00 13.05           N  
ATOM   2017  CA  GLU A 207      62.718 156.045  29.333  1.00 13.63           C  
ATOM   2018  C   GLU A 207      63.664 156.148  28.153  1.00 13.63           C  
ATOM   2019  O   GLU A 207      64.270 157.208  27.928  1.00 13.92           O  
ATOM   2020  CB  GLU A 207      63.492 155.475  30.536  1.00 13.95           C  
ATOM   2021  CG  GLU A 207      64.541 156.467  31.050  1.00 14.80           C  
ATOM   2022  CD  GLU A 207      65.297 155.956  32.249  1.00 15.32           C  
ATOM   2023  OE1 GLU A 207      64.888 156.263  33.378  1.00 16.12           O  
ATOM   2024  OE2 GLU A 207      66.294 155.219  32.067  1.00 16.44           O1-
ATOM   2025  HN  GLU A 207      61.267 154.382  29.508  0.00 99.00           H  
ATOM   2026  N   ARG A 208      63.813 155.060  27.413  1.00 13.61           N  
ATOM   2027  CA  ARG A 208      64.875 154.958  26.416  1.00 14.16           C  
ATOM   2028  C   ARG A 208      64.450 154.335  25.105  1.00 14.03           C  
ATOM   2029  O   ARG A 208      63.428 153.677  25.021  1.00 13.81           O  
ATOM   2030  CB  ARG A 208      66.029 154.145  26.988  1.00 15.21           C  
ATOM   2031  CG  ARG A 208      66.734 154.859  28.133  1.00 16.17           C  
ATOM   2032  CD  ARG A 208      67.467 153.879  29.024  1.00 17.93           C  
ATOM   2033  NE  ARG A 208      68.149 154.593  30.110  1.00 18.54           N  
ATOM   2034  CZ  ARG A 208      69.418 155.013  30.093  1.00 20.20           C  
ATOM   2035  NH1 ARG A 208      70.207 154.827  29.039  1.00 21.97           N1+
ATOM   2036  NH2 ARG A 208      69.906 155.645  31.146  1.00 21.32           N  
ATOM   2037  HN  ARG A 208      63.129 154.303  27.598  0.00 99.00           H  
ATOM   2038  HE  ARG A 208      67.610 154.786  30.948  0.00 99.00           H  
ATOM   2039 1HH1 ARG A 208      69.841 154.378  28.222  0.00 99.00           H  
ATOM   2040 2HH1 ARG A 208      71.155 155.134  29.062  0.00 99.00           H  
ATOM   2041 1HH2 ARG A 208      69.324 155.825  31.943  0.00 99.00           H  
ATOM   2042 2HH2 ARG A 208      70.861 155.949  31.155  0.00 99.00           H  
ATOM   2043  N   LYS A 209      65.262 154.575  24.084  1.00 14.10           N  
ATOM   2044  CA  LYS A 209      65.159 153.907  22.809  1.00 14.56           C  
ATOM   2045  C   LYS A 209      66.550 153.387  22.471  1.00 14.46           C  
ATOM   2046  O   LYS A 209      67.544 153.803  23.069  1.00 14.36           O  
ATOM   2047  CB  LYS A 209      64.703 154.875  21.711  1.00 15.76           C  
ATOM   2048  CG  LYS A 209      63.273 155.382  21.856  1.00 16.34           C  
ATOM   2049  CD  LYS A 209      62.997 156.615  20.988  1.00 17.54           C  
ATOM   2050  CE  LYS A 209      63.177 156.460  19.475  1.00 18.35           C  
ATOM   2051  NZ  LYS A 209      61.995 155.925  18.759  1.00 18.85           N1+
ATOM   2052  HN  LYS A 209      65.995 155.304  24.291  0.00 99.00           H  
ATOM   2053  HZ1 LYS A 209      61.565 156.657  18.228  0.00 99.00           H  
ATOM   2054  HZ2 LYS A 209      62.281 155.191  18.141  0.00 99.00           H  
ATOM   2055  HZ3 LYS A 209      61.337 155.564  19.421  0.00 99.00           H  
ATOM   2056  N   PHE A 210      66.602 152.475  21.520  1.00 14.49           N  
ATOM   2057  CA  PHE A 210      67.880 151.964  21.018  1.00 15.03           C  
ATOM   2058  C   PHE A 210      68.410 152.899  19.955  1.00 14.75           C  
ATOM   2059  O   PHE A 210      67.681 153.328  19.047  1.00 14.38           O  
ATOM   2060  CB  PHE A 210      67.751 150.546  20.456  1.00 15.45           C  
ATOM   2061  CG  PHE A 210      67.515 149.516  21.516  1.00 15.18           C  
ATOM   2062  CD1 PHE A 210      68.483 149.254  22.482  1.00 15.65           C  
ATOM   2063  CD2 PHE A 210      66.295 148.851  21.589  1.00 15.75           C  
ATOM   2064  CE1 PHE A 210      68.248 148.337  23.481  1.00 16.24           C  
ATOM   2065  CE2 PHE A 210      66.058 147.915  22.575  1.00 15.89           C  
ATOM   2066  CZ  PHE A 210      67.030 147.666  23.527  1.00 16.11           C  
ATOM   2067  HN  PHE A 210      65.683 152.153  21.162  0.00 99.00           H  
ATOM   2068  N   VAL A 211      69.703 153.202  20.067  1.00 15.03           N  
ATOM   2069  CA  VAL A 211      70.400 153.924  19.020  1.00 15.68           C  
ATOM   2070  C   VAL A 211      70.406 153.051  17.771  1.00 15.93           C  
ATOM   2071  O   VAL A 211      70.905 151.925  17.795  1.00 15.97           O  
ATOM   2072  CB  VAL A 211      71.839 154.304  19.420  1.00 16.70           C  
ATOM   2073  CG1 VAL A 211      72.557 154.970  18.238  1.00 16.88           C  
ATOM   2074  CG2 VAL A 211      71.837 155.219  20.642  1.00 16.93           C  
ATOM   2075  HN  VAL A 211      70.150 152.883  20.947  0.00 99.00           H  
ATOM   2076  N   GLY A 212      69.805 153.573  16.708  1.00 15.47           N  
ATOM   2077  CA  GLY A 212      69.676 152.888  15.438  1.00 15.28           C  
ATOM   2078  C   GLY A 212      68.434 152.029  15.242  1.00 15.13           C  
ATOM   2079  O   GLY A 212      68.293 151.436  14.189  1.00 15.29           O  
ATOM   2080  HN  GLY A 212      69.426 154.544  16.872  0.00 99.00           H  
ATOM   2081  N   GLY A 213      67.566 151.949  16.257  1.00 14.90           N  
ATOM   2082  CA  GLY A 213      66.295 151.224  16.160  1.00 15.00           C  
ATOM   2083  C   GLY A 213      66.299 149.855  16.813  1.00 14.58           C  
ATOM   2084  O   GLY A 213      67.333 149.182  16.883  1.00 14.04           O  
ATOM   2085  HN  GLY A 213      67.872 152.446  17.123  0.00 99.00           H  
ATOM   2086  N   SER A 214      65.128 149.434  17.281  1.00 14.02           N  
ATOM   2087  CA  SER A 214      64.953 148.151  17.936  1.00 13.64           C  
ATOM   2088  C   SER A 214      64.997 146.965  16.985  1.00 13.61           C  
ATOM   2089  O   SER A 214      65.228 145.831  17.425  1.00 12.97           O  
ATOM   2090  CB  SER A 214      63.613 148.112  18.688  1.00 13.86           C  
ATOM   2091  OG  SER A 214      62.565 148.190  17.763  1.00 13.73           O  
ATOM   2092  HN  SER A 214      64.342 150.113  17.135  0.00 99.00           H  
ATOM   2093  HG  SER A 214      61.756 148.594  18.196  0.00 99.00           H  
ATOM   2094  N   GLY A 215      64.749 147.205  15.697  1.00 14.00           N  
ATOM   2095  CA  GLY A 215      64.852 146.164  14.674  1.00 14.25           C  
ATOM   2096  C   GLY A 215      66.200 145.459  14.647  1.00 14.63           C  
ATOM   2097  O   GLY A 215      66.295 144.296  14.246  1.00 13.64           O  
ATOM   2098  HN  GLY A 215      64.479 148.188  15.485  0.00 99.00           H  
ATOM   2099  N   GLN A 216      67.233 146.173  15.093  1.00 14.74           N  
ATOM   2100  CA  GLN A 216      68.574 145.631  15.163  1.00 15.16           C  
ATOM   2101  C   GLN A 216      68.709 144.431  16.075  1.00 15.43           C  
ATOM   2102  O   GLN A 216      69.619 143.622  15.887  1.00 15.63           O  
ATOM   2103  CB  GLN A 216      69.545 146.701  15.626  1.00 16.20           C  
ATOM   2104  CG  GLN A 216      69.709 147.859  14.672  1.00 16.84           C  
ATOM   2105  CD  GLN A 216      70.603 148.911  15.268  1.00 18.07           C  
ATOM   2106  NE2 GLN A 216      70.091 149.638  16.269  0.00 99.00           N  
ATOM   2107  OE1 GLN A 216      71.765 149.045  14.867  0.00 99.00           O  
ATOM   2108  HN  GLN A 216      66.988 147.145  15.383  0.00 99.00           H  
ATOM   2109 1HE2 GLN A 216      70.641 150.356  16.728  0.00 99.00           H  
ATOM   2110 2HE2 GLN A 216      69.133 149.454  16.561  0.00 99.00           H  
ATOM   2111  N   VAL A 217      67.852 144.318  17.090  1.00 15.05           N  
ATOM   2112  CA  VAL A 217      67.907 143.157  17.986  1.00 15.55           C  
ATOM   2113  C   VAL A 217      67.670 141.881  17.179  1.00 15.56           C  
ATOM   2114  O   VAL A 217      68.490 140.971  17.193  1.00 15.52           O  
ATOM   2115  CB  VAL A 217      66.896 143.256  19.144  1.00 15.56           C  
ATOM   2116  CG1 VAL A 217      66.875 141.964  19.951  1.00 15.28           C  
ATOM   2117  CG2 VAL A 217      67.238 144.450  20.036  1.00 16.20           C  
ATOM   2118  HN  VAL A 217      67.175 145.086  17.187  0.00 99.00           H  
ATOM   2119  N   SER A 218      66.549 141.824  16.467  1.00 14.78           N  
ATOM   2120  CA  SER A 218      66.220 140.655  15.680  1.00 15.29           C  
ATOM   2121  C   SER A 218      67.206 140.476  14.510  1.00 15.84           C  
ATOM   2122  O   SER A 218      67.605 139.340  14.199  1.00 15.50           O  
ATOM   2123  CB  SER A 218      64.782 140.759  15.168  1.00 15.11           C  
ATOM   2124  OG  SER A 218      63.863 140.760  16.263  1.00 15.72           O  
ATOM   2125  HN  SER A 218      65.952 142.669  16.526  0.00 99.00           H  
ATOM   2126  HG  SER A 218      63.549 139.828  16.427  0.00 99.00           H  
ATOM   2127  N   GLU A 219      67.593 141.582  13.881  1.00 15.99           N  
ATOM   2128  CA  GLU A 219      68.522 141.536  12.736  1.00 16.88           C  
ATOM   2129  C   GLU A 219      69.892 140.939  13.135  1.00 17.28           C  
ATOM   2130  O   GLU A 219      70.443 140.086  12.416  1.00 16.95           O  
ATOM   2131  CB  GLU A 219      68.698 142.925  12.134  1.00 17.59           C  
ATOM   2132  CG  GLU A 219      67.462 143.424  11.384  1.00 18.14           C  
ATOM   2133  CD  GLU A 219      67.414 144.941  11.209  1.00 20.01           C  
ATOM   2134  OE1 GLU A 219      68.322 145.656  11.711  1.00 20.41           O  
ATOM   2135  OE2 GLU A 219      66.448 145.433  10.566  1.00 20.37           O1-
ATOM   2136  HN  GLU A 219      67.197 142.463  14.253  0.00 99.00           H  
ATOM   2137  N   ARG A 220      70.421 141.377  14.274  1.00 16.66           N  
ATOM   2138  CA  ARG A 220      71.740 140.920  14.712  1.00 17.71           C  
ATOM   2139  C   ARG A 220      71.716 139.474  15.166  1.00 18.55           C  
ATOM   2140  O   ARG A 220      72.705 138.747  14.966  1.00 17.43           O  
ATOM   2141  CB  ARG A 220      72.333 141.834  15.777  1.00 18.51           C  
ATOM   2142  CG  ARG A 220      72.731 143.153  15.151  1.00 19.46           C  
ATOM   2143  CD  ARG A 220      73.526 144.031  16.080  1.00 20.43           C  
ATOM   2144  NE  ARG A 220      73.901 145.268  15.397  1.00 21.38           N  
ATOM   2145  CZ  ARG A 220      74.782 146.160  15.848  1.00 21.65           C  
ATOM   2146  NH1 ARG A 220      75.422 145.975  16.997  1.00 21.88           N1+
ATOM   2147  NH2 ARG A 220      75.029 147.248  15.124  1.00 22.59           N  
ATOM   2148  HN  ARG A 220      69.840 142.046  14.804  0.00 99.00           H  
ATOM   2149  HE  ARG A 220      73.455 145.464  14.508  0.00 99.00           H  
ATOM   2150 1HH1 ARG A 220      75.265 145.148  17.533  0.00 99.00           H  
ATOM   2151 2HH1 ARG A 220      76.067 146.668  17.326  0.00 99.00           H  
ATOM   2152 1HH2 ARG A 220      74.573 147.380  14.245  0.00 99.00           H  
ATOM   2153 2HH2 ARG A 220      75.675 147.935  15.460  0.00 99.00           H  
ATOM   2154  N   ILE A 221      70.595 139.036  15.737  1.00 17.46           N  
ATOM   2155  CA  ILE A 221      70.437 137.611  16.022  1.00 17.69           C  
ATOM   2156  C   ILE A 221      70.354 136.822  14.721  1.00 18.02           C  
ATOM   2157  O   ILE A 221      70.951 135.739  14.641  1.00 17.84           O  
ATOM   2158  CB  ILE A 221      69.266 137.293  16.971  1.00 17.34           C  
ATOM   2159  CG1 ILE A 221      69.533 137.951  18.325  1.00 17.14           C  
ATOM   2160  CG2 ILE A 221      69.124 135.779  17.160  1.00 17.49           C  
ATOM   2161  CD1 ILE A 221      68.346 137.950  19.266  1.00 17.18           C  
ATOM   2162  HN  ILE A 221      69.891 139.750  15.946  0.00 99.00           H  
ATOM   2163  N   MET A 222      69.655 137.337  13.701  1.00 17.79           N  
ATOM   2164  CA  MET A 222      69.666 136.672  12.393  1.00 19.97           C  
ATOM   2165  C   MET A 222      71.094 136.521  11.840  1.00 21.12           C  
ATOM   2166  O   MET A 222      71.411 135.488  11.230  1.00 21.16           O  
ATOM   2167  CB  MET A 222      68.816 137.421  11.368  1.00 20.96           C  
ATOM   2168  CG  MET A 222      68.794 136.770   9.993  1.00 21.71           C  
ATOM   2169  SD  MET A 222      67.514 137.439   8.936  1.00 23.14           S  
ATOM   2170  CE  MET A 222      67.970 139.164   8.820  1.00 25.59           C  
ATOM   2171  HN  MET A 222      69.138 138.196  13.908  0.00 99.00           H  
ATOM   2172  N   ASP A 223      71.914 137.558  12.018  1.00 21.23           N  
ATOM   2173  CA  ASP A 223      73.310 137.532  11.559  1.00 22.98           C  
ATOM   2174  C   ASP A 223      74.092 136.412  12.247  1.00 22.65           C  
ATOM   2175  O   ASP A 223      74.806 135.686  11.581  1.00 22.85           O  
ATOM   2176  CB  ASP A 223      74.006 138.888  11.758  1.00 23.60           C  
ATOM   2177  CG  ASP A 223      73.404 140.003  10.893  1.00 24.94           C  
ATOM   2178  OD1 ASP A 223      72.781 139.727   9.859  1.00 27.07           O  
ATOM   2179  OD2 ASP A 223      73.544 141.179  11.262  1.00 27.72           O1-
ATOM   2180  HN  ASP A 223      71.489 138.373  12.500  0.00 99.00           H  
ATOM   2181  N   LEU A 224      73.909 136.259  13.554  1.00 23.17           N  
ATOM   2182  CA  LEU A 224      74.515 135.171  14.323  1.00 24.45           C  
ATOM   2183  C   LEU A 224      74.039 133.783  13.908  1.00 24.66           C  
ATOM   2184  O   LEU A 224      74.797 132.817  13.988  1.00 24.46           O  
ATOM   2185  CB  LEU A 224      74.206 135.318  15.812  1.00 26.28           C  
ATOM   2186  CG  LEU A 224      74.837 136.494  16.545  1.00 28.49           C  
ATOM   2187  CD1 LEU A 224      74.267 136.551  17.964  1.00 28.02           C  
ATOM   2188  CD2 LEU A 224      76.368 136.386  16.559  1.00 29.04           C  
ATOM   2189  HN  LEU A 224      73.293 136.985  13.991  0.00 99.00           H  
ATOM   2190  N   LEU A 225      72.771 133.670  13.529  1.00 21.65           N  
ATOM   2191  CA  LEU A 225      72.197 132.380  13.146  1.00 22.48           C  
ATOM   2192  C   LEU A 225      72.461 131.997  11.679  1.00 23.68           C  
ATOM   2193  O   LEU A 225      72.300 130.827  11.317  1.00 23.00           O  
ATOM   2194  CB  LEU A 225      70.690 132.369  13.436  1.00 21.25           C  
ATOM   2195  CG  LEU A 225      70.315 132.427  14.918  1.00 21.30           C  
ATOM   2196  CD1 LEU A 225      68.806 132.551  15.079  1.00 21.36           C  
ATOM   2197  CD2 LEU A 225      70.806 131.206  15.673  1.00 22.26           C  
ATOM   2198  HN  LEU A 225      72.233 134.557  13.529  0.00 99.00           H  
ATOM   2199  N   GLY A 226      72.839 132.968  10.848  1.00 24.19           N  
ATOM   2200  CA  GLY A 226      73.102 132.726   9.424  1.00 26.26           C  
ATOM   2201  C   GLY A 226      71.887 132.182   8.702  1.00 28.26           C  
ATOM   2202  O   GLY A 226      70.741 132.630   8.939  1.00 30.22           O  
ATOM   2203  HN  GLY A 226      72.932 133.906  11.290  0.00 99.00           H  
ATOM   2204  N   ASP A 227      72.107 131.154   7.885  1.00 26.92           N  
ATOM   2205  CA  ASP A 227      71.033 130.594   7.062  1.00 27.53           C  
ATOM   2206  C   ASP A 227      69.995 129.754   7.821  1.00 24.24           C  
ATOM   2207  O   ASP A 227      69.088 129.216   7.206  1.00 21.95           O  
ATOM   2208  CB  ASP A 227      71.614 129.809   5.866  1.00 32.01           C  
ATOM   2209  CG  ASP A 227      72.195 128.458   6.248  1.00 36.60           C  
ATOM   2210  OD1 ASP A 227      72.196 128.082   7.445  1.00 43.23           O  
ATOM   2211  OD2 ASP A 227      72.670 127.755   5.324  1.00 44.97           O1-
ATOM   2212  HN  ASP A 227      73.076 130.795   7.882  0.00 99.00           H  
ATOM   2213  N   ARG A 228      70.135 129.632   9.138  1.00 21.80           N  
ATOM   2214  CA  ARG A 228      69.124 128.971   9.956  1.00 21.53           C  
ATOM   2215  C   ARG A 228      67.779 129.741   9.975  1.00 20.26           C  
ATOM   2216  O   ARG A 228      66.746 129.154  10.259  1.00 18.48           O  
ATOM   2217  CB  ARG A 228      69.627 128.789  11.379  1.00 22.11           C  
ATOM   2218  CG  ARG A 228      70.782 127.805  11.496  1.00 23.86           C  
ATOM   2219  CD  ARG A 228      71.382 127.812  12.885  1.00 25.30           C  
ATOM   2220  NE  ARG A 228      72.627 127.043  12.952  1.00 27.10           N  
ATOM   2221  CZ  ARG A 228      73.841 127.484  12.589  1.00 28.82           C  
ATOM   2222  NH1 ARG A 228      74.040 128.711  12.124  1.00 28.65           N1+
ATOM   2223  NH2 ARG A 228      74.891 126.677  12.711  1.00 29.64           N  
ATOM   2224  HN  ARG A 228      71.007 130.039   9.524  0.00 99.00           H  
ATOM   2225  HE  ARG A 228      72.569 126.092  13.301  0.00 99.00           H  
ATOM   2226 1HH1 ARG A 228      73.263 129.342  12.055  0.00 99.00           H  
ATOM   2227 2HH1 ARG A 228      74.951 129.004  11.846  0.00 99.00           H  
ATOM   2228 1HH2 ARG A 228      74.772 125.758  13.089  0.00 99.00           H  
ATOM   2229 2HH2 ARG A 228      75.796 126.989  12.427  0.00 99.00           H  
ATOM   2230  N   VAL A 229      67.810 131.037   9.689  1.00 18.63           N  
ATOM   2231  CA  VAL A 229      66.579 131.830   9.587  1.00 18.86           C  
ATOM   2232  C   VAL A 229      66.042 131.747   8.171  1.00 19.08           C  
ATOM   2233  O   VAL A 229      66.740 132.092   7.213  1.00 18.96           O  
ATOM   2234  CB  VAL A 229      66.804 133.300   9.984  1.00 19.36           C  
ATOM   2235  CG1 VAL A 229      65.484 134.077   9.913  1.00 19.20           C  
ATOM   2236  CG2 VAL A 229      67.385 133.363  11.386  1.00 19.17           C  
ATOM   2237  HN  VAL A 229      68.755 131.434   9.545  0.00 99.00           H  
ATOM   2238  N   LYS A 230      64.800 131.283   8.049  1.00 19.15           N  
ATOM   2239  CA  LYS A 230      64.143 131.109   6.771  1.00 19.20           C  
ATOM   2240  C   LYS A 230      63.036 132.156   6.653  1.00 18.68           C  
ATOM   2241  O   LYS A 230      61.986 132.032   7.289  1.00 18.46           O  
ATOM   2242  CB  LYS A 230      63.559 129.697   6.637  1.00 20.34           C  
ATOM   2243  CG  LYS A 230      64.465 128.563   7.099  1.00 22.06           C  
ATOM   2244  CD  LYS A 230      65.687 128.397   6.218  1.00 23.73           C  
ATOM   2245  CE  LYS A 230      66.524 127.219   6.698  1.00 24.96           C  
ATOM   2246  NZ  LYS A 230      67.825 127.216   5.985  1.00 27.30           N1+
ATOM   2247  HN  LYS A 230      64.340 131.056   8.965  0.00 99.00           H  
ATOM   2248  HZ1 LYS A 230      68.175 126.280   5.932  0.00 99.00           H  
ATOM   2249  HZ2 LYS A 230      67.700 127.578   5.060  0.00 99.00           H  
ATOM   2250  HZ3 LYS A 230      68.479 127.788   6.481  0.00 99.00           H  
ATOM   2251  N   LEU A 231      63.282 133.174   5.835  1.00 17.71           N  
ATOM   2252  CA  LEU A 231      62.296 134.228   5.558  1.00 17.50           C  
ATOM   2253  C   LEU A 231      61.305 133.808   4.483  1.00 17.39           C  
ATOM   2254  O   LEU A 231      61.626 132.985   3.611  1.00 16.55           O  
ATOM   2255  CB  LEU A 231      63.011 135.497   5.093  1.00 17.47           C  
ATOM   2256  CG  LEU A 231      64.087 136.062   6.009  1.00 18.22           C  
ATOM   2257  CD1 LEU A 231      64.716 137.290   5.369  1.00 17.82           C  
ATOM   2258  CD2 LEU A 231      63.475 136.397   7.357  1.00 18.62           C  
ATOM   2259  HN  LEU A 231      64.233 133.165   5.406  0.00 99.00           H  
ATOM   2260  N   GLU A 232      60.106 134.394   4.529  1.00 17.35           N  
ATOM   2261  CA  GLU A 232      59.007 134.038   3.628  1.00 18.28           C  
ATOM   2262  C   GLU A 232      58.692 132.533   3.702  1.00 17.89           C  
ATOM   2263  O   GLU A 232      58.465 131.874   2.684  1.00 17.21           O  
ATOM   2264  CB  GLU A 232      59.270 134.548   2.204  1.00 20.67           C  
ATOM   2265  CG  GLU A 232      59.382 136.065   2.161  1.00 22.60           C  
ATOM   2266  CD  GLU A 232      59.508 136.615   0.754  1.00 24.93           C  
ATOM   2267  OE1 GLU A 232      60.635 136.699   0.251  1.00 27.82           O  
ATOM   2268  OE2 GLU A 232      58.479 136.974   0.168  1.00 29.19           O1-
ATOM   2269  HN  GLU A 232      60.018 135.131   5.267  0.00 99.00           H  
ATOM   2270  N   ARG A 233      58.677 132.028   4.944  1.00 16.57           N  
ATOM   2271  CA  ARG A 233      58.223 130.693   5.286  1.00 17.40           C  
ATOM   2272  C   ARG A 233      57.079 130.774   6.298  1.00 15.83           C  
ATOM   2273  O   ARG A 233      57.271 130.437   7.458  1.00 15.58           O  
ATOM   2274  CB  ARG A 233      59.365 129.859   5.887  1.00 17.89           C  
ATOM   2275  CG  ARG A 233      60.162 129.039   4.872  1.00 20.14           C  
ATOM   2276  CD  ARG A 233      61.006 129.932   3.990  1.00 21.35           C  
ATOM   2277  NE  ARG A 233      61.943 129.156   3.176  1.00 23.44           N  
ATOM   2278  CZ  ARG A 233      62.977 129.672   2.504  1.00 26.16           C  
ATOM   2279  NH1 ARG A 233      63.261 130.973   2.549  1.00 26.30           N1+
ATOM   2280  NH2 ARG A 233      63.756 128.867   1.792  1.00 27.22           N  
ATOM   2281  HN  ARG A 233      59.035 132.712   5.670  0.00 99.00           H  
ATOM   2282  HE  ARG A 233      61.800 128.160   3.116  0.00 99.00           H  
ATOM   2283 1HH1 ARG A 233      62.702 131.582   3.112  0.00 99.00           H  
ATOM   2284 2HH1 ARG A 233      64.027 131.335   2.022  0.00 99.00           H  
ATOM   2285 1HH2 ARG A 233      63.579 127.882   1.777  0.00 99.00           H  
ATOM   2286 2HH2 ARG A 233      64.522 129.244   1.269  0.00 99.00           H  
ATOM   2287  N   PRO A 234      55.877 131.186   5.855  1.00 16.21           N  
ATOM   2288  CA  PRO A 234      54.739 131.097   6.777  1.00 15.43           C  
ATOM   2289  C   PRO A 234      54.405 129.651   7.051  1.00 15.59           C  
ATOM   2290  O   PRO A 234      54.252 128.869   6.117  1.00 15.31           O  
ATOM   2291  CB  PRO A 234      53.592 131.770   6.016  1.00 15.70           C  
ATOM   2292  CG  PRO A 234      54.213 132.470   4.863  1.00 16.18           C  
ATOM   2293  CD  PRO A 234      55.485 131.752   4.554  1.00 16.00           C  
ATOM   2294  N   VAL A 235      54.294 129.305   8.327  1.00 14.66           N  
ATOM   2295  CA  VAL A 235      53.961 127.957   8.725  1.00 14.57           C  
ATOM   2296  C   VAL A 235      52.446 127.774   8.575  1.00 15.38           C  
ATOM   2297  O   VAL A 235      51.665 128.624   9.018  1.00 14.65           O  
ATOM   2298  CB  VAL A 235      54.420 127.682  10.166  1.00 14.17           C  
ATOM   2299  CG1 VAL A 235      53.863 126.369  10.692  1.00 14.89           C  
ATOM   2300  CG2 VAL A 235      55.944 127.679  10.225  1.00 13.95           C  
ATOM   2301  HN  VAL A 235      54.465 130.081   9.002  0.00 99.00           H  
ATOM   2302  N   ILE A 236      52.061 126.669   7.929  1.00 14.56           N  
ATOM   2303  CA  ILE A 236      50.661 126.322   7.675  1.00 15.25           C  
ATOM   2304  C   ILE A 236      50.174 125.051   8.366  1.00 14.94           C  
ATOM   2305  O   ILE A 236      48.972 124.853   8.472  1.00 14.50           O  
ATOM   2306  CB  ILE A 236      50.385 126.180   6.154  1.00 16.73           C  
ATOM   2307  CG1 ILE A 236      51.245 125.079   5.501  1.00 17.74           C  
ATOM   2308  CG2 ILE A 236      50.655 127.502   5.460  1.00 18.20           C  
ATOM   2309  CD1 ILE A 236      50.825 124.757   4.086  1.00 18.43           C  
ATOM   2310  HN  ILE A 236      52.860 126.062   7.616  0.00 99.00           H  
ATOM   2311  N   TYR A 237      51.085 124.206   8.840  1.00 14.92           N  
ATOM   2312  CA  TYR A 237      50.725 122.856   9.283  1.00 15.17           C  
ATOM   2313  C   TYR A 237      51.756 122.317  10.235  1.00 15.05           C  
ATOM   2314  O   TYR A 237      52.955 122.399   9.956  1.00 15.01           O  
ATOM   2315  CB  TYR A 237      50.617 121.946   8.051  1.00 16.09           C  
ATOM   2316  CG  TYR A 237      50.241 120.502   8.306  1.00 17.08           C  
ATOM   2317  CD1 TYR A 237      48.983 120.172   8.800  1.00 18.19           C  
ATOM   2318  CD2 TYR A 237      51.135 119.460   8.021  1.00 18.81           C  
ATOM   2319  CE1 TYR A 237      48.609 118.849   9.007  1.00 18.50           C  
ATOM   2320  CE2 TYR A 237      50.780 118.126   8.234  1.00 19.44           C  
ATOM   2321  CZ  TYR A 237      49.514 117.832   8.727  1.00 20.01           C  
ATOM   2322  OH  TYR A 237      49.130 116.529   8.962  1.00 21.29           O  
ATOM   2323  HN  TYR A 237      52.053 124.576   8.870  0.00 99.00           H  
ATOM   2324  HH  TYR A 237      49.918 116.009   9.283  0.00 99.00           H  
ATOM   2325  N   ILE A 238      51.284 121.781  11.360  1.00 14.79           N  
ATOM   2326  CA  ILE A 238      52.138 121.118  12.335  1.00 16.02           C  
ATOM   2327  C   ILE A 238      51.512 119.757  12.622  1.00 16.90           C  
ATOM   2328  O   ILE A 238      50.331 119.668  12.977  1.00 17.67           O  
ATOM   2329  CB  ILE A 238      52.341 121.949  13.625  1.00 15.87           C  
ATOM   2330  CG1 ILE A 238      53.160 123.217  13.308  1.00 16.05           C  
ATOM   2331  CG2 ILE A 238      53.094 121.144  14.692  1.00 16.22           C  
ATOM   2332  CD1 ILE A 238      53.276 124.186  14.466  1.00 15.79           C  
ATOM   2333  HN  ILE A 238      50.250 121.880  11.480  0.00 99.00           H  
ATOM   2334  N   ASP A 239      52.317 118.708  12.434  1.00 17.24           N  
ATOM   2335  CA  ASP A 239      51.881 117.312  12.567  1.00 18.79           C  
ATOM   2336  C   ASP A 239      52.752 116.681  13.643  1.00 18.38           C  
ATOM   2337  O   ASP A 239      53.958 116.563  13.465  1.00 18.54           O  
ATOM   2338  CB  ASP A 239      52.043 116.592  11.219  1.00 20.04           C  
ATOM   2339  CG  ASP A 239      51.639 115.121  11.255  1.00 22.34           C  
ATOM   2340  OD1 ASP A 239      51.403 114.547  12.328  1.00 22.13           O  
ATOM   2341  OD2 ASP A 239      51.588 114.524  10.156  1.00 26.75           O1-
ATOM   2342  HN  ASP A 239      53.302 118.969  12.180  0.00 99.00           H  
ATOM   2343  N   GLN A 240      52.124 116.320  14.763  1.00 18.79           N  
ATOM   2344  CA  GLN A 240      52.797 115.640  15.869  1.00 19.94           C  
ATOM   2345  C   GLN A 240      52.399 114.165  16.023  1.00 22.29           C  
ATOM   2346  O   GLN A 240      52.605 113.588  17.091  1.00 23.03           O  
ATOM   2347  CB  GLN A 240      52.487 116.341  17.183  1.00 20.07           C  
ATOM   2348  CG  GLN A 240      52.806 117.805  17.186  1.00 19.20           C  
ATOM   2349  CD  GLN A 240      52.854 118.327  18.599  1.00 19.16           C  
ATOM   2350  NE2 GLN A 240      51.793 118.997  19.019  0.00 99.00           N  
ATOM   2351  OE1 GLN A 240      53.824 118.081  19.322  0.00 99.00           O  
ATOM   2352  HN  GLN A 240      51.107 116.567  14.782  0.00 99.00           H  
ATOM   2353 1HE2 GLN A 240      51.744 119.369  19.968  0.00 99.00           H  
ATOM   2354 2HE2 GLN A 240      51.013 119.140  18.376  0.00 99.00           H  
ATOM   2355  N   THR A 241      51.856 113.549  14.976  1.00 24.37           N  
ATOM   2356  CA  THR A 241      51.413 112.151  15.075  1.00 26.31           C  
ATOM   2357  C   THR A 241      52.557 111.146  14.987  1.00 30.52           C  
ATOM   2358  O   THR A 241      52.343 109.980  15.310  1.00 30.76           O  
ATOM   2359  CB  THR A 241      50.383 111.787  13.987  1.00 26.37           C  
ATOM   2360  CG2 THR A 241      49.115 112.602  14.164  1.00 26.93           C  
ATOM   2361  OG1 THR A 241      50.938 112.012  12.685  1.00 25.49           O  
ATOM   2362  HN  THR A 241      51.775 114.115  14.121  0.00 99.00           H  
ATOM   2363  HG1 THR A 241      51.110 112.992  12.543  0.00 99.00           H  
ATOM   2364  N   ARG A 242      53.741 111.576  14.537  1.00 32.62           N  
ATOM   2365  CA  ARG A 242      54.893 110.678  14.343  1.00 36.02           C  
ATOM   2366  C   ARG A 242      55.991 110.947  15.370  1.00 35.05           C  
ATOM   2367  O   ARG A 242      55.838 111.804  16.254  1.00 32.94           O  
ATOM   2368  CB  ARG A 242      55.439 110.830  12.916  1.00 39.73           C  
ATOM   2369  CG  ARG A 242      54.431 110.503  11.826  1.00 44.97           C  
ATOM   2370  CD  ARG A 242      54.942 110.931  10.459  1.00 49.67           C  
ATOM   2371  NE  ARG A 242      53.847 111.072   9.499  1.00 55.28           N  
ATOM   2372  CZ  ARG A 242      53.216 110.061   8.894  1.00 60.78           C  
ATOM   2373  NH1 ARG A 242      53.550 108.787   9.133  1.00 62.38           N1+
ATOM   2374  NH2 ARG A 242      52.230 110.326   8.035  1.00 60.44           N  
ATOM   2375  HN  ARG A 242      53.781 112.598  14.334  0.00 99.00           H  
ATOM   2376  HE  ARG A 242      53.541 112.011   9.273  0.00 99.00           H  
ATOM   2377 1HH1 ARG A 242      54.271 108.581   9.790  0.00 99.00           H  
ATOM   2378 2HH1 ARG A 242      53.076 108.052   8.654  0.00 99.00           H  
ATOM   2379 1HH2 ARG A 242      51.960 111.274   7.866  0.00 99.00           H  
ATOM   2380 2HH2 ARG A 242      51.765 109.579   7.565  0.00 99.00           H  
ATOM   2381  N   GLU A 243      57.090 110.194  15.263  1.00 34.74           N  
ATOM   2382  CA  GLU A 243      58.216 110.296  16.200  1.00 35.63           C  
ATOM   2383  C   GLU A 243      58.812 111.704  16.246  1.00 32.39           C  
ATOM   2384  O   GLU A 243      59.071 112.232  17.325  1.00 32.37           O  
ATOM   2385  CB  GLU A 243      59.324 109.297  15.831  1.00 37.87           C  
ATOM   2386  CG  GLU A 243      60.357 109.111  16.931  1.00 40.48           C  
ATOM   2387  CD  GLU A 243      61.577 108.330  16.483  1.00 43.84           C  
ATOM   2388  OE1 GLU A 243      61.536 107.689  15.404  1.00 46.82           O  
ATOM   2389  OE2 GLU A 243      62.586 108.371  17.222  1.00 43.96           O1-
ATOM   2390  HN  GLU A 243      57.080 109.531  14.458  0.00 99.00           H  
ATOM   2391  N   ASN A 244      59.030 112.285  15.070  1.00 30.41           N  
ATOM   2392  CA  ASN A 244      59.494 113.669  14.945  1.00 29.96           C  
ATOM   2393  C   ASN A 244      58.311 114.538  14.518  1.00 27.95           C  
ATOM   2394  O   ASN A 244      57.415 114.077  13.796  1.00 27.15           O  
ATOM   2395  CB  ASN A 244      60.592 113.789  13.893  1.00 32.48           C  
ATOM   2396  CG  ASN A 244      61.772 112.866  14.154  1.00 36.44           C  
ATOM   2397  ND2 ASN A 244      62.360 112.355  13.078  0.00 99.00           N  
ATOM   2398  OD1 ASN A 244      62.157 112.623  15.303  0.00 99.00           O  
ATOM   2399  HN  ASN A 244      58.844 111.674  14.244  0.00 99.00           H  
ATOM   2400 1HD2 ASN A 244      62.029 112.588  12.164  0.00 99.00           H  
ATOM   2401 2HD2 ASN A 244      63.140 111.735  13.181  0.00 99.00           H  
ATOM   2402  N   VAL A 245      58.327 115.796  14.957  1.00 24.32           N  
ATOM   2403  CA  VAL A 245      57.304 116.771  14.561  1.00 22.23           C  
ATOM   2404  C   VAL A 245      57.590 117.231  13.134  1.00 21.12           C  
ATOM   2405  O   VAL A 245      58.748 117.494  12.776  1.00 20.83           O  
ATOM   2406  CB  VAL A 245      57.303 118.000  15.500  1.00 21.71           C  
ATOM   2407  CG1 VAL A 245      56.253 119.013  15.069  1.00 21.54           C  
ATOM   2408  CG2 VAL A 245      57.052 117.578  16.941  1.00 21.49           C  
ATOM   2409  HN  VAL A 245      59.115 116.026  15.593  0.00 99.00           H  
ATOM   2410  N   LEU A 246      56.542 117.333  12.324  1.00 20.19           N  
ATOM   2411  CA  LEU A 246      56.662 117.842  10.967  1.00 21.23           C  
ATOM   2412  C   LEU A 246      56.039 119.225  10.902  1.00 19.69           C  
ATOM   2413  O   LEU A 246      54.897 119.389  11.331  1.00 19.56           O  
ATOM   2414  CB  LEU A 246      55.948 116.923   9.978  1.00 22.95           C  
ATOM   2415  CG  LEU A 246      56.583 115.555   9.746  1.00 26.12           C  
ATOM   2416  CD1 LEU A 246      55.677 114.713   8.853  1.00 27.66           C  
ATOM   2417  CD2 LEU A 246      57.956 115.701   9.108  1.00 27.27           C  
ATOM   2418  HN  LEU A 246      55.639 117.021  12.740  0.00 99.00           H  
ATOM   2419  N   VAL A 247      56.782 120.190  10.361  1.00 18.33           N  
ATOM   2420  CA  VAL A 247      56.318 121.572  10.223  1.00 18.19           C  
ATOM   2421  C   VAL A 247      56.393 121.958   8.754  1.00 17.97           C  
ATOM   2422  O   VAL A 247      57.480 121.968   8.172  1.00 17.36           O  
ATOM   2423  CB  VAL A 247      57.159 122.543  11.062  1.00 18.16           C  
ATOM   2424  CG1 VAL A 247      56.589 123.962  10.986  1.00 17.94           C  
ATOM   2425  CG2 VAL A 247      57.233 122.068  12.502  1.00 18.26           C  
ATOM   2426  HN  VAL A 247      57.728 119.875  10.042  0.00 99.00           H  
ATOM   2427  N   GLU A 248      55.233 122.259   8.163  1.00 17.38           N  
ATOM   2428  CA  GLU A 248      55.142 122.617   6.761  1.00 17.98           C  
ATOM   2429  C   GLU A 248      54.895 124.105   6.576  1.00 18.04           C  
ATOM   2430  O   GLU A 248      54.130 124.713   7.331  1.00 16.07           O  
ATOM   2431  CB  GLU A 248      54.020 121.838   6.088  1.00 19.57           C  
ATOM   2432  CG  GLU A 248      54.095 121.875   4.583  1.00 21.43           C  
ATOM   2433  CD  GLU A 248      53.022 121.033   3.920  1.00 23.43           C  
ATOM   2434  OE1 GLU A 248      52.068 120.594   4.597  1.00 24.53           O  
ATOM   2435  OE2 GLU A 248      53.134 120.830   2.697  1.00 25.75           O1-
ATOM   2436  HN  GLU A 248      54.406 122.213   8.801  0.00 99.00           H  
ATOM   2437  N   THR A 249      55.516 124.670   5.540  1.00 17.19           N  
ATOM   2438  CA  THR A 249      55.356 126.086   5.224  1.00 17.44           C  
ATOM   2439  C   THR A 249      54.514 126.294   3.970  1.00 18.08           C  
ATOM   2440  O   THR A 249      54.300 125.370   3.178  1.00 18.18           O  
ATOM   2441  CB  THR A 249      56.716 126.781   5.076  1.00 18.19           C  
ATOM   2442  CG2 THR A 249      57.519 126.627   6.358  1.00 18.02           C  
ATOM   2443  OG1 THR A 249      57.449 126.211   3.984  1.00 18.21           O  
ATOM   2444  HN  THR A 249      56.113 124.024   4.987  0.00 99.00           H  
ATOM   2445  HG1 THR A 249      57.474 125.209   4.066  0.00 99.00           H  
ATOM   2446  N   LEU A 250      54.050 127.522   3.792  1.00 19.04           N  
ATOM   2447  CA  LEU A 250      53.193 127.878   2.664  1.00 20.02           C  
ATOM   2448  C   LEU A 250      53.888 127.683   1.313  1.00 22.77           C  
ATOM   2449  O   LEU A 250      53.248 127.283   0.343  1.00 23.20           O  
ATOM   2450  CB  LEU A 250      52.722 129.322   2.808  1.00 20.19           C  
ATOM   2451  CG  LEU A 250      51.706 129.840   1.788  1.00 20.08           C  
ATOM   2452  CD1 LEU A 250      50.403 129.065   1.846  1.00 20.58           C  
ATOM   2453  CD2 LEU A 250      51.443 131.311   2.015  1.00 20.74           C  
ATOM   2454  HN  LEU A 250      54.345 128.210   4.520  0.00 99.00           H  
ATOM   2455  N   ASN A 251      55.189 127.967   1.280  1.00 25.97           N  
ATOM   2456  CA  ASN A 251      56.017 127.852   0.062  1.00 29.11           C  
ATOM   2457  C   ASN A 251      56.486 126.429  -0.187  1.00 32.21           C  
ATOM   2458  O   ASN A 251      57.470 126.235  -0.900  1.00 35.10           O  
ATOM   2459  CB  ASN A 251      57.224 128.829   0.099  1.00 30.34           C  
ATOM   2460  CG  ASN A 251      58.243 128.507   1.200  1.00 32.11           C  
ATOM   2461  ND2 ASN A 251      57.774 128.362   2.433  0.00 99.00           N  
ATOM   2462  OD1 ASN A 251      59.445 128.426   0.940  0.00 99.00           O  
ATOM   2463  HN  ASN A 251      55.585 128.283   2.197  0.00 99.00           H  
ATOM   2464 1HD2 ASN A 251      56.788 128.461   2.598  0.00 99.00           H  
ATOM   2465 2HD2 ASN A 251      58.390 128.157   3.188  0.00 99.00           H  
ATOM   2466  N   HIS A 252      55.804 125.443   0.410  1.00 31.16           N  
ATOM   2467  CA  HIS A 252      55.969 124.042   0.081  1.00 33.14           C  
ATOM   2468  C   HIS A 252      57.310 123.454   0.538  1.00 31.58           C  
ATOM   2469  O   HIS A 252      57.989 122.778  -0.239  1.00 33.81           O  
ATOM   2470  CB  HIS A 252      55.724 123.835  -1.423  1.00 36.12           C  
ATOM   2471  CG  HIS A 252      54.410 124.391  -1.877  1.00 39.39           C  
ATOM   2472  CD2 HIS A 252      53.150 123.917  -1.722  0.00 99.00           C  
ATOM   2473  ND1 HIS A 252      54.289 125.620  -2.498  0.00 99.00           N  
ATOM   2474  CE1 HIS A 252      53.013 125.857  -2.745  0.00 99.00           C  
ATOM   2475  NE2 HIS A 252      52.302 124.839  -2.284  0.00 99.00           N  
ATOM   2476  HN  HIS A 252      55.133 125.785   1.145  0.00 99.00           H  
ATOM   2477  HD1 HIS A 252      55.049 126.227  -2.724  0.00 99.00           H  
ATOM   2478  N   GLU A 253      57.686 123.719   1.790  1.00 25.37           N  
ATOM   2479  CA  GLU A 253      58.852 123.095   2.406  1.00 24.32           C  
ATOM   2480  C   GLU A 253      58.408 122.347   3.655  1.00 23.53           C  
ATOM   2481  O   GLU A 253      57.454 122.756   4.321  1.00 22.75           O  
ATOM   2482  CB  GLU A 253      59.913 124.132   2.770  1.00 24.21           C  
ATOM   2483  CG  GLU A 253      60.529 124.846   1.584  1.00 24.30           C  
ATOM   2484  CD  GLU A 253      61.516 125.936   1.968  1.00 24.94           C  
ATOM   2485  OE1 GLU A 253      61.548 126.393   3.140  1.00 24.46           O  
ATOM   2486  OE2 GLU A 253      62.279 126.367   1.082  1.00 25.49           O1-
ATOM   2487  HN  GLU A 253      57.077 124.405   2.286  0.00 99.00           H  
ATOM   2488  N   MET A 254      59.110 121.272   3.985  1.00 22.63           N  
ATOM   2489  CA  MET A 254      58.835 120.510   5.199  1.00 23.93           C  
ATOM   2490  C   MET A 254      60.061 120.535   6.093  1.00 22.70           C  
ATOM   2491  O   MET A 254      61.187 120.328   5.624  1.00 22.15           O  
ATOM   2492  CB  MET A 254      58.474 119.060   4.868  1.00 26.25           C  
ATOM   2493  CG  MET A 254      57.924 118.272   6.051  1.00 29.13           C  
ATOM   2494  SD  MET A 254      56.332 118.866   6.677  1.00 34.11           S  
ATOM   2495  CE  MET A 254      55.339 118.703   5.191  1.00 33.82           C  
ATOM   2496  HN  MET A 254      59.865 121.021   3.313  0.00 99.00           H  
ATOM   2497  N   TYR A 255      59.832 120.790   7.379  1.00 20.97           N  
ATOM   2498  CA  TYR A 255      60.865 120.781   8.380  1.00 20.86           C  
ATOM   2499  C   TYR A 255      60.537 119.710   9.404  1.00 21.30           C  
ATOM   2500  O   TYR A 255      59.368 119.477   9.739  1.00 20.99           O  
ATOM   2501  CB  TYR A 255      61.015 122.162   9.018  1.00 20.19           C  
ATOM   2502  CG  TYR A 255      61.502 123.162   8.026  1.00 19.52           C  
ATOM   2503  CD1 TYR A 255      60.623 123.762   7.132  1.00 19.31           C  
ATOM   2504  CD2 TYR A 255      62.848 123.479   7.933  1.00 20.18           C  
ATOM   2505  CE1 TYR A 255      61.070 124.657   6.176  1.00 19.89           C  
ATOM   2506  CE2 TYR A 255      63.313 124.362   6.979  1.00 20.46           C  
ATOM   2507  CZ  TYR A 255      62.417 124.949   6.102  1.00 20.32           C  
ATOM   2508  OH  TYR A 255      62.851 125.843   5.161  1.00 22.51           O  
ATOM   2509  HN  TYR A 255      58.823 120.999   7.593  0.00 99.00           H  
ATOM   2510  HH  TYR A 255      62.170 125.916   4.433  0.00 99.00           H  
ATOM   2511  N   GLU A 256      61.576 119.022   9.863  1.00 22.10           N  
ATOM   2512  CA  GLU A 256      61.421 117.940  10.809  1.00 23.50           C  
ATOM   2513  C   GLU A 256      62.224 118.257  12.063  1.00 22.96           C  
ATOM   2514  O   GLU A 256      63.389 118.637  11.971  1.00 23.84           O  
ATOM   2515  CB  GLU A 256      61.864 116.645  10.153  1.00 26.43           C  
ATOM   2516  CG  GLU A 256      61.318 115.406  10.823  1.00 30.36           C  
ATOM   2517  CD  GLU A 256      61.590 114.139  10.015  1.00 34.25           C  
ATOM   2518  OE1 GLU A 256      61.861 113.103  10.649  1.00 39.15           O  
ATOM   2519  OE2 GLU A 256      61.552 114.184   8.762  1.00 37.26           O1-
ATOM   2520  HN  GLU A 256      62.498 119.329   9.483  0.00 99.00           H  
ATOM   2521  N   ALA A 257      61.587 118.146  13.230  1.00 21.49           N  
ATOM   2522  CA  ALA A 257      62.212 118.547  14.489  1.00 20.62           C  
ATOM   2523  C   ALA A 257      61.787 117.678  15.661  1.00 19.73           C  
ATOM   2524  O   ALA A 257      60.753 117.016  15.604  1.00 21.21           O  
ATOM   2525  CB  ALA A 257      61.882 120.012  14.781  1.00 21.13           C  
ATOM   2526  HN  ALA A 257      60.627 117.756  13.166  0.00 99.00           H  
ATOM   2527  N   LYS A 258      62.580 117.705  16.722  1.00 19.10           N  
ATOM   2528  CA  LYS A 258      62.227 117.065  17.982  1.00 19.36           C  
ATOM   2529  C   LYS A 258      61.131 117.858  18.717  1.00 19.62           C  
ATOM   2530  O   LYS A 258      60.231 117.262  19.324  1.00 19.33           O  
ATOM   2531  CB  LYS A 258      63.446 116.923  18.893  1.00 20.61           C  
ATOM   2532  CG  LYS A 258      64.598 116.084  18.323  1.00 22.19           C  
ATOM   2533  CD  LYS A 258      65.731 115.954  19.347  1.00 23.21           C  
ATOM   2534  CE  LYS A 258      66.810 114.982  18.879  1.00 25.07           C  
ATOM   2535  NZ  LYS A 258      67.402 115.401  17.586  1.00 26.38           N1+
ATOM   2536  HN  LYS A 258      63.477 118.223  16.579  0.00 99.00           H  
ATOM   2537  HZ1 LYS A 258      67.021 116.286  17.315  0.00 99.00           H  
ATOM   2538  HZ2 LYS A 258      68.395 115.482  17.683  0.00 99.00           H  
ATOM   2539  HZ3 LYS A 258      67.191 114.720  16.885  0.00 99.00           H  
ATOM   2540  N   TYR A 259      61.234 119.191  18.677  1.00 18.34           N  
ATOM   2541  CA  TYR A 259      60.284 120.087  19.368  1.00 18.20           C  
ATOM   2542  C   TYR A 259      60.048 121.334  18.544  1.00 17.38           C  
ATOM   2543  O   TYR A 259      60.850 121.678  17.657  1.00 17.61           O  
ATOM   2544  CB  TYR A 259      60.819 120.554  20.721  1.00 18.08           C  
ATOM   2545  CG  TYR A 259      61.198 119.451  21.642  1.00 19.71           C  
ATOM   2546  CD1 TYR A 259      62.482 118.934  21.626  1.00 19.78           C  
ATOM   2547  CD2 TYR A 259      60.269 118.903  22.525  1.00 20.63           C  
ATOM   2548  CE1 TYR A 259      62.837 117.888  22.466  1.00 21.04           C  
ATOM   2549  CE2 TYR A 259      60.619 117.866  23.378  1.00 21.57           C  
ATOM   2550  CZ  TYR A 259      61.912 117.373  23.339  1.00 21.81           C  
ATOM   2551  OH  TYR A 259      62.273 116.346  24.175  1.00 24.58           O  
ATOM   2552  HN  TYR A 259      62.039 119.546  18.120  0.00 99.00           H  
ATOM   2553  HH  TYR A 259      62.844 116.705  24.912  0.00 99.00           H  
ATOM   2554  N   VAL A 260      58.974 122.038  18.884  1.00 16.75           N  
ATOM   2555  CA  VAL A 260      58.629 123.291  18.212  1.00 15.96           C  
ATOM   2556  C   VAL A 260      58.407 124.367  19.260  1.00 15.18           C  
ATOM   2557  O   VAL A 260      57.850 124.108  20.323  1.00 14.99           O  
ATOM   2558  CB  VAL A 260      57.377 123.129  17.333  1.00 16.43           C  
ATOM   2559  CG1 VAL A 260      56.952 124.464  16.723  1.00 16.28           C  
ATOM   2560  CG2 VAL A 260      57.646 122.132  16.219  1.00 16.83           C  
ATOM   2561  HN  VAL A 260      58.410 121.630  19.655  0.00 99.00           H  
ATOM   2562  N   ILE A 261      58.891 125.568  18.976  1.00 14.50           N  
ATOM   2563  CA  ILE A 261      58.493 126.763  19.737  1.00 14.18           C  
ATOM   2564  C   ILE A 261      57.576 127.617  18.855  1.00 13.69           C  
ATOM   2565  O   ILE A 261      57.979 128.043  17.778  1.00 13.72           O  
ATOM   2566  CB  ILE A 261      59.695 127.589  20.197  1.00 13.92           C  
ATOM   2567  CG1 ILE A 261      60.513 126.778  21.198  1.00 14.04           C  
ATOM   2568  CG2 ILE A 261      59.229 128.901  20.851  1.00 14.18           C  
ATOM   2569  CD1 ILE A 261      61.738 127.461  21.726  1.00 14.19           C  
ATOM   2570  HN  ILE A 261      59.563 125.598  18.186  0.00 99.00           H  
ATOM   2571  N   SER A 262      56.346 127.846  19.330  1.00 13.32           N  
ATOM   2572  CA  SER A 262      55.429 128.797  18.703  1.00 13.23           C  
ATOM   2573  C   SER A 262      55.705 130.171  19.318  1.00 13.28           C  
ATOM   2574  O   SER A 262      55.397 130.391  20.492  1.00 13.53           O  
ATOM   2575  CB  SER A 262      53.976 128.380  18.949  1.00 13.10           C  
ATOM   2576  OG  SER A 262      53.052 129.298  18.389  1.00 12.34           O  
ATOM   2577  HN  SER A 262      56.102 127.292  20.177  0.00 99.00           H  
ATOM   2578  HG  SER A 262      52.214 129.301  18.932  0.00 99.00           H  
ATOM   2579  N   ALA A 263      56.308 131.068  18.537  1.00 13.03           N  
ATOM   2580  CA  ALA A 263      56.683 132.407  19.005  1.00 13.21           C  
ATOM   2581  C   ALA A 263      55.885 133.489  18.271  1.00 13.39           C  
ATOM   2582  O   ALA A 263      56.398 134.564  17.969  1.00 14.30           O  
ATOM   2583  CB  ALA A 263      58.187 132.629  18.845  1.00 13.66           C  
ATOM   2584  HN  ALA A 263      56.491 130.737  17.564  0.00 99.00           H  
ATOM   2585  N   ILE A 264      54.612 133.203  18.035  1.00 13.43           N  
ATOM   2586  CA  ILE A 264      53.700 134.090  17.299  1.00 13.04           C  
ATOM   2587  C   ILE A 264      52.586 134.524  18.257  1.00 12.84           C  
ATOM   2588  O   ILE A 264      52.325 133.846  19.247  1.00 13.75           O  
ATOM   2589  CB  ILE A 264      53.115 133.405  16.035  1.00 12.94           C  
ATOM   2590  CG1 ILE A 264      52.202 132.212  16.391  1.00 12.59           C  
ATOM   2591  CG2 ILE A 264      54.255 132.979  15.092  1.00 13.31           C  
ATOM   2592  CD1 ILE A 264      51.687 131.441  15.198  1.00 12.61           C  
ATOM   2593  HN  ILE A 264      54.301 132.277  18.422  0.00 99.00           H  
ATOM   2594  N   PRO A 265      51.923 135.651  17.973  1.00 12.95           N  
ATOM   2595  CA  PRO A 265      50.778 136.041  18.808  1.00 12.92           C  
ATOM   2596  C   PRO A 265      49.777 134.882  18.952  1.00 12.61           C  
ATOM   2597  O   PRO A 265      49.571 134.139  17.996  1.00 12.08           O  
ATOM   2598  CB  PRO A 265      50.150 137.192  18.021  1.00 13.49           C  
ATOM   2599  CG  PRO A 265      51.273 137.783  17.253  1.00 13.13           C  
ATOM   2600  CD  PRO A 265      52.200 136.645  16.922  1.00 13.30           C  
ATOM   2601  N   PRO A 266      49.184 134.703  20.140  1.00 12.72           N  
ATOM   2602  CA  PRO A 266      48.371 133.508  20.338  1.00 12.64           C  
ATOM   2603  C   PRO A 266      47.322 133.281  19.256  1.00 12.34           C  
ATOM   2604  O   PRO A 266      47.234 132.172  18.701  1.00 12.47           O  
ATOM   2605  CB  PRO A 266      47.722 133.755  21.705  1.00 13.00           C  
ATOM   2606  CG  PRO A 266      48.744 134.570  22.417  1.00 13.06           C  
ATOM   2607  CD  PRO A 266      49.315 135.477  21.389  1.00 12.87           C  
ATOM   2608  N   THR A 267      46.549 134.306  18.921  1.00 12.10           N  
ATOM   2609  CA  THR A 267      45.501 134.130  17.902  1.00 12.38           C  
ATOM   2610  C   THR A 267      46.023 133.732  16.518  1.00 12.37           C  
ATOM   2611  O   THR A 267      45.311 133.069  15.749  1.00 12.17           O  
ATOM   2612  CB  THR A 267      44.552 135.346  17.793  1.00 12.45           C  
ATOM   2613  CG2 THR A 267      45.192 136.547  17.093  1.00 12.96           C  
ATOM   2614  OG1 THR A 267      43.389 134.939  17.072  1.00 12.45           O  
ATOM   2615  HN  THR A 267      46.733 135.188  19.406  0.00 99.00           H  
ATOM   2616  HG1 THR A 267      43.006 134.096  17.467  0.00 99.00           H  
ATOM   2617  N   LEU A 268      47.256 134.109  16.194  1.00 12.60           N  
ATOM   2618  CA  LEU A 268      47.843 133.726  14.900  1.00 13.50           C  
ATOM   2619  C   LEU A 268      48.182 132.235  14.799  1.00 12.78           C  
ATOM   2620  O   LEU A 268      48.480 131.739  13.710  1.00 11.71           O  
ATOM   2621  CB  LEU A 268      49.062 134.574  14.561  1.00 14.73           C  
ATOM   2622  CG  LEU A 268      48.821 136.065  14.336  1.00 16.82           C  
ATOM   2623  CD1 LEU A 268      49.986 136.692  13.616  1.00 17.56           C  
ATOM   2624  CD2 LEU A 268      47.552 136.420  13.616  1.00 19.23           C  
ATOM   2625  HN  LEU A 268      47.750 134.673  16.899  0.00 99.00           H  
ATOM   2626  N   GLY A 269      48.092 131.516  15.915  1.00 12.30           N  
ATOM   2627  CA  GLY A 269      48.019 130.056  15.900  1.00 12.73           C  
ATOM   2628  C   GLY A 269      46.882 129.510  15.039  1.00 13.03           C  
ATOM   2629  O   GLY A 269      46.952 128.369  14.576  1.00 12.71           O  
ATOM   2630  HN  GLY A 269      48.078 132.077  16.792  0.00 99.00           H  
ATOM   2631  N   MET A 270      45.842 130.309  14.833  1.00 13.08           N  
ATOM   2632  CA  MET A 270      44.738 129.934  13.943  1.00 14.23           C  
ATOM   2633  C   MET A 270      45.181 129.730  12.502  1.00 13.58           C  
ATOM   2634  O   MET A 270      44.532 129.007  11.782  1.00 13.95           O  
ATOM   2635  CB  MET A 270      43.621 130.988  13.973  1.00 16.05           C  
ATOM   2636  CG  MET A 270      42.791 130.995  15.236  1.00 18.20           C  
ATOM   2637  SD  MET A 270      41.710 129.549  15.270  1.00 24.58           S  
ATOM   2638  CE  MET A 270      40.450 130.103  14.115  1.00 22.09           C  
ATOM   2639  HN  MET A 270      45.873 131.210  15.348  0.00 99.00           H  
ATOM   2640  N   LYS A 271      46.280 130.357  12.097  1.00 13.36           N  
ATOM   2641  CA  LYS A 271      46.749 130.244  10.725  1.00 13.86           C  
ATOM   2642  C   LYS A 271      47.420 128.890  10.459  1.00 13.82           C  
ATOM   2643  O   LYS A 271      47.835 128.629   9.325  1.00 14.00           O  
ATOM   2644  CB  LYS A 271      47.736 131.380  10.407  1.00 14.49           C  
ATOM   2645  CG  LYS A 271      47.212 132.775  10.722  1.00 15.17           C  
ATOM   2646  CD  LYS A 271      47.775 133.882   9.841  1.00 16.27           C  
ATOM   2647  CE  LYS A 271      47.181 133.864   8.443  1.00 17.08           C  
ATOM   2648  NZ  LYS A 271      45.748 134.215   8.441  1.00 18.19           N1+
ATOM   2649  HN  LYS A 271      46.759 130.917  12.826  0.00 99.00           H  
ATOM   2650  HZ1 LYS A 271      45.459 134.461   9.368  0.00 99.00           H  
ATOM   2651  HZ2 LYS A 271      45.591 134.993   7.830  0.00 99.00           H  
ATOM   2652  HZ3 LYS A 271      45.209 133.432   8.124  0.00 99.00           H  
ATOM   2653  N   ILE A 272      47.578 128.070  11.497  1.00 13.74           N  
ATOM   2654  CA  ILE A 272      48.228 126.773  11.379  1.00 14.56           C  
ATOM   2655  C   ILE A 272      47.150 125.714  11.569  1.00 14.56           C  
ATOM   2656  O   ILE A 272      46.295 125.835  12.450  1.00 14.14           O  
ATOM   2657  CB  ILE A 272      49.335 126.632  12.436  1.00 14.60           C  
ATOM   2658  CG1 ILE A 272      50.374 127.749  12.264  1.00 14.91           C  
ATOM   2659  CG2 ILE A 272      50.008 125.257  12.378  1.00 15.34           C  
ATOM   2660  CD1 ILE A 272      51.312 127.890  13.439  1.00 15.04           C  
ATOM   2661  HN  ILE A 272      47.195 128.438  12.397  0.00 99.00           H  
ATOM   2662  N   HIS A 273      47.172 124.705  10.700  1.00 14.21           N  
ATOM   2663  CA  HIS A 273      46.305 123.552  10.811  1.00 14.74           C  
ATOM   2664  C   HIS A 273      47.081 122.504  11.608  1.00 15.41           C  
ATOM   2665  O   HIS A 273      48.256 122.247  11.335  1.00 15.40           O  
ATOM   2666  CB  HIS A 273      45.910 123.061   9.407  1.00 14.96           C  
ATOM   2667  CG  HIS A 273      45.150 124.087   8.612  1.00 15.03           C  
ATOM   2668  CD2 HIS A 273      45.512 125.314   8.167  0.00 99.00           C  
ATOM   2669  ND1 HIS A 273      43.841 123.908   8.210  0.00 99.00           N  
ATOM   2670  CE1 HIS A 273      43.438 124.976   7.544  0.00 99.00           C  
ATOM   2671  NE2 HIS A 273      44.438 125.843   7.500  0.00 99.00           N  
ATOM   2672  HN  HIS A 273      47.875 124.823   9.931  0.00 99.00           H  
ATOM   2673  HD1 HIS A 273      43.288 123.097   8.396  0.00 99.00           H  
ATOM   2674  N   PHE A 274      46.447 121.952  12.639  1.00 16.50           N  
ATOM   2675  CA  PHE A 274      47.113 121.052  13.562  1.00 17.07           C  
ATOM   2676  C   PHE A 274      46.631 119.609  13.404  1.00 17.63           C  
ATOM   2677  O   PHE A 274      45.430 119.349  13.231  1.00 16.59           O  
ATOM   2678  CB  PHE A 274      46.902 121.499  15.017  1.00 17.13           C  
ATOM   2679  CG  PHE A 274      47.635 122.766  15.366  1.00 16.68           C  
ATOM   2680  CD1 PHE A 274      48.951 122.728  15.804  1.00 16.80           C  
ATOM   2681  CD2 PHE A 274      47.002 124.012  15.238  1.00 17.11           C  
ATOM   2682  CE1 PHE A 274      49.635 123.902  16.117  1.00 17.79           C  
ATOM   2683  CE2 PHE A 274      47.687 125.186  15.555  1.00 16.59           C  
ATOM   2684  CZ  PHE A 274      49.000 125.128  15.992  1.00 17.17           C  
ATOM   2685  HN  PHE A 274      45.443 122.222  12.722  0.00 99.00           H  
ATOM   2686  N   ASN A 275      47.598 118.696  13.436  1.00 18.01           N  
ATOM   2687  CA  ASN A 275      47.339 117.264  13.456  1.00 19.02           C  
ATOM   2688  C   ASN A 275      48.184 116.664  14.585  1.00 18.86           C  
ATOM   2689  O   ASN A 275      49.408 116.840  14.595  1.00 19.69           O  
ATOM   2690  CB  ASN A 275      47.671 116.623  12.112  1.00 20.09           C  
ATOM   2691  CG  ASN A 275      47.236 115.163  12.034  1.00 20.86           C  
ATOM   2692  ND2 ASN A 275      47.872 114.404  11.157  0.00 99.00           N  
ATOM   2693  OD1 ASN A 275      46.351 114.730  12.748  0.00 99.00           O  
ATOM   2694  HN  ASN A 275      48.566 119.100  13.444  0.00 99.00           H  
ATOM   2695 1HD2 ASN A 275      48.603 114.795  10.592  0.00 99.00           H  
ATOM   2696 2HD2 ASN A 275      47.629 113.439  11.054  0.00 99.00           H  
ATOM   2697  N   PRO A 276      47.574 116.039  15.586  1.00 17.47           N  
ATOM   2698  CA  PRO A 276      46.131 115.991  15.801  1.00 17.36           C  
ATOM   2699  C   PRO A 276      45.573 117.383  16.135  1.00 16.74           C  
ATOM   2700  O   PRO A 276      46.345 118.307  16.364  1.00 17.01           O  
ATOM   2701  CB  PRO A 276      45.997 115.045  17.004  1.00 17.15           C  
ATOM   2702  CG  PRO A 276      47.266 115.231  17.755  1.00 17.54           C  
ATOM   2703  CD  PRO A 276      48.330 115.533  16.747  1.00 17.23           C  
ATOM   2704  N   PRO A 277      44.241 117.528  16.146  1.00 17.51           N  
ATOM   2705  CA  PRO A 277      43.659 118.818  16.524  1.00 16.75           C  
ATOM   2706  C   PRO A 277      44.155 119.267  17.906  1.00 16.65           C  
ATOM   2707  O   PRO A 277      44.514 118.442  18.766  1.00 15.76           O  
ATOM   2708  CB  PRO A 277      42.148 118.554  16.550  1.00 17.32           C  
ATOM   2709  CG  PRO A 277      41.927 117.239  15.853  1.00 17.82           C  
ATOM   2710  CD  PRO A 277      43.235 116.519  15.766  1.00 17.26           C  
ATOM   2711  N   LEU A 278      44.193 120.573  18.110  1.00 15.55           N  
ATOM   2712  CA  LEU A 278      44.549 121.095  19.419  1.00 15.93           C  
ATOM   2713  C   LEU A 278      43.559 120.601  20.470  1.00 16.19           C  
ATOM   2714  O   LEU A 278      42.371 120.367  20.152  1.00 16.74           O  
ATOM   2715  CB  LEU A 278      44.553 122.633  19.416  1.00 15.59           C  
ATOM   2716  CG  LEU A 278      45.593 123.325  18.544  1.00 15.65           C  
ATOM   2717  CD1 LEU A 278      45.376 124.831  18.594  1.00 15.60           C  
ATOM   2718  CD2 LEU A 278      47.008 122.982  18.974  1.00 15.86           C  
ATOM   2719  HN  LEU A 278      43.959 121.159  17.298  0.00 99.00           H  
ATOM   2720  N   PRO A 279      44.025 120.463  21.723  1.00 17.07           N  
ATOM   2721  CA  PRO A 279      43.067 120.239  22.808  1.00 17.26           C  
ATOM   2722  C   PRO A 279      42.014 121.352  22.839  1.00 17.21           C  
ATOM   2723  O   PRO A 279      42.305 122.493  22.456  1.00 15.20           O  
ATOM   2724  CB  PRO A 279      43.913 120.271  24.082  1.00 18.05           C  
ATOM   2725  CG  PRO A 279      45.328 120.344  23.657  1.00 18.29           C  
ATOM   2726  CD  PRO A 279      45.402 120.639  22.195  1.00 17.46           C  
ATOM   2727  N   MET A 280      40.803 120.992  23.266  1.00 17.62           N  
ATOM   2728  CA  MET A 280      39.654 121.900  23.301  1.00 18.94           C  
ATOM   2729  C   MET A 280      39.957 123.295  23.823  1.00 16.95           C  
ATOM   2730  O   MET A 280      39.525 124.270  23.235  1.00 16.12           O  
ATOM   2731  CB  MET A 280      38.541 121.299  24.173  1.00 22.80           C  
ATOM   2732  CG  MET A 280      37.622 122.285  24.927  1.00 26.99           C  
ATOM   2733  SD  MET A 280      36.588 121.510  26.183  1.00 31.94           S  
ATOM   2734  CE  MET A 280      36.702 119.789  25.683  1.00 35.24           C  
ATOM   2735  HN  MET A 280      40.741 119.991  23.579  0.00 99.00           H  
ATOM   2736  N   MET A 281      40.618 123.381  24.970  1.00 15.53           N  
ATOM   2737  CA  MET A 281      40.780 124.691  25.603  1.00 15.30           C  
ATOM   2738  C   MET A 281      41.643 125.614  24.747  1.00 14.06           C  
ATOM   2739  O   MET A 281      41.275 126.760  24.527  1.00 13.80           O  
ATOM   2740  CB  MET A 281      41.292 124.553  27.036  1.00 16.63           C  
ATOM   2741  CG  MET A 281      40.273 123.885  27.957  1.00 18.18           C  
ATOM   2742  SD  MET A 281      38.720 124.818  28.082  1.00 22.16           S  
ATOM   2743  CE  MET A 281      39.318 126.183  29.032  1.00 21.21           C  
ATOM   2744  HN  MET A 281      40.982 122.507  25.350  0.00 99.00           H  
ATOM   2745  N   ARG A 282      42.760 125.120  24.222  1.00 13.77           N  
ATOM   2746  CA  ARG A 282      43.549 125.944  23.293  1.00 13.33           C  
ATOM   2747  C   ARG A 282      42.810 126.229  21.972  1.00 12.98           C  
ATOM   2748  O   ARG A 282      42.874 127.360  21.464  1.00 12.82           O  
ATOM   2749  CB  ARG A 282      44.941 125.353  23.020  1.00 13.20           C  
ATOM   2750  CG  ARG A 282      45.863 126.417  22.456  1.00 13.35           C  
ATOM   2751  CD  ARG A 282      47.268 125.967  22.084  1.00 13.58           C  
ATOM   2752  NE  ARG A 282      47.935 127.175  21.603  1.00 13.44           N  
ATOM   2753  CZ  ARG A 282      48.489 128.118  22.367  1.00 13.34           C  
ATOM   2754  NH1 ARG A 282      48.590 127.987  23.688  1.00 13.35           N1+
ATOM   2755  NH2 ARG A 282      48.963 129.222  21.782  1.00 14.03           N  
ATOM   2756  HN  ARG A 282      43.011 124.171  24.503  0.00 99.00           H  
ATOM   2757  HE  ARG A 282      47.981 127.311  20.596  0.00 99.00           H  
ATOM   2758 1HH1 ARG A 282      48.259 127.150  24.126  0.00 99.00           H  
ATOM   2759 2HH1 ARG A 282      48.992 128.716  24.234  0.00 99.00           H  
ATOM   2760 1HH2 ARG A 282      48.918 129.324  20.791  0.00 99.00           H  
ATOM   2761 2HH2 ARG A 282      49.365 129.947  22.342  0.00 99.00           H  
ATOM   2762  N   ASN A 283      42.128 125.224  21.417  1.00 12.64           N  
ATOM   2763  CA  ASN A 283      41.331 125.408  20.199  1.00 13.29           C  
ATOM   2764  C   ASN A 283      40.423 126.647  20.304  1.00 12.87           C  
ATOM   2765  O   ASN A 283      40.392 127.492  19.406  1.00 12.77           O  
ATOM   2766  CB  ASN A 283      40.490 124.164  19.918  1.00 14.02           C  
ATOM   2767  CG  ASN A 283      39.693 124.281  18.643  1.00 14.90           C  
ATOM   2768  ND2 ASN A 283      38.381 124.076  18.731  0.00 99.00           N  
ATOM   2769  OD1 ASN A 283      40.262 124.566  17.580  0.00 99.00           O  
ATOM   2770  HN  ASN A 283      42.209 124.317  21.914  0.00 99.00           H  
ATOM   2771 1HD2 ASN A 283      37.975 123.862  19.623  0.00 99.00           H  
ATOM   2772 2HD2 ASN A 283      37.807 124.136  17.919  0.00 99.00           H  
ATOM   2773  N   GLN A 284      39.705 126.757  21.415  1.00 12.47           N  
ATOM   2774  CA  GLN A 284      38.836 127.907  21.610  1.00 12.63           C  
ATOM   2775  C   GLN A 284      39.584 129.146  22.078  1.00 12.36           C  
ATOM   2776  O   GLN A 284      39.234 130.246  21.667  1.00 11.54           O  
ATOM   2777  CB  GLN A 284      37.680 127.575  22.560  1.00 13.24           C  
ATOM   2778  CG  GLN A 284      36.647 126.662  21.920  1.00 13.70           C  
ATOM   2779  CD  GLN A 284      35.288 126.784  22.570  1.00 13.95           C  
ATOM   2780  NE2 GLN A 284      34.260 127.060  21.757  0.00 99.00           N  
ATOM   2781  OE1 GLN A 284      35.158 126.638  23.796  0.00 99.00           O  
ATOM   2782  HN  GLN A 284      39.816 125.993  22.094  0.00 99.00           H  
ATOM   2783 1HE2 GLN A 284      33.318 127.143  22.121  0.00 99.00           H  
ATOM   2784 2HE2 GLN A 284      34.447 127.186  20.765  0.00 99.00           H  
ATOM   2785  N   MET A 285      40.624 128.987  22.889  1.00 12.02           N  
ATOM   2786  CA  MET A 285      41.348 130.163  23.404  1.00 12.89           C  
ATOM   2787  C   MET A 285      41.843 131.037  22.261  1.00 12.06           C  
ATOM   2788  O   MET A 285      41.706 132.265  22.316  1.00 11.75           O  
ATOM   2789  CB  MET A 285      42.535 129.771  24.284  1.00 14.47           C  
ATOM   2790  CG  MET A 285      43.332 130.960  24.820  1.00 15.99           C  
ATOM   2791  SD  MET A 285      44.646 131.540  23.700  1.00 20.36           S  
ATOM   2792  CE  MET A 285      45.850 130.242  23.901  1.00 18.30           C  
ATOM   2793  HN  MET A 285      40.872 128.019  23.118  0.00 99.00           H  
ATOM   2794  N   ILE A 286      42.387 130.412  21.218  1.00 11.49           N  
ATOM   2795  CA  ILE A 286      43.016 131.167  20.128  1.00 11.21           C  
ATOM   2796  C   ILE A 286      42.034 131.913  19.205  1.00 11.38           C  
ATOM   2797  O   ILE A 286      42.467 132.636  18.325  1.00 11.83           O  
ATOM   2798  CB  ILE A 286      44.007 130.315  19.308  1.00 11.61           C  
ATOM   2799  CG1 ILE A 286      43.308 129.140  18.620  1.00 11.82           C  
ATOM   2800  CG2 ILE A 286      45.162 129.874  20.186  1.00 11.94           C  
ATOM   2801  CD1 ILE A 286      44.202 128.389  17.665  1.00 12.13           C  
ATOM   2802  HN  ILE A 286      42.330 129.383  21.241  0.00 99.00           H  
ATOM   2803  N   THR A 287      40.728 131.774  19.456  1.00 11.06           N  
ATOM   2804  CA  THR A 287      39.675 132.559  18.794  1.00 11.21           C  
ATOM   2805  C   THR A 287      39.121 133.676  19.689  1.00 11.09           C  
ATOM   2806  O   THR A 287      38.237 134.414  19.263  1.00 10.58           O  
ATOM   2807  CB  THR A 287      38.476 131.664  18.418  1.00 12.03           C  
ATOM   2808  CG2 THR A 287      38.912 130.454  17.614  1.00 12.78           C  
ATOM   2809  OG1 THR A 287      37.819 131.224  19.603  1.00 12.07           O  
ATOM   2810  HN  THR A 287      40.511 131.043  20.180  0.00 99.00           H  
ATOM   2811  HG1 THR A 287      38.491 130.919  20.288  0.00 99.00           H  
ATOM   2812  N   ARG A 288      39.670 133.820  20.897  1.00 10.82           N  
ATOM   2813  CA  ARG A 288      39.117 134.685  21.928  1.00 10.99           C  
ATOM   2814  C   ARG A 288      40.063 135.812  22.374  1.00 11.47           C  
ATOM   2815  O   ARG A 288      39.722 136.551  23.314  1.00 11.71           O  
ATOM   2816  CB  ARG A 288      38.720 133.805  23.125  1.00 11.10           C  
ATOM   2817  CG  ARG A 288      37.423 133.033  22.913  1.00 11.16           C  
ATOM   2818  CD  ARG A 288      37.304 131.864  23.877  1.00 11.34           C  
ATOM   2819  NE  ARG A 288      35.918 131.470  24.101  1.00 11.48           N  
ATOM   2820  CZ  ARG A 288      35.149 130.839  23.215  1.00 11.53           C  
ATOM   2821  NH1 ARG A 288      35.591 130.521  21.996  1.00 11.03           N1+
ATOM   2822  NH2 ARG A 288      33.908 130.534  23.570  1.00 12.01           N  
ATOM   2823  HN  ARG A 288      40.541 133.251  21.037  0.00 99.00           H  
ATOM   2824  HE  ARG A 288      35.506 131.692  24.999  0.00 99.00           H  
ATOM   2825 1HH1 ARG A 288      36.533 130.744  21.742  0.00 99.00           H  
ATOM   2826 2HH1 ARG A 288      34.987 130.066  21.349  0.00 99.00           H  
ATOM   2827 1HH2 ARG A 288      33.563 130.751  24.480  0.00 99.00           H  
ATOM   2828 2HH2 ARG A 288      33.301 130.073  22.911  0.00 99.00           H  
ATOM   2829  N   VAL A 289      41.193 135.974  21.682  1.00 11.37           N  
ATOM   2830  CA  VAL A 289      42.302 136.800  22.167  1.00 11.89           C  
ATOM   2831  C   VAL A 289      42.800 137.711  21.027  1.00 11.70           C  
ATOM   2832  O   VAL A 289      43.837 137.469  20.402  1.00 11.89           O  
ATOM   2833  CB  VAL A 289      43.431 135.933  22.792  1.00 12.58           C  
ATOM   2834  CG1 VAL A 289      43.005 135.384  24.141  1.00 13.32           C  
ATOM   2835  CG2 VAL A 289      43.847 134.794  21.883  1.00 13.09           C  
ATOM   2836  HN  VAL A 289      41.219 135.465  20.772  0.00 99.00           H  
ATOM   2837  N   PRO A 290      42.031 138.769  20.733  1.00 11.42           N  
ATOM   2838  CA  PRO A 290      42.450 139.720  19.702  1.00 11.52           C  
ATOM   2839  C   PRO A 290      43.622 140.591  20.116  1.00 11.41           C  
ATOM   2840  O   PRO A 290      43.913 140.712  21.315  1.00 11.38           O  
ATOM   2841  CB  PRO A 290      41.212 140.606  19.511  1.00 11.39           C  
ATOM   2842  CG  PRO A 290      40.497 140.518  20.815  1.00 11.93           C  
ATOM   2843  CD  PRO A 290      40.777 139.171  21.391  1.00 11.68           C  
ATOM   2844  N   LEU A 291      44.266 141.218  19.131  1.00 11.52           N  
ATOM   2845  CA  LEU A 291      45.235 142.275  19.405  1.00 12.29           C  
ATOM   2846  C   LEU A 291      44.598 143.641  19.255  1.00 12.02           C  
ATOM   2847  O   LEU A 291      43.608 143.820  18.529  1.00 11.83           O  
ATOM   2848  CB  LEU A 291      46.487 142.170  18.523  1.00 12.49           C  
ATOM   2849  CG  LEU A 291      47.431 141.012  18.898  1.00 13.07           C  
ATOM   2850  CD1 LEU A 291      47.008 139.709  18.218  1.00 13.22           C  
ATOM   2851  CD2 LEU A 291      48.884 141.348  18.572  1.00 13.34           C  
ATOM   2852  HN  LEU A 291      44.023 140.896  18.176  0.00 99.00           H  
ATOM   2853  N   GLY A 292      45.188 144.623  19.936  1.00 11.73           N  
ATOM   2854  CA  GLY A 292      44.724 145.993  19.862  1.00 11.98           C  
ATOM   2855  C   GLY A 292      44.973 146.679  18.542  1.00 11.65           C  
ATOM   2856  O   GLY A 292      45.480 146.087  17.586  1.00 11.23           O  
ATOM   2857  HN  GLY A 292      45.999 144.319  20.514  0.00 99.00           H  
ATOM   2858  N   SER A 293      44.615 147.952  18.505  1.00 12.32           N  
ATOM   2859  CA  SER A 293      44.583 148.717  17.255  1.00 12.50           C  
ATOM   2860  C   SER A 293      45.337 150.027  17.439  1.00 12.79           C  
ATOM   2861  O   SER A 293      45.018 150.800  18.340  1.00 12.36           O  
ATOM   2862  CB  SER A 293      43.138 149.043  16.884  1.00 12.71           C  
ATOM   2863  OG  SER A 293      42.377 147.864  16.635  1.00 12.62           O  
ATOM   2864  HN  SER A 293      44.361 148.364  19.427  0.00 99.00           H  
ATOM   2865  HG  SER A 293      42.739 147.116  17.187  0.00 99.00           H  
ATOM   2866  N   VAL A 294      46.318 150.280  16.578  1.00 12.30           N  
ATOM   2867  CA  VAL A 294      47.123 151.495  16.717  1.00 12.36           C  
ATOM   2868  C   VAL A 294      47.776 151.866  15.396  1.00 12.23           C  
ATOM   2869  O   VAL A 294      48.189 150.989  14.622  1.00 12.11           O  
ATOM   2870  CB  VAL A 294      48.155 151.354  17.864  1.00 12.50           C  
ATOM   2871  CG1 VAL A 294      49.118 150.182  17.629  1.00 13.11           C  
ATOM   2872  CG2 VAL A 294      48.921 152.641  18.077  1.00 12.86           C  
ATOM   2873  HN  VAL A 294      46.456 149.580  15.840  0.00 99.00           H  
ATOM   2874  N   ILE A 295      47.805 153.173  15.121  1.00 12.26           N  
ATOM   2875  CA  ILE A 295      48.653 153.716  14.064  1.00 12.54           C  
ATOM   2876  C   ILE A 295      49.743 154.518  14.767  1.00 12.37           C  
ATOM   2877  O   ILE A 295      49.440 155.391  15.573  1.00 12.13           O  
ATOM   2878  CB  ILE A 295      47.898 154.644  13.087  1.00 12.80           C  
ATOM   2879  CG1 ILE A 295      46.543 154.035  12.669  1.00 13.16           C  
ATOM   2880  CG2 ILE A 295      48.785 154.932  11.884  1.00 12.71           C  
ATOM   2881  CD1 ILE A 295      45.723 154.894  11.720  1.00 13.69           C  
ATOM   2882  HN  ILE A 295      47.185 153.756  15.716  0.00 99.00           H  
ATOM   2883  N   LYS A 296      51.008 154.203  14.483  1.00 12.31           N  
ATOM   2884  CA  LYS A 296      52.116 154.967  15.025  1.00 12.66           C  
ATOM   2885  C   LYS A 296      52.532 155.965  13.955  1.00 12.39           C  
ATOM   2886  O   LYS A 296      52.820 155.577  12.832  1.00 12.08           O  
ATOM   2887  CB  LYS A 296      53.272 154.043  15.426  1.00 13.61           C  
ATOM   2888  CG  LYS A 296      54.417 154.781  16.099  1.00 15.19           C  
ATOM   2889  CD  LYS A 296      55.457 153.818  16.659  1.00 16.18           C  
ATOM   2890  CE  LYS A 296      56.333 154.492  17.675  1.00 18.13           C  
ATOM   2891  NZ  LYS A 296      57.317 153.545  18.247  1.00 19.01           N1+
ATOM   2892  HN  LYS A 296      51.120 153.384  13.857  0.00 99.00           H  
ATOM   2893  HZ1 LYS A 296      57.516 152.824  17.580  0.00 99.00           H  
ATOM   2894  HZ2 LYS A 296      58.162 154.033  18.469  0.00 99.00           H  
ATOM   2895  HZ3 LYS A 296      56.942 153.133  19.078  0.00 99.00           H  
ATOM   2896  N   CYS A 297      52.551 157.247  14.316  1.00 12.12           N  
ATOM   2897  CA  CYS A 297      52.722 158.343  13.369  1.00 12.26           C  
ATOM   2898  C   CYS A 297      53.876 159.227  13.805  1.00 12.12           C  
ATOM   2899  O   CYS A 297      53.891 159.689  14.943  1.00 12.28           O  
ATOM   2900  CB  CYS A 297      51.438 159.188  13.330  1.00 12.66           C  
ATOM   2901  SG  CYS A 297      49.953 158.229  12.943  1.00 13.87           S  
ATOM   2902  HN  CYS A 297      52.432 157.401  15.347  0.00 99.00           H  
ATOM   2903  HG  CYS A 297      49.833 157.513  13.630  0.00 99.00           H  
ATOM   2904  N   ILE A 298      54.830 159.487  12.911  1.00 11.95           N  
ATOM   2905  CA  ILE A 298      55.976 160.351  13.251  1.00 12.38           C  
ATOM   2906  C   ILE A 298      56.030 161.540  12.291  1.00 12.38           C  
ATOM   2907  O   ILE A 298      56.165 161.369  11.085  1.00 12.35           O  
ATOM   2908  CB  ILE A 298      57.342 159.594  13.281  1.00 13.37           C  
ATOM   2909  CG1 ILE A 298      57.283 158.354  14.197  1.00 14.13           C  
ATOM   2910  CG2 ILE A 298      58.437 160.525  13.802  1.00 13.22           C  
ATOM   2911  CD1 ILE A 298      56.829 157.095  13.506  1.00 15.24           C  
ATOM   2912  HN  ILE A 298      54.704 159.047  11.987  0.00 99.00           H  
ATOM   2913  N   VAL A 299      55.877 162.741  12.844  1.00 11.90           N  
ATOM   2914  CA  VAL A 299      55.918 163.998  12.099  1.00 12.04           C  
ATOM   2915  C   VAL A 299      57.262 164.648  12.358  1.00 12.14           C  
ATOM   2916  O   VAL A 299      57.631 164.890  13.519  1.00 12.34           O  
ATOM   2917  CB  VAL A 299      54.800 164.974  12.546  1.00 12.00           C  
ATOM   2918  CG1 VAL A 299      54.858 166.276  11.759  1.00 12.34           C  
ATOM   2919  CG2 VAL A 299      53.430 164.331  12.415  1.00 11.88           C  
ATOM   2920  HN  VAL A 299      55.721 162.709  13.887  0.00 99.00           H  
ATOM   2921  N   TYR A 300      57.959 164.968  11.272  1.00 12.56           N  
ATOM   2922  CA  TYR A 300      59.294 165.545  11.310  1.00 12.72           C  
ATOM   2923  C   TYR A 300      59.243 167.031  11.075  1.00 12.89           C  
ATOM   2924  O   TYR A 300      58.453 167.508  10.248  1.00 12.58           O  
ATOM   2925  CB  TYR A 300      60.202 164.905  10.254  1.00 12.81           C  
ATOM   2926  CG  TYR A 300      60.455 163.453  10.568  1.00 12.22           C  
ATOM   2927  CD1 TYR A 300      59.514 162.482  10.247  1.00 12.29           C  
ATOM   2928  CD2 TYR A 300      61.593 163.060  11.265  1.00 12.38           C  
ATOM   2929  CE1 TYR A 300      59.715 161.146  10.591  1.00 12.49           C  
ATOM   2930  CE2 TYR A 300      61.804 161.731  11.598  1.00 12.38           C  
ATOM   2931  CZ  TYR A 300      60.868 160.782  11.253  1.00 12.42           C  
ATOM   2932  OH  TYR A 300      61.051 159.472  11.623  1.00 13.47           O  
ATOM   2933  HN  TYR A 300      57.455 164.764  10.369  0.00 99.00           H  
ATOM   2934  HH  TYR A 300      61.467 159.442  12.531  0.00 99.00           H  
ATOM   2935  N   TYR A 301      60.126 167.730  11.783  1.00 13.37           N  
ATOM   2936  CA  TYR A 301      60.254 169.176  11.710  1.00 14.64           C  
ATOM   2937  C   TYR A 301      61.701 169.597  11.537  1.00 15.61           C  
ATOM   2938  O   TYR A 301      62.621 168.840  11.789  1.00 15.14           O  
ATOM   2939  CB  TYR A 301      59.713 169.794  12.985  1.00 15.13           C  
ATOM   2940  CG  TYR A 301      58.227 169.615  13.153  1.00 14.99           C  
ATOM   2941  CD1 TYR A 301      57.331 170.394  12.415  1.00 14.61           C  
ATOM   2942  CD2 TYR A 301      57.707 168.635  14.009  1.00 14.55           C  
ATOM   2943  CE1 TYR A 301      55.959 170.231  12.535  1.00 14.21           C  
ATOM   2944  CE2 TYR A 301      56.335 168.477  14.157  1.00 14.55           C  
ATOM   2945  CZ  TYR A 301      55.459 169.275  13.425  1.00 14.80           C  
ATOM   2946  OH  TYR A 301      54.091 169.128  13.566  1.00 13.94           O  
ATOM   2947  HN  TYR A 301      60.731 167.137  12.408  0.00 99.00           H  
ATOM   2948  HH  TYR A 301      53.635 169.891  13.115  0.00 99.00           H  
ATOM   2949  N   LYS A 302      61.889 170.836  11.114  1.00 18.00           N  
ATOM   2950  CA  LYS A 302      63.239 171.384  10.932  1.00 20.27           C  
ATOM   2951  C   LYS A 302      64.026 171.403  12.235  1.00 20.11           C  
ATOM   2952  O   LYS A 302      65.221 171.136  12.231  1.00 20.32           O  
ATOM   2953  CB  LYS A 302      63.144 172.786  10.321  1.00 23.93           C  
ATOM   2954  CG  LYS A 302      64.469 173.460  10.025  1.00 29.70           C  
ATOM   2955  CD  LYS A 302      64.249 174.644   9.083  1.00 33.00           C  
ATOM   2956  CE  LYS A 302      65.200 175.803   9.349  1.00 37.91           C  
ATOM   2957  NZ  LYS A 302      66.567 175.511   8.834  1.00 41.88           N1+
ATOM   2958  HN  LYS A 302      61.027 171.377  10.926  0.00 99.00           H  
ATOM   2959  HZ1 LYS A 302      66.799 176.170   8.119  0.00 99.00           H  
ATOM   2960  HZ2 LYS A 302      67.224 175.583   9.583  0.00 99.00           H  
ATOM   2961  HZ3 LYS A 302      66.588 174.586   8.457  0.00 99.00           H  
ATOM   2962  N   GLU A 303      63.353 171.718  13.344  1.00 19.56           N  
ATOM   2963  CA  GLU A 303      63.965 171.821  14.660  1.00 20.39           C  
ATOM   2964  C   GLU A 303      62.971 171.343  15.728  1.00 18.23           C  
ATOM   2965  O   GLU A 303      61.752 171.373  15.484  1.00 16.83           O  
ATOM   2966  CB  GLU A 303      64.330 173.289  14.952  1.00 24.22           C  
ATOM   2967  CG  GLU A 303      65.339 173.921  13.993  1.00 29.30           C  
ATOM   2968  CD  GLU A 303      66.736 173.311  14.058  1.00 34.04           C  
ATOM   2969  OE1 GLU A 303      67.159 172.859  15.143  1.00 38.85           O  
ATOM   2970  OE2 GLU A 303      67.436 173.301  13.013  1.00 40.38           O1-
ATOM   2971  HN  GLU A 303      62.327 171.886  13.180  0.00 99.00           H  
ATOM   2972  N   PRO A 304      63.466 170.944  16.919  1.00 17.11           N  
ATOM   2973  CA  PRO A 304      62.574 170.579  18.021  1.00 16.72           C  
ATOM   2974  C   PRO A 304      62.077 171.849  18.724  1.00 15.85           C  
ATOM   2975  O   PRO A 304      62.416 172.139  19.885  1.00 16.35           O  
ATOM   2976  CB  PRO A 304      63.442 169.686  18.901  1.00 16.93           C  
ATOM   2977  CG  PRO A 304      64.833 170.132  18.653  1.00 17.36           C  
ATOM   2978  CD  PRO A 304      64.881 170.769  17.290  1.00 17.12           C  
ATOM   2979  N   PHE A 305      61.254 172.582  17.984  1.00 14.57           N  
ATOM   2980  CA  PHE A 305      60.816 173.937  18.339  1.00 14.74           C  
ATOM   2981  C   PHE A 305      60.063 174.009  19.674  1.00 14.08           C  
ATOM   2982  O   PHE A 305      60.057 175.019  20.341  1.00 13.62           O  
ATOM   2983  CB  PHE A 305      59.966 174.532  17.201  1.00 14.93           C  
ATOM   2984  CG  PHE A 305      58.656 173.799  16.968  1.00 14.89           C  
ATOM   2985  CD1 PHE A 305      57.545 174.054  17.771  1.00 14.57           C  
ATOM   2986  CD2 PHE A 305      58.546 172.844  15.967  1.00 15.22           C  
ATOM   2987  CE1 PHE A 305      56.355 173.377  17.578  1.00 14.95           C  
ATOM   2988  CE2 PHE A 305      57.349 172.159  15.764  1.00 15.38           C  
ATOM   2989  CZ  PHE A 305      56.254 172.421  16.581  1.00 14.91           C  
ATOM   2990  HN  PHE A 305      60.932 172.103  17.102  0.00 99.00           H  
ATOM   2991  N   TRP A 306      59.421 172.913  20.044  1.00 13.66           N  
ATOM   2992  CA  TRP A 306      58.685 172.805  21.304  1.00 13.76           C  
ATOM   2993  C   TRP A 306      59.580 173.017  22.516  1.00 14.04           C  
ATOM   2994  O   TRP A 306      59.135 173.576  23.512  1.00 13.92           O  
ATOM   2995  CB  TRP A 306      57.952 171.452  21.402  1.00 13.21           C  
ATOM   2996  CG  TRP A 306      58.802 170.248  21.074  1.00 13.10           C  
ATOM   2997  CD1 TRP A 306      59.519 169.498  21.938  1.00 13.35           C  
ATOM   2998  CD2 TRP A 306      59.020 169.682  19.774  1.00 12.69           C  
ATOM   2999  CE2 TRP A 306      59.883 168.579  19.941  1.00 12.76           C  
ATOM   3000  CE3 TRP A 306      58.555 169.992  18.485  1.00 12.22           C  
ATOM   3001  NE1 TRP A 306      60.168 168.489  21.279  1.00 12.77           N  
ATOM   3002  CZ2 TRP A 306      60.297 167.779  18.867  1.00 12.51           C  
ATOM   3003  CZ3 TRP A 306      58.982 169.223  17.416  1.00 12.73           C  
ATOM   3004  CH2 TRP A 306      59.845 168.119  17.615  1.00 12.50           C  
ATOM   3005  HN  TRP A 306      59.483 172.123  19.358  0.00 99.00           H  
ATOM   3006  HE1 TRP A 306      60.755 167.799  21.699  0.00 99.00           H  
ATOM   3007  N   ARG A 307      60.845 172.601  22.420  1.00 15.08           N  
ATOM   3008  CA  ARG A 307      61.816 172.773  23.506  1.00 15.64           C  
ATOM   3009  C   ARG A 307      62.075 174.233  23.849  1.00 16.63           C  
ATOM   3010  O   ARG A 307      62.282 174.559  25.009  1.00 15.47           O  
ATOM   3011  CB  ARG A 307      63.131 172.086  23.177  1.00 16.16           C  
ATOM   3012  CG  ARG A 307      62.981 170.584  22.996  1.00 16.67           C  
ATOM   3013  CD  ARG A 307      64.294 169.978  22.585  1.00 17.38           C  
ATOM   3014  NE  ARG A 307      64.164 168.546  22.320  1.00 16.79           N  
ATOM   3015  CZ  ARG A 307      65.185 167.735  22.039  1.00 17.53           C  
ATOM   3016  NH1 ARG A 307      66.434 168.202  21.983  1.00 17.47           N1+
ATOM   3017  NH2 ARG A 307      64.963 166.445  21.810  1.00 16.75           N  
ATOM   3018  HN  ARG A 307      61.082 172.147  21.513  0.00 99.00           H  
ATOM   3019  HE  ARG A 307      63.241 168.144  22.351  0.00 99.00           H  
ATOM   3020 1HH1 ARG A 307      66.620 169.163  22.171  0.00 99.00           H  
ATOM   3021 2HH1 ARG A 307      67.185 167.581  21.751  0.00 99.00           H  
ATOM   3022 1HH2 ARG A 307      64.029 166.086  21.869  0.00 99.00           H  
ATOM   3023 2HH2 ARG A 307      65.720 165.838  21.581  0.00 99.00           H  
ATOM   3024  N   LYS A 308      62.006 175.101  22.850  1.00 18.20           N  
ATOM   3025  CA  LYS A 308      62.192 176.550  23.052  1.00 21.27           C  
ATOM   3026  C   LYS A 308      61.060 177.189  23.866  1.00 20.71           C  
ATOM   3027  O   LYS A 308      61.254 178.240  24.465  1.00 22.14           O  
ATOM   3028  CB  LYS A 308      62.335 177.266  21.703  1.00 23.87           C  
ATOM   3029  CG  LYS A 308      63.572 176.856  20.904  1.00 28.37           C  
ATOM   3030  CD  LYS A 308      63.436 177.218  19.420  1.00 32.78           C  
ATOM   3031  CE  LYS A 308      64.036 176.160  18.479  1.00 35.80           C  
ATOM   3032  NZ  LYS A 308      63.589 176.300  17.051  1.00 36.82           N1+
ATOM   3033  HN  LYS A 308      61.811 174.684  21.917  0.00 99.00           H  
ATOM   3034  HZ1 LYS A 308      63.957 175.541  16.520  0.00 99.00           H  
ATOM   3035  HZ2 LYS A 308      62.593 176.285  17.019  0.00 99.00           H  
ATOM   3036  HZ3 LYS A 308      63.928 177.165  16.688  0.00 99.00           H  
ATOM   3037  N   LYS A 309      59.885 176.553  23.888  1.00 18.95           N  
ATOM   3038  CA  LYS A 309      58.770 176.960  24.748  1.00 19.06           C  
ATOM   3039  C   LYS A 309      58.708 176.195  26.063  1.00 17.82           C  
ATOM   3040  O   LYS A 309      57.708 176.274  26.774  1.00 18.28           O  
ATOM   3041  CB  LYS A 309      57.463 176.771  24.008  1.00 20.17           C  
ATOM   3042  CG  LYS A 309      57.453 177.519  22.699  1.00 21.72           C  
ATOM   3043  CD  LYS A 309      56.062 177.875  22.297  1.00 22.01           C  
ATOM   3044  CE  LYS A 309      56.105 178.824  21.119  1.00 21.68           C  
ATOM   3045  NZ  LYS A 309      54.719 178.964  20.644  1.00 22.02           N1+
ATOM   3046  HN  LYS A 309      59.828 175.736  23.237  0.00 99.00           H  
ATOM   3047  HZ1 LYS A 309      54.108 178.403  21.207  0.00 99.00           H  
ATOM   3048  HZ2 LYS A 309      54.434 179.923  20.706  0.00 99.00           H  
ATOM   3049  HZ3 LYS A 309      54.655 178.662  19.690  0.00 99.00           H  
ATOM   3050  N   ASP A 310      59.793 175.496  26.397  1.00 16.67           N  
ATOM   3051  CA  ASP A 310      59.892 174.698  27.594  1.00 16.22           C  
ATOM   3052  C   ASP A 310      58.853 173.563  27.635  1.00 14.33           C  
ATOM   3053  O   ASP A 310      58.321 173.240  28.681  1.00 14.00           O  
ATOM   3054  CB  ASP A 310      59.834 175.579  28.854  1.00 17.26           C  
ATOM   3055  CG  ASP A 310      60.440 174.913  30.044  1.00 19.10           C  
ATOM   3056  OD1 ASP A 310      61.360 174.096  29.857  1.00 20.19           O  
ATOM   3057  OD2 ASP A 310      60.009 175.200  31.178  1.00 20.98           O1-
ATOM   3058  HN  ASP A 310      60.578 175.582  25.697  0.00 99.00           H  
ATOM   3059  N   TYR A 311      58.628 172.947  26.475  1.00 13.49           N  
ATOM   3060  CA  TYR A 311      57.842 171.722  26.342  1.00 13.46           C  
ATOM   3061  C   TYR A 311      58.762 170.613  25.876  1.00 12.80           C  
ATOM   3062  O   TYR A 311      59.511 170.819  24.929  1.00 12.50           O  
ATOM   3063  CB  TYR A 311      56.774 171.919  25.282  1.00 13.69           C  
ATOM   3064  CG  TYR A 311      55.753 173.008  25.559  1.00 13.95           C  
ATOM   3065  CD1 TYR A 311      55.272 173.249  26.844  1.00 14.54           C  
ATOM   3066  CD2 TYR A 311      55.188 173.724  24.504  1.00 14.45           C  
ATOM   3067  CE1 TYR A 311      54.287 174.189  27.071  1.00 15.18           C  
ATOM   3068  CE2 TYR A 311      54.205 174.669  24.724  1.00 15.38           C  
ATOM   3069  CZ  TYR A 311      53.772 174.904  26.003  1.00 15.76           C  
ATOM   3070  OH  TYR A 311      52.795 175.829  26.184  1.00 17.31           O  
ATOM   3071  HN  TYR A 311      59.072 173.425  25.648  0.00 99.00           H  
ATOM   3072  HH  TYR A 311      51.907 175.433  25.945  0.00 99.00           H  
ATOM   3073  N   CYS A 312      58.713 169.441  26.510  1.00 12.42           N  
ATOM   3074  CA  CYS A 312      59.605 168.353  26.126  1.00 12.60           C  
ATOM   3075  C   CYS A 312      59.126 167.631  24.876  1.00 12.65           C  
ATOM   3076  O   CYS A 312      59.939 166.998  24.217  1.00 13.03           O  
ATOM   3077  CB  CYS A 312      59.817 167.343  27.254  1.00 12.80           C  
ATOM   3078  SG  CYS A 312      58.352 166.409  27.777  1.00 13.80           S  
ATOM   3079  HN  CYS A 312      58.017 169.378  27.265  0.00 99.00           H  
ATOM   3080  HG  CYS A 312      57.921 166.877  28.547  0.00 99.00           H  
ATOM   3081  N   GLY A 313      57.844 167.762  24.529  1.00 12.13           N  
ATOM   3082  CA  GLY A 313      57.281 167.063  23.372  1.00 12.43           C  
ATOM   3083  C   GLY A 313      56.223 166.039  23.772  1.00 12.06           C  
ATOM   3084  O   GLY A 313      55.530 165.499  22.900  1.00 13.11           O  
ATOM   3085  HN  GLY A 313      57.289 168.392  25.140  0.00 99.00           H  
ATOM   3086  N   THR A 314      56.108 165.769  25.070  1.00 11.64           N  
ATOM   3087  CA  THR A 314      55.089 164.875  25.596  1.00 11.81           C  
ATOM   3088  C   THR A 314      53.769 165.632  25.685  1.00 11.91           C  
ATOM   3089  O   THR A 314      53.699 166.673  26.332  1.00 11.48           O  
ATOM   3090  CB  THR A 314      55.470 164.354  26.986  1.00 12.05           C  
ATOM   3091  CG2 THR A 314      54.394 163.446  27.556  1.00 12.26           C  
ATOM   3092  OG1 THR A 314      56.732 163.671  26.920  1.00 12.07           O  
ATOM   3093  HN  THR A 314      56.812 166.253  25.673  0.00 99.00           H  
ATOM   3094  HG1 THR A 314      56.931 163.399  25.974  0.00 99.00           H  
ATOM   3095  N   MET A 315      52.747 165.086  25.041  1.00 12.14           N  
ATOM   3096  CA  MET A 315      51.388 165.625  25.080  1.00 12.06           C  
ATOM   3097  C   MET A 315      50.456 164.485  25.442  1.00 12.27           C  
ATOM   3098  O   MET A 315      50.521 163.436  24.819  1.00 11.85           O  
ATOM   3099  CB  MET A 315      51.010 166.217  23.722  1.00 12.94           C  
ATOM   3100  CG  MET A 315      51.899 167.388  23.293  1.00 13.20           C  
ATOM   3101  SD  MET A 315      51.470 168.033  21.673  1.00 14.28           S  
ATOM   3102  CE  MET A 315      52.820 167.403  20.693  1.00 14.36           C  
ATOM   3103  HN  MET A 315      52.996 164.224  24.494  0.00 99.00           H  
ATOM   3104  N   ILE A 316      49.630 164.694  26.467  1.00 12.37           N  
ATOM   3105  CA  ILE A 316      48.593 163.774  26.875  1.00 12.70           C  
ATOM   3106  C   ILE A 316      47.286 164.493  26.580  1.00 13.29           C  
ATOM   3107  O   ILE A 316      47.000 165.503  27.198  1.00 12.96           O  
ATOM   3108  CB  ILE A 316      48.731 163.441  28.365  1.00 13.25           C  
ATOM   3109  CG1 ILE A 316      50.080 162.741  28.610  1.00 13.82           C  
ATOM   3110  CG2 ILE A 316      47.558 162.597  28.830  1.00 13.71           C  
ATOM   3111  CD1 ILE A 316      50.742 163.126  29.898  1.00 14.82           C  
ATOM   3112  HN  ILE A 316      49.806 165.613  26.962  0.00 99.00           H  
ATOM   3113  N   ILE A 317      46.531 163.994  25.602  1.00 13.78           N  
ATOM   3114  CA  ILE A 317      45.437 164.739  24.974  1.00 15.05           C  
ATOM   3115  C   ILE A 317      44.110 163.990  25.128  1.00 16.09           C  
ATOM   3116  O   ILE A 317      43.894 162.979  24.454  1.00 15.45           O  
ATOM   3117  CB  ILE A 317      45.737 164.996  23.482  1.00 15.24           C  
ATOM   3118  CG1 ILE A 317      47.123 165.623  23.290  1.00 15.41           C  
ATOM   3119  CG2 ILE A 317      44.660 165.903  22.878  1.00 16.08           C  
ATOM   3120  CD1 ILE A 317      47.629 165.628  21.856  1.00 15.18           C  
ATOM   3121  HN  ILE A 317      46.786 163.018  25.318  0.00 99.00           H  
ATOM   3122  N   ASP A 318      43.246 164.484  26.020  1.00 18.73           N  
ATOM   3123  CA  ASP A 318      42.003 163.792  26.418  1.00 22.34           C  
ATOM   3124  C   ASP A 318      40.920 163.948  25.342  1.00 23.47           C  
ATOM   3125  O   ASP A 318      40.953 164.872  24.553  1.00 23.29           O  
ATOM   3126  CB  ASP A 318      41.397 164.338  27.743  1.00 24.20           C  
ATOM   3127  CG  ASP A 318      42.252 164.057  29.019  1.00 27.17           C  
ATOM   3128  OD1 ASP A 318      43.451 163.714  28.939  1.00 28.74           O  
ATOM   3129  OD2 ASP A 318      41.698 164.222  30.143  1.00 28.45           O1-
ATOM   3130  HN  ASP A 318      43.523 165.411  26.418  0.00 99.00           H  
ATOM   3131  N   GLY A 319      39.953 163.027  25.350  1.00 26.28           N  
ATOM   3132  CA  GLY A 319      38.674 163.218  24.655  1.00 27.48           C  
ATOM   3133  C   GLY A 319      38.599 162.574  23.283  1.00 29.44           C  
ATOM   3134  O   GLY A 319      39.508 161.819  22.890  1.00 29.05           O  
ATOM   3135  HN  GLY A 319      40.183 162.165  25.888  0.00 99.00           H  
ATOM   3136  N   GLU A 320      37.527 162.900  22.551  1.00 27.67           N  
ATOM   3137  CA  GLU A 320      37.196 162.238  21.287  1.00 26.56           C  
ATOM   3138  C   GLU A 320      37.747 162.890  20.037  1.00 25.38           C  
ATOM   3139  O   GLU A 320      38.165 162.193  19.115  1.00 24.87           O  
ATOM   3140  CB  GLU A 320      35.662 162.118  21.134  1.00 26.96           C  
ATOM   3141  CG  GLU A 320      35.191 161.340  19.900  1.00 26.31           C  
ATOM   3142  CD  GLU A 320      35.802 159.947  19.803  1.00 26.07           C  
ATOM   3143  OE1 GLU A 320      36.016 159.462  18.670  1.00 23.62           O  
ATOM   3144  OE2 GLU A 320      36.088 159.344  20.868  1.00 25.49           O1-
ATOM   3145  HN  GLU A 320      36.947 163.668  22.960  0.00 99.00           H  
ATOM   3146  N   GLU A 321      37.749 164.218  19.978  1.00 25.99           N  
ATOM   3147  CA  GLU A 321      38.078 164.911  18.740  1.00 26.16           C  
ATOM   3148  C   GLU A 321      39.547 164.730  18.341  1.00 23.12           C  
ATOM   3149  O   GLU A 321      39.869 164.706  17.162  1.00 23.19           O  
ATOM   3150  CB  GLU A 321      37.781 166.423  18.802  1.00 32.35           C  
ATOM   3151  CG  GLU A 321      36.473 166.830  19.484  1.00 38.18           C  
ATOM   3152  CD  GLU A 321      36.703 167.364  20.891  1.00 43.73           C  
ATOM   3153  OE1 GLU A 321      36.946 166.531  21.806  1.00 46.87           O  
ATOM   3154  OE2 GLU A 321      36.659 168.614  21.069  1.00 45.58           O1-
ATOM   3155  HN  GLU A 321      37.504 164.698  20.859  0.00 99.00           H  
ATOM   3156  N   ALA A 322      40.441 164.632  19.320  1.00 18.84           N  
ATOM   3157  CA  ALA A 322      41.861 164.575  19.005  1.00 17.29           C  
ATOM   3158  C   ALA A 322      42.167 163.233  18.324  1.00 15.92           C  
ATOM   3159  O   ALA A 322      41.792 162.200  18.855  1.00 14.37           O  
ATOM   3160  CB  ALA A 322      42.688 164.719  20.272  1.00 17.06           C  
ATOM   3161  HN  ALA A 322      40.057 164.601  20.272  0.00 99.00           H  
ATOM   3162  N   PRO A 323      42.825 163.253  17.156  1.00 15.09           N  
ATOM   3163  CA  PRO A 323      43.198 161.971  16.538  1.00 14.44           C  
ATOM   3164  C   PRO A 323      44.229 161.199  17.357  1.00 13.70           C  
ATOM   3165  O   PRO A 323      44.185 159.958  17.394  1.00 13.30           O  
ATOM   3166  CB  PRO A 323      43.792 162.386  15.195  1.00 15.02           C  
ATOM   3167  CG  PRO A 323      44.149 163.825  15.350  1.00 15.86           C  
ATOM   3168  CD  PRO A 323      43.117 164.388  16.264  1.00 15.50           C  
ATOM   3169  N   VAL A 324      45.138 161.936  17.993  1.00 12.95           N  
ATOM   3170  CA  VAL A 324      46.249 161.380  18.777  1.00 12.39           C  
ATOM   3171  C   VAL A 324      46.052 161.727  20.245  1.00 12.18           C  
ATOM   3172  O   VAL A 324      45.845 162.893  20.575  1.00 12.58           O  
ATOM   3173  CB  VAL A 324      47.578 161.966  18.273  1.00 12.96           C  
ATOM   3174  CG1 VAL A 324      48.709 161.746  19.272  1.00 13.17           C  
ATOM   3175  CG2 VAL A 324      47.940 161.362  16.933  1.00 13.31           C  
ATOM   3176  HN  VAL A 324      44.992 162.974  17.887  0.00 99.00           H  
ATOM   3177  N   ALA A 325      46.094 160.723  21.133  1.00 11.63           N  
ATOM   3178  CA  ALA A 325      45.951 160.959  22.561  1.00 11.43           C  
ATOM   3179  C   ALA A 325      47.289 161.104  23.289  1.00 10.92           C  
ATOM   3180  O   ALA A 325      47.291 161.512  24.438  1.00 11.20           O  
ATOM   3181  CB  ALA A 325      45.147 159.850  23.218  1.00 12.02           C  
ATOM   3182  HN  ALA A 325      46.234 159.784  20.713  0.00 99.00           H  
ATOM   3183  N   TYR A 326      48.392 160.716  22.655  1.00 10.64           N  
ATOM   3184  CA  TYR A 326      49.696 160.694  23.328  1.00 10.69           C  
ATOM   3185  C   TYR A 326      50.831 160.863  22.354  1.00 10.65           C  
ATOM   3186  O   TYR A 326      50.867 160.203  21.310  1.00 10.22           O  
ATOM   3187  CB  TYR A 326      49.904 159.391  24.067  1.00 10.93           C  
ATOM   3188  CG  TYR A 326      51.077 159.373  25.024  1.00 11.23           C  
ATOM   3189  CD1 TYR A 326      51.044 160.135  26.183  1.00 11.86           C  
ATOM   3190  CD2 TYR A 326      52.193 158.561  24.793  1.00 11.51           C  
ATOM   3191  CE1 TYR A 326      52.081 160.104  27.092  1.00 12.03           C  
ATOM   3192  CE2 TYR A 326      53.251 158.531  25.697  1.00 11.78           C  
ATOM   3193  CZ  TYR A 326      53.177 159.301  26.845  1.00 11.89           C  
ATOM   3194  OH  TYR A 326      54.189 159.278  27.772  1.00 13.12           O  
ATOM   3195  HN  TYR A 326      48.256 160.436  21.667  0.00 99.00           H  
ATOM   3196  HH  TYR A 326      54.639 158.387  27.746  0.00 99.00           H  
ATOM   3197  N   THR A 327      51.770 161.734  22.721  1.00 10.68           N  
ATOM   3198  CA  THR A 327      52.969 161.943  21.944  1.00 10.81           C  
ATOM   3199  C   THR A 327      54.206 161.938  22.826  1.00 10.85           C  
ATOM   3200  O   THR A 327      54.124 162.177  24.030  1.00 10.91           O  
ATOM   3201  CB  THR A 327      52.977 163.320  21.225  1.00 10.86           C  
ATOM   3202  CG2 THR A 327      51.746 163.518  20.375  1.00 11.27           C  
ATOM   3203  OG1 THR A 327      53.092 164.370  22.197  1.00 10.22           O  
ATOM   3204  HN  THR A 327      51.560 162.241  23.609  0.00 99.00           H  
ATOM   3205  HG1 THR A 327      54.050 164.661  22.283  0.00 99.00           H  
ATOM   3206  N   LEU A 328      55.335 161.660  22.183  1.00 10.94           N  
ATOM   3207  CA  LEU A 328      56.673 161.808  22.771  1.00 11.27           C  
ATOM   3208  C   LEU A 328      57.590 162.439  21.729  1.00 11.72           C  
ATOM   3209  O   LEU A 328      57.423 162.239  20.521  1.00 11.78           O  
ATOM   3210  CB  LEU A 328      57.236 160.448  23.155  1.00 11.41           C  
ATOM   3211  CG  LEU A 328      56.545 159.766  24.329  1.00 11.39           C  
ATOM   3212  CD1 LEU A 328      57.022 158.328  24.393  1.00 11.67           C  
ATOM   3213  CD2 LEU A 328      56.799 160.474  25.660  1.00 11.51           C  
ATOM   3214  HN  LEU A 328      55.191 161.318  21.197  0.00 99.00           H  
ATOM   3215  N   ASP A 329      58.573 163.190  22.211  1.00 12.11           N  
ATOM   3216  CA  ASP A 329      59.660 163.693  21.368  1.00 12.66           C  
ATOM   3217  C   ASP A 329      60.393 162.493  20.768  1.00 12.61           C  
ATOM   3218  O   ASP A 329      60.782 161.601  21.509  1.00 12.71           O  
ATOM   3219  CB  ASP A 329      60.585 164.549  22.249  1.00 12.29           C  
ATOM   3220  CG  ASP A 329      61.637 165.314  21.472  1.00 12.75           C  
ATOM   3221  OD1 ASP A 329      61.976 164.933  20.339  1.00 14.19           O  
ATOM   3222  OD2 ASP A 329      62.148 166.320  22.033  1.00 12.89           O1-
ATOM   3223  HN  ASP A 329      58.508 163.391  23.232  0.00 99.00           H  
ATOM   3224  N   ASP A 330      60.541 162.456  19.438  1.00 13.21           N  
ATOM   3225  CA  ASP A 330      61.273 161.370  18.746  1.00 13.54           C  
ATOM   3226  C   ASP A 330      62.544 161.865  18.053  1.00 14.05           C  
ATOM   3227  O   ASP A 330      63.106 161.160  17.205  1.00 13.49           O  
ATOM   3228  CB  ASP A 330      60.364 160.669  17.722  1.00 14.16           C  
ATOM   3229  CG  ASP A 330      60.699 159.188  17.544  1.00 15.05           C  
ATOM   3230  OD1 ASP A 330      60.907 158.507  18.578  1.00 16.21           O  
ATOM   3231  OD2 ASP A 330      60.715 158.712  16.372  1.00 15.06           O1-
ATOM   3232  HN  ASP A 330      60.101 163.250  18.931  0.00 99.00           H  
ATOM   3233  N   THR A 331      62.990 163.066  18.421  1.00 13.84           N  
ATOM   3234  CA  THR A 331      64.260 163.644  17.942  1.00 14.10           C  
ATOM   3235  C   THR A 331      65.433 162.725  18.269  1.00 14.44           C  
ATOM   3236  O   THR A 331      65.457 162.064  19.325  1.00 14.54           O  
ATOM   3237  CB  THR A 331      64.451 165.034  18.575  1.00 14.07           C  
ATOM   3238  CG2 THR A 331      65.689 165.780  18.055  1.00 14.48           C  
ATOM   3239  OG1 THR A 331      63.292 165.824  18.280  1.00 13.40           O  
ATOM   3240  HN  THR A 331      62.360 163.573  19.086  0.00 99.00           H  
ATOM   3241  HG1 THR A 331      62.584 165.680  18.979  0.00 99.00           H  
ATOM   3242  N   LYS A 332      66.385 162.660  17.348  1.00 15.40           N  
ATOM   3243  CA  LYS A 332      67.574 161.825  17.535  1.00 16.60           C  
ATOM   3244  C   LYS A 332      68.383 162.378  18.710  1.00 17.79           C  
ATOM   3245  O   LYS A 332      68.272 163.574  19.018  1.00 17.52           O  
ATOM   3246  CB  LYS A 332      68.434 161.815  16.265  1.00 17.13           C  
ATOM   3247  CG  LYS A 332      67.769 161.218  15.030  1.00 17.79           C  
ATOM   3248  CD  LYS A 332      67.755 159.697  15.039  1.00 17.92           C  
ATOM   3249  CE  LYS A 332      67.081 159.138  13.801  1.00 17.68           C  
ATOM   3250  NZ  LYS A 332      65.608 159.344  13.694  1.00 17.22           N1+
ATOM   3251  HN  LYS A 332      66.222 163.238  16.504  0.00 99.00           H  
ATOM   3252  HZ1 LYS A 332      65.263 158.853  12.896  0.00 99.00           H  
ATOM   3253  HZ2 LYS A 332      65.165 158.996  14.520  0.00 99.00           H  
ATOM   3254  HZ3 LYS A 332      65.417 160.320  13.597  0.00 99.00           H  
ATOM   3255  N   PRO A 333      69.202 161.528  19.368  1.00 19.84           N  
ATOM   3256  CA  PRO A 333      69.969 161.981  20.526  1.00 22.00           C  
ATOM   3257  C   PRO A 333      70.926 163.103  20.174  1.00 23.87           C  
ATOM   3258  O   PRO A 333      71.198 163.942  21.016  1.00 25.61           O  
ATOM   3259  CB  PRO A 333      70.745 160.722  20.966  1.00 21.79           C  
ATOM   3260  CG  PRO A 333      70.736 159.836  19.790  1.00 21.29           C  
ATOM   3261  CD  PRO A 333      69.437 160.100  19.099  1.00 20.67           C  
ATOM   3262  N   GLU A 334      71.364 163.149  18.917  1.00 26.55           N  
ATOM   3263  CA  GLU A 334      72.240 164.209  18.422  1.00 28.24           C  
ATOM   3264  C   GLU A 334      71.538 165.566  18.312  1.00 28.55           C  
ATOM   3265  O   GLU A 334      72.210 166.584  18.158  1.00 29.29           O  
ATOM   3266  CB  GLU A 334      72.843 163.829  17.052  1.00 30.87           C  
ATOM   3267  CG  GLU A 334      73.826 162.664  17.079  1.00 32.11           C  
ATOM   3268  CD  GLU A 334      73.173 161.282  17.064  1.00 34.93           C  
ATOM   3269  OE1 GLU A 334      71.945 161.154  16.803  1.00 32.19           O  
ATOM   3270  OE2 GLU A 334      73.905 160.305  17.330  1.00 36.64           O1-
ATOM   3271  HN  GLU A 334      71.027 162.362  18.315  0.00 99.00           H  
ATOM   3272  N   GLY A 335      70.199 165.583  18.379  1.00 25.20           N  
ATOM   3273  CA  GLY A 335      69.422 166.814  18.347  1.00 23.03           C  
ATOM   3274  C   GLY A 335      68.852 167.102  16.979  1.00 21.02           C  
ATOM   3275  O   GLY A 335      68.192 168.111  16.799  1.00 21.02           O  
ATOM   3276  HN  GLY A 335      69.767 164.634  18.455  0.00 99.00           H  
ATOM   3277  N   ASN A 336      69.118 166.230  16.008  1.00 20.33           N  
ATOM   3278  CA  ASN A 336      68.630 166.413  14.635  1.00 20.54           C  
ATOM   3279  C   ASN A 336      67.506 165.419  14.322  1.00 18.13           C  
ATOM   3280  O   ASN A 336      67.137 164.606  15.170  1.00 16.84           O  
ATOM   3281  CB  ASN A 336      69.780 166.335  13.610  1.00 22.36           C  
ATOM   3282  CG  ASN A 336      70.615 165.082  13.751  1.00 23.67           C  
ATOM   3283  ND2 ASN A 336      71.670 164.988  12.939  0.00 99.00           N  
ATOM   3284  OD1 ASN A 336      70.333 164.209  14.576  0.00 99.00           O  
ATOM   3285  HN  ASN A 336      69.695 165.416  16.301  0.00 99.00           H  
ATOM   3286 1HD2 ASN A 336      71.870 165.722  12.293  0.00 99.00           H  
ATOM   3287 2HD2 ASN A 336      72.258 164.182  12.979  0.00 99.00           H  
ATOM   3288  N   TYR A 337      66.956 165.535  13.118  1.00 16.91           N  
ATOM   3289  CA  TYR A 337      65.778 164.809  12.680  1.00 16.39           C  
ATOM   3290  C   TYR A 337      64.671 165.030  13.711  1.00 15.08           C  
ATOM   3291  O   TYR A 337      64.048 164.073  14.198  1.00 13.81           O  
ATOM   3292  CB  TYR A 337      66.070 163.322  12.455  1.00 17.42           C  
ATOM   3293  CG  TYR A 337      67.191 163.052  11.469  1.00 18.13           C  
ATOM   3294  CD1 TYR A 337      68.522 163.040  11.892  1.00 19.42           C  
ATOM   3295  CD2 TYR A 337      66.923 162.812  10.137  1.00 19.20           C  
ATOM   3296  CE1 TYR A 337      69.556 162.795  11.003  1.00 19.96           C  
ATOM   3297  CE2 TYR A 337      67.944 162.560   9.230  1.00 19.60           C  
ATOM   3298  CZ  TYR A 337      69.263 162.539   9.677  1.00 20.75           C  
ATOM   3299  OH  TYR A 337      70.288 162.282   8.787  1.00 22.18           O  
ATOM   3300  HN  TYR A 337      67.465 166.220  12.491  0.00 99.00           H  
ATOM   3301  HH  TYR A 337      69.986 161.590   8.135  0.00 99.00           H  
ATOM   3302  N   ALA A 338      64.464 166.297  14.068  1.00 13.91           N  
ATOM   3303  CA  ALA A 338      63.418 166.656  15.035  1.00 13.56           C  
ATOM   3304  C   ALA A 338      62.101 166.030  14.649  1.00 12.91           C  
ATOM   3305  O   ALA A 338      61.705 166.064  13.483  1.00 12.25           O  
ATOM   3306  CB  ALA A 338      63.266 168.148  15.115  1.00 14.38           C  
ATOM   3307  HN  ALA A 338      65.086 166.988  13.618  0.00 99.00           H  
ATOM   3308  N   ALA A 339      61.404 165.475  15.632  1.00 12.25           N  
ATOM   3309  CA  ALA A 339      60.197 164.733  15.325  1.00 12.03           C  
ATOM   3310  C   ALA A 339      59.325 164.544  16.545  1.00 11.82           C  
ATOM   3311  O   ALA A 339      59.827 164.497  17.669  1.00 11.50           O  
ATOM   3312  CB  ALA A 339      60.570 163.385  14.758  1.00 12.14           C  
ATOM   3313  HN  ALA A 339      61.779 165.613  16.577  0.00 99.00           H  
ATOM   3314  N   ILE A 340      58.020 164.441  16.284  1.00 11.63           N  
ATOM   3315  CA  ILE A 340      57.035 164.084  17.291  0.50 11.68           C  
ATOM   3316  C   ILE A 340      56.427 162.732  16.904  1.00 11.63           C  
ATOM   3317  O   ILE A 340      55.897 162.576  15.797  1.00 11.07           O  
ATOM   3318  CB  ILE A 340      55.913 165.143  17.418  0.50 11.73           C  
ATOM   3319  CG1 ILE A 340      56.476 166.511  17.823  0.50 11.90           C  
ATOM   3320  CG2 ILE A 340      54.880 164.710  18.443  0.50 11.87           C  
ATOM   3321  CD1 ILE A 340      56.792 166.652  19.303  0.50 11.97           C  
ATOM   3322  HN  ILE A 340      57.770 164.643  15.286  0.00 99.00           H  
ATOM   3323  N   MET A 341      56.515 161.774  17.825  1.00 11.87           N  
ATOM   3324  CA  MET A 341      55.851 160.480  17.702  1.00 12.23           C  
ATOM   3325  C   MET A 341      54.496 160.587  18.364  1.00 12.10           C  
ATOM   3326  O   MET A 341      54.414 161.010  19.515  1.00 12.09           O  
ATOM   3327  CB  MET A 341      56.656 159.390  18.418  1.00 12.94           C  
ATOM   3328  CG  MET A 341      56.132 157.977  18.207  1.00 13.85           C  
ATOM   3329  SD  MET A 341      54.621 157.534  19.113  1.00 14.81           S  
ATOM   3330  CE  MET A 341      55.024 157.835  20.810  1.00 14.55           C  
ATOM   3331  HN  MET A 341      57.106 162.032  18.653  0.00 99.00           H  
ATOM   3332  N   GLY A 342      53.450 160.191  17.652  1.00 11.73           N  
ATOM   3333  CA  GLY A 342      52.107 160.096  18.226  1.00 11.46           C  
ATOM   3334  C   GLY A 342      51.407 158.785  17.911  1.00 11.13           C  
ATOM   3335  O   GLY A 342      51.619 158.207  16.841  1.00 11.56           O  
ATOM   3336  HN  GLY A 342      53.662 159.954  16.660  0.00 99.00           H  
ATOM   3337  N   PHE A 343      50.552 158.340  18.831  1.00 10.90           N  
ATOM   3338  CA  PHE A 343      49.709 157.179  18.622  1.00 11.12           C  
ATOM   3339  C   PHE A 343      48.260 157.578  18.356  1.00 11.22           C  
ATOM   3340  O   PHE A 343      47.680 158.378  19.114  1.00 11.49           O  
ATOM   3341  CB  PHE A 343      49.676 156.284  19.859  1.00 11.17           C  
ATOM   3342  CG  PHE A 343      50.967 155.615  20.193  1.00 11.66           C  
ATOM   3343  CD1 PHE A 343      51.606 154.803  19.289  1.00 11.99           C  
ATOM   3344  CD2 PHE A 343      51.527 155.783  21.457  1.00 12.40           C  
ATOM   3345  CE1 PHE A 343      52.800 154.161  19.626  1.00 12.42           C  
ATOM   3346  CE2 PHE A 343      52.721 155.143  21.807  1.00 13.08           C  
ATOM   3347  CZ  PHE A 343      53.350 154.325  20.891  1.00 12.15           C  
ATOM   3348  HN  PHE A 343      50.545 158.903  19.713  0.00 99.00           H  
ATOM   3349  N   ILE A 344      47.676 156.969  17.323  1.00 11.23           N  
ATOM   3350  CA  ILE A 344      46.236 157.007  17.083  1.00 11.58           C  
ATOM   3351  C   ILE A 344      45.708 155.690  17.611  1.00 11.42           C  
ATOM   3352  O   ILE A 344      46.059 154.650  17.059  1.00 10.80           O  
ATOM   3353  CB  ILE A 344      45.915 157.136  15.579  1.00 12.06           C  
ATOM   3354  CG1 ILE A 344      46.475 158.458  15.040  1.00 12.50           C  
ATOM   3355  CG2 ILE A 344      44.409 157.057  15.356  1.00 12.16           C  
ATOM   3356  CD1 ILE A 344      46.381 158.613  13.527  1.00 12.49           C  
ATOM   3357  HN  ILE A 344      48.343 156.459  16.697  0.00 99.00           H  
ATOM   3358  N   LEU A 345      44.855 155.742  18.644  1.00 11.41           N  
ATOM   3359  CA  LEU A 345      44.562 154.556  19.490  1.00 12.36           C  
ATOM   3360  C   LEU A 345      43.173 153.956  19.330  1.00 12.37           C  
ATOM   3361  O   LEU A 345      42.194 154.679  19.213  1.00 13.02           O  
ATOM   3362  CB  LEU A 345      44.720 154.916  20.970  1.00 12.59           C  
ATOM   3363  CG  LEU A 345      46.108 155.407  21.377  1.00 12.73           C  
ATOM   3364  CD1 LEU A 345      46.000 156.101  22.717  1.00 13.14           C  
ATOM   3365  CD2 LEU A 345      47.063 154.229  21.440  1.00 13.03           C  
ATOM   3366  HN  LEU A 345      44.419 156.668  18.804  0.00 99.00           H  
ATOM   3367  N   ALA A 346      43.104 152.623  19.337  1.00 11.97           N  
ATOM   3368  CA  ALA A 346      41.848 151.896  19.547  1.00 11.95           C  
ATOM   3369  C   ALA A 346      40.837 152.276  18.462  1.00 12.24           C  
ATOM   3370  O   ALA A 346      41.195 152.182  17.285  1.00 12.53           O  
ATOM   3371  CB  ALA A 346      41.346 152.120  20.977  1.00 12.01           C  
ATOM   3372  HN  ALA A 346      44.018 152.144  19.181  0.00 99.00           H  
ATOM   3373  N   HIS A 347      39.624 152.741  18.783  1.00 12.43           N  
ATOM   3374  CA  HIS A 347      38.647 153.010  17.718  1.00 13.48           C  
ATOM   3375  C   HIS A 347      39.090 154.072  16.707  1.00 13.84           C  
ATOM   3376  O   HIS A 347      38.647 154.058  15.572  1.00 14.72           O  
ATOM   3377  CB  HIS A 347      37.264 153.352  18.272  1.00 13.82           C  
ATOM   3378  CG  HIS A 347      37.114 154.767  18.730  1.00 14.02           C  
ATOM   3379  CD2 HIS A 347      36.537 155.835  18.134  0.00 99.00           C  
ATOM   3380  ND1 HIS A 347      37.539 155.201  19.965  0.00 99.00           N  
ATOM   3381  CE1 HIS A 347      37.248 156.481  20.105  0.00 99.00           C  
ATOM   3382  NE2 HIS A 347      36.657 156.896  18.998  0.00 99.00           N  
ATOM   3383  HN  HIS A 347      39.448 152.884  19.777  0.00 99.00           H  
ATOM   3384  HD1 HIS A 347      37.999 154.633  20.649  0.00 99.00           H  
ATOM   3385  HE2 HIS A 347      36.349 157.832  18.818  0.00 99.00           H  
ATOM   3386  N   LYS A 348      39.936 155.001  17.125  1.00 14.12           N  
ATOM   3387  CA  LYS A 348      40.399 156.055  16.229  1.00 14.00           C  
ATOM   3388  C   LYS A 348      41.320 155.509  15.139  1.00 14.59           C  
ATOM   3389  O   LYS A 348      41.374 156.066  14.037  1.00 13.86           O  
ATOM   3390  CB  LYS A 348      41.098 157.162  17.012  1.00 13.64           C  
ATOM   3391  CG  LYS A 348      40.153 157.879  17.953  1.00 13.57           C  
ATOM   3392  CD  LYS A 348      40.901 158.901  18.781  1.00 13.92           C  
ATOM   3393  CE  LYS A 348      40.008 159.482  19.858  1.00 14.34           C  
ATOM   3394  NZ  LYS A 348      40.696 160.492  20.717  1.00 14.70           N1+
ATOM   3395  HN  LYS A 348      40.231 154.919  18.114  0.00 99.00           H  
ATOM   3396  HZ1 LYS A 348      41.684 160.389  20.618  0.00 99.00           H  
ATOM   3397  HZ2 LYS A 348      40.422 161.408  20.430  0.00 99.00           H  
ATOM   3398  HZ3 LYS A 348      40.435 160.345  21.670  0.00 99.00           H  
ATOM   3399  N   ALA A 349      42.036 154.420  15.445  1.00 15.76           N  
ATOM   3400  CA  ALA A 349      42.858 153.735  14.451  1.00 17.33           C  
ATOM   3401  C   ALA A 349      41.980 153.170  13.352  1.00 20.02           C  
ATOM   3402  O   ALA A 349      42.351 153.231  12.190  1.00 21.99           O  
ATOM   3403  CB  ALA A 349      43.692 152.636  15.089  1.00 17.13           C  
ATOM   3404  HN  ALA A 349      41.956 154.114  16.433  0.00 99.00           H  
ATOM   3405  N   ARG A 350      40.807 152.648  13.724  1.00 19.60           N  
ATOM   3406  CA  ARG A 350      39.816 152.171  12.746  1.00 22.19           C  
ATOM   3407  C   ARG A 350      39.183 153.352  12.008  1.00 23.07           C  
ATOM   3408  O   ARG A 350      39.113 153.360  10.787  1.00 22.50           O  
ATOM   3409  CB  ARG A 350      38.723 151.326  13.439  1.00 22.63           C  
ATOM   3410  CG  ARG A 350      39.144 149.892  13.764  1.00 24.33           C  
ATOM   3411  CD  ARG A 350      39.678 149.686  15.167  1.00 23.57           C  
ATOM   3412  NE  ARG A 350      38.635 149.774  16.200  1.00 22.62           N  
ATOM   3413  CZ  ARG A 350      38.728 149.276  17.438  1.00 21.10           C  
ATOM   3414  NH1 ARG A 350      39.801 148.593  17.840  1.00 20.46           N1+
ATOM   3415  NH2 ARG A 350      37.740 149.477  18.302  1.00 20.35           N  
ATOM   3416  HN  ARG A 350      40.655 152.608  14.751  0.00 99.00           H  
ATOM   3417  HE  ARG A 350      37.777 150.251  15.954  0.00 99.00           H  
ATOM   3418 1HH1 ARG A 350      40.567 148.463  17.211  0.00 99.00           H  
ATOM   3419 2HH1 ARG A 350      39.836 148.216  18.762  0.00 99.00           H  
ATOM   3420 1HH2 ARG A 350      36.941 150.017  18.029  0.00 99.00           H  
ATOM   3421 2HH2 ARG A 350      37.792 149.093  19.223  0.00 99.00           H  
ATOM   3422  N   LYS A 351      38.737 154.351  12.762  1.00 24.19           N  
ATOM   3423  CA  LYS A 351      38.035 155.522  12.198  1.00 26.17           C  
ATOM   3424  C   LYS A 351      38.892 156.300  11.194  1.00 24.34           C  
ATOM   3425  O   LYS A 351      38.442 156.573  10.079  1.00 24.65           O  
ATOM   3426  CB  LYS A 351      37.591 156.455  13.327  1.00 30.34           C  
ATOM   3427  CG  LYS A 351      36.710 157.627  12.900  1.00 35.69           C  
ATOM   3428  CD  LYS A 351      36.727 158.732  13.954  1.00 39.67           C  
ATOM   3429  CE  LYS A 351      35.962 159.963  13.486  1.00 42.61           C  
ATOM   3430  NZ  LYS A 351      36.383 161.172  14.250  1.00 45.69           N1+
ATOM   3431  HN  LYS A 351      38.920 154.245  13.782  0.00 99.00           H  
ATOM   3432  HZ1 LYS A 351      36.359 161.968  13.647  0.00 99.00           H  
ATOM   3433  HZ2 LYS A 351      35.758 161.312  15.016  0.00 99.00           H  
ATOM   3434  HZ3 LYS A 351      37.312 161.039  14.594  0.00 99.00           H  
ATOM   3435  N   LEU A 352      40.127 156.626  11.580  1.00 21.69           N  
ATOM   3436  CA  LEU A 352      41.005 157.473  10.777  1.00 21.14           C  
ATOM   3437  C   LEU A 352      41.819 156.737   9.702  1.00 20.74           C  
ATOM   3438  O   LEU A 352      42.472 157.370   8.869  1.00 19.43           O  
ATOM   3439  CB  LEU A 352      41.937 158.257  11.690  1.00 20.79           C  
ATOM   3440  CG  LEU A 352      41.228 159.126  12.746  1.00 22.01           C  
ATOM   3441  CD1 LEU A 352      42.279 159.816  13.572  1.00 22.14           C  
ATOM   3442  CD2 LEU A 352      40.267 160.151  12.135  1.00 22.98           C  
ATOM   3443  HN  LEU A 352      40.409 156.223  12.501  0.00 99.00           H  
ATOM   3444  N   ALA A 353      41.764 155.409   9.709  1.00 20.45           N  
ATOM   3445  CA  ALA A 353      42.330 154.618   8.614  1.00 22.66           C  
ATOM   3446  C   ALA A 353      41.675 154.921   7.257  1.00 24.46           C  
ATOM   3447  O   ALA A 353      42.310 154.738   6.228  1.00 26.04           O  
ATOM   3448  CB  ALA A 353      42.208 153.146   8.920  1.00 22.94           C  
ATOM   3449  HN  ALA A 353      41.299 154.992  10.534  0.00 99.00           H  
ATOM   3450  N   ARG A 354      40.431 155.392   7.273  1.00 27.36           N  
ATOM   3451  CA  ARG A 354      39.713 155.812   6.058  1.00 31.91           C  
ATOM   3452  C   ARG A 354      40.373 156.971   5.303  1.00 30.10           C  
ATOM   3453  O   ARG A 354      40.134 157.152   4.112  1.00 33.24           O  
ATOM   3454  CB  ARG A 354      38.284 156.252   6.404  1.00 36.79           C  
ATOM   3455  CG  ARG A 354      37.335 155.139   6.817  1.00 42.94           C  
ATOM   3456  CD  ARG A 354      35.896 155.532   6.496  1.00 48.63           C  
ATOM   3457  NE  ARG A 354      34.910 154.724   7.214  1.00 53.75           N  
ATOM   3458  CZ  ARG A 354      34.572 154.874   8.499  1.00 58.49           C  
ATOM   3459  NH1 ARG A 354      35.142 155.810   9.264  1.00 58.78           N1+
ATOM   3460  NH2 ARG A 354      33.652 154.068   9.033  1.00 60.00           N  
ATOM   3461  HN  ARG A 354      39.999 155.440   8.225  0.00 99.00           H  
ATOM   3462  HE  ARG A 354      34.444 153.987   6.696  0.00 99.00           H  
ATOM   3463 1HH1 ARG A 354      35.822 156.425   8.869  0.00 99.00           H  
ATOM   3464 2HH1 ARG A 354      34.885 155.890  10.224  0.00 99.00           H  
ATOM   3465 1HH2 ARG A 354      33.212 153.373   8.465  0.00 99.00           H  
ATOM   3466 2HH2 ARG A 354      33.406 154.161   9.996  0.00 99.00           H  
ATOM   3467  N   LEU A 355      41.159 157.773   6.009  1.00 26.54           N  
ATOM   3468  CA  LEU A 355      41.793 158.963   5.438  1.00 25.03           C  
ATOM   3469  C   LEU A 355      43.043 158.590   4.660  1.00 23.06           C  
ATOM   3470  O   LEU A 355      43.540 157.481   4.778  1.00 21.71           O  
ATOM   3471  CB  LEU A 355      42.157 159.933   6.567  1.00 24.36           C  
ATOM   3472  CG  LEU A 355      40.997 160.386   7.457  1.00 25.98           C  
ATOM   3473  CD1 LEU A 355      41.512 161.313   8.546  1.00 26.52           C  
ATOM   3474  CD2 LEU A 355      39.885 161.073   6.671  1.00 26.28           C  
ATOM   3475  HN  LEU A 355      41.289 157.486   7.006  0.00 99.00           H  
ATOM   3476  N   THR A 356      43.543 159.520   3.848  1.00 22.45           N  
ATOM   3477  CA  THR A 356      44.846 159.349   3.216  1.00 22.36           C  
ATOM   3478  C   THR A 356      45.937 159.696   4.226  1.00 22.53           C  
ATOM   3479  O   THR A 356      45.663 160.347   5.244  1.00 22.48           O  
ATOM   3480  CB  THR A 356      45.029 160.278   2.006  1.00 22.21           C  
ATOM   3481  CG2 THR A 356      43.924 160.030   0.955  1.00 23.04           C  
ATOM   3482  OG1 THR A 356      44.992 161.642   2.451  1.00 21.16           O  
ATOM   3483  HN  THR A 356      42.941 160.351   3.711  0.00 99.00           H  
ATOM   3484  HG1 THR A 356      44.053 161.904   2.696  0.00 99.00           H  
ATOM   3485  N   LYS A 357      47.156 159.253   3.924  1.00 22.38           N  
ATOM   3486  CA  LYS A 357      48.360 159.628   4.680  1.00 23.28           C  
ATOM   3487  C   LYS A 357      48.478 161.148   4.834  1.00 22.36           C  
ATOM   3488  O   LYS A 357      48.751 161.651   5.920  1.00 21.39           O  
ATOM   3489  CB  LYS A 357      49.606 159.070   3.985  1.00 24.78           C  
ATOM   3490  CG  LYS A 357      50.906 159.262   4.744  1.00 27.01           C  
ATOM   3491  CD  LYS A 357      52.105 158.645   4.024  1.00 29.32           C  
ATOM   3492  CE  LYS A 357      53.387 158.988   4.786  1.00 30.81           C  
ATOM   3493  NZ  LYS A 357      54.651 158.460   4.200  1.00 33.24           N1+
ATOM   3494  HN  LYS A 357      47.188 158.610   3.098  0.00 99.00           H  
ATOM   3495  HZ1 LYS A 357      54.997 159.107   3.522  0.00 99.00           H  
ATOM   3496  HZ2 LYS A 357      55.327 158.341   4.926  0.00 99.00           H  
ATOM   3497  HZ3 LYS A 357      54.471 157.580   3.762  0.00 99.00           H  
ATOM   3498  N   GLU A 358      48.224 161.877   3.753  1.00 22.28           N  
ATOM   3499  CA  GLU A 358      48.321 163.331   3.755  1.00 22.57           C  
ATOM   3500  C   GLU A 358      47.246 163.977   4.656  1.00 21.14           C  
ATOM   3501  O   GLU A 358      47.532 164.939   5.393  1.00 19.58           O  
ATOM   3502  CB  GLU A 358      48.238 163.874   2.322  1.00 24.75           C  
ATOM   3503  CG  GLU A 358      49.412 163.475   1.420  1.00 26.92           C  
ATOM   3504  CD  GLU A 358      49.441 161.993   1.004  1.00 30.49           C  
ATOM   3505  OE1 GLU A 358      48.373 161.312   0.943  1.00 28.64           O  
ATOM   3506  OE2 GLU A 358      50.567 161.482   0.767  1.00 33.93           O1-
ATOM   3507  HN  GLU A 358      47.952 161.323   2.912  0.00 99.00           H  
ATOM   3508  N   GLU A 359      46.023 163.445   4.612  1.00 20.19           N  
ATOM   3509  CA  GLU A 359      44.959 163.910   5.507  1.00 19.92           C  
ATOM   3510  C   GLU A 359      45.246 163.655   6.995  1.00 18.70           C  
ATOM   3511  O   GLU A 359      44.965 164.510   7.828  1.00 17.02           O  
ATOM   3512  CB  GLU A 359      43.622 163.290   5.118  1.00 21.41           C  
ATOM   3513  CG  GLU A 359      43.099 163.848   3.806  1.00 23.11           C  
ATOM   3514  CD  GLU A 359      42.005 163.004   3.162  1.00 25.95           C  
ATOM   3515  OE1 GLU A 359      41.777 161.825   3.546  1.00 23.71           O  
ATOM   3516  OE2 GLU A 359      41.381 163.548   2.230  1.00 30.05           O1-
ATOM   3517  HN  GLU A 359      45.894 162.698   3.910  0.00 99.00           H  
ATOM   3518  N   ARG A 360      45.778 162.481   7.325  1.00 17.72           N  
ATOM   3519  CA  ARG A 360      46.229 162.218   8.701  1.00 16.81           C  
ATOM   3520  C   ARG A 360      47.349 163.179   9.117  1.00 16.50           C  
ATOM   3521  O   ARG A 360      47.302 163.742  10.224  1.00 15.83           O  
ATOM   3522  CB  ARG A 360      46.658 160.759   8.920  1.00 16.92           C  
ATOM   3523  CG  ARG A 360      45.498 159.811   9.183  1.00 16.69           C  
ATOM   3524  CD  ARG A 360      45.967 158.405   9.518  1.00 16.53           C  
ATOM   3525  NE  ARG A 360      46.677 157.817   8.385  1.00 16.39           N  
ATOM   3526  CZ  ARG A 360      46.100 157.252   7.315  1.00 16.66           C  
ATOM   3527  NH1 ARG A 360      44.780 157.119   7.210  1.00 17.31           N1+
ATOM   3528  NH2 ARG A 360      46.850 156.791   6.343  1.00 17.15           N  
ATOM   3529  HN  ARG A 360      45.847 161.793   6.562  0.00 99.00           H  
ATOM   3530  HE  ARG A 360      47.690 157.835   8.404  0.00 99.00           H  
ATOM   3531 1HH1 ARG A 360      44.192 157.469   7.941  0.00 99.00           H  
ATOM   3532 2HH1 ARG A 360      44.382 156.678   6.410  0.00 99.00           H  
ATOM   3533 1HH2 ARG A 360      47.851 156.877   6.386  0.00 99.00           H  
ATOM   3534 2HH2 ARG A 360      46.433 156.348   5.543  0.00 99.00           H  
ATOM   3535  N   LEU A 361      48.342 163.389   8.246  1.00 16.20           N  
ATOM   3536  CA  LEU A 361      49.410 164.357   8.579  1.00 16.41           C  
ATOM   3537  C   LEU A 361      48.834 165.739   8.912  1.00 16.90           C  
ATOM   3538  O   LEU A 361      49.259 166.387   9.883  1.00 15.71           O  
ATOM   3539  CB  LEU A 361      50.422 164.481   7.443  1.00 16.43           C  
ATOM   3540  CG  LEU A 361      51.484 165.579   7.564  1.00 16.26           C  
ATOM   3541  CD1 LEU A 361      52.367 165.360   8.786  1.00 16.36           C  
ATOM   3542  CD2 LEU A 361      52.308 165.599   6.293  1.00 16.88           C  
ATOM   3543  HN  LEU A 361      48.302 162.856   7.379  0.00 99.00           H  
ATOM   3544  N   LYS A 362      47.868 166.180   8.112  1.00 17.28           N  
ATOM   3545  CA  LYS A 362      47.283 167.507   8.298  1.00 18.81           C  
ATOM   3546  C   LYS A 362      46.548 167.592   9.630  1.00 17.90           C  
ATOM   3547  O   LYS A 362      46.736 168.561  10.374  1.00 17.55           O  
ATOM   3548  CB  LYS A 362      46.347 167.869   7.138  1.00 21.42           C  
ATOM   3549  CG  LYS A 362      45.829 169.304   7.193  1.00 24.70           C  
ATOM   3550  CD  LYS A 362      45.139 169.693   5.885  1.00 27.84           C  
ATOM   3551  CE  LYS A 362      43.633 169.797   6.029  1.00 30.86           C  
ATOM   3552  NZ  LYS A 362      43.238 171.121   6.587  1.00 32.72           N1+
ATOM   3553  HN  LYS A 362      47.576 165.524   7.369  0.00 99.00           H  
ATOM   3554  HZ1 LYS A 362      44.057 171.621   6.864  0.00 99.00           H  
ATOM   3555  HZ2 LYS A 362      42.748 171.642   5.888  0.00 99.00           H  
ATOM   3556  HZ3 LYS A 362      42.645 170.982   7.379  0.00 99.00           H  
ATOM   3557  N   LYS A 363      45.741 166.574   9.954  1.00 17.13           N  
ATOM   3558  CA  LYS A 363      45.021 166.573  11.238  1.00 17.16           C  
ATOM   3559  C   LYS A 363      45.965 166.544  12.439  1.00 16.00           C  
ATOM   3560  O   LYS A 363      45.700 167.182  13.445  1.00 14.48           O  
ATOM   3561  CB  LYS A 363      44.049 165.400  11.342  1.00 19.36           C  
ATOM   3562  CG  LYS A 363      42.817 165.577  10.465  1.00 22.61           C  
ATOM   3563  CD  LYS A 363      41.982 164.307  10.471  1.00 26.51           C  
ATOM   3564  CE  LYS A 363      40.640 164.514   9.781  1.00 28.65           C  
ATOM   3565  NZ  LYS A 363      39.770 165.455  10.535  1.00 31.33           N1+
ATOM   3566  HN  LYS A 363      45.672 165.825   9.257  0.00 99.00           H  
ATOM   3567  HZ1 LYS A 363      39.485 166.200   9.932  0.00 99.00           H  
ATOM   3568  HZ2 LYS A 363      38.963 164.967  10.868  0.00 99.00           H  
ATOM   3569  HZ3 LYS A 363      40.279 165.830  11.310  0.00 99.00           H  
ATOM   3570  N   LEU A 364      47.058 165.789  12.325  1.00 14.84           N  
ATOM   3571  CA  LEU A 364      48.045 165.714  13.417  1.00 14.48           C  
ATOM   3572  C   LEU A 364      48.729 167.067  13.608  1.00 13.81           C  
ATOM   3573  O   LEU A 364      48.847 167.550  14.726  1.00 13.28           O  
ATOM   3574  CB  LEU A 364      49.092 164.618  13.157  1.00 14.65           C  
ATOM   3575  CG  LEU A 364      48.753 163.237  13.739  1.00 15.64           C  
ATOM   3576  CD1 LEU A 364      47.396 162.744  13.281  1.00 15.79           C  
ATOM   3577  CD2 LEU A 364      49.843 162.233  13.374  1.00 15.99           C  
ATOM   3578  HN  LEU A 364      47.152 165.276  11.437  0.00 99.00           H  
ATOM   3579  N   CYS A 365      49.138 167.695  12.509  1.00 13.74           N  
ATOM   3580  CA  CYS A 365      49.816 168.990  12.606  1.00 14.25           C  
ATOM   3581  C   CYS A 365      48.906 170.063  13.209  1.00 14.37           C  
ATOM   3582  O   CYS A 365      49.339 170.868  14.042  1.00 13.46           O  
ATOM   3583  CB  CYS A 365      50.305 169.443  11.242  1.00 14.64           C  
ATOM   3584  SG  CYS A 365      51.717 168.493  10.653  1.00 15.44           S  
ATOM   3585  HN  CYS A 365      48.944 167.213  11.623  0.00 99.00           H  
ATOM   3586  HG  CYS A 365      52.049 167.895  11.384  0.00 99.00           H  
ATOM   3587  N   GLU A 366      47.639 170.060  12.801  1.00 14.90           N  
ATOM   3588  CA  GLU A 366      46.664 171.005  13.347  1.00 15.22           C  
ATOM   3589  C   GLU A 366      46.435 170.776  14.845  1.00 14.01           C  
ATOM   3590  O   GLU A 366      46.307 171.731  15.607  1.00 13.20           O  
ATOM   3591  CB  GLU A 366      45.349 170.924  12.561  1.00 17.52           C  
ATOM   3592  CG  GLU A 366      45.512 171.499  11.164  1.00 19.62           C  
ATOM   3593  CD  GLU A 366      44.313 171.300  10.258  1.00 23.62           C  
ATOM   3594  OE1 GLU A 366      43.380 170.556  10.620  1.00 26.04           O  
ATOM   3595  OE2 GLU A 366      44.320 171.900   9.154  1.00 26.84           O1-
ATOM   3596  HN  GLU A 366      47.410 169.352  12.083  0.00 99.00           H  
ATOM   3597  N   LEU A 367      46.401 169.506  15.262  1.00 12.75           N  
ATOM   3598  CA  LEU A 367      46.283 169.173  16.663  1.00 12.68           C  
ATOM   3599  C   LEU A 367      47.502 169.676  17.423  1.00 12.17           C  
ATOM   3600  O   LEU A 367      47.355 170.352  18.448  1.00 12.16           O  
ATOM   3601  CB  LEU A 367      46.104 167.664  16.864  1.00 12.83           C  
ATOM   3602  CG  LEU A 367      46.095 167.171  18.307  1.00 12.97           C  
ATOM   3603  CD1 LEU A 367      44.878 167.721  19.045  1.00 12.92           C  
ATOM   3604  CD2 LEU A 367      46.171 165.646  18.358  1.00 13.32           C  
ATOM   3605  HN  LEU A 367      46.465 168.803  14.500  0.00 99.00           H  
ATOM   3606  N   TYR A 368      48.689 169.369  16.907  1.00 11.75           N  
ATOM   3607  CA  TYR A 368      49.929 169.729  17.599  1.00 11.77           C  
ATOM   3608  C   TYR A 368      50.093 171.242  17.679  1.00 11.68           C  
ATOM   3609  O   TYR A 368      50.542 171.754  18.707  1.00 11.71           O  
ATOM   3610  CB  TYR A 368      51.137 169.100  16.910  1.00 11.67           C  
ATOM   3611  CG  TYR A 368      51.154 167.578  16.901  1.00 11.58           C  
ATOM   3612  CD1 TYR A 368      50.340 166.827  17.756  1.00 12.10           C  
ATOM   3613  CD2 TYR A 368      51.976 166.897  16.020  1.00 11.72           C  
ATOM   3614  CE1 TYR A 368      50.349 165.433  17.719  1.00 12.12           C  
ATOM   3615  CE2 TYR A 368      52.006 165.512  15.984  1.00 11.71           C  
ATOM   3616  CZ  TYR A 368      51.180 164.784  16.837  1.00 11.78           C  
ATOM   3617  OH  TYR A 368      51.200 163.414  16.802  1.00 11.26           O  
ATOM   3618  HN  TYR A 368      48.663 168.870  16.003  0.00 99.00           H  
ATOM   3619  HH  TYR A 368      51.688 163.070  17.604  0.00 99.00           H  
ATOM   3620  N   ALA A 369      49.718 171.948  16.616  1.00 11.85           N  
ATOM   3621  CA  ALA A 369      49.759 173.411  16.620  1.00 12.35           C  
ATOM   3622  C   ALA A 369      48.901 173.986  17.763  1.00 12.50           C  
ATOM   3623  O   ALA A 369      49.348 174.860  18.524  1.00 12.32           O  
ATOM   3624  CB  ALA A 369      49.310 173.947  15.259  1.00 12.40           C  
ATOM   3625  HN  ALA A 369      49.402 171.388  15.805  0.00 99.00           H  
ATOM   3626  N   LYS A 370      47.700 173.446  17.946  1.00 12.65           N  
ATOM   3627  CA  LYS A 370      46.842 173.915  19.038  1.00 12.86           C  
ATOM   3628  C   LYS A 370      47.412 173.529  20.409  1.00 12.49           C  
ATOM   3629  O   LYS A 370      47.550 174.371  21.303  1.00 12.70           O  
ATOM   3630  CB  LYS A 370      45.432 173.364  18.887  1.00 13.70           C  
ATOM   3631  CG  LYS A 370      44.490 173.877  19.962  1.00 14.31           C  
ATOM   3632  CD  LYS A 370      43.085 173.388  19.719  1.00 15.87           C  
ATOM   3633  CE  LYS A 370      42.164 173.965  20.787  1.00 16.65           C  
ATOM   3634  NZ  LYS A 370      40.791 173.430  20.608  1.00 16.98           N1+
ATOM   3635  HN  LYS A 370      47.438 172.705  17.286  0.00 99.00           H  
ATOM   3636  HZ1 LYS A 370      40.785 172.452  20.816  0.00 99.00           H  
ATOM   3637  HZ2 LYS A 370      40.165 173.906  21.224  0.00 99.00           H  
ATOM   3638  HZ3 LYS A 370      40.499 173.571  19.661  0.00 99.00           H  
ATOM   3639  N   VAL A 371      47.811 172.268  20.561  1.00 12.06           N  
ATOM   3640  CA  VAL A 371      48.254 171.801  21.879  1.00 12.80           C  
ATOM   3641  C   VAL A 371      49.535 172.528  22.308  1.00 12.39           C  
ATOM   3642  O   VAL A 371      49.674 172.932  23.468  1.00 12.75           O  
ATOM   3643  CB  VAL A 371      48.476 170.272  21.912  1.00 12.90           C  
ATOM   3644  CG1 VAL A 371      47.958 169.683  23.221  1.00 13.40           C  
ATOM   3645  CG2 VAL A 371      47.772 169.605  20.730  1.00 13.42           C  
ATOM   3646  HN  VAL A 371      47.783 171.684  19.722  0.00 99.00           H  
ATOM   3647  N   LEU A 372      50.440 172.723  21.362  1.00 12.36           N  
ATOM   3648  CA  LEU A 372      51.719 173.395  21.627  1.00 12.68           C  
ATOM   3649  C   LEU A 372      51.644 174.923  21.516  1.00 12.75           C  
ATOM   3650  O   LEU A 372      52.644 175.606  21.761  1.00 12.45           O  
ATOM   3651  CB  LEU A 372      52.792 172.892  20.666  1.00 12.83           C  
ATOM   3652  CG  LEU A 372      53.133 171.399  20.745  1.00 13.17           C  
ATOM   3653  CD1 LEU A 372      53.958 170.970  19.548  1.00 13.73           C  
ATOM   3654  CD2 LEU A 372      53.882 171.084  22.022  1.00 13.77           C  
ATOM   3655  HN  LEU A 372      50.176 172.366  20.421  0.00 99.00           H  
ATOM   3656  N   GLY A 373      50.483 175.455  21.127  1.00 12.87           N  
ATOM   3657  CA  GLY A 373      50.331 176.889  20.874  1.00 13.15           C  
ATOM   3658  C   GLY A 373      51.367 177.408  19.891  1.00 13.35           C  
ATOM   3659  O   GLY A 373      51.905 178.510  20.066  1.00 13.61           O  
ATOM   3660  HN  GLY A 373      49.707 174.771  21.020  0.00 99.00           H  
ATOM   3661  N   SER A 374      51.631 176.627  18.851  1.00 13.23           N  
ATOM   3662  CA  SER A 374      52.760 176.866  17.959  1.00 13.69           C  
ATOM   3663  C   SER A 374      52.413 176.709  16.481  1.00 13.87           C  
ATOM   3664  O   SER A 374      52.213 175.591  15.987  1.00 13.57           O  
ATOM   3665  CB  SER A 374      53.922 175.931  18.314  1.00 13.50           C  
ATOM   3666  OG  SER A 374      54.410 176.171  19.611  1.00 13.58           O  
ATOM   3667  HN  SER A 374      50.966 175.831  18.727  0.00 99.00           H  
ATOM   3668  HG  SER A 374      53.716 175.918  20.287  0.00 99.00           H  
ATOM   3669  N   LEU A 375      52.411 177.821  15.739  1.00 14.11           N  
ATOM   3670  CA  LEU A 375      52.239 177.753  14.286  1.00 14.77           C  
ATOM   3671  C   LEU A 375      53.315 176.925  13.577  1.00 14.98           C  
ATOM   3672  O   LEU A 375      53.065 176.408  12.501  1.00 15.28           O  
ATOM   3673  CB  LEU A 375      52.187 179.152  13.663  1.00 15.61           C  
ATOM   3674  CG  LEU A 375      50.994 180.028  14.068  1.00 15.96           C  
ATOM   3675  CD1 LEU A 375      51.226 181.479  13.701  1.00 16.48           C  
ATOM   3676  CD2 LEU A 375      49.727 179.514  13.412  1.00 16.77           C  
ATOM   3677  HN  LEU A 375      52.537 178.699  16.263  0.00 99.00           H  
ATOM   3678  N   GLU A 376      54.504 176.812  14.169  1.00 15.64           N  
ATOM   3679  CA  GLU A 376      55.582 175.995  13.587  1.00 16.21           C  
ATOM   3680  C   GLU A 376      55.159 174.527  13.390  1.00 15.79           C  
ATOM   3681  O   GLU A 376      55.655 173.850  12.483  1.00 14.31           O  
ATOM   3682  CB  GLU A 376      56.837 176.058  14.454  1.00 18.07           C  
ATOM   3683  CG  GLU A 376      57.488 177.432  14.557  1.00 21.15           C  
ATOM   3684  CD  GLU A 376      58.418 177.562  15.762  1.00 24.45           C  
ATOM   3685  OE1 GLU A 376      59.624 177.385  15.498  1.00 25.18           O  
ATOM   3686  OE2 GLU A 376      57.965 177.800  16.949  1.00 23.46           O1-
ATOM   3687  HN  GLU A 376      54.605 177.336  15.055  0.00 99.00           H  
ATOM   3688  N   ALA A 377      54.223 174.047  14.212  1.00 14.95           N  
ATOM   3689  CA  ALA A 377      53.725 172.668  14.063  1.00 14.52           C  
ATOM   3690  C   ALA A 377      53.018 172.410  12.732  1.00 14.62           C  
ATOM   3691  O   ALA A 377      52.850 171.259  12.332  1.00 14.53           O  
ATOM   3692  CB  ALA A 377      52.812 172.306  15.218  1.00 15.11           C  
ATOM   3693  HN  ALA A 377      53.889 174.699  14.934  0.00 99.00           H  
ATOM   3694  N   LEU A 378      52.606 173.474  12.038  1.00 14.96           N  
ATOM   3695  CA  LEU A 378      51.987 173.339  10.726  1.00 15.58           C  
ATOM   3696  C   LEU A 378      53.008 173.248   9.590  1.00 16.73           C  
ATOM   3697  O   LEU A 378      52.601 173.249   8.440  1.00 16.76           O  
ATOM   3698  CB  LEU A 378      51.066 174.537  10.459  1.00 16.02           C  
ATOM   3699  CG  LEU A 378      50.018 174.855  11.519  1.00 15.98           C  
ATOM   3700  CD1 LEU A 378      49.255 176.106  11.118  1.00 16.36           C  
ATOM   3701  CD2 LEU A 378      49.058 173.689  11.693  1.00 16.58           C  
ATOM   3702  HN  LEU A 378      52.765 174.385  12.509  0.00 99.00           H  
ATOM   3703  N   GLU A 379      54.310 173.198   9.899  1.00 17.98           N  
ATOM   3704  CA  GLU A 379      55.379 173.169   8.880  1.00 20.55           C  
ATOM   3705  C   GLU A 379      56.194 171.889   8.929  1.00 17.59           C  
ATOM   3706  O   GLU A 379      57.400 171.953   9.079  1.00 16.72           O  
ATOM   3707  CB  GLU A 379      56.334 174.365   9.038  1.00 24.58           C  
ATOM   3708  CG  GLU A 379      55.923 175.592   8.258  1.00 31.34           C  
ATOM   3709  CD  GLU A 379      54.630 176.154   8.743  1.00 36.17           C  
ATOM   3710  OE1 GLU A 379      54.387 176.034   9.963  1.00 46.27           O  
ATOM   3711  OE2 GLU A 379      53.859 176.718   7.925  1.00 39.81           O1-
ATOM   3712  HN  GLU A 379      54.509 173.180  10.923  0.00 99.00           H  
ATOM   3713  N   PRO A 380      55.543 170.724   8.791  1.00 16.79           N  
ATOM   3714  CA  PRO A 380      56.338 169.494   8.830  1.00 16.48           C  
ATOM   3715  C   PRO A 380      57.232 169.381   7.608  1.00 16.54           C  
ATOM   3716  O   PRO A 380      56.856 169.869   6.519  1.00 16.04           O  
ATOM   3717  CB  PRO A 380      55.282 168.388   8.767  1.00 16.88           C  
ATOM   3718  CG  PRO A 380      54.149 169.015   8.010  1.00 16.99           C  
ATOM   3719  CD  PRO A 380      54.129 170.441   8.493  1.00 16.72           C  
ATOM   3720  N   VAL A 381      58.367 168.706   7.784  1.00 16.46           N  
ATOM   3721  CA  VAL A 381      59.297 168.441   6.674  1.00 16.34           C  
ATOM   3722  C   VAL A 381      59.201 167.024   6.121  1.00 16.37           C  
ATOM   3723  O   VAL A 381      59.656 166.767   5.012  1.00 16.38           O  
ATOM   3724  CB  VAL A 381      60.766 168.788   7.028  1.00 16.90           C  
ATOM   3725  CG1 VAL A 381      60.848 170.255   7.452  1.00 18.00           C  
ATOM   3726  CG2 VAL A 381      61.359 167.866   8.098  1.00 17.13           C  
ATOM   3727  HN  VAL A 381      58.540 168.386   8.756  0.00 99.00           H  
ATOM   3728  N   HIS A 382      58.593 166.118   6.886  1.00 15.41           N  
ATOM   3729  CA  HIS A 382      58.511 164.724   6.517  1.00 15.80           C  
ATOM   3730  C   HIS A 382      57.520 164.034   7.457  1.00 14.83           C  
ATOM   3731  O   HIS A 382      57.228 164.543   8.543  1.00 13.75           O  
ATOM   3732  CB  HIS A 382      59.898 164.061   6.605  1.00 16.06           C  
ATOM   3733  CG  HIS A 382      59.954 162.697   6.007  1.00 17.05           C  
ATOM   3734  CD2 HIS A 382      60.037 161.476   6.579  0.00 99.00           C  
ATOM   3735  ND1 HIS A 382      59.859 162.482   4.649  0.00 99.00           N  
ATOM   3736  CE1 HIS A 382      59.903 161.183   4.411  0.00 99.00           C  
ATOM   3737  NE2 HIS A 382      60.002 160.550   5.567  0.00 99.00           N  
ATOM   3738  HN  HIS A 382      58.185 166.507   7.767  0.00 99.00           H  
ATOM   3739  HE2 HIS A 382      60.045 159.557   5.684  0.00 99.00           H  
ATOM   3740  N   TYR A 383      57.027 162.877   7.032  1.00 15.17           N  
ATOM   3741  CA  TYR A 383      56.047 162.111   7.802  1.00 14.93           C  
ATOM   3742  C   TYR A 383      56.224 160.623   7.502  1.00 15.04           C  
ATOM   3743  O   TYR A 383      56.424 160.256   6.354  1.00 15.03           O  
ATOM   3744  CB  TYR A 383      54.638 162.568   7.424  1.00 15.06           C  
ATOM   3745  CG  TYR A 383      53.517 161.851   8.155  1.00 15.43           C  
ATOM   3746  CD1 TYR A 383      53.413 161.914   9.528  1.00 16.03           C  
ATOM   3747  CD2 TYR A 383      52.553 161.143   7.463  1.00 16.53           C  
ATOM   3748  CE1 TYR A 383      52.369 161.290  10.203  1.00 16.16           C  
ATOM   3749  CE2 TYR A 383      51.511 160.484   8.126  1.00 16.80           C  
ATOM   3750  CZ  TYR A 383      51.421 160.560   9.493  1.00 16.21           C  
ATOM   3751  OH  TYR A 383      50.400 159.925  10.149  1.00 15.88           O  
ATOM   3752  HN  TYR A 383      57.396 162.560   6.110  0.00 99.00           H  
ATOM   3753  HH  TYR A 383      50.082 159.154   9.598  0.00 99.00           H  
ATOM   3754  N   GLU A 384      56.188 159.798   8.545  1.00 14.10           N  
ATOM   3755  CA  GLU A 384      56.117 158.345   8.425  1.00 14.49           C  
ATOM   3756  C   GLU A 384      55.030 157.814   9.348  1.00 14.21           C  
ATOM   3757  O   GLU A 384      54.743 158.399  10.399  1.00 14.17           O  
ATOM   3758  CB  GLU A 384      57.452 157.693   8.816  1.00 14.20           C  
ATOM   3759  CG  GLU A 384      58.639 158.090   7.946  1.00 14.79           C  
ATOM   3760  CD  GLU A 384      58.620 157.517   6.535  1.00 15.47           C  
ATOM   3761  OE1 GLU A 384      57.749 156.689   6.217  1.00 16.85           O  
ATOM   3762  OE2 GLU A 384      59.509 157.901   5.724  1.00 15.97           O1-
ATOM   3763  HN  GLU A 384      56.216 160.288   9.476  0.00 99.00           H  
ATOM   3764  N   GLU A 385      54.408 156.708   8.957  1.00 13.99           N  
ATOM   3765  CA  GLU A 385      53.374 156.101   9.791  1.00 14.80           C  
ATOM   3766  C   GLU A 385      53.257 154.622   9.491  1.00 14.59           C  
ATOM   3767  O   GLU A 385      53.696 154.172   8.446  1.00 15.19           O  
ATOM   3768  CB  GLU A 385      52.028 156.781   9.567  1.00 15.40           C  
ATOM   3769  CG  GLU A 385      51.559 156.724   8.132  1.00 16.18           C  
ATOM   3770  CD  GLU A 385      50.106 157.045   7.936  1.00 17.39           C  
ATOM   3771  OE1 GLU A 385      49.560 156.495   6.961  1.00 19.88           O  
ATOM   3772  OE2 GLU A 385      49.501 157.828   8.720  1.00 18.64           O1-
ATOM   3773  HN  GLU A 385      54.709 156.329   8.046  0.00 99.00           H  
ATOM   3774  N   LYS A 386      52.638 153.894  10.409  1.00 14.36           N  
ATOM   3775  CA  LYS A 386      52.325 152.497  10.199  1.00 14.67           C  
ATOM   3776  C   LYS A 386      51.080 152.131  10.992  1.00 14.39           C  
ATOM   3777  O   LYS A 386      51.035 152.333  12.212  1.00 13.57           O  
ATOM   3778  CB  LYS A 386      53.492 151.606  10.620  1.00 15.10           C  
ATOM   3779  CG  LYS A 386      53.253 150.104  10.415  1.00 16.03           C  
ATOM   3780  CD  LYS A 386      52.710 149.766   9.034  1.00 17.55           C  
ATOM   3781  CE  LYS A 386      52.251 148.311   8.963  1.00 18.55           C  
ATOM   3782  NZ  LYS A 386      51.589 148.019   7.673  1.00 19.13           N1+
ATOM   3783  HN  LYS A 386      52.401 154.412  11.284  0.00 99.00           H  
ATOM   3784  HZ1 LYS A 386      50.658 148.388   7.683  0.00 99.00           H  
ATOM   3785  HZ2 LYS A 386      52.105 148.442   6.927  0.00 99.00           H  
ATOM   3786  HZ3 LYS A 386      51.552 147.029   7.530  0.00 99.00           H  
ATOM   3787  N   ASN A 387      50.072 151.637  10.275  1.00 15.33           N  
ATOM   3788  CA  ASN A 387      48.843 151.137  10.865  1.00 15.14           C  
ATOM   3789  C   ASN A 387      49.048 149.644  11.068  1.00 14.69           C  
ATOM   3790  O   ASN A 387      49.037 148.866  10.104  1.00 14.78           O  
ATOM   3791  CB  ASN A 387      47.658 151.389   9.936  1.00 16.51           C  
ATOM   3792  CG  ASN A 387      46.332 151.065  10.588  1.00 18.55           C  
ATOM   3793  ND2 ASN A 387      45.273 151.732  10.139  0.00 99.00           N  
ATOM   3794  OD1 ASN A 387      46.261 150.263  11.516  0.00 99.00           O  
ATOM   3795  HN  ASN A 387      50.247 151.643   9.239  0.00 99.00           H  
ATOM   3796 1HD2 ASN A 387      45.381 152.402   9.404  0.00 99.00           H  
ATOM   3797 2HD2 ASN A 387      44.371 151.566  10.534  0.00 99.00           H  
ATOM   3798  N   TRP A 388      49.223 149.242  12.323  1.00 13.64           N  
ATOM   3799  CA  TRP A 388      49.480 147.826  12.618  1.00 13.56           C  
ATOM   3800  C   TRP A 388      48.241 146.932  12.499  1.00 13.51           C  
ATOM   3801  O   TRP A 388      48.374 145.710  12.447  1.00 13.59           O  
ATOM   3802  CB  TRP A 388      50.147 147.688  13.984  1.00 13.21           C  
ATOM   3803  CG  TRP A 388      51.545 148.145  13.887  1.00 13.20           C  
ATOM   3804  CD1 TRP A 388      52.012 149.425  14.014  1.00 13.31           C  
ATOM   3805  CD2 TRP A 388      52.669 147.338  13.540  1.00 13.42           C  
ATOM   3806  CE2 TRP A 388      53.810 148.186  13.509  1.00 13.07           C  
ATOM   3807  CE3 TRP A 388      52.832 145.972  13.263  1.00 13.51           C  
ATOM   3808  NE1 TRP A 388      53.383 149.457  13.795  1.00 13.25           N  
ATOM   3809  CZ2 TRP A 388      55.090 147.707  13.230  1.00 13.19           C  
ATOM   3810  CZ3 TRP A 388      54.102 145.503  12.979  1.00 13.94           C  
ATOM   3811  CH2 TRP A 388      55.220 146.356  12.983  1.00 13.53           C  
ATOM   3812  HN  TRP A 388      49.165 149.974  13.040  0.00 99.00           H  
ATOM   3813  HE1 TRP A 388      53.954 150.269  13.839  0.00 99.00           H  
ATOM   3814  N   CYS A 389      47.057 147.531  12.395  1.00 14.01           N  
ATOM   3815  CA  CYS A 389      45.821 146.752  12.171  1.00 14.18           C  
ATOM   3816  C   CYS A 389      45.779 146.015  10.825  1.00 14.66           C  
ATOM   3817  O   CYS A 389      44.998 145.070  10.678  1.00 14.62           O  
ATOM   3818  CB  CYS A 389      44.596 147.658  12.242  1.00 14.37           C  
ATOM   3819  SG  CYS A 389      44.484 148.704  13.694  1.00 15.02           S  
ATOM   3820  HN  CYS A 389      47.070 148.559  12.482  0.00 99.00           H  
ATOM   3821  HG  CYS A 389      43.848 148.301  14.356  0.00 99.00           H  
ATOM   3822  N   GLU A 390      46.591 146.453   9.860  1.00 15.35           N  
ATOM   3823  CA  GLU A 390      46.643 145.875   8.497  1.00 16.97           C  
ATOM   3824  C   GLU A 390      47.464 144.609   8.386  1.00 16.78           C  
ATOM   3825  O   GLU A 390      47.447 143.947   7.336  1.00 16.19           O  
ATOM   3826  CB  GLU A 390      47.338 146.853   7.527  1.00 19.73           C  
ATOM   3827  CG  GLU A 390      46.749 148.218   7.341  1.00 23.16           C  
ATOM   3828  CD  GLU A 390      47.688 149.150   6.567  1.00 23.51           C  
ATOM   3829  OE1 GLU A 390      48.940 148.975   6.530  1.00 25.36           O  
ATOM   3830  OE2 GLU A 390      47.161 150.109   6.018  1.00 28.82           O1-
ATOM   3831  HN  GLU A 390      47.203 147.256  10.148  0.00 99.00           H  
ATOM   3832  N   GLU A 391      48.239 144.300   9.419  1.00 15.95           N  
ATOM   3833  CA  GLU A 391      49.256 143.260   9.318  1.00 15.35           C  
ATOM   3834  C   GLU A 391      48.695 141.862   9.537  1.00 14.71           C  
ATOM   3835  O   GLU A 391      48.326 141.494  10.664  1.00 13.66           O  
ATOM   3836  CB  GLU A 391      50.391 143.545  10.302  1.00 15.87           C  
ATOM   3837  CG  GLU A 391      51.204 144.761   9.933  1.00 17.03           C  
ATOM   3838  CD  GLU A 391      51.945 144.569   8.628  1.00 17.85           C  
ATOM   3839  OE1 GLU A 391      52.706 143.590   8.532  1.00 19.42           O  
ATOM   3840  OE2 GLU A 391      51.719 145.357   7.682  1.00 18.93           O1-
ATOM   3841  HN  GLU A 391      48.063 144.848  10.280  0.00 99.00           H  
ATOM   3842  N   GLN A 392      48.689 141.076   8.453  1.00 14.62           N  
ATOM   3843  CA  GLN A 392      48.285 139.667   8.495  1.00 14.58           C  
ATOM   3844  C   GLN A 392      49.077 138.848   9.538  1.00 14.58           C  
ATOM   3845  O   GLN A 392      48.507 137.986  10.214  1.00 13.74           O  
ATOM   3846  CB  GLN A 392      48.428 139.015   7.099  1.00 15.45           C  
ATOM   3847  CG  GLN A 392      47.945 137.564   7.077  1.00 16.07           C  
ATOM   3848  CD  GLN A 392      47.667 137.014   5.689  1.00 16.53           C  
ATOM   3849  NE2 GLN A 392      48.381 137.531   4.682  0.00 99.00           N  
ATOM   3850  OE1 GLN A 392      46.821 136.118   5.527  0.00 99.00           O  
ATOM   3851  HN  GLN A 392      48.996 141.553   7.577  0.00 99.00           H  
ATOM   3852 1HE2 GLN A 392      48.257 137.201   3.736  0.00 99.00           H  
ATOM   3853 2HE2 GLN A 392      49.053 138.268   4.893  0.00 99.00           H  
ATOM   3854  N   TYR A 393      50.380 139.104   9.659  1.00 13.86           N  
ATOM   3855  CA  TYR A 393      51.240 138.295  10.522  1.00 13.84           C  
ATOM   3856  C   TYR A 393      51.558 138.949  11.864  1.00 14.00           C  
ATOM   3857  O   TYR A 393      52.447 138.484  12.581  1.00 13.44           O  
ATOM   3858  CB  TYR A 393      52.500 137.852   9.727  1.00 14.77           C  
ATOM   3859  CG  TYR A 393      52.110 136.903   8.595  1.00 14.74           C  
ATOM   3860  CD1 TYR A 393      51.537 135.665   8.872  1.00 15.36           C  
ATOM   3861  CD2 TYR A 393      52.294 137.257   7.255  1.00 15.33           C  
ATOM   3862  CE1 TYR A 393      51.165 134.799   7.852  1.00 16.02           C  
ATOM   3863  CE2 TYR A 393      51.909 136.400   6.213  1.00 15.84           C  
ATOM   3864  CZ  TYR A 393      51.350 135.173   6.516  1.00 15.78           C  
ATOM   3865  OH  TYR A 393      50.956 134.300   5.504  1.00 16.71           O  
ATOM   3866  HN  TYR A 393      50.721 139.907   9.101  0.00 99.00           H  
ATOM   3867  HH  TYR A 393      50.427 133.560   5.909  0.00 99.00           H  
ATOM   3868  N   SER A 394      50.818 140.011  12.224  1.00 13.31           N  
ATOM   3869  CA  SER A 394      50.794 140.536  13.590  1.00 13.21           C  
ATOM   3870  C   SER A 394      49.398 140.465  14.209  1.00 13.63           C  
ATOM   3871  O   SER A 394      49.254 140.058  15.363  1.00 13.50           O  
ATOM   3872  CB  SER A 394      51.257 142.009  13.642  1.00 13.29           C  
ATOM   3873  OG  SER A 394      52.632 142.160  13.309  1.00 12.94           O  
ATOM   3874  HN  SER A 394      50.264 140.427  11.443  0.00 99.00           H  
ATOM   3875  HG  SER A 394      53.167 141.472  13.796  0.00 99.00           H  
ATOM   3876  N   GLY A 395      48.386 140.919  13.457  1.00 13.33           N  
ATOM   3877  CA  GLY A 395      46.994 141.003  13.939  1.00 13.41           C  
ATOM   3878  C   GLY A 395      46.638 142.331  14.596  1.00 13.08           C  
ATOM   3879  O   GLY A 395      45.467 142.619  14.835  1.00 12.87           O  
ATOM   3880  HN  GLY A 395      48.666 141.210  12.493  0.00 99.00           H  
ATOM   3881  N   GLY A 396      47.650 143.139  14.907  1.00 12.60           N  
ATOM   3882  CA  GLY A 396      47.463 144.414  15.597  1.00 12.38           C  
ATOM   3883  C   GLY A 396      48.709 144.744  16.407  1.00 12.55           C  
ATOM   3884  O   GLY A 396      49.751 144.104  16.242  1.00 12.42           O  
ATOM   3885  HN  GLY A 396      48.589 142.783  14.616  0.00 99.00           H  
HETATM 3886  N   CYM A 397      48.592 145.750  17.271  1.00 11.56           N  
HETATM 3887  CA  CYM A 397      49.640 146.114  18.222  1.00 11.54           C  
HETATM 3888  C   CYM A 397      48.994 146.864  19.378  1.00 11.79           C  
HETATM 3889  O   CYM A 397      47.868 147.345  19.229  1.00 12.68           O  
HETATM 3890  CB  CYM A 397      50.703 147.009  17.574  1.00 11.55           C  
HETATM 3891  SG  CYM A 397      52.190 146.117  17.071  1.00 11.81           S  
HETATM 3892  HN  CYM A 397      47.678 146.261  17.211  0.00 99.00           H  
ATOM   3893  N   TYR A 398      49.655 146.974  20.532  1.00 11.58           N  
ATOM   3894  CA  TYR A 398      50.993 146.398  20.800  1.00 12.04           C  
ATOM   3895  C   TYR A 398      50.919 144.905  21.009  1.00 12.13           C  
ATOM   3896  O   TYR A 398      51.869 144.172  20.695  1.00 11.33           O  
ATOM   3897  CB  TYR A 398      51.632 147.017  22.061  1.00 11.99           C  
ATOM   3898  CG  TYR A 398      51.297 148.473  22.286  1.00 12.02           C  
ATOM   3899  CD1 TYR A 398      51.512 149.430  21.283  1.00 12.27           C  
ATOM   3900  CD2 TYR A 398      50.799 148.910  23.523  1.00 12.06           C  
ATOM   3901  CE1 TYR A 398      51.198 150.770  21.493  1.00 11.89           C  
ATOM   3902  CE2 TYR A 398      50.478 150.238  23.724  1.00 12.10           C  
ATOM   3903  CZ  TYR A 398      50.692 151.167  22.717  1.00 11.96           C  
ATOM   3904  OH  TYR A 398      50.375 152.496  22.926  1.00 12.38           O  
ATOM   3905  HN  TYR A 398      49.133 147.524  21.267  0.00 99.00           H  
ATOM   3906  HH  TYR A 398      49.845 152.575  23.767  0.00 99.00           H  
ATOM   3907  N   THR A 399      49.796 144.463  21.566  1.00 11.77           N  
ATOM   3908  CA  THR A 399      49.696 143.128  22.097  1.00 11.90           C  
ATOM   3909  C   THR A 399      48.254 142.656  22.146  1.00 11.80           C  
ATOM   3910  O   THR A 399      47.334 143.364  21.749  1.00 11.88           O  
ATOM   3911  CB  THR A 399      50.394 143.027  23.481  1.00 12.89           C  
ATOM   3912  CG2 THR A 399      49.549 143.654  24.566  1.00 13.23           C  
ATOM   3913  OG1 THR A 399      50.654 141.645  23.784  1.00 13.07           O  
ATOM   3914  HN  THR A 399      49.020 145.155  21.579  0.00 99.00           H  
ATOM   3915  HG1 THR A 399      50.581 141.087  22.951  0.00 99.00           H  
ATOM   3916  N   THR A 400      48.107 141.434  22.641  1.00 11.51           N  
ATOM   3917  CA  THR A 400      46.847 140.756  22.789  1.00 11.10           C  
ATOM   3918  C   THR A 400      46.134 141.238  24.029  1.00 11.03           C  
ATOM   3919  O   THR A 400      46.737 141.308  25.115  1.00 11.33           O  
ATOM   3920  CB  THR A 400      47.142 139.258  22.909  1.00 11.16           C  
ATOM   3921  CG2 THR A 400      45.882 138.472  23.134  1.00 11.01           C  
ATOM   3922  OG1 THR A 400      47.824 138.824  21.719  1.00 10.53           O  
ATOM   3923  HN  THR A 400      49.031 140.989  22.926  0.00 99.00           H  
ATOM   3924  HG1 THR A 400      48.816 138.945  21.825  0.00 99.00           H  
ATOM   3925  N   TYR A 401      44.856 141.562  23.880  1.00 10.71           N  
ATOM   3926  CA  TYR A 401      44.006 141.853  25.020  1.00 11.03           C  
ATOM   3927  C   TYR A 401      42.989 140.749  25.234  1.00 11.01           C  
ATOM   3928  O   TYR A 401      42.681 139.975  24.323  1.00 10.95           O  
ATOM   3929  CB  TYR A 401      43.325 143.232  24.890  1.00 10.97           C  
ATOM   3930  CG  TYR A 401      42.213 143.362  23.879  1.00 11.02           C  
ATOM   3931  CD1 TYR A 401      40.908 143.008  24.212  1.00 11.38           C  
ATOM   3932  CD2 TYR A 401      42.448 143.870  22.603  1.00 11.35           C  
ATOM   3933  CE1 TYR A 401      39.866 143.163  23.310  1.00 11.29           C  
ATOM   3934  CE2 TYR A 401      41.402 144.016  21.678  1.00 11.24           C  
ATOM   3935  CZ  TYR A 401      40.115 143.662  22.044  1.00 11.72           C  
ATOM   3936  OH  TYR A 401      39.078 143.785  21.147  1.00 12.16           O  
ATOM   3937  HN  TYR A 401      44.526 141.588  22.895  0.00 99.00           H  
ATOM   3938  HH  TYR A 401      38.743 144.726  21.162  0.00 99.00           H  
ATOM   3939  N   PHE A 402      42.497 140.687  26.459  1.00 11.20           N  
ATOM   3940  CA  PHE A 402      41.534 139.678  26.858  1.00 11.25           C  
ATOM   3941  C   PHE A 402      40.202 140.336  27.161  1.00 11.13           C  
ATOM   3942  O   PHE A 402      40.118 141.107  28.115  1.00 11.10           O  
ATOM   3943  CB  PHE A 402      42.007 138.941  28.106  1.00 11.79           C  
ATOM   3944  CG  PHE A 402      43.003 137.869  27.836  1.00 12.63           C  
ATOM   3945  CD1 PHE A 402      44.280 138.173  27.416  1.00 12.83           C  
ATOM   3946  CD2 PHE A 402      42.663 136.526  28.009  1.00 13.21           C  
ATOM   3947  CE1 PHE A 402      45.206 137.163  27.162  1.00 13.42           C  
ATOM   3948  CE2 PHE A 402      43.584 135.519  27.741  1.00 13.09           C  
ATOM   3949  CZ  PHE A 402      44.861 135.839  27.330  1.00 13.00           C  
ATOM   3950  HN  PHE A 402      42.859 141.420  27.110  0.00 99.00           H  
ATOM   3951  N   PRO A 403      39.149 140.020  26.378  1.00 10.69           N  
ATOM   3952  CA  PRO A 403      37.802 140.519  26.698  1.00 10.76           C  
ATOM   3953  C   PRO A 403      37.245 139.902  27.987  1.00 11.17           C  
ATOM   3954  O   PRO A 403      37.804 138.917  28.474  1.00 10.67           O  
ATOM   3955  CB  PRO A 403      36.957 140.089  25.483  1.00 10.85           C  
ATOM   3956  CG  PRO A 403      37.942 139.884  24.397  1.00 11.27           C  
ATOM   3957  CD  PRO A 403      39.184 139.363  25.062  1.00 11.02           C  
ATOM   3958  N   PRO A 404      36.138 140.459  28.514  1.00 11.60           N  
ATOM   3959  CA  PRO A 404      35.619 139.911  29.766  1.00 11.91           C  
ATOM   3960  C   PRO A 404      35.368 138.408  29.702  1.00 11.77           C  
ATOM   3961  O   PRO A 404      34.836 137.899  28.702  1.00 11.57           O  
ATOM   3962  CB  PRO A 404      34.319 140.704  30.006  1.00 12.54           C  
ATOM   3963  CG  PRO A 404      34.017 141.369  28.727  1.00 13.33           C  
ATOM   3964  CD  PRO A 404      35.314 141.568  28.012  1.00 12.26           C  
ATOM   3965  N   GLY A 405      35.767 137.719  30.760  1.00 11.52           N  
ATOM   3966  CA  GLY A 405      35.477 136.313  30.928  1.00 11.33           C  
ATOM   3967  C   GLY A 405      36.503 135.335  30.399  1.00 11.31           C  
ATOM   3968  O   GLY A 405      36.420 134.134  30.710  1.00 11.60           O  
ATOM   3969  HN  GLY A 405      36.309 138.280  31.459  0.00 99.00           H  
ATOM   3970  N   ILE A 406      37.483 135.809  29.630  1.00 11.11           N  
ATOM   3971  CA  ILE A 406      38.380 134.907  28.913  1.00 11.38           C  
ATOM   3972  C   ILE A 406      39.598 134.470  29.721  1.00 12.12           C  
ATOM   3973  O   ILE A 406      39.956 133.287  29.700  1.00 12.29           O  
ATOM   3974  CB  ILE A 406      38.784 135.516  27.549  1.00 11.13           C  
ATOM   3975  CG1 ILE A 406      37.533 135.844  26.723  1.00 11.36           C  
ATOM   3976  CG2 ILE A 406      39.743 134.607  26.787  1.00 11.58           C  
ATOM   3977  CD1 ILE A 406      36.555 134.698  26.586  1.00 11.52           C  
ATOM   3978  HN  ILE A 406      37.548 136.839  29.588  0.00 99.00           H  
ATOM   3979  N   LEU A 407      40.216 135.396  30.450  1.00 12.00           N  
ATOM   3980  CA  LEU A 407      41.427 135.087  31.205  1.00 12.64           C  
ATOM   3981  C   LEU A 407      41.199 134.020  32.284  1.00 12.99           C  
ATOM   3982  O   LEU A 407      42.038 133.139  32.467  1.00 12.77           O  
ATOM   3983  CB  LEU A 407      42.001 136.366  31.827  1.00 13.21           C  
ATOM   3984  CG  LEU A 407      43.347 136.273  32.569  1.00 13.74           C  
ATOM   3985  CD1 LEU A 407      44.469 135.737  31.673  1.00 14.14           C  
ATOM   3986  CD2 LEU A 407      43.696 137.645  33.127  1.00 13.65           C  
ATOM   3987  HN  LEU A 407      39.773 136.332  30.435  0.00 99.00           H  
ATOM   3988  N   THR A 408      40.054 134.051  32.966  1.00 12.44           N  
ATOM   3989  CA  THR A 408      39.786 133.042  33.982  1.00 13.29           C  
ATOM   3990  C   THR A 408      39.454 131.689  33.354  1.00 14.30           C  
ATOM   3991  O   THR A 408      39.836 130.668  33.896  1.00 17.06           O  
ATOM   3992  CB  THR A 408      38.698 133.476  34.979  1.00 13.25           C  
ATOM   3993  CG2 THR A 408      39.219 134.621  35.858  1.00 13.16           C  
ATOM   3994  OG1 THR A 408      37.503 133.869  34.285  1.00 14.11           O  
ATOM   3995  HN  THR A 408      39.413 134.813  32.722  0.00 99.00           H  
ATOM   3996  HG1 THR A 408      37.651 134.740  33.805  0.00 99.00           H  
ATOM   3997  N   GLN A 409      38.789 131.680  32.202  1.00 13.95           N  
ATOM   3998  CA  GLN A 409      38.358 130.434  31.598  1.00 14.91           C  
ATOM   3999  C   GLN A 409      39.465 129.757  30.788  1.00 15.45           C  
ATOM   4000  O   GLN A 409      39.542 128.536  30.759  1.00 15.71           O  
ATOM   4001  CB  GLN A 409      37.113 130.663  30.737  1.00 15.55           C  
ATOM   4002  CG  GLN A 409      35.889 130.966  31.574  1.00 17.17           C  
ATOM   4003  CD  GLN A 409      35.337 129.720  32.251  1.00 18.97           C  
ATOM   4004  NE2 GLN A 409      35.311 129.741  33.572  0.00 99.00           N  
ATOM   4005  OE1 GLN A 409      34.941 128.756  31.591  0.00 99.00           O  
ATOM   4006  HN  GLN A 409      38.613 132.614  31.791  0.00 99.00           H  
ATOM   4007 1HE2 GLN A 409      34.942 128.948  34.100  0.00 99.00           H  
ATOM   4008 2HE2 GLN A 409      35.666 130.559  34.063  0.00 99.00           H  
ATOM   4009  N   TYR A 410      40.313 130.559  30.147  1.00 14.35           N  
ATOM   4010  CA  TYR A 410      41.274 130.067  29.164  1.00 15.01           C  
ATOM   4011  C   TYR A 410      42.721 130.451  29.450  1.00 15.70           C  
ATOM   4012  O   TYR A 410      43.627 129.957  28.773  1.00 17.35           O  
ATOM   4013  CB  TYR A 410      40.897 130.607  27.779  1.00 14.30           C  
ATOM   4014  CG  TYR A 410      39.576 130.118  27.264  1.00 13.95           C  
ATOM   4015  CD1 TYR A 410      39.487 128.899  26.577  1.00 14.09           C  
ATOM   4016  CD2 TYR A 410      38.404 130.841  27.468  1.00 13.70           C  
ATOM   4017  CE1 TYR A 410      38.275 128.432  26.106  1.00 14.63           C  
ATOM   4018  CE2 TYR A 410      37.174 130.366  27.009  1.00 14.10           C  
ATOM   4019  CZ  TYR A 410      37.132 129.159  26.315  1.00 14.63           C  
ATOM   4020  OH  TYR A 410      35.943 128.684  25.822  1.00 16.51           O  
ATOM   4021  HN  TYR A 410      40.232 131.568  30.408  0.00 99.00           H  
ATOM   4022  HH  TYR A 410      36.016 128.580  24.830  0.00 99.00           H  
ATOM   4023  N   GLY A 411      42.958 131.309  30.445  1.00 16.53           N  
ATOM   4024  CA  GLY A 411      44.288 131.864  30.672  1.00 17.28           C  
ATOM   4025  C   GLY A 411      45.320 130.812  31.010  1.00 18.59           C  
ATOM   4026  O   GLY A 411      46.486 130.920  30.599  1.00 16.90           O  
ATOM   4027  HN  GLY A 411      42.132 131.539  31.028  0.00 99.00           H  
ATOM   4028  N   ARG A 412      44.900 129.789  31.752  1.00 19.29           N  
ATOM   4029  CA  ARG A 412      45.852 128.770  32.189  1.00 22.26           C  
ATOM   4030  C   ARG A 412      46.477 127.997  31.011  1.00 20.74           C  
ATOM   4031  O   ARG A 412      47.582 127.507  31.137  1.00 20.50           O  
ATOM   4032  CB  ARG A 412      45.257 127.877  33.282  1.00 27.20           C  
ATOM   4033  CG  ARG A 412      44.238 126.871  32.834  1.00 32.93           C  
ATOM   4034  CD  ARG A 412      43.155 126.567  33.885  1.00 36.51           C  
ATOM   4035  NE  ARG A 412      43.607 126.626  35.283  1.00 39.97           N  
ATOM   4036  CZ  ARG A 412      43.097 127.391  36.261  1.00 39.91           C  
ATOM   4037  NH1 ARG A 412      42.084 128.243  36.061  1.00 39.38           N1+
ATOM   4038  NH2 ARG A 412      43.630 127.303  37.479  1.00 42.64           N  
ATOM   4039  HN  ARG A 412      43.901 129.781  31.977  0.00 99.00           H  
ATOM   4040  HE  ARG A 412      44.391 126.024  35.539  0.00 99.00           H  
ATOM   4041 1HH1 ARG A 412      41.679 128.296  35.145  0.00 99.00           H  
ATOM   4042 2HH1 ARG A 412      41.747 128.804  36.802  0.00 99.00           H  
ATOM   4043 1HH2 ARG A 412      44.378 126.668  37.661  0.00 99.00           H  
ATOM   4044 2HH2 ARG A 412      43.275 127.880  38.219  0.00 99.00           H  
ATOM   4045  N   VAL A 413      45.841 127.965  29.837  1.00 19.44           N  
ATOM   4046  CA  VAL A 413      46.458 127.214  28.716  1.00 19.38           C  
ATOM   4047  C   VAL A 413      47.358 128.055  27.811  1.00 18.27           C  
ATOM   4048  O   VAL A 413      47.991 127.508  26.924  1.00 16.81           O  
ATOM   4049  CB  VAL A 413      45.442 126.384  27.905  1.00 21.56           C  
ATOM   4050  CG1 VAL A 413      44.591 125.525  28.851  1.00 22.92           C  
ATOM   4051  CG2 VAL A 413      44.582 127.266  27.002  1.00 21.34           C  
ATOM   4052  HN  VAL A 413      44.963 128.462  29.779  0.00 99.00           H  
ATOM   4053  N   LEU A 414      47.490 129.359  28.074  1.00 17.44           N  
ATOM   4054  CA  LEU A 414      48.304 130.227  27.223  1.00 18.43           C  
ATOM   4055  C   LEU A 414      49.727 129.708  26.956  1.00 18.23           C  
ATOM   4056  O   LEU A 414      50.174 129.699  25.809  1.00 20.30           O  
ATOM   4057  CB  LEU A 414      48.350 131.646  27.836  1.00 20.08           C  
ATOM   4058  CG  LEU A 414      48.637 132.871  26.994  1.00 21.80           C  
ATOM   4059  CD1 LEU A 414      47.744 132.969  25.790  1.00 21.29           C  
ATOM   4060  CD2 LEU A 414      48.481 134.097  27.898  1.00 22.63           C  
ATOM   4061  HN  LEU A 414      46.979 129.689  28.911  0.00 99.00           H  
ATOM   4062  N   ARG A 415      50.437 129.269  27.999  1.00 18.21           N  
ATOM   4063  CA  ARG A 415      51.788 128.709  27.800  1.00 18.60           C  
ATOM   4064  C   ARG A 415      51.915 127.223  28.166  1.00 17.96           C  
ATOM   4065  O   ARG A 415      53.024 126.698  28.317  1.00 18.95           O  
ATOM   4066  CB  ARG A 415      52.880 129.566  28.449  1.00 19.16           C  
ATOM   4067  CG  ARG A 415      52.649 129.948  29.880  1.00 18.50           C  
ATOM   4068  CD  ARG A 415      53.833 130.661  30.547  1.00 18.10           C  
ATOM   4069  NE  ARG A 415      53.434 130.848  31.936  1.00 17.38           N  
ATOM   4070  CZ  ARG A 415      52.738 131.888  32.410  1.00 18.13           C  
ATOM   4071  NH1 ARG A 415      52.446 132.953  31.653  1.00 18.25           N1+
ATOM   4072  NH2 ARG A 415      52.367 131.893  33.678  1.00 18.86           N  
ATOM   4073  HN  ARG A 415      49.982 129.349  28.914  0.00 99.00           H  
ATOM   4074  HE  ARG A 415      53.703 130.133  32.603  0.00 99.00           H  
ATOM   4075 1HH1 ARG A 415      52.740 132.964  30.697  0.00 99.00           H  
ATOM   4076 2HH1 ARG A 415      51.944 133.717  32.041  0.00 99.00           H  
ATOM   4077 1HH2 ARG A 415      52.586 131.117  34.273  0.00 99.00           H  
ATOM   4078 2HH2 ARG A 415      51.862 132.674  34.052  0.00 99.00           H  
ATOM   4079  N   GLN A 416      50.786 126.541  28.229  1.00 17.50           N  
ATOM   4080  CA  GLN A 416      50.761 125.099  28.454  1.00 18.26           C  
ATOM   4081  C   GLN A 416      51.253 124.369  27.195  1.00 17.06           C  
ATOM   4082  O   GLN A 416      50.678 124.533  26.122  1.00 15.99           O  
ATOM   4083  CB  GLN A 416      49.350 124.644  28.788  1.00 20.65           C  
ATOM   4084  CG  GLN A 416      49.285 123.200  29.254  1.00 24.66           C  
ATOM   4085  CD  GLN A 416      47.902 122.852  29.724  1.00 26.56           C  
ATOM   4086  NE2 GLN A 416      47.464 123.499  30.793  0.00 99.00           N  
ATOM   4087  OE1 GLN A 416      47.212 122.051  29.099  0.00 99.00           O  
ATOM   4088  HN  GLN A 416      49.922 127.111  28.106  0.00 99.00           H  
ATOM   4089 1HE2 GLN A 416      46.527 123.329  31.167  0.00 99.00           H  
ATOM   4090 2HE2 GLN A 416      48.076 124.177  31.246  0.00 99.00           H  
ATOM   4091  N   PRO A 417      52.327 123.561  27.321  1.00 16.22           N  
ATOM   4092  CA  PRO A 417      52.774 122.834  26.129  1.00 16.35           C  
ATOM   4093  C   PRO A 417      51.702 121.921  25.537  1.00 15.96           C  
ATOM   4094  O   PRO A 417      50.874 121.367  26.272  1.00 15.67           O  
ATOM   4095  CB  PRO A 417      53.945 121.995  26.659  1.00 16.06           C  
ATOM   4096  CG  PRO A 417      54.461 122.805  27.813  1.00 16.55           C  
ATOM   4097  CD  PRO A 417      53.227 123.338  28.467  1.00 16.39           C  
ATOM   4098  N   VAL A 418      51.739 121.769  24.221  1.00 16.30           N  
ATOM   4099  CA  VAL A 418      50.844 120.860  23.509  1.00 17.15           C  
ATOM   4100  C   VAL A 418      51.753 119.808  22.890  1.00 17.25           C  
ATOM   4101  O   VAL A 418      52.335 120.028  21.832  1.00 17.50           O  
ATOM   4102  CB  VAL A 418      49.996 121.590  22.448  1.00 17.56           C  
ATOM   4103  CG1 VAL A 418      49.175 120.589  21.633  1.00 18.22           C  
ATOM   4104  CG2 VAL A 418      49.075 122.596  23.118  1.00 17.79           C  
ATOM   4105  HN  VAL A 418      52.459 122.351  23.737  0.00 99.00           H  
ATOM   4106  N   ASP A 419      51.882 118.692  23.604  1.00 17.38           N  
ATOM   4107  CA  ASP A 419      52.800 117.607  23.253  1.00 17.56           C  
ATOM   4108  C   ASP A 419      54.234 118.151  23.151  1.00 16.99           C  
ATOM   4109  O   ASP A 419      54.823 118.461  24.182  1.00 17.80           O  
ATOM   4110  CB  ASP A 419      52.282 116.856  22.018  1.00 18.73           C  
ATOM   4111  CG  ASP A 419      53.051 115.588  21.721  1.00 20.45           C  
ATOM   4112  OD1 ASP A 419      53.907 115.210  22.541  1.00 21.94           O  
ATOM   4113  OD2 ASP A 419      52.785 114.965  20.665  1.00 22.31           O1-
ATOM   4114  HN  ASP A 419      51.263 118.654  24.453  0.00 99.00           H  
ATOM   4115  N   ARG A 420      54.762 118.351  21.944  1.00 16.82           N  
ATOM   4116  CA  ARG A 420      56.140 118.841  21.755  1.00 17.12           C  
ATOM   4117  C   ARG A 420      56.214 120.286  21.260  1.00 16.53           C  
ATOM   4118  O   ARG A 420      57.296 120.751  20.842  1.00 15.63           O  
ATOM   4119  CB  ARG A 420      56.874 117.907  20.810  1.00 18.41           C  
ATOM   4120  CG  ARG A 420      57.259 116.614  21.515  1.00 20.19           C  
ATOM   4121  CD  ARG A 420      57.531 115.517  20.507  1.00 22.15           C  
ATOM   4122  NE  ARG A 420      56.286 115.016  19.950  1.00 23.25           N  
ATOM   4123  CZ  ARG A 420      56.169 114.287  18.840  1.00 25.89           C  
ATOM   4124  NH1 ARG A 420      57.233 113.936  18.123  1.00 26.44           N1+
ATOM   4125  NH2 ARG A 420      54.961 113.897  18.452  1.00 27.85           N  
ATOM   4126  HN  ARG A 420      54.126 118.136  21.149  0.00 99.00           H  
ATOM   4127  HE  ARG A 420      55.426 115.238  20.447  0.00 99.00           H  
ATOM   4128 1HH1 ARG A 420      58.148 114.203  18.425  0.00 99.00           H  
ATOM   4129 2HH1 ARG A 420      57.117 113.404  17.284  0.00 99.00           H  
ATOM   4130 1HH2 ARG A 420      54.155 114.130  18.995  0.00 99.00           H  
ATOM   4131 2HH2 ARG A 420      54.854 113.364  17.609  0.00 99.00           H  
ATOM   4132  N   ILE A 421      55.072 120.979  21.311  1.00 15.85           N  
ATOM   4133  CA  ILE A 421      55.004 122.415  21.024  1.00 15.72           C  
ATOM   4134  C   ILE A 421      55.040 123.188  22.342  1.00 15.06           C  
ATOM   4135  O   ILE A 421      54.226 122.948  23.217  1.00 15.46           O  
ATOM   4136  CB  ILE A 421      53.731 122.810  20.246  1.00 16.03           C  
ATOM   4137  CG1 ILE A 421      53.614 122.015  18.945  1.00 16.76           C  
ATOM   4138  CG2 ILE A 421      53.771 124.302  19.926  1.00 16.26           C  
ATOM   4139  CD1 ILE A 421      52.262 122.147  18.266  1.00 17.15           C  
ATOM   4140  HN  ILE A 421      54.236 120.412  21.572  0.00 99.00           H  
ATOM   4141  N   TYR A 422      55.985 124.119  22.451  1.00 14.51           N  
ATOM   4142  CA  TYR A 422      56.125 125.018  23.592  1.00 14.10           C  
ATOM   4143  C   TYR A 422      55.822 126.429  23.107  1.00 13.96           C  
ATOM   4144  O   TYR A 422      55.966 126.723  21.920  1.00 13.64           O  
ATOM   4145  CB  TYR A 422      57.521 124.897  24.197  1.00 14.62           C  
ATOM   4146  CG  TYR A 422      57.699 123.551  24.855  1.00 15.04           C  
ATOM   4147  CD1 TYR A 422      57.963 122.423  24.090  1.00 16.54           C  
ATOM   4148  CD2 TYR A 422      57.575 123.404  26.219  1.00 15.91           C  
ATOM   4149  CE1 TYR A 422      58.115 121.173  24.674  1.00 16.68           C  
ATOM   4150  CE2 TYR A 422      57.712 122.158  26.828  1.00 16.75           C  
ATOM   4151  CZ  TYR A 422      57.985 121.046  26.047  1.00 17.13           C  
ATOM   4152  OH  TYR A 422      58.133 119.808  26.662  1.00 18.87           O  
ATOM   4153  HN  TYR A 422      56.639 124.153  21.622  0.00 99.00           H  
ATOM   4154  HH  TYR A 422      57.623 119.129  26.141  0.00 99.00           H  
ATOM   4155  N   PHE A 423      55.349 127.277  24.010  1.00 13.27           N  
ATOM   4156  CA  PHE A 423      54.831 128.589  23.621  1.00 13.29           C  
ATOM   4157  C   PHE A 423      55.653 129.744  24.150  1.00 13.00           C  
ATOM   4158  O   PHE A 423      55.793 129.929  25.363  1.00 12.96           O  
ATOM   4159  CB  PHE A 423      53.363 128.703  24.022  1.00 13.89           C  
ATOM   4160  CG  PHE A 423      52.509 127.738  23.284  1.00 13.80           C  
ATOM   4161  CD1 PHE A 423      52.096 128.016  21.990  1.00 13.71           C  
ATOM   4162  CD2 PHE A 423      52.209 126.500  23.836  1.00 13.98           C  
ATOM   4163  CE1 PHE A 423      51.351 127.102  21.278  1.00 13.67           C  
ATOM   4164  CE2 PHE A 423      51.471 125.575  23.114  1.00 14.06           C  
ATOM   4165  CZ  PHE A 423      51.036 125.883  21.840  1.00 13.28           C  
ATOM   4166  HN  PHE A 423      55.376 126.941  24.989  0.00 99.00           H  
ATOM   4167  N   ALA A 424      56.219 130.494  23.211  1.00 12.91           N  
ATOM   4168  CA  ALA A 424      56.927 131.736  23.517  1.00 13.39           C  
ATOM   4169  C   ALA A 424      56.001 132.902  23.149  1.00 13.59           C  
ATOM   4170  O   ALA A 424      54.774 132.748  23.167  1.00 14.30           O  
ATOM   4171  CB  ALA A 424      58.237 131.787  22.746  1.00 13.32           C  
ATOM   4172  HN  ALA A 424      56.115 130.124  22.240  0.00 99.00           H  
ATOM   4173  N   GLY A 425      56.575 134.056  22.824  1.00 13.79           N  
ATOM   4174  CA  GLY A 425      55.811 135.236  22.473  1.00 12.99           C  
ATOM   4175  C   GLY A 425      55.559 136.073  23.702  1.00 12.50           C  
ATOM   4176  O   GLY A 425      55.342 135.557  24.795  1.00 13.09           O  
ATOM   4177  HN  GLY A 425      57.621 134.034  22.845  0.00 99.00           H  
ATOM   4178  N   THR A 426      55.591 137.387  23.529  1.00 11.78           N  
ATOM   4179  CA  THR A 426      55.475 138.281  24.666  1.00 11.35           C  
ATOM   4180  C   THR A 426      54.205 138.049  25.500  1.00 10.96           C  
ATOM   4181  O   THR A 426      54.190 138.232  26.718  1.00 10.66           O  
ATOM   4182  CB  THR A 426      55.585 139.750  24.243  1.00 11.18           C  
ATOM   4183  CG2 THR A 426      54.337 140.187  23.474  1.00 11.26           C  
ATOM   4184  OG1 THR A 426      55.769 140.555  25.420  1.00 11.17           O  
ATOM   4185  HN  THR A 426      55.701 137.703  22.553  0.00 99.00           H  
ATOM   4186  HG1 THR A 426      56.510 141.217  25.276  0.00 99.00           H  
ATOM   4187  N   GLU A 427      53.152 137.597  24.841  1.00 11.14           N  
ATOM   4188  CA  GLU A 427      51.895 137.320  25.525  1.00 11.63           C  
ATOM   4189  C   GLU A 427      51.987 136.302  26.647  1.00 11.72           C  
ATOM   4190  O   GLU A 427      51.112 136.301  27.511  1.00 12.34           O  
ATOM   4191  CB  GLU A 427      50.840 136.849  24.518  1.00 11.60           C  
ATOM   4192  CG  GLU A 427      50.283 137.936  23.628  1.00 12.09           C  
ATOM   4193  CD  GLU A 427      51.103 138.302  22.404  1.00 12.74           C  
ATOM   4194  OE1 GLU A 427      52.254 137.813  22.225  1.00 13.09           O  
ATOM   4195  OE2 GLU A 427      50.574 139.098  21.609  1.00 13.34           O1-
ATOM   4196  HN  GLU A 427      53.293 137.459  23.824  0.00 99.00           H  
ATOM   4197  N   THR A 428      53.014 135.439  26.607  1.00 11.77           N  
ATOM   4198  CA  THR A 428      53.186 134.372  27.608  1.00 11.94           C  
ATOM   4199  C   THR A 428      54.137 134.760  28.737  1.00 12.29           C  
ATOM   4200  O   THR A 428      54.366 133.949  29.652  1.00 12.85           O  
ATOM   4201  CB  THR A 428      53.683 133.056  26.971  1.00 12.26           C  
ATOM   4202  CG2 THR A 428      52.737 132.574  25.895  1.00 12.54           C  
ATOM   4203  OG1 THR A 428      54.990 133.243  26.414  1.00 11.97           O  
ATOM   4204  HN  THR A 428      53.671 135.587  25.816  0.00 99.00           H  
ATOM   4205  HG1 THR A 428      55.022 134.090  25.873  0.00 99.00           H  
ATOM   4206  N   ALA A 429      54.681 135.983  28.692  1.00 11.85           N  
ATOM   4207  CA  ALA A 429      55.560 136.474  29.754  1.00 12.02           C  
ATOM   4208  C   ALA A 429      54.818 136.775  31.040  1.00 12.65           C  
ATOM   4209  O   ALA A 429      53.598 136.954  31.054  1.00 12.33           O  
ATOM   4210  CB  ALA A 429      56.319 137.699  29.289  1.00 11.76           C  
ATOM   4211  HN  ALA A 429      54.428 136.538  27.854  0.00 99.00           H  
ATOM   4212  N   THR A 430      55.571 136.810  32.137  1.00 12.94           N  
ATOM   4213  CA  THR A 430      55.037 137.171  33.453  1.00 13.97           C  
ATOM   4214  C   THR A 430      55.536 138.529  33.981  1.00 14.05           C  
ATOM   4215  O   THR A 430      55.094 138.969  35.047  1.00 14.97           O  
ATOM   4216  CB  THR A 430      55.333 136.066  34.492  1.00 14.49           C  
ATOM   4217  CG2 THR A 430      54.809 134.709  34.023  1.00 15.33           C  
ATOM   4218  OG1 THR A 430      56.741 135.991  34.724  1.00 16.36           O  
ATOM   4219  HN  THR A 430      56.573 136.558  31.982  0.00 99.00           H  
ATOM   4220  HG1 THR A 430      57.233 135.842  33.859  0.00 99.00           H  
ATOM   4221  N   HIS A 431      56.456 139.163  33.262  1.00 14.02           N  
ATOM   4222  CA  HIS A 431      56.993 140.488  33.595  1.00 15.07           C  
ATOM   4223  C   HIS A 431      57.173 141.234  32.267  1.00 13.22           C  
ATOM   4224  O   HIS A 431      57.903 140.796  31.382  1.00 12.64           O  
ATOM   4225  CB  HIS A 431      58.337 140.369  34.377  1.00 17.35           C  
ATOM   4226  CG  HIS A 431      58.815 141.652  35.006  1.00 19.94           C  
ATOM   4227  CD2 HIS A 431      60.057 142.094  35.324  0.00 99.00           C  
ATOM   4228  ND1 HIS A 431      57.953 142.663  35.373  0.00 99.00           N  
ATOM   4229  CE1 HIS A 431      58.635 143.657  35.909  0.00 99.00           C  
ATOM   4230  NE2 HIS A 431      59.919 143.347  35.876  0.00 99.00           N  
ATOM   4231  HN  HIS A 431      56.778 138.626  32.414  0.00 99.00           H  
ATOM   4232  HD1 HIS A 431      56.958 142.643  35.251  0.00 99.00           H  
ATOM   4233  N   TRP A 432      56.489 142.372  32.138  1.00 12.14           N  
ATOM   4234  CA  TRP A 432      56.410 143.144  30.914  1.00 11.40           C  
ATOM   4235  C   TRP A 432      55.932 142.321  29.713  1.00 10.85           C  
ATOM   4236  O   TRP A 432      56.352 142.526  28.566  1.00 11.01           O  
ATOM   4237  CB  TRP A 432      57.726 143.847  30.610  1.00 11.18           C  
ATOM   4238  CG  TRP A 432      58.178 144.855  31.613  1.00 11.55           C  
ATOM   4239  CD1 TRP A 432      59.079 144.662  32.639  1.00 11.81           C  
ATOM   4240  CD2 TRP A 432      57.807 146.232  31.665  1.00 11.41           C  
ATOM   4241  CE2 TRP A 432      58.515 146.827  32.738  1.00 11.66           C  
ATOM   4242  CE3 TRP A 432      56.948 147.032  30.905  1.00 11.44           C  
ATOM   4243  NE1 TRP A 432      59.275 145.854  33.327  1.00 11.88           N  
ATOM   4244  CZ2 TRP A 432      58.375 148.175  33.070  1.00 11.85           C  
ATOM   4245  CZ3 TRP A 432      56.819 148.374  31.233  1.00 11.36           C  
ATOM   4246  CH2 TRP A 432      57.525 148.935  32.298  1.00 11.85           C  
ATOM   4247  HN  TRP A 432      55.998 142.666  33.029  0.00 99.00           H  
ATOM   4248  HE1 TRP A 432      59.870 145.971  34.115  0.00 99.00           H  
ATOM   4249  N   SER A 433      54.989 141.421  29.967  1.00 10.85           N  
ATOM   4250  CA  SER A 433      54.180 140.887  28.870  1.00 10.56           C  
ATOM   4251  C   SER A 433      53.574 142.052  28.082  1.00 10.59           C  
ATOM   4252  O   SER A 433      53.122 143.026  28.681  1.00 10.43           O  
ATOM   4253  CB  SER A 433      53.062 140.000  29.378  1.00 10.78           C  
ATOM   4254  OG  SER A 433      52.318 139.461  28.310  1.00 10.72           O  
ATOM   4255  HN  SER A 433      54.883 141.146  30.948  0.00 99.00           H  
ATOM   4256  HG  SER A 433      52.930 138.977  27.684  0.00 99.00           H  
ATOM   4257  N   GLY A 434      53.593 141.927  26.750  1.00 10.41           N  
ATOM   4258  CA  GLY A 434      53.178 142.979  25.837  1.00 10.44           C  
ATOM   4259  C   GLY A 434      54.339 143.773  25.239  1.00 10.57           C  
ATOM   4260  O   GLY A 434      54.159 144.451  24.232  1.00 11.80           O  
ATOM   4261  HN  GLY A 434      53.940 140.990  26.421  0.00 99.00           H  
ATOM   4262  N   TYR A 435      55.526 143.651  25.833  1.00 10.16           N  
ATOM   4263  CA  TYR A 435      56.699 144.434  25.495  1.00 10.38           C  
ATOM   4264  C   TYR A 435      57.833 143.569  24.938  1.00 10.68           C  
ATOM   4265  O   TYR A 435      57.801 142.320  25.004  1.00 10.21           O  
ATOM   4266  CB  TYR A 435      57.202 145.144  26.771  1.00 10.41           C  
ATOM   4267  CG  TYR A 435      56.260 146.194  27.307  1.00 10.45           C  
ATOM   4268  CD1 TYR A 435      55.054 145.836  27.936  1.00 10.68           C  
ATOM   4269  CD2 TYR A 435      56.564 147.552  27.205  1.00 10.99           C  
ATOM   4270  CE1 TYR A 435      54.184 146.787  28.424  1.00 10.71           C  
ATOM   4271  CE2 TYR A 435      55.688 148.512  27.706  1.00 10.76           C  
ATOM   4272  CZ  TYR A 435      54.500 148.117  28.302  1.00 11.04           C  
ATOM   4273  OH  TYR A 435      53.631 149.063  28.765  1.00 11.81           O  
ATOM   4274  HN  TYR A 435      55.536 142.912  26.593  0.00 99.00           H  
ATOM   4275  HH  TYR A 435      54.093 149.635  29.443  0.00 99.00           H  
ATOM   4276  N   MET A 436      58.855 144.251  24.434  1.00 11.13           N  
ATOM   4277  CA  MET A 436      60.074 143.576  23.971  1.00 12.06           C  
ATOM   4278  C   MET A 436      60.701 142.760  25.110  1.00 12.34           C  
ATOM   4279  O   MET A 436      61.124 141.636  24.887  1.00 12.28           O  
ATOM   4280  CB  MET A 436      61.064 144.568  23.391  1.00 12.47           C  
ATOM   4281  CG  MET A 436      60.540 145.252  22.134  1.00 12.93           C  
ATOM   4282  SD  MET A 436      61.782 146.351  21.432  1.00 14.77           S  
ATOM   4283  CE  MET A 436      61.640 147.778  22.492  1.00 14.40           C  
ATOM   4284  HN  MET A 436      58.725 145.278  24.396  0.00 99.00           H  
ATOM   4285  N   GLU A 437      60.702 143.309  26.323  1.00 12.43           N  
ATOM   4286  CA  GLU A 437      61.157 142.584  27.520  1.00 12.26           C  
ATOM   4287  C   GLU A 437      60.467 141.247  27.693  1.00 12.21           C  
ATOM   4288  O   GLU A 437      61.113 140.218  27.890  1.00 11.83           O  
ATOM   4289  CB  GLU A 437      60.935 143.448  28.764  1.00 12.94           C  
ATOM   4290  CG  GLU A 437      61.204 142.780  30.115  1.00 13.16           C  
ATOM   4291  CD  GLU A 437      62.661 142.428  30.365  1.00 14.72           C  
ATOM   4292  OE1 GLU A 437      62.913 141.653  31.314  1.00 17.03           O  
ATOM   4293  OE2 GLU A 437      63.543 142.893  29.621  1.00 14.92           O1-
ATOM   4294  HN  GLU A 437      60.356 144.291  26.355  0.00 99.00           H  
ATOM   4295  N   GLY A 438      59.137 141.262  27.629  1.00 11.83           N  
ATOM   4296  CA  GLY A 438      58.365 140.047  27.769  1.00 11.82           C  
ATOM   4297  C   GLY A 438      58.657 139.057  26.645  1.00 11.23           C  
ATOM   4298  O   GLY A 438      58.654 137.848  26.846  1.00 11.38           O  
ATOM   4299  HN  GLY A 438      58.721 142.200  27.473  0.00 99.00           H  
ATOM   4300  N   ALA A 439      58.901 139.571  25.452  1.00 11.08           N  
ATOM   4301  CA  ALA A 439      59.290 138.702  24.346  1.00 11.18           C  
ATOM   4302  C   ALA A 439      60.573 137.907  24.676  1.00 11.89           C  
ATOM   4303  O   ALA A 439      60.641 136.711  24.439  1.00 12.07           O  
ATOM   4304  CB  ALA A 439      59.484 139.513  23.089  1.00 10.97           C  
ATOM   4305  HN  ALA A 439      58.797 140.591  25.372  0.00 99.00           H  
ATOM   4306  N   VAL A 440      61.553 138.589  25.247  1.00 12.61           N  
ATOM   4307  CA  VAL A 440      62.809 137.923  25.624  1.00 13.43           C  
ATOM   4308  C   VAL A 440      62.551 136.902  26.725  1.00 13.88           C  
ATOM   4309  O   VAL A 440      63.008 135.758  26.628  1.00 14.70           O  
ATOM   4310  CB  VAL A 440      63.920 138.915  26.035  1.00 13.36           C  
ATOM   4311  CG1 VAL A 440      65.207 138.163  26.394  1.00 13.29           C  
ATOM   4312  CG2 VAL A 440      64.204 139.900  24.926  1.00 13.68           C  
ATOM   4313  HN  VAL A 440      61.372 139.590  25.401  0.00 99.00           H  
ATOM   4314  N   GLU A 441      61.800 137.288  27.754  1.00 14.49           N  
ATOM   4315  CA  GLU A 441      61.519 136.397  28.877  1.00 15.06           C  
ATOM   4316  C   GLU A 441      60.894 135.108  28.386  1.00 14.59           C  
ATOM   4317  O   GLU A 441      61.324 134.017  28.753  1.00 14.38           O  
ATOM   4318  CB  GLU A 441      60.590 137.037  29.891  1.00 16.29           C  
ATOM   4319  CG  GLU A 441      60.360 136.175  31.140  1.00 17.77           C  
ATOM   4320  CD  GLU A 441      59.007 136.417  31.771  1.00 19.89           C  
ATOM   4321  OE1 GLU A 441      58.760 137.526  32.276  1.00 24.36           O  
ATOM   4322  OE2 GLU A 441      58.153 135.533  31.713  1.00 23.52           O1-
ATOM   4323  HN  GLU A 441      61.438 138.259  27.689  0.00 99.00           H  
ATOM   4324  N   ALA A 442      59.884 135.254  27.542  1.00 13.57           N  
ATOM   4325  CA  ALA A 442      59.126 134.103  27.060  1.00 13.92           C  
ATOM   4326  C   ALA A 442      59.908 133.222  26.103  1.00 13.74           C  
ATOM   4327  O   ALA A 442      59.777 131.989  26.144  1.00 13.87           O  
ATOM   4328  CB  ALA A 442      57.845 134.577  26.394  1.00 13.59           C  
ATOM   4329  HN  ALA A 442      59.683 136.231  27.260  0.00 99.00           H  
ATOM   4330  N   GLY A 443      60.697 133.835  25.229  1.00 14.20           N  
ATOM   4331  CA  GLY A 443      61.499 133.069  24.276  1.00 14.48           C  
ATOM   4332  C   GLY A 443      62.524 132.208  24.991  1.00 15.21           C  
ATOM   4333  O   GLY A 443      62.697 131.016  24.687  1.00 14.71           O  
ATOM   4334  HN  GLY A 443      60.695 134.866  25.278  0.00 99.00           H  
ATOM   4335  N   GLU A 444      63.185 132.815  25.961  1.00 15.28           N  
ATOM   4336  CA  GLU A 444      64.222 132.131  26.724  1.00 15.73           C  
ATOM   4337  C   GLU A 444      63.646 131.075  27.640  1.00 15.56           C  
ATOM   4338  O   GLU A 444      64.235 129.985  27.774  1.00 16.66           O  
ATOM   4339  CB  GLU A 444      65.093 133.138  27.476  1.00 15.93           C  
ATOM   4340  CG  GLU A 444      65.869 134.005  26.499  1.00 16.25           C  
ATOM   4341  CD  GLU A 444      66.902 134.920  27.123  1.00 16.72           C  
ATOM   4342  OE1 GLU A 444      66.980 135.043  28.364  1.00 17.98           O  
ATOM   4343  OE2 GLU A 444      67.640 135.549  26.345  1.00 17.19           O1-
ATOM   4344  HN  GLU A 444      62.908 133.802  26.131  0.00 99.00           H  
ATOM   4345  N   ARG A 445      62.489 131.354  28.235  1.00 14.67           N  
ATOM   4346  CA  ARG A 445      61.817 130.388  29.100  1.00 14.45           C  
ATOM   4347  C   ARG A 445      61.358 129.181  28.264  1.00 14.66           C  
ATOM   4348  O   ARG A 445      61.540 128.024  28.677  1.00 14.62           O  
ATOM   4349  CB  ARG A 445      60.656 131.051  29.862  1.00 14.72           C  
ATOM   4350  CG  ARG A 445      59.850 130.134  30.789  1.00 15.02           C  
ATOM   4351  CD  ARG A 445      58.705 129.425  30.083  1.00 15.22           C  
ATOM   4352  NE  ARG A 445      57.842 130.407  29.437  1.00 15.16           N  
ATOM   4353  CZ  ARG A 445      57.101 130.236  28.347  1.00 15.18           C  
ATOM   4354  NH1 ARG A 445      57.036 129.067  27.723  1.00 14.57           N1+
ATOM   4355  NH2 ARG A 445      56.408 131.290  27.862  1.00 14.27           N  
ATOM   4356  HN  ARG A 445      62.113 132.301  28.034  0.00 99.00           H  
ATOM   4357  HE  ARG A 445      57.801 131.339  29.871  0.00 99.00           H  
ATOM   4358 1HH1 ARG A 445      57.539 128.280  28.083  0.00 99.00           H  
ATOM   4359 2HH1 ARG A 445      56.485 128.970  26.895  0.00 99.00           H  
ATOM   4360 1HH2 ARG A 445      56.448 132.165  28.334  0.00 99.00           H  
ATOM   4361 2HH2 ARG A 445      55.864 131.179  27.036  0.00 99.00           H  
ATOM   4362  N   ALA A 446      60.762 129.434  27.094  1.00 14.19           N  
ATOM   4363  CA  ALA A 446      60.316 128.340  26.215  1.00 14.41           C  
ATOM   4364  C   ALA A 446      61.493 127.470  25.770  1.00 14.90           C  
ATOM   4365  O   ALA A 446      61.390 126.226  25.714  1.00 14.62           O  
ATOM   4366  CB  ALA A 446      59.587 128.874  24.991  1.00 14.41           C  
ATOM   4367  HN  ALA A 446      60.646 130.433  26.866  0.00 99.00           H  
ATOM   4368  N   ALA A 447      62.588 128.129  25.412  1.00 14.83           N  
ATOM   4369  CA  ALA A 447      63.813 127.431  25.024  1.00 15.87           C  
ATOM   4370  C   ALA A 447      64.292 126.527  26.158  1.00 16.68           C  
ATOM   4371  O   ALA A 447      64.642 125.358  25.928  1.00 18.01           O  
ATOM   4372  CB  ALA A 447      64.889 128.422  24.661  1.00 16.00           C  
ATOM   4373  HN  ALA A 447      62.503 129.164  25.429  0.00 99.00           H  
ATOM   4374  N   ARG A 448      64.284 127.050  27.377  1.00 16.38           N  
ATOM   4375  CA  ARG A 448      64.720 126.261  28.539  1.00 17.49           C  
ATOM   4376  C   ARG A 448      63.726 125.148  28.910  1.00 18.04           C  
ATOM   4377  O   ARG A 448      64.127 124.102  29.426  1.00 17.14           O  
ATOM   4378  CB  ARG A 448      65.056 127.177  29.732  1.00 17.79           C  
ATOM   4379  CG  ARG A 448      66.322 128.017  29.501  1.00 18.71           C  
ATOM   4380  CD  ARG A 448      66.791 128.742  30.754  1.00 20.18           C  
ATOM   4381  NE  ARG A 448      65.703 129.524  31.318  1.00 22.01           N  
ATOM   4382  CZ  ARG A 448      65.499 130.838  31.143  1.00 21.82           C  
ATOM   4383  NH1 ARG A 448      66.392 131.599  30.497  1.00 22.81           N1+
ATOM   4384  NH2 ARG A 448      64.405 131.401  31.680  1.00 20.63           N  
ATOM   4385  HN  ARG A 448      63.957 128.026  27.442  0.00 99.00           H  
ATOM   4386  HE  ARG A 448      65.027 129.034  31.903  0.00 99.00           H  
ATOM   4387 1HH1 ARG A 448      67.215 131.182  30.120  0.00 99.00           H  
ATOM   4388 2HH1 ARG A 448      66.226 132.577  30.396  0.00 99.00           H  
ATOM   4389 1HH2 ARG A 448      63.753 130.838  32.181  0.00 99.00           H  
ATOM   4390 2HH2 ARG A 448      64.251 132.381  31.572  0.00 99.00           H  
ATOM   4391  N   GLU A 449      62.433 125.342  28.637  1.00 17.56           N  
ATOM   4392  CA  GLU A 449      61.476 124.220  28.772  1.00 18.38           C  
ATOM   4393  C   GLU A 449      61.879 123.017  27.923  1.00 18.55           C  
ATOM   4394  O   GLU A 449      61.808 121.864  28.376  1.00 19.29           O  
ATOM   4395  CB  GLU A 449      60.047 124.647  28.403  1.00 18.94           C  
ATOM   4396  CG  GLU A 449      59.386 125.461  29.513  1.00 19.49           C  
ATOM   4397  CD  GLU A 449      57.970 125.858  29.179  1.00 20.69           C  
ATOM   4398  OE1 GLU A 449      57.088 125.602  30.001  1.00 24.68           O  
ATOM   4399  OE2 GLU A 449      57.736 126.441  28.114  1.00 19.28           O1-
ATOM   4400  HN  GLU A 449      62.171 126.283  28.341  0.00 99.00           H  
ATOM   4401  N   ILE A 450      62.296 123.295  26.694  1.00 18.32           N  
ATOM   4402  CA  ILE A 450      62.753 122.260  25.785  1.00 18.47           C  
ATOM   4403  C   ILE A 450      64.083 121.665  26.302  1.00 19.39           C  
ATOM   4404  O   ILE A 450      64.230 120.443  26.329  1.00 20.06           O  
ATOM   4405  CB  ILE A 450      62.833 122.806  24.343  1.00 18.55           C  
ATOM   4406  CG1 ILE A 450      61.406 122.904  23.783  1.00 18.50           C  
ATOM   4407  CG2 ILE A 450      63.726 121.944  23.455  1.00 18.99           C  
ATOM   4408  CD1 ILE A 450      61.281 123.697  22.497  1.00 18.96           C  
ATOM   4409  HN  ILE A 450      62.265 124.306  26.445  0.00 99.00           H  
ATOM   4410  N   LEU A 451      65.025 122.507  26.716  1.00 19.30           N  
ATOM   4411  CA  LEU A 451      66.277 122.010  27.326  1.00 20.63           C  
ATOM   4412  C   LEU A 451      65.987 121.045  28.492  1.00 21.35           C  
ATOM   4413  O   LEU A 451      66.643 119.989  28.628  1.00 20.35           O  
ATOM   4414  CB  LEU A 451      67.181 123.165  27.767  1.00 20.94           C  
ATOM   4415  CG  LEU A 451      67.836 124.005  26.661  1.00 21.74           C  
ATOM   4416  CD1 LEU A 451      68.714 125.097  27.242  1.00 22.24           C  
ATOM   4417  CD2 LEU A 451      68.660 123.148  25.708  1.00 22.77           C  
ATOM   4418  HN  LEU A 451      64.819 123.507  26.583  0.00 99.00           H  
ATOM   4419  N   HIS A 452      64.987 121.378  29.300  1.00 21.09           N  
ATOM   4420  CA  HIS A 452      64.602 120.507  30.394  1.00 22.07           C  
ATOM   4421  C   HIS A 452      63.985 119.214  29.875  1.00 22.21           C  
ATOM   4422  O   HIS A 452      64.329 118.134  30.355  1.00 22.31           O  
ATOM   4423  CB  HIS A 452      63.657 121.198  31.361  1.00 23.03           C  
ATOM   4424  CG  HIS A 452      63.099 120.277  32.394  1.00 23.75           C  
ATOM   4425  CD2 HIS A 452      61.854 119.776  32.570  0.00 99.00           C  
ATOM   4426  ND1 HIS A 452      63.884 119.714  33.377  0.00 99.00           N  
ATOM   4427  CE1 HIS A 452      63.140 118.919  34.128  0.00 99.00           C  
ATOM   4428  NE2 HIS A 452      61.902 118.946  33.665  0.00 99.00           N  
ATOM   4429  HN  HIS A 452      64.527 122.277  29.085  0.00 99.00           H  
ATOM   4430  HD1 HIS A 452      64.861 119.882  33.503  0.00 99.00           H  
ATOM   4431  N   ALA A 453      63.104 119.308  28.883  1.00 21.44           N  
ATOM   4432  CA  ALA A 453      62.500 118.119  28.278  1.00 21.98           C  
ATOM   4433  C   ALA A 453      63.560 117.182  27.712  1.00 22.84           C  
ATOM   4434  O   ALA A 453      63.400 115.959  27.778  1.00 22.99           O  
ATOM   4435  CB  ALA A 453      61.501 118.498  27.195  1.00 21.77           C  
ATOM   4436  HN  ALA A 453      62.887 120.276  28.580  0.00 99.00           H  
ATOM   4437  N   MET A 454      64.648 117.750  27.192  1.00 23.60           N  
ATOM   4438  CA  MET A 454      65.758 116.960  26.679  1.00 25.43           C  
ATOM   4439  C   MET A 454      66.725 116.444  27.762  1.00 27.11           C  
ATOM   4440  O   MET A 454      67.710 115.785  27.425  1.00 28.13           O  
ATOM   4441  CB  MET A 454      66.536 117.768  25.643  1.00 26.03           C  
ATOM   4442  CG  MET A 454      65.746 118.059  24.376  1.00 27.44           C  
ATOM   4443  SD  MET A 454      66.686 119.103  23.254  1.00 30.55           S  
ATOM   4444  CE  MET A 454      66.841 120.542  24.254  1.00 35.12           C  
ATOM   4445  HN  MET A 454      64.633 118.790  27.187  0.00 99.00           H  
ATOM   4446  N   GLY A 455      66.454 116.723  29.035  1.00 28.32           N  
ATOM   4447  CA  GLY A 455      67.346 116.323  30.137  1.00 28.81           C  
ATOM   4448  C   GLY A 455      68.669 117.069  30.207  1.00 29.21           C  
ATOM   4449  O   GLY A 455      69.618 116.577  30.815  1.00 29.48           O  
ATOM   4450  HN  GLY A 455      65.565 117.242  29.188  0.00 99.00           H  
ATOM   4451  N   LYS A 456      68.737 118.262  29.613  1.00 28.56           N  
ATOM   4452  CA  LYS A 456      69.972 119.054  29.591  1.00 27.72           C  
ATOM   4453  C   LYS A 456      70.105 120.033  30.742  1.00 27.25           C  
ATOM   4454  O   LYS A 456      71.215 120.462  31.039  1.00 28.47           O  
ATOM   4455  CB  LYS A 456      70.112 119.776  28.258  1.00 29.36           C  
ATOM   4456  CG  LYS A 456      70.260 118.801  27.107  1.00 30.91           C  
ATOM   4457  CD  LYS A 456      70.602 119.487  25.806  1.00 34.38           C  
ATOM   4458  CE  LYS A 456      70.710 118.471  24.683  1.00 37.45           C  
ATOM   4459  NZ  LYS A 456      71.908 117.593  24.815  1.00 40.95           N1+
ATOM   4460  HN  LYS A 456      67.851 118.579  29.173  0.00 99.00           H  
ATOM   4461  HZ1 LYS A 456      71.654 116.652  24.596  0.00 99.00           H  
ATOM   4462  HZ2 LYS A 456      72.617 117.905  24.184  0.00 99.00           H  
ATOM   4463  HZ3 LYS A 456      72.249 117.639  25.753  0.00 99.00           H  
ATOM   4464  N   ILE A 457      68.986 120.410  31.365  1.00 26.13           N  
ATOM   4465  CA  ILE A 457      68.986 121.257  32.562  1.00 24.88           C  
ATOM   4466  C   ILE A 457      67.923 120.755  33.538  1.00 24.80           C  
ATOM   4467  O   ILE A 457      66.945 120.147  33.113  1.00 25.23           O  
ATOM   4468  CB  ILE A 457      68.732 122.756  32.208  1.00 24.53           C  
ATOM   4469  CG1 ILE A 457      67.324 122.980  31.631  1.00 23.83           C  
ATOM   4470  CG2 ILE A 457      69.774 123.256  31.225  1.00 24.44           C  
ATOM   4471  CD1 ILE A 457      66.986 124.436  31.396  1.00 23.44           C  
ATOM   4472  HN  ILE A 457      68.108 120.050  30.926  0.00 99.00           H  
ATOM   4473  N   PRO A 458      68.098 121.009  34.845  1.00 26.93           N  
ATOM   4474  CA  PRO A 458      67.063 120.652  35.816  1.00 27.99           C  
ATOM   4475  C   PRO A 458      65.855 121.593  35.764  1.00 28.90           C  
ATOM   4476  O   PRO A 458      65.954 122.690  35.200  1.00 26.68           O  
ATOM   4477  CB  PRO A 458      67.791 120.777  37.162  1.00 28.92           C  
ATOM   4478  CG  PRO A 458      68.849 121.787  36.916  1.00 28.94           C  
ATOM   4479  CD  PRO A 458      69.290 121.587  35.497  1.00 28.21           C  
ATOM   4480  N   GLU A 459      64.741 121.163  36.358  1.00 29.54           N  
ATOM   4481  CA  GLU A 459      63.480 121.910  36.306  1.00 32.55           C  
ATOM   4482  C   GLU A 459      63.578 123.332  36.865  1.00 32.99           C  
ATOM   4483  O   GLU A 459      62.990 124.256  36.306  1.00 29.41           O  
ATOM   4484  CB  GLU A 459      62.373 121.151  37.033  1.00 35.60           C  
ATOM   4485  CG  GLU A 459      61.062 121.914  37.106  1.00 39.44           C  
ATOM   4486  CD  GLU A 459      59.861 121.015  36.980  1.00 45.47           C  
ATOM   4487  OE1 GLU A 459      59.580 120.256  37.934  1.00 51.03           O  
ATOM   4488  OE2 GLU A 459      59.200 121.077  35.920  1.00 50.37           O1-
ATOM   4489  HN  GLU A 459      64.843 120.255  36.860  0.00 99.00           H  
ATOM   4490  N   ASP A 460      64.328 123.495  37.952  1.00 31.34           N  
ATOM   4491  CA  ASP A 460      64.547 124.811  38.574  1.00 30.87           C  
ATOM   4492  C   ASP A 460      65.322 125.825  37.730  1.00 28.79           C  
ATOM   4493  O   ASP A 460      65.446 126.966  38.143  1.00 29.19           O  
ATOM   4494  CB  ASP A 460      65.259 124.653  39.918  1.00 33.29           C  
ATOM   4495  CG  ASP A 460      66.554 123.900  39.785  1.00 37.25           C  
ATOM   4496  OD1 ASP A 460      67.609 124.542  39.633  1.00 40.28           O  
ATOM   4497  OD2 ASP A 460      66.493 122.651  39.780  1.00 40.40           O1-
ATOM   4498  HN  ASP A 460      64.747 122.618  38.327  0.00 99.00           H  
ATOM   4499  N   GLU A 461      65.868 125.418  36.584  1.00 26.39           N  
ATOM   4500  CA  GLU A 461      66.525 126.330  35.651  1.00 24.56           C  
ATOM   4501  C   GLU A 461      65.629 126.803  34.493  1.00 21.90           C  
ATOM   4502  O   GLU A 461      66.083 127.564  33.653  1.00 20.72           O  
ATOM   4503  CB  GLU A 461      67.802 125.683  35.119  1.00 26.20           C  
ATOM   4504  CG  GLU A 461      68.879 125.613  36.200  1.00 27.61           C  
ATOM   4505  CD  GLU A 461      70.185 125.017  35.730  1.00 29.14           C  
ATOM   4506  OE1 GLU A 461      70.489 125.062  34.516  1.00 29.30           O  
ATOM   4507  OE2 GLU A 461      70.920 124.511  36.600  1.00 31.97           O1-
ATOM   4508  HN  GLU A 461      65.785 124.390  36.411  0.00 99.00           H  
ATOM   4509  N   ILE A 462      64.373 126.356  34.443  1.00 21.53           N  
ATOM   4510  CA  ILE A 462      63.455 126.766  33.365  1.00 20.57           C  
ATOM   4511  C   ILE A 462      63.150 128.269  33.489  1.00 20.61           C  
ATOM   4512  O   ILE A 462      63.295 129.004  32.519  1.00 20.80           O  
ATOM   4513  CB  ILE A 462      62.157 125.943  33.346  1.00 20.91           C  
ATOM   4514  CG1 ILE A 462      62.434 124.502  32.897  1.00 20.91           C  
ATOM   4515  CG2 ILE A 462      61.119 126.578  32.411  1.00 21.03           C  
ATOM   4516  CD1 ILE A 462      61.312 123.550  33.228  1.00 22.01           C  
ATOM   4517  HN  ILE A 462      64.103 125.714  35.206  0.00 99.00           H  
ATOM   4518  N   TRP A 463      62.764 128.710  34.687  1.00 21.47           N  
ATOM   4519  CA  TRP A 463      62.571 130.134  34.998  1.00 22.28           C  
ATOM   4520  C   TRP A 463      63.854 130.656  35.628  1.00 23.52           C  
ATOM   4521  O   TRP A 463      64.341 130.072  36.596  1.00 23.76           O  
ATOM   4522  CB  TRP A 463      61.375 130.331  35.927  1.00 22.66           C  
ATOM   4523  CG  TRP A 463      60.093 129.847  35.302  1.00 22.83           C  
ATOM   4524  CD1 TRP A 463      59.595 128.574  35.326  1.00 24.67           C  
ATOM   4525  CD2 TRP A 463      59.173 130.619  34.515  1.00 22.51           C  
ATOM   4526  CE2 TRP A 463      58.131 129.755  34.118  1.00 23.42           C  
ATOM   4527  CE3 TRP A 463      59.122 131.959  34.125  1.00 22.27           C  
ATOM   4528  NE1 TRP A 463      58.421 128.507  34.603  1.00 25.01           N  
ATOM   4529  CZ2 TRP A 463      57.049 130.193  33.346  1.00 22.53           C  
ATOM   4530  CZ3 TRP A 463      58.052 132.390  33.355  1.00 21.82           C  
ATOM   4531  CH2 TRP A 463      57.030 131.516  32.986  1.00 22.08           C  
ATOM   4532  HN  TRP A 463      62.607 127.953  35.393  0.00 99.00           H  
ATOM   4533  HE1 TRP A 463      57.875 127.685  34.459  0.00 99.00           H  
ATOM   4534  N   GLN A 464      64.394 131.737  35.075  1.00 23.63           N  
ATOM   4535  CA  GLN A 464      65.689 132.269  35.479  1.00 24.75           C  
ATOM   4536  C   GLN A 464      65.571 133.757  35.739  1.00 24.34           C  
ATOM   4537  O   GLN A 464      65.079 134.514  34.878  1.00 23.06           O  
ATOM   4538  CB  GLN A 464      66.698 132.008  34.367  1.00 27.46           C  
ATOM   4539  CG  GLN A 464      68.145 132.256  34.726  1.00 31.12           C  
ATOM   4540  CD  GLN A 464      69.083 131.851  33.609  1.00 32.64           C  
ATOM   4541  NE2 GLN A 464      69.107 130.580  33.301  0.00 99.00           N  
ATOM   4542  OE1 GLN A 464      69.778 132.680  33.032  0.00 99.00           O  
ATOM   4543  HN  GLN A 464      63.809 132.172  34.323  0.00 99.00           H  
ATOM   4544 1HE2 GLN A 464      69.705 130.226  32.546  0.00 99.00           H  
ATOM   4545 2HE2 GLN A 464      68.519 129.924  33.822  0.00 99.00           H  
ATOM   4546  N   SER A 465      66.035 134.188  36.914  1.00 23.39           N  
ATOM   4547  CA  SER A 465      66.052 135.615  37.264  1.00 23.29           C  
ATOM   4548  C   SER A 465      67.086 136.333  36.401  1.00 21.64           C  
ATOM   4549  O   SER A 465      67.960 135.698  35.810  1.00 21.58           O  
ATOM   4550  CB  SER A 465      66.381 135.794  38.750  1.00 25.81           C  
ATOM   4551  OG  SER A 465      67.691 135.335  39.030  1.00 27.58           O  
ATOM   4552  HN  SER A 465      66.377 133.442  37.548  0.00 99.00           H  
ATOM   4553  HG  SER A 465      67.980 134.695  38.318  0.00 99.00           H  
ATOM   4554  N   GLU A 466      66.962 137.654  36.299  1.00 20.46           N  
ATOM   4555  CA  GLU A 466      67.843 138.449  35.449  1.00 19.96           C  
ATOM   4556  C   GLU A 466      68.517 139.498  36.314  1.00 20.52           C  
ATOM   4557  O   GLU A 466      67.821 140.240  37.025  1.00 20.43           O  
ATOM   4558  CB  GLU A 466      67.053 139.141  34.329  1.00 19.56           C  
ATOM   4559  CG  GLU A 466      67.908 139.880  33.309  1.00 18.43           C  
ATOM   4560  CD  GLU A 466      68.790 138.965  32.490  1.00 18.87           C  
ATOM   4561  OE1 GLU A 466      68.423 137.783  32.337  1.00 18.42           O  
ATOM   4562  OE2 GLU A 466      69.838 139.429  31.973  1.00 18.60           O1-
ATOM   4563  HN  GLU A 466      66.195 138.064  36.870  0.00 99.00           H  
ATOM   4564  N   PRO A 467      69.860 139.565  36.263  1.00 21.41           N  
ATOM   4565  CA  PRO A 467      70.569 140.619  36.994  1.00 21.73           C  
ATOM   4566  C   PRO A 467      70.155 142.012  36.536  1.00 20.95           C  
ATOM   4567  O   PRO A 467      69.921 142.239  35.340  1.00 20.12           O  
ATOM   4568  CB  PRO A 467      72.042 140.354  36.640  1.00 22.45           C  
ATOM   4569  CG  PRO A 467      72.103 138.897  36.372  1.00 22.44           C  
ATOM   4570  CD  PRO A 467      70.796 138.564  35.706  1.00 22.58           C  
ATOM   4571  N   GLU A 468      70.069 142.948  37.474  1.00 21.84           N  
ATOM   4572  CA  GLU A 468      69.760 144.325  37.112  1.00 22.35           C  
ATOM   4573  C   GLU A 468      70.801 144.942  36.187  1.00 21.50           C  
ATOM   4574  O   GLU A 468      72.007 144.792  36.407  1.00 20.90           O  
ATOM   4575  CB  GLU A 468      69.622 145.183  38.357  1.00 24.84           C  
ATOM   4576  CG  GLU A 468      69.141 146.586  38.048  1.00 27.57           C  
ATOM   4577  CD  GLU A 468      68.607 147.254  39.288  1.00 31.63           C  
ATOM   4578  OE1 GLU A 468      67.373 147.425  39.404  1.00 32.54           O  
ATOM   4579  OE2 GLU A 468      69.443 147.585  40.163  1.00 35.29           O1-
ATOM   4580  HN  GLU A 468      70.235 142.627  38.438  0.00 99.00           H  
ATOM   4581  N   SER A 469      70.332 145.643  35.154  1.00 19.71           N  
ATOM   4582  CA  SER A 469      71.201 146.408  34.271  1.00 20.29           C  
ATOM   4583  C   SER A 469      72.030 147.427  35.059  1.00 21.95           C  
ATOM   4584  O   SER A 469      71.493 148.150  35.897  1.00 22.15           O  
ATOM   4585  CB  SER A 469      70.373 147.161  33.239  1.00 19.11           C  
ATOM   4586  OG  SER A 469      71.172 148.057  32.498  1.00 18.36           O  
ATOM   4587  HN  SER A 469      69.296 145.594  35.037  0.00 99.00           H  
ATOM   4588  HG  SER A 469      72.127 147.761  32.530  0.00 99.00           H  
ATOM   4589  N   VAL A 470      73.331 147.466  34.790  1.00 23.04           N  
ATOM   4590  CA  VAL A 470      74.206 148.479  35.397  1.00 23.89           C  
ATOM   4591  C   VAL A 470      74.086 149.806  34.661  1.00 23.92           C  
ATOM   4592  O   VAL A 470      74.460 150.839  35.194  1.00 25.31           O  
ATOM   4593  CB  VAL A 470      75.705 148.037  35.465  1.00 25.46           C  
ATOM   4594  CG1 VAL A 470      75.847 146.698  36.169  1.00 26.40           C  
ATOM   4595  CG2 VAL A 470      76.359 147.994  34.083  1.00 26.62           C  
ATOM   4596  HN  VAL A 470      73.669 146.742  34.134  0.00 99.00           H  
ATOM   4597  N   ASP A 471      73.574 149.778  33.435  1.00 22.88           N  
ATOM   4598  CA  ASP A 471      73.414 150.977  32.610  1.00 23.09           C  
ATOM   4599  C   ASP A 471      72.091 151.698  32.843  1.00 22.86           C  
ATOM   4600  O   ASP A 471      72.007 152.910  32.647  1.00 22.60           O  
ATOM   4601  CB  ASP A 471      73.497 150.599  31.137  1.00 23.91           C  
ATOM   4602  CG  ASP A 471      74.754 149.824  30.827  1.00 26.31           C  
ATOM   4603  OD1 ASP A 471      75.844 150.407  31.006  1.00 27.70           O  
ATOM   4604  OD2 ASP A 471      74.658 148.634  30.464  1.00 26.47           O1-
ATOM   4605  HN  ASP A 471      73.295 148.825  33.106  0.00 99.00           H  
ATOM   4606  N   VAL A 472      71.057 150.944  33.212  1.00 21.45           N  
ATOM   4607  CA  VAL A 472      69.703 151.492  33.365  1.00 21.57           C  
ATOM   4608  C   VAL A 472      69.205 151.045  34.723  1.00 22.51           C  
ATOM   4609  O   VAL A 472      68.344 150.176  34.830  1.00 21.69           O  
ATOM   4610  CB  VAL A 472      68.758 151.045  32.231  1.00 20.94           C  
ATOM   4611  CG1 VAL A 472      67.419 151.771  32.318  1.00 20.37           C  
ATOM   4612  CG2 VAL A 472      69.392 151.319  30.879  1.00 21.17           C  
ATOM   4613  HN  VAL A 472      71.286 149.944  33.381  0.00 99.00           H  
ATOM   4614  N   PRO A 473      69.758 151.639  35.784  1.00 25.21           N  
ATOM   4615  CA  PRO A 473      69.327 151.235  37.113  1.00 26.18           C  
ATOM   4616  C   PRO A 473      67.879 151.674  37.387  1.00 23.11           C  
ATOM   4617  O   PRO A 473      67.420 152.652  36.820  1.00 23.51           O  
ATOM   4618  CB  PRO A 473      70.312 151.980  38.019  1.00 27.45           C  
ATOM   4619  CG  PRO A 473      70.562 153.248  37.283  1.00 28.28           C  
ATOM   4620  CD  PRO A 473      70.602 152.851  35.826  1.00 26.86           C  
ATOM   4621  N   ALA A 474      67.169 150.904  38.201  1.00 22.68           N  
ATOM   4622  CA  ALA A 474      65.767 151.159  38.507  1.00 21.02           C  
ATOM   4623  C   ALA A 474      65.595 151.860  39.856  1.00 19.91           C  
ATOM   4624  O   ALA A 474      65.882 151.269  40.907  1.00 19.12           O  
ATOM   4625  CB  ALA A 474      65.004 149.847  38.518  1.00 20.87           C  
ATOM   4626  HN  ALA A 474      67.701 150.098  38.604  0.00 99.00           H  
ATOM   4627  N   GLN A 475      65.096 153.094  39.833  1.00 18.99           N  
ATOM   4628  CA  GLN A 475      64.679 153.756  41.065  1.00 19.12           C  
ATOM   4629  C   GLN A 475      63.416 153.061  41.548  1.00 18.67           C  
ATOM   4630  O   GLN A 475      62.574 152.685  40.726  1.00 17.66           O  
ATOM   4631  CB  GLN A 475      64.416 155.242  40.856  1.00 20.95           C  
ATOM   4632  CG  GLN A 475      65.603 156.061  40.337  1.00 23.18           C  
ATOM   4633  CD  GLN A 475      66.766 156.161  41.306  1.00 26.67           C  
ATOM   4634  NE2 GLN A 475      66.459 156.241  42.593  0.00 99.00           N  
ATOM   4635  OE1 GLN A 475      67.935 156.189  40.898  0.00 99.00           O  
ATOM   4636  HN  GLN A 475      65.033 153.526  38.897  0.00 99.00           H  
ATOM   4637 1HE2 GLN A 475      67.185 156.297  43.303  0.00 99.00           H  
ATOM   4638 2HE2 GLN A 475      65.476 156.246  42.865  0.00 99.00           H  
ATOM   4639  N   PRO A 476      63.278 152.861  42.868  1.00 17.82           N  
ATOM   4640  CA  PRO A 476      62.080 152.214  43.371  1.00 18.70           C  
ATOM   4641  C   PRO A 476      60.862 153.106  43.200  1.00 18.61           C  
ATOM   4642  O   PRO A 476      60.979 154.336  43.078  1.00 18.52           O  
ATOM   4643  CB  PRO A 476      62.392 152.009  44.846  1.00 19.21           C  
ATOM   4644  CG  PRO A 476      63.335 153.118  45.180  1.00 19.40           C  
ATOM   4645  CD  PRO A 476      64.184 153.256  43.960  1.00 18.76           C  
ATOM   4646  N   ILE A 477      59.700 152.477  43.177  1.00 18.95           N  
ATOM   4647  CA  ILE A 477      58.444 153.203  43.161  1.00 19.42           C  
ATOM   4648  C   ILE A 477      58.100 153.487  44.605  1.00 19.87           C  
ATOM   4649  O   ILE A 477      58.037 152.566  45.418  1.00 21.12           O  
ATOM   4650  CB  ILE A 477      57.305 152.375  42.528  1.00 19.80           C  
ATOM   4651  CG1 ILE A 477      57.703 151.863  41.127  1.00 19.13           C  
ATOM   4652  CG2 ILE A 477      56.017 153.200  42.512  1.00 20.47           C  
ATOM   4653  CD1 ILE A 477      58.098 152.932  40.125  1.00 19.22           C  
ATOM   4654  HN  ILE A 477      59.764 151.439  43.171  0.00 99.00           H  
ATOM   4655  N   THR A 478      57.872 154.753  44.914  1.00 20.85           N  
ATOM   4656  CA  THR A 478      57.581 155.180  46.283  1.00 22.80           C  
ATOM   4657  C   THR A 478      56.279 155.939  46.302  1.00 23.21           C  
ATOM   4658  O   THR A 478      55.850 156.466  45.278  1.00 22.65           O  
ATOM   4659  CB  THR A 478      58.708 156.083  46.828  1.00 23.57           C  
ATOM   4660  CG2 THR A 478      60.039 155.332  46.794  1.00 25.28           C  
ATOM   4661  OG1 THR A 478      58.830 157.257  46.020  1.00 25.77           O  
ATOM   4662  HN  THR A 478      57.915 155.415  44.111  0.00 99.00           H  
ATOM   4663  HG1 THR A 478      57.929 157.685  45.887  0.00 99.00           H  
ATOM   4664  N   THR A 479      55.648 155.970  47.467  1.00 24.74           N  
ATOM   4665  CA  THR A 479      54.455 156.784  47.689  1.00 26.27           C  
ATOM   4666  C   THR A 479      54.689 157.670  48.907  1.00 27.82           C  
ATOM   4667  O   THR A 479      55.550 157.374  49.738  1.00 28.67           O  
ATOM   4668  CB  THR A 479      53.213 155.917  47.935  1.00 26.52           C  
ATOM   4669  CG2 THR A 479      52.928 155.029  46.730  1.00 26.75           C  
ATOM   4670  OG1 THR A 479      53.413 155.103  49.102  1.00 26.82           O  
ATOM   4671  HN  THR A 479      56.071 155.369  48.208  0.00 99.00           H  
ATOM   4672  HG1 THR A 479      52.608 154.522  49.262  0.00 99.00           H  
ATOM   4673  N   THR A 480      53.946 158.770  48.984  1.00 28.34           N  
ATOM   4674  CA  THR A 480      53.961 159.633  50.162  1.00 28.23           C  
ATOM   4675  C   THR A 480      52.870 159.178  51.114  1.00 28.55           C  
ATOM   4676  O   THR A 480      51.922 158.480  50.718  1.00 25.80           O  
ATOM   4677  CB  THR A 480      53.709 161.108  49.804  1.00 29.38           C  
ATOM   4678  CG2 THR A 480      54.678 161.592  48.745  1.00 28.87           C  
ATOM   4679  OG1 THR A 480      52.361 161.273  49.335  1.00 29.52           O  
ATOM   4680  HN  THR A 480      53.361 158.959  48.145  0.00 99.00           H  
ATOM   4681  HG1 THR A 480      52.269 160.907  48.404  0.00 99.00           H  
ATOM   4682  N   PHE A 481      53.002 159.597  52.370  1.00 26.91           N  
ATOM   4683  CA  PHE A 481      52.004 159.345  53.397  1.00 27.95           C  
ATOM   4684  C   PHE A 481      50.593 159.762  52.972  1.00 26.23           C  
ATOM   4685  O   PHE A 481      49.631 159.023  53.174  1.00 25.95           O  
ATOM   4686  CB  PHE A 481      52.378 160.103  54.679  1.00 29.86           C  
ATOM   4687  CG  PHE A 481      51.501 159.772  55.852  1.00 30.92           C  
ATOM   4688  CD1 PHE A 481      51.689 158.594  56.556  1.00 32.92           C  
ATOM   4689  CD2 PHE A 481      50.479 160.633  56.243  1.00 32.21           C  
ATOM   4690  CE1 PHE A 481      50.885 158.277  57.645  1.00 33.08           C  
ATOM   4691  CE2 PHE A 481      49.674 160.326  57.332  1.00 32.43           C  
ATOM   4692  CZ  PHE A 481      49.875 159.145  58.028  1.00 32.90           C  
ATOM   4693  HN  PHE A 481      53.888 160.125  52.553  0.00 99.00           H  
ATOM   4694  N   LEU A 482      50.492 160.952  52.394  1.00 26.67           N  
ATOM   4695  CA  LEU A 482      49.202 161.499  51.986  1.00 27.94           C  
ATOM   4696  C   LEU A 482      48.608 160.685  50.832  1.00 25.91           C  
ATOM   4697  O   LEU A 482      47.408 160.395  50.834  1.00 24.52           O  
ATOM   4698  CB  LEU A 482      49.327 162.974  51.593  1.00 30.80           C  
ATOM   4699  CG  LEU A 482      49.669 163.943  52.729  1.00 32.81           C  
ATOM   4700  CD1 LEU A 482      50.009 165.312  52.153  1.00 33.71           C  
ATOM   4701  CD2 LEU A 482      48.545 164.040  53.742  1.00 34.19           C  
ATOM   4702  HN  LEU A 482      51.393 161.452  52.261  0.00 99.00           H  
ATOM   4703  N   GLU A 483      49.457 160.303  49.876  1.00 24.26           N  
ATOM   4704  CA  GLU A 483      49.027 159.433  48.766  1.00 24.89           C  
ATOM   4705  C   GLU A 483      48.455 158.128  49.293  1.00 23.56           C  
ATOM   4706  O   GLU A 483      47.414 157.683  48.824  1.00 22.06           O  
ATOM   4707  CB  GLU A 483      50.170 159.165  47.791  1.00 25.59           C  
ATOM   4708  CG  GLU A 483      50.500 160.362  46.921  1.00 27.19           C  
ATOM   4709  CD  GLU A 483      51.750 160.180  46.069  1.00 29.23           C  
ATOM   4710  OE1 GLU A 483      52.601 159.306  46.366  1.00 28.43           O  
ATOM   4711  OE2 GLU A 483      51.881 160.927  45.081  1.00 30.63           O1-
ATOM   4712  HN  GLU A 483      50.421 160.660  49.976  0.00 99.00           H  
ATOM   4713  N   ARG A 484      49.126 157.535  50.281  1.00 22.88           N  
ATOM   4714  CA  ARG A 484      48.668 156.277  50.876  1.00 23.90           C  
ATOM   4715  C   ARG A 484      47.378 156.393  51.669  1.00 23.44           C  
ATOM   4716  O   ARG A 484      46.581 155.469  51.666  1.00 22.58           O  
ATOM   4717  CB  ARG A 484      49.756 155.657  51.774  1.00 25.85           C  
ATOM   4718  CG  ARG A 484      50.992 155.199  51.006  1.00 27.57           C  
ATOM   4719  CD  ARG A 484      51.888 154.281  51.825  1.00 29.94           C  
ATOM   4720  NE  ARG A 484      52.492 154.951  52.980  1.00 30.29           N  
ATOM   4721  CZ  ARG A 484      53.516 155.808  52.938  1.00 31.79           C  
ATOM   4722  NH1 ARG A 484      54.086 156.169  51.785  1.00 32.39           N1+
ATOM   4723  NH2 ARG A 484      53.970 156.337  54.074  1.00 33.45           N  
ATOM   4724  HN  ARG A 484      49.984 158.031  50.586  0.00 99.00           H  
ATOM   4725  HE  ARG A 484      52.098 154.746  53.894  0.00 99.00           H  
ATOM   4726 1HH1 ARG A 484      53.728 155.806  50.926  0.00 99.00           H  
ATOM   4727 2HH1 ARG A 484      54.860 156.796  51.786  0.00 99.00           H  
ATOM   4728 1HH2 ARG A 484      53.531 156.106  54.941  0.00 99.00           H  
ATOM   4729 2HH2 ARG A 484      54.747 156.965  54.056  0.00 99.00           H  
ATOM   4730  N   HIS A 485      47.168 157.514  52.360  1.00 24.24           N  
ATOM   4731  CA  HIS A 485      46.083 157.613  53.348  1.00 25.76           C  
ATOM   4732  C   HIS A 485      44.977 158.642  53.052  1.00 25.14           C  
ATOM   4733  O   HIS A 485      43.968 158.642  53.753  1.00 26.06           O  
ATOM   4734  CB  HIS A 485      46.682 157.874  54.736  1.00 27.65           C  
ATOM   4735  CG  HIS A 485      47.568 156.768  55.217  1.00 30.33           C  
ATOM   4736  CD2 HIS A 485      48.908 156.718  55.416  0.00 99.00           C  
ATOM   4737  ND1 HIS A 485      47.085 155.516  55.538  0.00 99.00           N  
ATOM   4738  CE1 HIS A 485      48.089 154.744  55.910  0.00 99.00           C  
ATOM   4739  NE2 HIS A 485      49.205 155.449  55.848  0.00 99.00           N  
ATOM   4740  HN  HIS A 485      47.818 158.290  52.147  0.00 99.00           H  
ATOM   4741  HD1 HIS A 485      46.125 155.241  55.492  0.00 99.00           H  
ATOM   4742  N   LEU A 486      45.125 159.497  52.036  1.00 25.20           N  
ATOM   4743  CA  LEU A 486      44.023 160.418  51.718  1.00 24.62           C  
ATOM   4744  C   LEU A 486      42.790 159.612  51.327  1.00 23.76           C  
ATOM   4745  O   LEU A 486      42.909 158.586  50.644  1.00 23.04           O  
ATOM   4746  CB  LEU A 486      44.383 161.401  50.608  1.00 26.08           C  
ATOM   4747  CG  LEU A 486      45.181 162.615  51.082  1.00 28.75           C  
ATOM   4748  CD1 LEU A 486      45.746 163.318  49.864  1.00 29.95           C  
ATOM   4749  CD2 LEU A 486      44.352 163.567  51.939  1.00 29.79           C  
ATOM   4750  HN  LEU A 486      46.007 159.457  51.536  0.00 99.00           H  
ATOM   4751  N   PRO A 487      41.605 160.045  51.779  1.00 22.59           N  
ATOM   4752  CA  PRO A 487      40.417 159.258  51.479  1.00 21.66           C  
ATOM   4753  C   PRO A 487      40.032 159.352  50.016  1.00 19.81           C  
ATOM   4754  O   PRO A 487      40.372 160.318  49.337  1.00 18.80           O  
ATOM   4755  CB  PRO A 487      39.337 159.915  52.349  1.00 22.04           C  
ATOM   4756  CG  PRO A 487      39.761 161.327  52.431  1.00 22.85           C  
ATOM   4757  CD  PRO A 487      41.266 161.275  52.519  1.00 23.34           C  
ATOM   4758  N   SER A 488      39.309 158.342  49.550  1.00 18.78           N  
ATOM   4759  CA  SER A 488      38.603 158.430  48.275  1.00 18.69           C  
ATOM   4760  C   SER A 488      37.458 159.423  48.443  1.00 18.94           C  
ATOM   4761  O   SER A 488      37.170 159.864  49.566  1.00 17.91           O  
ATOM   4762  CB  SER A 488      38.033 157.066  47.900  1.00 18.46           C  
ATOM   4763  OG  SER A 488      37.039 156.665  48.818  1.00 18.50           O  
ATOM   4764  HN  SER A 488      39.288 157.500  50.158  0.00 99.00           H  
ATOM   4765  HG  SER A 488      37.464 156.429  49.692  0.00 99.00           H  
ATOM   4766  N   VAL A 489      36.778 159.731  47.345  1.00 18.68           N  
ATOM   4767  CA  VAL A 489      35.611 160.594  47.409  1.00 19.26           C  
ATOM   4768  C   VAL A 489      34.519 159.935  48.268  1.00 19.83           C  
ATOM   4769  O   VAL A 489      33.976 160.597  49.147  1.00 21.01           O  
ATOM   4770  CB  VAL A 489      35.098 160.990  45.999  1.00 18.96           C  
ATOM   4771  CG1 VAL A 489      33.750 161.710  46.085  1.00 18.46           C  
ATOM   4772  CG2 VAL A 489      36.131 161.856  45.276  1.00 19.15           C  
ATOM   4773  HN  VAL A 489      37.142 159.316  46.472  0.00 99.00           H  
ATOM   4774  N   PRO A 490      34.199 158.645  48.036  1.00 21.01           N  
ATOM   4775  CA  PRO A 490      33.170 158.063  48.923  1.00 21.93           C  
ATOM   4776  C   PRO A 490      33.649 157.936  50.373  1.00 23.11           C  
ATOM   4777  O   PRO A 490      32.858 158.130  51.290  1.00 24.02           O  
ATOM   4778  CB  PRO A 490      32.846 156.699  48.294  1.00 22.78           C  
ATOM   4779  CG  PRO A 490      33.880 156.462  47.263  1.00 22.14           C  
ATOM   4780  CD  PRO A 490      34.488 157.779  46.882  1.00 21.38           C  
ATOM   4781  N   GLY A 491      34.936 157.660  50.566  1.00 23.85           N  
ATOM   4782  CA  GLY A 491      35.562 157.703  51.899  1.00 24.79           C  
ATOM   4783  C   GLY A 491      35.393 159.042  52.601  1.00 26.05           C  
ATOM   4784  O   GLY A 491      35.099 159.077  53.795  1.00 29.02           O  
ATOM   4785  HN  GLY A 491      35.463 157.413  49.703  0.00 99.00           H  
ATOM   4786  N   LEU A 492      35.570 160.138  51.866  1.00 25.38           N  
ATOM   4787  CA  LEU A 492      35.336 161.478  52.407  1.00 27.11           C  
ATOM   4788  C   LEU A 492      33.864 161.687  52.773  1.00 28.50           C  
ATOM   4789  O   LEU A 492      33.555 162.229  53.854  1.00 28.36           O  
ATOM   4790  CB  LEU A 492      35.780 162.561  51.426  1.00 27.66           C  
ATOM   4791  CG  LEU A 492      35.607 164.020  51.875  1.00 28.47           C  
ATOM   4792  CD1 LEU A 492      36.517 164.341  53.049  1.00 29.51           C  
ATOM   4793  CD2 LEU A 492      35.868 164.970  50.720  1.00 28.28           C  
ATOM   4794  HN  LEU A 492      35.883 159.963  50.891  0.00 99.00           H  
ATOM   4795  N   LEU A 493      32.972 161.269  51.876  1.00 27.28           N  
ATOM   4796  CA  LEU A 493      31.525 161.366  52.116  1.00 30.18           C  
ATOM   4797  C   LEU A 493      31.105 160.550  53.349  1.00 33.53           C  
ATOM   4798  O   LEU A 493      30.306 161.020  54.156  1.00 32.13           O  
ATOM   4799  CB  LEU A 493      30.734 160.927  50.883  1.00 28.84           C  
ATOM   4800  CG  LEU A 493      30.844 161.812  49.626  1.00 28.68           C  
ATOM   4801  CD1 LEU A 493      30.094 161.164  48.477  1.00 28.14           C  
ATOM   4802  CD2 LEU A 493      30.346 163.232  49.855  1.00 29.48           C  
ATOM   4803  HN  LEU A 493      33.378 160.875  51.006  0.00 99.00           H  
ATOM   4804  N   ARG A 494      31.656 159.344  53.493  1.00 37.80           N  
ATOM   4805  CA  ARG A 494      31.454 158.541  54.713  1.00 41.41           C  
ATOM   4806  C   ARG A 494      31.926 159.267  55.974  1.00 42.33           C  
ATOM   4807  O   ARG A 494      31.238 159.241  56.988  1.00 42.79           O  
ATOM   4808  CB  ARG A 494      32.122 157.159  54.612  1.00 45.34           C  
ATOM   4809  CG  ARG A 494      31.176 156.075  54.121  1.00 51.85           C  
ATOM   4810  CD  ARG A 494      31.831 154.701  54.048  1.00 56.68           C  
ATOM   4811  NE  ARG A 494      30.838 153.646  53.793  1.00 61.96           N  
ATOM   4812  CZ  ARG A 494      31.107 152.388  53.421  1.00 66.07           C  
ATOM   4813  NH1 ARG A 494      32.360 151.964  53.238  1.00 69.26           N1+
ATOM   4814  NH2 ARG A 494      30.102 151.535  53.224  1.00 66.21           N  
ATOM   4815  HN  ARG A 494      32.227 159.022  52.692  0.00 99.00           H  
ATOM   4816  HE  ARG A 494      29.861 153.893  53.909  0.00 99.00           H  
ATOM   4817 1HH1 ARG A 494      33.121 152.591  53.399  0.00 99.00           H  
ATOM   4818 2HH1 ARG A 494      32.531 151.027  52.943  0.00 99.00           H  
ATOM   4819 1HH2 ARG A 494      29.160 151.835  53.374  0.00 99.00           H  
ATOM   4820 2HH2 ARG A 494      30.291 150.600  52.929  0.00 99.00           H  
ATOM   4821  N   LEU A 495      33.087 159.917  55.904  1.00 42.30           N  
ATOM   4822  CA  LEU A 495      33.576 160.749  57.013  1.00 43.93           C  
ATOM   4823  C   LEU A 495      32.625 161.912  57.342  1.00 45.89           C  
ATOM   4824  O   LEU A 495      32.406 162.213  58.514  1.00 45.93           O  
ATOM   4825  CB  LEU A 495      35.001 161.273  56.748  1.00 45.66           C  
ATOM   4826  CG  LEU A 495      36.193 160.560  57.418  1.00 47.98           C  
ATOM   4827  CD1 LEU A 495      35.984 159.064  57.629  1.00 49.65           C  
ATOM   4828  CD2 LEU A 495      37.466 160.811  56.620  1.00 48.30           C  
ATOM   4829  HN  LEU A 495      33.608 159.789  55.017  0.00 99.00           H  
ATOM   4830  N   ILE A 496      32.057 162.536  56.311  1.00 45.61           N  
ATOM   4831  CA  ILE A 496      31.093 163.637  56.478  1.00 46.20           C  
ATOM   4832  C   ILE A 496      29.815 163.179  57.190  1.00 47.98           C  
ATOM   4833  O   ILE A 496      29.373 163.817  58.142  1.00 50.29           O  
ATOM   4834  CB  ILE A 496      30.774 164.312  55.119  1.00 44.77           C  
ATOM   4835  CG1 ILE A 496      32.020 165.057  54.611  1.00 44.14           C  
ATOM   4836  CG2 ILE A 496      29.609 165.290  55.239  1.00 44.62           C  
ATOM   4837  CD1 ILE A 496      32.035 165.280  53.115  1.00 43.38           C  
ATOM   4838  HN  ILE A 496      32.351 162.182  55.374  0.00 99.00           H  
ATOM   4839  N   GLY A 497      29.238 162.074  56.728  1.00 50.54           N  
ATOM   4840  CA  GLY A 497      28.051 161.490  57.353  1.00 54.99           C  
ATOM   4841  C   GLY A 497      28.233 161.070  58.804  1.00 59.10           C  
ATOM   4842  O   GLY A 497      27.307 161.197  59.605  1.00 62.04           O  
ATOM   4843  HN  GLY A 497      29.700 161.662  55.889  0.00 99.00           H  
ATOM   4844  N   LEU A 498      29.423 160.570  59.140  1.00 63.47           N  
ATOM   4845  CA  LEU A 498      29.729 160.107  60.506  1.00 65.90           C  
ATOM   4846  C   LEU A 498      29.975 161.259  61.481  1.00 69.63           C  
ATOM   4847  O   LEU A 498      29.571 161.176  62.646  1.00 72.82           O  
ATOM   4848  CB  LEU A 498      30.936 159.151  60.510  1.00 65.54           C  
ATOM   4849  CG  LEU A 498      30.687 157.648  60.298  1.00 65.64           C  
ATOM   4850  CD1 LEU A 498      29.572 157.335  59.303  1.00 66.00           C  
ATOM   4851  CD2 LEU A 498      31.982 156.967  59.880  1.00 65.63           C  
ATOM   4852  HN  LEU A 498      30.115 160.535  58.364  0.00 99.00           H  
ATOM   4853  N   THR A 499      30.656 162.310  61.017  1.00 70.00           N  
ATOM   4854  CA  THR A 499      30.877 163.523  61.816  1.00 72.59           C  
ATOM   4855  C   THR A 499      29.545 164.121  62.242  1.00 75.53           C  
ATOM   4856  O   THR A 499      29.277 164.285  63.436  1.00 77.51           O  
ATOM   4857  CB  THR A 499      31.667 164.592  61.024  1.00 72.97           C  
ATOM   4858  CG2 THR A 499      31.745 165.921  61.786  1.00 73.55           C  
ATOM   4859  OG1 THR A 499      32.996 164.122  60.777  1.00 73.49           O  
ATOM   4860  HN  THR A 499      31.014 162.197  60.046  0.00 99.00           H  
ATOM   4861  HG1 THR A 499      32.996 163.449  60.028  0.00 99.00           H  
ATOM   4862  N   THR A 500      28.714 164.424  61.250  1.00 77.18           N  
ATOM   4863  CA  THR A 500      27.420 165.051  61.472  1.00 78.66           C  
ATOM   4864  C   THR A 500      26.383 163.991  61.869  1.00 80.24           C  
ATOM   4865  O   THR A 500      25.502 163.637  61.081  1.00 80.17           O  
ATOM   4866  CB  THR A 500      26.975 165.815  60.210  1.00 79.00           C  
ATOM   4867  CG2 THR A 500      27.964 166.945  59.890  1.00 78.56           C  
ATOM   4868  OG1 THR A 500      26.909 164.912  59.100  1.00 77.71           O  
ATOM   4869  HN  THR A 500      29.071 164.171  60.299  0.00 99.00           H  
ATOM   4870  HG1 THR A 500      27.827 164.570  58.873  0.00 99.00           H  
ATOM   4871  N   ILE A 501      26.508 163.484  63.096  1.00 79.43           N  
ATOM   4872  CA  ILE A 501      25.644 162.410  63.596  1.00 77.50           C  
ATOM   4873  C   ILE A 501      25.711 162.369  65.126  1.00 76.38           C  
ATOM   4874  O   ILE A 501      26.730 162.731  65.719  1.00 76.17           O  
ATOM   4875  CB  ILE A 501      26.006 161.035  62.936  1.00 77.12           C  
ATOM   4876  CG1 ILE A 501      24.743 160.309  62.448  1.00 75.06           C  
ATOM   4877  CG2 ILE A 501      26.836 160.127  63.852  1.00 77.75           C  
ATOM   4878  CD1 ILE A 501      25.019 159.163  61.497  1.00 72.59           C  
ATOM   4879  OXT ILE A 501      24.865 162.013  65.944  0.00 99.00           O1-
ATOM   4880  HN  ILE A 501      27.268 163.914  63.666  0.00 99.00           H  
TER   
HETATM 4881  P   FAD A 601      57.188 138.727  19.789  1.00 11.91           P  
HETATM 4882  PA  FAD A 601      56.198 139.332  17.138  1.00 12.65           P  
HETATM 4883  O1P FAD A 601      58.465 138.109  19.255  1.00 12.61           O1-
HETATM 4884  O2P FAD A 601      56.474 138.111  20.957  1.00 11.51           O  
HETATM 4885  O3P FAD A 601      56.065 138.750  18.627  1.00 11.91           O  
HETATM 4886  C5' FAD A 601      56.532 141.195  20.344  1.00 12.47           C  
HETATM 4887  O5' FAD A 601      57.564 140.245  20.087  1.00 12.35           O  
HETATM 4888  C4' FAD A 601      57.160 142.541  20.636  1.00 12.75           C  
HETATM 4889  O4' FAD A 601      57.859 143.002  19.465  1.00 13.37           O  
HETATM 4890  C3' FAD A 601      56.042 143.504  21.055  1.00 12.49           C  
HETATM 4891  O3' FAD A 601      55.725 143.182  22.395  1.00 12.96           O  
HETATM 4892  C2' FAD A 601      56.395 144.985  20.980  1.00 12.29           C  
HETATM 4893  O2' FAD A 601      56.688 145.384  19.622  1.00 11.90           O  
HETATM 4894  C1' FAD A 601      55.211 145.770  21.590  1.00 12.14           C  
HETATM 4895  C1B FAD A 601      55.826 135.778  12.492  1.00 12.33           C  
HETATM 4896  N1  FAD A 601      57.063 147.098  23.063  1.00 12.33           N  
HETATM 4897  N1A FAD A 601      54.584 131.315  10.383  1.00 12.77           N  
HETATM 4898  O1A FAD A 601      57.115 140.514  17.122  1.00 12.58           O1-
HETATM 4899  C2  FAD A 601      58.054 147.729  23.782  1.00 13.38           C  
HETATM 4900  C2A FAD A 601      55.809 131.883  10.544  1.00 12.89           C  
HETATM 4901  C2B FAD A 601      55.618 137.272  12.328  1.00 12.20           C  
HETATM 4902  O2  FAD A 601      58.826 147.083  24.521  1.00 12.94           O  
HETATM 4903  O2A FAD A 601      54.776 139.524  16.686  1.00 12.15           O  
HETATM 4904  O2B FAD A 601      55.868 137.681  10.996  1.00 12.56           O  
HETATM 4905  C3B FAD A 601      56.592 137.880  13.335  1.00 12.21           C  
HETATM 4906  N3  FAD A 601      58.223 149.074  23.734  1.00 13.05           N  
HETATM 4907  N3A FAD A 601      55.952 133.092  11.131  1.00 12.80           N  
HETATM 4908  O3B FAD A 601      57.877 138.158  12.776  1.00 12.49           O  
HETATM 4909  C4  FAD A 601      57.407 149.821  22.960  1.00 13.14           C  
HETATM 4910  C4A FAD A 601      54.831 133.731  11.554  1.00 12.52           C  
HETATM 4911  C4B FAD A 601      56.737 136.792  14.377  1.00 12.19           C  
HETATM 4912  C4X FAD A 601      56.366 149.227  22.232  1.00 12.21           C  
HETATM 4913  O4  FAD A 601      57.631 151.037  22.886  1.00 12.82           O  
HETATM 4914  O4B FAD A 601      56.064 135.637  13.881  1.00 12.28           O  
HETATM 4915  C5A FAD A 601      53.564 133.169  11.402  1.00 12.21           C  
HETATM 4916  C5B FAD A 601      56.094 137.140  15.706  1.00 12.36           C  
HETATM 4917  C5X FAD A 601      54.769 149.338  20.508  1.00 12.14           C  
HETATM 4918  N5  FAD A 601      55.519 149.970  21.462  1.00 12.55           N  
HETATM 4919  O5B FAD A 601      56.880 138.164  16.285  1.00 12.51           O  
HETATM 4920  C6  FAD A 601      54.237 150.100  19.476  1.00 11.92           C  
HETATM 4921  C6A FAD A 601      53.455 131.917  10.787  1.00 12.79           C  
HETATM 4922  N6A FAD A 601      52.276 131.305  10.598  1.00 12.33           N  
HETATM 4923  C7  FAD A 601      53.739 149.501  18.328  1.00 11.61           C  
HETATM 4924  C7M FAD A 601      53.158 150.419  17.282  1.00 11.51           C  
HETATM 4925  N7A FAD A 601      52.668 134.042  11.912  1.00 12.75           N  
HETATM 4926  C8  FAD A 601      53.807 148.101  18.193  1.00 11.60           C  
HETATM 4927  C8A FAD A 601      53.381 135.107  12.375  1.00 12.50           C  
HETATM 4928  C8M FAD A 601      53.357 147.321  16.965  1.00 11.40           C  
HETATM 4929  C9  FAD A 601      54.369 147.346  19.226  1.00 11.46           C  
HETATM 4930  C9A FAD A 601      54.851 147.932  20.400  1.00 12.00           C  
HETATM 4931  N9A FAD A 601      54.690 134.906  12.141  1.00 12.25           N  
HETATM 4932  C10 FAD A 601      56.233 147.832  22.261  1.00 12.58           C  
HETATM 4933  N10 FAD A 601      55.305 147.232  21.487  1.00 11.99           N  
HETATM 4934  HN3 FAD A 601      58.956 149.510  24.275  1.00  0.00           H  
HETATM 4935  H04 FAD A 601      57.931 143.958  19.491  1.00 13.37           H  
HETATM 4936  H06 FAD A 601      55.846 143.958  22.949  1.00 12.96           H  
HETATM 4937  H08 FAD A 601      56.547 146.329  19.527  1.00 11.90           H  
HETATM 4938  H14 FAD A 601      55.690 138.621  10.911  1.00 12.56           H
[truncated: 1,838 more chars]
