# Supplementary material for: Network-Based Drug Optimization toward the Treatment of Parkinson’s Disease: NRF2, MAO-B, Oxidative Stress, and Chronic Neuroinflammation
Source: J Med Chem. 2025 Jan 17;68(3):3495–517. doi: 10.1021/acs.jmedchem.4c02659 (PMC11881042; doi:10.1021/acs.jmedchem.4c02659)
Supplement: Supplementary file 3 — jm4c02659_si_003.zip [file jm4c02659_si_003.zip › Figure_4_bmode_compound_11_30/Compound_11_2v5z.pdb]

ATOM      1  N   ASN A   3      65.746 120.635   6.205  1.00 30.70           N  
ATOM      2  CA  ASN A   3      64.730 119.605   6.560  1.00 30.38           C  
ATOM      3  C   ASN A   3      64.844 119.158   8.023  1.00 29.66           C  
ATOM      4  O   ASN A   3      63.956 119.443   8.822  1.00 29.56           O  
ATOM      5  CB  ASN A   3      64.815 118.403   5.604  1.00 30.96           C  
ATOM      6  CG  ASN A   3      63.502 117.633   5.499  1.00 32.23           C  
ATOM      7  ND2 ASN A   3      63.030 117.443   4.272  0.00 99.00           N  
ATOM      8  OD1 ASN A   3      62.930 117.200   6.504  0.00 99.00           O  
ATOM      9  HN1 ASN A   3      66.658 120.247   6.314  0.00 99.00           H  
ATOM     10  HN2 ASN A   3      65.611 120.916   5.259  0.00 99.00           H  
ATOM     11  HN3 ASN A   3      65.640 121.421   6.808  0.00 99.00           H  
ATOM     12 1HD2 ASN A   3      63.535 117.793   3.482  0.00 99.00           H  
ATOM     13 2HD2 ASN A   3      62.170 116.950   4.136  0.00 99.00           H  
ATOM     14  N   LYS A   4      65.944 118.490   8.375  1.00 28.51           N  
ATOM     15  CA  LYS A   4      66.093 117.872   9.699  1.00 27.49           C  
ATOM     16  C   LYS A   4      66.867 118.752  10.680  1.00 26.40           C  
ATOM     17  O   LYS A   4      67.962 119.225  10.369  1.00 26.38           O  
ATOM     18  CB  LYS A   4      66.788 116.507   9.583  1.00 27.88           C  
ATOM     19  CG  LYS A   4      66.263 115.594   8.477  1.00 29.20           C  
ATOM     20  CD  LYS A   4      65.223 114.608   8.985  1.00 31.60           C  
ATOM     21  CE  LYS A   4      64.907 113.559   7.924  1.00 32.61           C  
ATOM     22  NZ  LYS A   4      64.158 112.395   8.480  1.00 33.93           N1+
ATOM     23  HN  LYS A   4      66.678 118.445   7.641  0.00 99.00           H  
ATOM     24  HZ1 LYS A   4      63.698 112.670   9.323  0.00 99.00           H  
ATOM     25  HZ2 LYS A   4      63.481 112.090   7.813  0.00 99.00           H  
ATOM     26  HZ3 LYS A   4      64.798 111.653   8.674  0.00 99.00           H  
ATOM     27  N   CYS A   5      66.296 118.955  11.869  1.00 24.81           N  
ATOM     28  CA  CYS A   5      66.948 119.722  12.938  1.00 23.47           C  
ATOM     29  C   CYS A   5      66.452 119.303  14.326  1.00 22.16           C  
ATOM     30  O   CYS A   5      65.601 118.416  14.451  1.00 22.03           O  
ATOM     31  CB  CYS A   5      66.743 121.228  12.723  1.00 23.58           C  
ATOM     32  SG  CYS A   5      65.025 121.769  12.862  1.00 24.00           S  
ATOM     33  HN  CYS A   5      65.353 118.525  11.975  0.00 99.00           H  
ATOM     34  HG  CYS A   5      64.950 122.461  13.580  0.00 99.00           H  
ATOM     35  N   ASP A   6      66.987 119.936  15.367  1.00 20.70           N  
ATOM     36  CA  ASP A   6      66.564 119.649  16.734  1.00 19.34           C  
ATOM     37  C   ASP A   6      65.275 120.391  17.102  1.00 18.18           C  
ATOM     38  O   ASP A   6      64.331 119.784  17.610  1.00 17.84           O  
ATOM     39  CB  ASP A   6      67.677 119.986  17.732  1.00 19.52           C  
ATOM     40  CG  ASP A   6      68.905 119.099  17.566  1.00 20.24           C  
ATOM     41  OD1 ASP A   6      68.752 117.861  17.522  1.00 22.16           O  
ATOM     42  OD2 ASP A   6      70.026 119.642  17.489  1.00 20.09           O1-
ATOM     43  HN  ASP A   6      67.714 120.635  15.126  0.00 99.00           H  
ATOM     44  N   VAL A   7      65.248 121.700  16.849  1.00 16.97           N  
ATOM     45  CA  VAL A   7      64.088 122.533  17.185  1.00 15.70           C  
ATOM     46  C   VAL A   7      63.739 123.466  16.027  1.00 14.98           C  
ATOM     47  O   VAL A   7      64.619 124.130  15.474  1.00 14.76           O  
ATOM     48  CB  VAL A   7      64.323 123.390  18.467  1.00 15.78           C  
ATOM     49  CG1 VAL A   7      63.052 124.167  18.844  1.00 15.32           C  
ATOM     50  CG2 VAL A   7      64.784 122.526  19.646  1.00 15.70           C  
ATOM     51  HN  VAL A   7      66.106 122.075  16.400  0.00 99.00           H  
ATOM     52  N   VAL A   8      62.458 123.487  15.662  1.00 14.13           N  
ATOM     53  CA  VAL A   8      61.913 124.484  14.741  1.00 13.31           C  
ATOM     54  C   VAL A   8      61.274 125.590  15.580  1.00 12.95           C  
ATOM     55  O   VAL A   8      60.447 125.315  16.453  1.00 12.88           O  
ATOM     56  CB  VAL A   8      60.864 123.876  13.762  1.00 13.31           C  
ATOM     57  CG1 VAL A   8      60.037 124.966  13.086  1.00 13.56           C  
ATOM     58  CG2 VAL A   8      61.540 123.019  12.699  1.00 13.66           C  
ATOM     59  HN  VAL A   8      61.876 122.731  16.090  0.00 99.00           H  
ATOM     60  N   VAL A   9      61.680 126.832  15.325  1.00 12.24           N  
ATOM     61  CA  VAL A   9      61.049 127.989  15.958  1.00 11.73           C  
ATOM     62  C   VAL A   9      60.149 128.668  14.930  1.00 11.49           C  
ATOM     63  O   VAL A   9      60.621 129.094  13.873  1.00 11.42           O  
ATOM     64  CB  VAL A   9      62.093 128.995  16.499  1.00 11.66           C  
ATOM     65  CG1 VAL A   9      61.407 130.214  17.104  1.00 11.50           C  
ATOM     66  CG2 VAL A   9      62.999 128.334  17.546  1.00 11.53           C  
ATOM     67  HN  VAL A   9      62.466 126.906  14.652  0.00 99.00           H  
ATOM     68  N   VAL A  10      58.858 128.764  15.244  1.00 11.37           N  
ATOM     69  CA  VAL A  10      57.895 129.417  14.360  1.00 11.21           C  
ATOM     70  C   VAL A  10      57.782 130.888  14.747  1.00 11.27           C  
ATOM     71  O   VAL A  10      57.251 131.215  15.808  1.00 11.20           O  
ATOM     72  CB  VAL A  10      56.496 128.752  14.429  1.00 11.24           C  
ATOM     73  CG1 VAL A  10      55.518 129.447  13.476  1.00 11.40           C  
ATOM     74  CG2 VAL A  10      56.595 127.250  14.116  1.00 11.82           C  
ATOM     75  HN  VAL A  10      58.600 128.341  16.157  0.00 99.00           H  
ATOM     76  N   GLY A  11      58.304 131.762  13.885  1.00 11.14           N  
ATOM     77  CA  GLY A  11      58.279 133.201  14.127  1.00 11.01           C  
ATOM     78  C   GLY A  11      59.640 133.774  14.466  1.00 10.93           C  
ATOM     79  O   GLY A  11      60.304 133.309  15.398  1.00 11.21           O  
ATOM     80  HN  GLY A  11      58.725 131.333  13.035  0.00 99.00           H  
ATOM     81  N   GLY A  12      60.052 134.782  13.700  1.00 10.47           N  
ATOM     82  CA  GLY A  12      61.320 135.465  13.903  1.00 10.67           C  
ATOM     83  C   GLY A  12      61.207 136.877  14.444  1.00 10.43           C  
ATOM     84  O   GLY A  12      61.927 137.776  14.000  1.00 10.99           O  
ATOM     85  HN  GLY A  12      59.381 135.039  12.937  0.00 99.00           H  
ATOM     86  N   GLY A  13      60.299 137.075  15.400  1.00 10.23           N  
ATOM     87  CA  GLY A  13      60.283 138.305  16.191  1.00 10.29           C  
ATOM     88  C   GLY A  13      61.321 138.183  17.294  1.00 10.45           C  
ATOM     89  O   GLY A  13      62.075 137.203  17.341  1.00 10.31           O  
ATOM     90  HN  GLY A  13      59.624 136.302  15.529  0.00 99.00           H  
ATOM     91  N   ILE A  14      61.369 139.161  18.194  1.00 10.11           N  
ATOM     92  CA  ILE A  14      62.331 139.115  19.301  1.00 10.24           C  
ATOM     93  C   ILE A  14      62.231 137.822  20.115  1.00  9.77           C  
ATOM     94  O   ILE A  14      63.257 137.238  20.481  1.00  9.71           O  
ATOM     95  CB  ILE A  14      62.231 140.373  20.211  1.00 10.13           C  
ATOM     96  CG1 ILE A  14      62.749 141.602  19.451  1.00 10.55           C  
ATOM     97  CG2 ILE A  14      63.003 140.172  21.525  1.00 10.39           C  
ATOM     98  CD1 ILE A  14      62.440 142.935  20.142  1.00 10.88           C  
ATOM     99  HN  ILE A  14      60.695 139.927  18.053  0.00 99.00           H  
ATOM    100  N   SER A  15      61.012 137.357  20.376  1.00  9.65           N  
ATOM    101  CA  SER A  15      60.837 136.155  21.197  1.00  9.32           C  
ATOM    102  C   SER A  15      61.404 134.896  20.524  1.00  9.66           C  
ATOM    103  O   SER A  15      62.152 134.130  21.153  1.00  9.52           O  
ATOM    104  CB  SER A  15      59.364 135.954  21.574  1.00  9.38           C  
ATOM    105  OG  SER A  15      59.247 135.064  22.666  1.00 10.04           O  
ATOM    106  HN  SER A  15      60.235 137.893  19.969  0.00 99.00           H  
ATOM    107  HG  SER A  15      59.688 135.460  23.470  0.00 99.00           H  
ATOM    108  N   GLY A  16      61.059 134.688  19.254  1.00  9.73           N  
ATOM    109  CA  GLY A  16      61.575 133.544  18.489  1.00 10.33           C  
ATOM    110  C   GLY A  16      63.086 133.611  18.320  1.00 10.78           C  
ATOM    111  O   GLY A  16      63.792 132.598  18.456  1.00 10.87           O  
ATOM    112  HN  GLY A  16      60.406 135.389  18.857  0.00 99.00           H  
ATOM    113  N   MET A  17      63.589 134.811  18.043  1.00 11.01           N  
ATOM    114  CA  MET A  17      65.031 135.013  17.868  1.00 11.29           C  
ATOM    115  C   MET A  17      65.811 134.792  19.170  1.00 11.36           C  
ATOM    116  O   MET A  17      66.887 134.189  19.147  1.00 11.47           O  
ATOM    117  CB  MET A  17      65.326 136.384  17.254  1.00 11.45           C  
ATOM    118  CG  MET A  17      64.750 136.574  15.846  1.00 12.24           C  
ATOM    119  SD  MET A  17      65.310 135.339  14.636  1.00 16.58           S  
ATOM    120  CE  MET A  17      66.877 136.040  14.202  1.00 18.43           C  
ATOM    121  HN  MET A  17      62.892 135.572  17.963  0.00 99.00           H  
ATOM    122  N   ALA A  18      65.269 135.262  20.296  1.00 11.12           N  
ATOM    123  CA  ALA A  18      65.886 135.012  21.609  1.00 11.30           C  
ATOM    124  C   ALA A  18      65.913 133.518  21.949  1.00 11.47           C  
ATOM    125  O   ALA A  18      66.916 133.016  22.470  1.00 11.74           O  
ATOM    126  CB  ALA A  18      65.186 135.817  22.715  1.00 11.24           C  
ATOM    127  HN  ALA A  18      64.399 135.805  20.171  0.00 99.00           H  
ATOM    128  N   ALA A  19      64.827 132.811  21.631  1.00 11.44           N  
ATOM    129  CA  ALA A  19      64.741 131.368  21.853  1.00 11.78           C  
ATOM    130  C   ALA A  19      65.776 130.635  21.001  1.00 12.07           C  
ATOM    131  O   ALA A  19      66.525 129.790  21.506  1.00 12.38           O  
ATOM    132  CB  ALA A  19      63.338 130.861  21.538  1.00 11.62           C  
ATOM    133  HN  ALA A  19      64.054 133.372  21.214  0.00 99.00           H  
ATOM    134  N   ALA A  20      65.824 130.979  19.716  1.00 12.28           N  
ATOM    135  CA  ALA A  20      66.749 130.348  18.779  1.00 12.81           C  
ATOM    136  C   ALA A  20      68.207 130.571  19.186  1.00 13.38           C  
ATOM    137  O   ALA A  20      69.017 129.643  19.142  1.00 13.86           O  
ATOM    138  CB  ALA A  20      66.503 130.849  17.367  1.00 12.96           C  
ATOM    139  HN  ALA A  20      65.154 131.727  19.442  0.00 99.00           H  
ATOM    140  N   LYS A  21      68.535 131.795  19.595  1.00 13.62           N  
ATOM    141  CA  LYS A  21      69.895 132.117  20.018  1.00 13.74           C  
ATOM    142  C   LYS A  21      70.329 131.266  21.217  1.00 13.71           C  
ATOM    143  O   LYS A  21      71.438 130.720  21.221  1.00 13.84           O  
ATOM    144  CB  LYS A  21      70.040 133.609  20.335  1.00 13.79           C  
ATOM    145  CG  LYS A  21      71.471 134.012  20.671  1.00 14.59           C  
ATOM    146  CD  LYS A  21      71.576 135.476  21.048  1.00 14.32           C  
ATOM    147  CE  LYS A  21      73.005 135.821  21.491  1.00 14.80           C  
ATOM    148  NZ  LYS A  21      73.420 135.064  22.713  1.00 14.59           N1+
ATOM    149  HN  LYS A  21      67.759 132.481  19.587  0.00 99.00           H  
ATOM    150  HZ1 LYS A  21      73.456 134.090  22.499  0.00 99.00           H  
ATOM    151  HZ2 LYS A  21      74.321 135.379  23.004  0.00 99.00           H  
ATOM    152  HZ3 LYS A  21      72.756 135.226  23.440  0.00 99.00           H  
ATOM    153  N   LEU A  22      69.457 131.154  22.221  1.00 13.88           N  
ATOM    154  CA  LEU A  22      69.757 130.370  23.422  1.00 14.29           C  
ATOM    155  C   LEU A  22      70.014 128.907  23.064  1.00 14.70           C  
ATOM    156  O   LEU A  22      70.986 128.307  23.537  1.00 14.65           O  
ATOM    157  CB  LEU A  22      68.624 130.491  24.457  1.00 14.39           C  
ATOM    158  CG  LEU A  22      68.875 129.950  25.873  1.00 14.68           C  
ATOM    159  CD1 LEU A  22      68.038 130.703  26.897  1.00 15.22           C  
ATOM    160  CD2 LEU A  22      68.612 128.450  25.983  1.00 15.73           C  
ATOM    161  HN  LEU A  22      68.562 131.662  22.079  0.00 99.00           H  
ATOM    162  N   LEU A  23      69.144 128.344  22.231  1.00 14.90           N  
ATOM    163  CA  LEU A  23      69.276 126.949  21.806  1.00 15.45           C  
ATOM    164  C   LEU A  23      70.546 126.730  20.976  1.00 15.76           C  
ATOM    165  O   LEU A  23      71.271 125.752  21.184  1.00 16.22           O  
ATOM    166  CB  LEU A  23      68.026 126.492  21.045  1.00 15.48           C  
ATOM    167  CG  LEU A  23      66.707 126.467  21.834  1.00 15.19           C  
ATOM    168  CD1 LEU A  23      65.520 126.281  20.895  1.00 16.07           C  
ATOM    169  CD2 LEU A  23      66.707 125.408  22.941  1.00 16.16           C  
ATOM    170  HN  LEU A  23      68.377 128.967  21.912  0.00 99.00           H  
ATOM    171  N   HIS A  24      70.815 127.652  20.055  1.00 16.04           N  
ATOM    172  CA  HIS A  24      72.022 127.623  19.227  1.00 16.56           C  
ATOM    173  C   HIS A  24      73.291 127.677  20.089  1.00 16.89           C  
ATOM    174  O   HIS A  24      74.217 126.875  19.899  1.00 17.01           O  
ATOM    175  CB  HIS A  24      71.982 128.774  18.216  1.00 16.73           C  
ATOM    176  CG  HIS A  24      73.244 128.948  17.432  1.00 17.26           C  
ATOM    177  CD2 HIS A  24      73.699 128.312  16.328  0.00 99.00           C  
ATOM    178  ND1 HIS A  24      74.221 129.857  17.783  0.00 99.00           N  
ATOM    179  CE1 HIS A  24      75.218 129.780  16.920  0.00 99.00           C  
ATOM    180  NE2 HIS A  24      74.926 128.851  16.026  0.00 99.00           N  
ATOM    181  HN  HIS A  24      70.090 128.401  19.971  0.00 99.00           H  
ATOM    182  HD1 HIS A  24      74.178 130.475  18.567  0.00 99.00           H  
ATOM    183  N   ASP A  25      73.314 128.601  21.049  1.00 17.16           N  
ATOM    184  CA  ASP A  25      74.439 128.752  21.981  1.00 17.60           C  
ATOM    185  C   ASP A  25      74.659 127.511  22.842  1.00 18.05           C  
ATOM    186  O   ASP A  25      75.778 127.258  23.303  1.00 18.25           O  
ATOM    187  CB  ASP A  25      74.228 129.967  22.893  1.00 17.32           C  
ATOM    188  CG  ASP A  25      74.390 131.291  22.164  1.00 17.52           C  
ATOM    189  OD1 ASP A  25      74.888 131.306  21.014  1.00 17.09           O  
ATOM    190  OD2 ASP A  25      74.015 132.327  22.754  1.00 17.44           O1-
ATOM    191  HN  ASP A  25      72.466 129.209  21.084  0.00 99.00           H  
ATOM    192  N   SER A  26      73.593 126.740  23.049  1.00 18.61           N  
ATOM    193  CA  SER A  26      73.660 125.510  23.839  1.00 19.47           C  
ATOM    194  C   SER A  26      74.128 124.310  23.009  1.00 19.67           C  
ATOM    195  O   SER A  26      74.360 123.227  23.555  1.00 20.18           O  
ATOM    196  CB  SER A  26      72.304 125.218  24.491  1.00 19.56           C  
ATOM    197  OG  SER A  26      71.977 126.218  25.445  1.00 21.29           O  
ATOM    198  HN  SER A  26      72.716 127.084  22.604  0.00 99.00           H  
ATOM    199  HG  SER A  26      71.608 127.018  24.973  0.00 99.00           H  
ATOM    200  N   GLY A  27      74.255 124.503  21.697  1.00 19.74           N  
ATOM    201  CA  GLY A  27      74.802 123.475  20.809  1.00 19.90           C  
ATOM    202  C   GLY A  27      73.781 122.676  20.016  1.00 19.97           C  
ATOM    203  O   GLY A  27      74.126 121.667  19.392  1.00 20.32           O  
ATOM    204  HN  GLY A  27      73.937 125.434  21.362  0.00 99.00           H  
ATOM    205  N   LEU A  28      72.527 123.119  20.036  1.00 19.78           N  
ATOM    206  CA  LEU A  28      71.472 122.461  19.274  1.00 19.70           C  
ATOM    207  C   LEU A  28      71.360 123.051  17.877  1.00 19.44           C  
ATOM    208  O   LEU A  28      71.724 124.205  17.653  1.00 19.51           O  
ATOM    209  CB  LEU A  28      70.127 122.572  19.997  1.00 19.89           C  
ATOM    210  CG  LEU A  28      69.983 121.950  21.388  1.00 20.21           C  
ATOM    211  CD1 LEU A  28      68.597 122.252  21.916  1.00 21.37           C  
ATOM    212  CD2 LEU A  28      70.242 120.448  21.383  1.00 21.26           C  
ATOM    213  HN  LEU A  28      72.370 123.957  20.629  0.00 99.00           H  
ATOM    214  N   ASN A  29      70.866 122.242  16.943  1.00 19.09           N  
ATOM    215  CA  ASN A  29      70.597 122.692  15.585  1.00 18.92           C  
ATOM    216  C   ASN A  29      69.193 123.264  15.507  1.00 18.35           C  
ATOM    217  O   ASN A  29      68.213 122.544  15.696  1.00 18.12           O  
ATOM    218  CB  ASN A  29      70.748 121.536  14.592  1.00 19.38           C  
ATOM    219  CG  ASN A  29      72.187 121.092  14.436  1.00 20.74           C  
ATOM    220  ND2 ASN A  29      72.404 119.780  14.463  0.00 99.00           N  
ATOM    221  OD1 ASN A  29      73.092 121.912  14.282  0.00 99.00           O  
ATOM    222  HN  ASN A  29      70.691 121.265  17.268  0.00 99.00           H  
ATOM    223 1HD2 ASN A  29      71.636 119.148  14.576  0.00 99.00           H  
ATOM    224 2HD2 ASN A  29      73.333 119.424  14.371  0.00 99.00           H  
ATOM    225  N   VAL A  30      69.111 124.565  15.245  1.00 17.74           N  
ATOM    226  CA  VAL A  30      67.823 125.256  15.183  1.00 17.20           C  
ATOM    227  C   VAL A  30      67.529 125.816  13.796  1.00 16.72           C  
ATOM    228  O   VAL A  30      68.448 126.151  13.035  1.00 16.90           O  
ATOM    229  CB  VAL A  30      67.705 126.386  16.249  1.00 17.16           C  
ATOM    230  CG1 VAL A  30      67.988 125.839  17.625  1.00 17.50           C  
ATOM    231  CG2 VAL A  30      68.640 127.562  15.942  1.00 17.52           C  
ATOM    232  HN  VAL A  30      70.021 125.040  15.092  0.00 99.00           H  
ATOM    233  N   VAL A  31      66.243 125.910  13.477  1.00 16.10           N  
ATOM    234  CA  VAL A  31      65.777 126.597  12.282  1.00 15.63           C  
ATOM    235  C   VAL A  31      64.675 127.562  12.718  1.00 15.12           C  
ATOM    236  O   VAL A  31      63.854 127.221  13.572  1.00 15.20           O  
ATOM    237  CB  VAL A  31      65.260 125.593  11.212  1.00 15.91           C  
ATOM    238  CG1 VAL A  31      64.544 126.299  10.078  1.00 16.43           C  
ATOM    239  CG2 VAL A  31      66.421 124.759  10.657  1.00 15.87           C  
ATOM    240  HN  VAL A  31      65.596 125.449  14.159  0.00 99.00           H  
ATOM    241  N   VAL A  32      64.686 128.767  12.155  1.00 14.40           N  
ATOM    242  CA  VAL A  32      63.622 129.746  12.389  1.00 13.66           C  
ATOM    243  C   VAL A  32      62.811 129.906  11.109  1.00 13.31           C  
ATOM    244  O   VAL A  32      63.362 130.236  10.054  1.00 13.22           O  
ATOM    245  CB  VAL A  32      64.176 131.123  12.842  1.00 13.59           C  
ATOM    246  CG1 VAL A  32      63.043 132.143  13.008  1.00 13.39           C  
ATOM    247  CG2 VAL A  32      64.932 130.981  14.147  1.00 13.65           C  
ATOM    248  HN  VAL A  32      65.504 128.953  11.541  0.00 99.00           H  
ATOM    249  N   LEU A  33      61.509 129.653  11.201  1.00 12.60           N  
ATOM    250  CA  LEU A  33      60.619 129.820  10.058  1.00 12.26           C  
ATOM    251  C   LEU A  33      59.814 131.100  10.234  1.00 12.20           C  
ATOM    252  O   LEU A  33      59.002 131.207  11.152  1.00 12.23           O  
ATOM    253  CB  LEU A  33      59.702 128.600   9.892  1.00 12.31           C  
ATOM    254  CG  LEU A  33      60.385 127.235   9.737  1.00 12.40           C  
ATOM    255  CD1 LEU A  33      59.341 126.127   9.657  1.00 12.67           C  
ATOM    256  CD2 LEU A  33      61.302 127.219   8.510  1.00 13.20           C  
ATOM    257  HN  LEU A  33      61.190 129.334  12.135  0.00 99.00           H  
ATOM    258  N   GLU A  34      60.073 132.071   9.361  1.00 12.20           N  
ATOM    259  CA  GLU A  34      59.468 133.400   9.462  1.00 12.11           C  
ATOM    260  C   GLU A  34      58.594 133.695   8.250  1.00 12.18           C  
ATOM    261  O   GLU A  34      59.056 133.590   7.109  1.00 12.27           O  
ATOM    262  CB  GLU A  34      60.572 134.459   9.595  1.00 12.04           C  
ATOM    263  CG  GLU A  34      60.120 135.900   9.356  1.00 12.33           C  
ATOM    264  CD  GLU A  34      59.006 136.345  10.291  1.00 12.07           C  
ATOM    265  OE1 GLU A  34      59.070 136.020  11.497  1.00 11.32           O  
ATOM    266  OE2 GLU A  34      58.081 137.033   9.817  1.00 12.83           O1-
ATOM    267  HN  GLU A  34      60.738 131.805   8.604  0.00 99.00           H  
ATOM    268  N   ALA A  35      57.344 134.091   8.506  1.00 11.99           N  
ATOM    269  CA  ALA A  35      56.365 134.336   7.442  1.00 11.84           C  
ATOM    270  C   ALA A  35      56.743 135.480   6.506  1.00 11.81           C  
ATOM    271  O   ALA A  35      56.503 135.398   5.306  1.00 11.63           O  
ATOM    272  CB  ALA A  35      54.970 134.582   8.035  1.00 11.86           C  
ATOM    273  HN  ALA A  35      57.128 134.211   9.517  0.00 99.00           H  
ATOM    274  N   ARG A  36      57.315 136.547   7.064  1.00 11.81           N  
ATOM    275  CA  ARG A  36      57.593 137.767   6.299  1.00 12.50           C  
ATOM    276  C   ARG A  36      58.947 137.716   5.593  1.00 12.86           C  
ATOM    277  O   ARG A  36      59.756 136.813   5.840  1.00 13.15           O  
ATOM    278  CB  ARG A  36      57.552 138.994   7.210  1.00 12.16           C  
ATOM    279  CG  ARG A  36      56.175 139.400   7.726  1.00 12.14           C  
ATOM    280  CD  ARG A  36      56.381 140.545   8.688  1.00 11.85           C  
ATOM    281  NE  ARG A  36      55.174 141.285   9.057  1.00 11.98           N  
ATOM    282  CZ  ARG A  36      54.609 141.245  10.263  1.00 11.52           C  
ATOM    283  NH1 ARG A  36      55.106 140.457  11.219  1.00 10.75           N1+
ATOM    284  NH2 ARG A  36      53.543 141.993  10.517  1.00 10.94           N  
ATOM    285  HN  ARG A  36      57.542 136.443   8.072  0.00 99.00           H  
ATOM    286  HE  ARG A  36      54.743 141.862   8.355  0.00 99.00           H  
ATOM    287 1HH1 ARG A  36      55.916 139.905  11.049  0.00 99.00           H  
ATOM    288 2HH1 ARG A  36      54.657 140.424  12.115  0.00 99.00           H  
ATOM    289 1HH2 ARG A  36      53.180 142.599   9.806  0.00 99.00           H  
ATOM    290 2HH2 ARG A  36      53.103 141.955  11.413  0.00 99.00           H  
ATOM    291  N   ASP A  37      59.191 138.700   4.729  1.00 13.54           N  
ATOM    292  CA  ASP A  37      60.494 138.868   4.078  1.00 14.32           C  
ATOM    293  C   ASP A  37      61.520 139.578   4.977  1.00 14.21           C  
ATOM    294  O   ASP A  37      62.576 140.023   4.511  1.00 14.17           O  
ATOM    295  CB  ASP A  37      60.335 139.600   2.733  1.00 14.68           C  
ATOM    296  CG  ASP A  37      59.833 141.036   2.880  1.00 16.66           C  
ATOM    297  OD1 ASP A  37      59.652 141.516   4.020  1.00 17.76           O  
ATOM    298  OD2 ASP A  37      59.626 141.700   1.837  1.00 19.46           O1-
ATOM    299  HN  ASP A  37      58.384 139.336   4.556  0.00 99.00           H  
ATOM    300  N   ARG A  38      61.209 139.670   6.268  1.00 13.87           N  
ATOM    301  CA  ARG A  38      62.060 140.341   7.244  1.00 13.72           C  
ATOM    302  C   ARG A  38      61.872 139.696   8.616  1.00 13.28           C  
ATOM    303  O   ARG A  38      60.848 139.062   8.871  1.00 13.27           O  
ATOM    304  CB  ARG A  38      61.711 141.837   7.324  1.00 13.76           C  
ATOM    305  CG  ARG A  38      60.293 142.136   7.826  1.00 14.25           C  
ATOM    306  CD  ARG A  38      60.067 143.614   8.092  1.00 13.88           C  
ATOM    307  NE  ARG A  38      58.752 143.843   8.693  1.00 13.33           N  
ATOM    308  CZ  ARG A  38      58.519 143.878  10.002  1.00 13.70           C  
ATOM    309  NH1 ARG A  38      59.522 143.717  10.859  1.00 13.97           N1+
ATOM    310  NH2 ARG A  38      57.286 144.088  10.452  1.00 12.39           N  
ATOM    311  HN  ARG A  38      60.299 139.217   6.522  0.00 99.00           H  
ATOM    312  HE  ARG A  38      57.971 143.983   8.072  0.00 99.00           H  
ATOM    313 1HH1 ARG A  38      60.457 143.590  10.543  0.00 99.00           H  
ATOM    314 2HH1 ARG A  38      59.332 143.725  11.850  0.00 99.00           H  
ATOM    315 1HH2 ARG A  38      56.540 144.239   9.799  0.00 99.00           H  
ATOM    316 2HH2 ARG A  38      57.103 144.097  11.432  0.00 99.00           H  
ATOM    317  N   VAL A  39      62.863 139.866   9.492  1.00 13.28           N  
ATOM    318  CA  VAL A  39      62.701 139.521  10.908  1.00 12.92           C  
ATOM    319  C   VAL A  39      62.265 140.757  11.707  1.00 12.69           C  
ATOM    320  O   VAL A  39      62.308 141.883  11.195  1.00 13.18           O  
ATOM    321  CB  VAL A  39      63.990 138.925  11.542  1.00 13.03           C  
ATOM    322  CG1 VAL A  39      64.330 137.566  10.921  1.00 13.33           C  
ATOM    323  CG2 VAL A  39      65.169 139.896  11.432  1.00 13.32           C  
ATOM    324  HN  VAL A  39      63.738 140.253   9.094  0.00 99.00           H  
ATOM    325  N   GLY A  40      61.855 140.545  12.956  1.00 12.12           N  
ATOM    326  CA  GLY A  40      61.502 141.657  13.846  1.00 11.34           C  
ATOM    327  C   GLY A  40      60.047 141.720  14.287  1.00 10.77           C  
ATOM    328  O   GLY A  40      59.758 142.188  15.392  1.00 10.60           O  
ATOM    329  HN  GLY A  40      61.808 139.551  13.240  0.00 99.00           H  
ATOM    330  N   GLY A  41      59.144 141.263  13.419  1.00 10.36           N  
ATOM    331  CA  GLY A  41      57.710 141.190  13.719  1.00 10.03           C  
ATOM    332  C   GLY A  41      57.080 142.523  14.069  1.00  9.74           C  
ATOM    333  O   GLY A  41      56.991 143.423  13.225  1.00  9.79           O  
ATOM    334  HN  GLY A  41      59.546 140.959  12.502  0.00 99.00           H  
ATOM    335  N   ARG A  42      56.659 142.648  15.326  1.00  9.44           N  
ATOM    336  CA  ARG A  42      56.037 143.881  15.828  1.00  9.54           C  
ATOM    337  C   ARG A  42      57.066 144.995  16.102  1.00  9.83           C  
ATOM    338  O   ARG A  42      56.700 146.113  16.485  1.00  9.79           O  
ATOM    339  CB  ARG A  42      55.153 143.589  17.051  1.00  9.56           C  
ATOM    340  CG  ARG A  42      53.820 142.924  16.690  1.00  9.39           C  
ATOM    341  CD  ARG A  42      53.025 142.537  17.948  1.00 10.21           C  
ATOM    342  NE  ARG A  42      53.346 141.182  18.401  1.00 10.21           N  
ATOM    343  CZ  ARG A  42      52.932 140.644  19.549  1.00 10.19           C  
ATOM    344  NH1 ARG A  42      52.187 141.344  20.402  1.00  9.36           N1+
ATOM    345  NH2 ARG A  42      53.256 139.390  19.843  1.00  9.86           N  
ATOM    346  HN  ARG A  42      56.805 141.805  15.919  0.00 99.00           H  
ATOM    347  HE  ARG A  42      53.924 140.611  17.799  0.00 99.00           H  
ATOM    348 1HH1 ARG A  42      51.912 142.277  20.183  0.00 99.00           H  
ATOM    349 2HH1 ARG A  42      51.901 140.929  21.268  0.00 99.00           H  
ATOM    350 1HH2 ARG A  42      53.793 138.849  19.192  0.00 99.00           H  
ATOM    351 2HH2 ARG A  42      52.965 138.985  20.708  0.00 99.00           H  
ATOM    352  N   THR A  43      58.349 144.684  15.910  1.00 10.11           N  
ATOM    353  CA  THR A  43      59.377 145.726  15.781  1.00 10.53           C  
ATOM    354  C   THR A  43      59.775 145.850  14.316  1.00 10.97           C  
ATOM    355  O   THR A  43      59.899 144.844  13.610  1.00 10.90           O  
ATOM    356  CB  THR A  43      60.650 145.457  16.636  1.00 10.75           C  
ATOM    357  CG2 THR A  43      60.302 145.281  18.110  1.00 10.43           C  
ATOM    358  OG1 THR A  43      61.335 144.290  16.157  1.00 11.04           O  
ATOM    359  HN  THR A  43      58.554 143.673  15.861  0.00 99.00           H  
ATOM    360  HG1 THR A  43      60.674 143.566  15.931  0.00 99.00           H  
ATOM    361  N   TYR A  44      59.969 147.090  13.869  1.00 11.12           N  
ATOM    362  CA  TYR A  44      60.332 147.380  12.490  1.00 11.62           C  
ATOM    363  C   TYR A  44      61.000 148.740  12.447  1.00 11.27           C  
ATOM    364  O   TYR A  44      60.373 149.757  12.759  1.00 10.91           O  
ATOM    365  CB  TYR A  44      59.088 147.380  11.595  1.00 12.36           C  
ATOM    366  CG  TYR A  44      59.349 147.766  10.154  1.00 13.87           C  
ATOM    367  CD1 TYR A  44      60.269 147.063   9.374  1.00 14.67           C  
ATOM    368  CD2 TYR A  44      58.662 148.827   9.565  1.00 15.95           C  
ATOM    369  CE1 TYR A  44      60.510 147.413   8.046  1.00 15.43           C  
ATOM    370  CE2 TYR A  44      58.894 149.183   8.240  1.00 16.17           C  
ATOM    371  CZ  TYR A  44      59.815 148.470   7.489  1.00 15.79           C  
ATOM    372  OH  TYR A  44      60.041 148.823   6.178  1.00 17.56           O  
ATOM    373  HN  TYR A  44      59.837 147.832  14.593  0.00 99.00           H  
ATOM    374  HH  TYR A  44      60.749 149.525   6.145  0.00 99.00           H  
ATOM    375  N   THR A  45      62.277 148.745  12.079  1.00 10.80           N  
ATOM    376  CA  THR A  45      63.039 149.978  11.943  1.00 11.15           C  
ATOM    377  C   THR A  45      63.188 150.311  10.463  1.00 11.53           C  
ATOM    378  O   THR A  45      63.852 149.590   9.715  1.00 11.51           O  
ATOM    379  CB  THR A  45      64.438 149.879  12.606  1.00 11.25           C  
ATOM    380  CG2 THR A  45      65.191 151.208  12.492  1.00 10.61           C  
ATOM    381  OG1 THR A  45      64.306 149.519  13.987  1.00 11.10           O  
ATOM    382  HN  THR A  45      62.679 147.801  11.899  0.00 99.00           H  
ATOM    383  HG1 THR A  45      63.739 150.194  14.471  0.00 99.00           H  
ATOM    384  N   LEU A  46      62.542 151.391  10.043  1.00 11.93           N  
ATOM    385  CA  LEU A  46      62.664 151.884   8.677  1.00 12.76           C  
ATOM    386  C   LEU A  46      63.910 152.760   8.534  1.00 12.97           C  
ATOM    387  O   LEU A  46      64.186 153.594   9.395  1.00 13.01           O  
ATOM    388  CB  LEU A  46      61.409 152.683   8.305  1.00 12.84           C  
ATOM    389  CG  LEU A  46      61.376 153.420   6.963  1.00 13.73           C  
ATOM    390  CD1 LEU A  46      61.281 152.448   5.794  1.00 15.80           C  
ATOM    391  CD2 LEU A  46      60.219 154.395   6.947  1.00 13.61           C  
ATOM    392  HN  LEU A  46      61.948 151.851  10.765  0.00 99.00           H  
ATOM    393  N   ARG A  47      64.657 152.565   7.446  1.00 13.54           N  
ATOM    394  CA  ARG A  47      65.806 153.426   7.143  1.00 14.22           C  
ATOM    395  C   ARG A  47      65.655 154.103   5.791  1.00 14.35           C  
ATOM    396  O   ARG A  47      65.389 153.438   4.781  1.00 14.38           O  
ATOM    397  CB  ARG A  47      67.124 152.645   7.167  1.00 14.32           C  
ATOM    398  CG  ARG A  47      67.598 152.218   8.545  1.00 14.94           C  
ATOM    399  CD  ARG A  47      67.133 150.823   8.865  1.00 16.05           C  
ATOM    400  NE  ARG A  47      67.879 150.231   9.975  1.00 16.83           N  
ATOM    401  CZ  ARG A  47      67.709 148.984  10.405  1.00 17.07           C  
ATOM    402  NH1 ARG A  47      66.827 148.185   9.814  1.00 17.68           N1+
ATOM    403  NH2 ARG A  47      68.428 148.532  11.424  1.00 16.56           N  
ATOM    404  HN  ARG A  47      64.362 151.773   6.848  0.00 99.00           H  
ATOM    405  HE  ARG A  47      68.563 150.802  10.440  0.00 99.00           H  
ATOM    406 1HH1 ARG A  47      66.296 148.497   9.031  0.00 99.00           H  
ATOM    407 2HH1 ARG A  47      66.694 147.250  10.161  0.00 99.00           H  
ATOM    408 1HH2 ARG A  47      69.112 149.128  11.852  0.00 99.00           H  
ATOM    409 2HH2 ARG A  47      68.293 147.604  11.764  0.00 99.00           H  
ATOM    410  N   ASN A  48      65.817 155.423   5.792  1.00 14.68           N  
ATOM    411  CA  ASN A  48      65.909 156.232   4.575  1.00 15.04           C  
ATOM    412  C   ASN A  48      66.636 157.538   4.888  1.00 15.54           C  
ATOM    413  O   ASN A  48      66.922 157.818   6.049  1.00 15.34           O  
ATOM    414  CB  ASN A  48      64.529 156.466   3.927  1.00 14.94           C  
ATOM    415  CG  ASN A  48      63.593 157.302   4.785  1.00 14.91           C  
ATOM    416  ND2 ASN A  48      62.342 156.856   4.894  0.00 99.00           N  
ATOM    417  OD1 ASN A  48      63.969 158.345   5.308  0.00 99.00           O  
ATOM    418  HN  ASN A  48      65.876 155.845   6.754  0.00 99.00           H  
ATOM    419 1HD2 ASN A  48      62.069 156.014   4.430  0.00 99.00           H  
ATOM    420 2HD2 ASN A  48      61.676 157.364   5.440  0.00 99.00           H  
ATOM    421  N   GLN A  49      66.933 158.328   3.862  1.00 16.42           N  
ATOM    422  CA  GLN A  49      67.741 159.533   4.042  1.00 17.44           C  
ATOM    423  C   GLN A  49      67.063 160.630   4.846  1.00 17.09           C  
ATOM    424  O   GLN A  49      67.738 161.401   5.523  1.00 17.06           O  
ATOM    425  CB  GLN A  49      68.196 160.088   2.693  1.00 18.27           C  
ATOM    426  CG  GLN A  49      69.705 160.132   2.543  1.00 22.16           C  
ATOM    427  CD  GLN A  49      70.364 161.104   3.516  1.00 26.51           C  
ATOM    428  NE2 GLN A  49      71.336 160.608   4.276  0.00 99.00           N  
ATOM    429  OE1 GLN A  49      70.004 162.285   3.581  0.00 99.00           O  
ATOM    430  HN  GLN A  49      66.553 158.025   2.948  0.00 99.00           H  
ATOM    431 1HE2 GLN A  49      71.830 161.200   4.938  0.00 99.00           H  
ATOM    432 2HE2 GLN A  49      71.577 159.624   4.185  0.00 99.00           H  
ATOM    433  N   LYS A  50      65.737 160.693   4.762  1.00 16.80           N  
ATOM    434  CA  LYS A  50      64.969 161.739   5.439  1.00 16.59           C  
ATOM    435  C   LYS A  50      64.910 161.560   6.954  1.00 16.00           C  
ATOM    436  O   LYS A  50      64.842 162.546   7.690  1.00 16.34           O  
ATOM    437  CB  LYS A  50      63.551 161.829   4.864  1.00 16.99           C  
ATOM    438  CG  LYS A  50      63.483 162.407   3.452  1.00 18.48           C  
ATOM    439  CD  LYS A  50      63.449 163.930   3.462  1.00 21.58           C  
ATOM    440  CE  LYS A  50      63.490 164.502   2.047  1.00 23.33           C  
ATOM    441  NZ  LYS A  50      62.356 164.016   1.204  1.00 24.91           N1+
ATOM    442  HN  LYS A  50      65.299 159.949   4.185  0.00 99.00           H  
ATOM    443  HZ1 LYS A  50      61.503 164.411   1.541  0.00 99.00           H  
ATOM    444  HZ2 LYS A  50      62.507 164.297   0.257  0.00 99.00           H  
ATOM    445  HZ3 LYS A  50      62.311 163.020   1.256  0.00 99.00           H  
ATOM    446  N   VAL A  51      64.929 160.308   7.412  1.00 15.06           N  
ATOM    447  CA  VAL A  51      64.775 160.007   8.841  1.00 14.12           C  
ATOM    448  C   VAL A  51      66.034 159.397   9.467  1.00 13.81           C  
ATOM    449  O   VAL A  51      66.152 159.330  10.692  1.00 13.48           O  
ATOM    450  CB  VAL A  51      63.570 159.049   9.101  1.00 14.10           C  
ATOM    451  CG1 VAL A  51      62.305 159.591   8.462  1.00 14.18           C  
ATOM    452  CG2 VAL A  51      63.857 157.645   8.573  1.00 14.02           C  
ATOM    453  HN  VAL A  51      65.059 159.579   6.687  0.00 99.00           H  
ATOM    454  N   LYS A  52      66.959 158.960   8.608  1.00 13.57           N  
ATOM    455  CA  LYS A  52      68.095 158.098   8.976  1.00 13.62           C  
ATOM    456  C   LYS A  52      67.591 156.714   9.399  1.00 13.25           C  
ATOM    457  O   LYS A  52      67.779 155.735   8.671  1.00 13.35           O  
ATOM    458  CB  LYS A  52      69.013 158.734  10.039  1.00 13.92           C  
ATOM    459  CG  LYS A  52      70.346 157.996  10.203  1.00 16.12           C  
ATOM    460  CD  LYS A  52      71.478 158.925  10.616  1.00 20.54           C  
ATOM    461  CE  LYS A  52      71.487 159.202  12.108  1.00 22.16           C  
ATOM    462  NZ  LYS A  52      72.677 160.035  12.461  1.00 23.42           N1+
ATOM    463  HN  LYS A  52      66.806 159.291   7.618  0.00 99.00           H  
ATOM    464  HZ1 LYS A  52      72.698 160.844  11.875  0.00 99.00           H  
ATOM    465  HZ2 LYS A  52      72.612 160.312  13.418  0.00 99.00           H  
ATOM    466  HZ3 LYS A  52      73.507 159.497  12.322  0.00 99.00           H  
ATOM    467  N   TYR A  53      66.961 156.647  10.569  1.00 12.54           N  
ATOM    468  CA  TYR A  53      66.261 155.452  11.037  1.00 12.06           C  
ATOM    469  C   TYR A  53      65.060 155.888  11.865  1.00 11.82           C  
ATOM    470  O   TYR A  53      65.085 156.959  12.473  1.00 11.86           O  
ATOM    471  CB  TYR A  53      67.183 154.545  11.867  1.00 12.26           C  
ATOM    472  CG  TYR A  53      67.698 155.154  13.161  1.00 12.25           C  
ATOM    473  CD1 TYR A  53      66.973 155.047  14.353  1.00 12.20           C  
ATOM    474  CD2 TYR A  53      68.924 155.826  13.195  1.00 11.16           C  
ATOM    475  CE1 TYR A  53      67.451 155.601  15.540  1.00 12.66           C  
ATOM    476  CE2 TYR A  53      69.414 156.377  14.381  1.00 12.31           C  
ATOM    477  CZ  TYR A  53      68.673 156.270  15.547  1.00 12.68           C  
ATOM    478  OH  TYR A  53      69.157 156.817  16.714  1.00 13.81           O  
ATOM    479  HN  TYR A  53      67.010 157.531  11.132  0.00 99.00           H  
ATOM    480  HH  TYR A  53      68.407 157.256  17.206  0.00 99.00           H  
ATOM    481  N   VAL A  54      64.010 155.066  11.870  1.00 11.39           N  
ATOM    482  CA  VAL A  54      62.844 155.299  12.734  1.00 11.17           C  
ATOM    483  C   VAL A  54      62.152 153.986  13.089  1.00 11.18           C  
ATOM    484  O   VAL A  54      61.906 153.150  12.218  1.00 11.19           O  
ATOM    485  CB  VAL A  54      61.820 156.317  12.120  1.00 11.20           C  
ATOM    486  CG1 VAL A  54      61.221 155.801  10.810  1.00 11.22           C  
ATOM    487  CG2 VAL A  54      60.708 156.659  13.128  1.00 11.82           C  
ATOM    488  HN  VAL A  54      64.084 154.259  11.222  0.00 99.00           H  
ATOM    489  N   ASP A  55      61.857 153.806  14.373  1.00 11.06           N  
ATOM    490  CA  ASP A  55      61.059 152.671  14.825  1.00 10.80           C  
ATOM    491  C   ASP A  55      59.585 152.927  14.534  1.00 10.85           C  
ATOM    492  O   ASP A  55      58.996 153.868  15.087  1.00 11.04           O  
ATOM    493  CB  ASP A  55      61.244 152.450  16.326  1.00 11.03           C  
ATOM    494  CG  ASP A  55      62.557 151.775  16.662  1.00 11.83           C  
ATOM    495  OD1 ASP A  55      62.969 150.873  15.904  1.00 12.76           O  
ATOM    496  OD2 ASP A  55      63.162 152.140  17.694  1.00 13.39           O1-
ATOM    497  HN  ASP A  55      62.236 154.530  15.014  0.00 99.00           H  
ATOM    498  N   LEU A  56      59.003 152.094  13.671  1.00 10.62           N  
ATOM    499  CA  LEU A  56      57.570 152.171  13.346  1.00 10.44           C  
ATOM    500  C   LEU A  56      56.752 151.196  14.182  1.00 10.30           C  
ATOM    501  O   LEU A  56      55.518 151.272  14.211  1.00 10.37           O  
ATOM    502  CB  LEU A  56      57.326 151.929  11.853  1.00 10.84           C  
ATOM    503  CG  LEU A  56      57.808 153.011  10.882  1.00 11.61           C  
ATOM    504  CD1 LEU A  56      57.479 152.609   9.453  1.00 13.39           C  
ATOM    505  CD2 LEU A  56      57.189 154.360  11.197  1.00 13.87           C  
ATOM    506  HN  LEU A  56      59.642 151.390  13.249  0.00 99.00           H  
ATOM    507  N   GLY A  57      57.454 150.282  14.851  1.00  9.79           N  
ATOM    508  CA  GLY A  57      56.846 149.371  15.822  1.00  9.39           C  
ATOM    509  C   GLY A  57      57.396 149.618  17.216  1.00  9.00           C  
ATOM    510  O   GLY A  57      57.628 150.770  17.606  1.00  9.22           O  
ATOM    511  HN  GLY A  57      58.473 150.271  14.623  0.00 99.00           H  
ATOM    512  N   GLY A  58      57.619 148.542  17.968  1.00  8.67           N  
ATOM    513  CA  GLY A  58      58.135 148.647  19.338  1.00  8.98           C  
ATOM    514  C   GLY A  58      59.432 149.430  19.396  1.00  8.95           C  
ATOM    515  O   GLY A  58      60.293 149.259  18.529  1.00  9.30           O  
ATOM    516  HN  GLY A  58      57.399 147.637  17.511  0.00 99.00           H  
ATOM    517  N   SER A  59      59.583 150.277  20.417  1.00  9.32           N  
ATOM    518  CA  SER A  59      60.720 151.199  20.482  1.00  9.62           C  
ATOM    519  C   SER A  59      61.294 151.426  21.887  1.00  9.31           C  
ATOM    520  O   SER A  59      62.523 151.418  22.077  1.00  9.23           O  
ATOM    521  CB  SER A  59      60.321 152.553  19.883  1.00  9.77           C  
ATOM    522  OG  SER A  59      61.459 153.375  19.677  1.00 12.50           O  
ATOM    523  HN  SER A  59      58.846 150.227  21.140  0.00 99.00           H  
ATOM    524  HG  SER A  59      62.094 152.914  19.057  0.00 99.00           H  
ATOM    525  N   TYR A  60      60.412 151.647  22.859  1.00  9.11           N  
ATOM    526  CA  TYR A  60      60.841 152.090  24.189  1.00  8.88           C  
ATOM    527  C   TYR A  60      61.268 150.970  25.121  1.00  9.24           C  
ATOM    528  O   TYR A  60      60.663 149.896  25.144  1.00  9.19           O  
ATOM    529  CB  TYR A  60      59.763 152.958  24.866  1.00  9.21           C  
ATOM    530  CG  TYR A  60      59.383 154.127  23.999  1.00  8.94           C  
ATOM    531  CD1 TYR A  60      58.192 154.117  23.270  1.00  9.86           C  
ATOM    532  CD2 TYR A  60      60.254 155.212  23.845  1.00  9.74           C  
ATOM    533  CE1 TYR A  60      57.858 155.170  22.428  1.00  9.47           C  
ATOM    534  CE2 TYR A  60      59.932 156.270  23.004  1.00  9.60           C  
ATOM    535  CZ  TYR A  60      58.735 156.243  22.306  1.00  9.71           C  
ATOM    536  OH  TYR A  60      58.425 157.287  21.474  1.00 10.60           O  
ATOM    537  HN  TYR A  60      59.424 151.485  22.602  0.00 99.00           H  
ATOM    538  HH  TYR A  60      59.194 157.459  20.860  0.00 99.00           H  
ATOM    539  N   VAL A  61      62.343 151.232  25.859  1.00  9.34           N  
ATOM    540  CA  VAL A  61      62.789 150.364  26.947  1.00  9.58           C  
ATOM    541  C   VAL A  61      63.083 151.230  28.172  1.00  9.63           C  
ATOM    542  O   VAL A  61      63.274 152.444  28.048  1.00 10.18           O  
ATOM    543  CB  VAL A  61      64.057 149.532  26.571  1.00  9.53           C  
ATOM    544  CG1 VAL A  61      63.760 148.570  25.428  1.00  9.84           C  
ATOM    545  CG2 VAL A  61      65.243 150.447  26.217  1.00 10.00           C  
ATOM    546  HN  VAL A  61      62.843 152.112  25.595  0.00 99.00           H  
ATOM    547  N   GLY A  62      63.121 150.616  29.349  1.00 10.01           N  
ATOM    548  CA  GLY A  62      63.392 151.376  30.564  1.00 10.21           C  
ATOM    549  C   GLY A  62      63.793 150.528  31.748  1.00 10.86           C  
ATOM    550  O   GLY A  62      63.919 149.299  31.633  1.00 10.88           O  
ATOM    551  HN  GLY A  62      62.950 149.602  29.328  0.00 99.00           H  
ATOM    552  N   PRO A  63      63.993 151.178  32.905  1.00 11.27           N  
ATOM    553  CA  PRO A  63      64.411 150.486  34.122  1.00 11.34           C  
ATOM    554  C   PRO A  63      63.491 149.318  34.484  1.00 11.15           C  
ATOM    555  O   PRO A  63      62.267 149.415  34.319  1.00 11.38           O  
ATOM    556  CB  PRO A  63      64.338 151.576  35.196  1.00 11.55           C  
ATOM    557  CG  PRO A  63      63.602 152.706  34.589  1.00 12.03           C  
ATOM    558  CD  PRO A  63      63.828 152.624  33.121  1.00 11.56           C  
ATOM    559  N   THR A  64      64.113 148.244  34.979  1.00 11.14           N  
ATOM    560  CA  THR A  64      63.491 146.933  35.302  1.00 10.71           C  
ATOM    561  C   THR A  64      63.278 146.006  34.101  1.00 10.84           C  
ATOM    562  O   THR A  64      62.890 144.848  34.277  1.00 11.35           O  
ATOM    563  CB  THR A  64      62.187 147.002  36.162  1.00 10.92           C  
ATOM    564  CG2 THR A  64      62.314 147.992  37.332  1.00 10.47           C  
ATOM    565  OG1 THR A  64      61.064 147.323  35.329  1.00 10.50           O  
ATOM    566  HN  THR A  64      65.156 148.405  35.136  0.00 99.00           H  
ATOM    567  HG1 THR A  64      61.247 148.159  34.801  0.00 99.00           H  
ATOM    568  N   GLN A  65      63.544 146.496  32.892  1.00 10.47           N  
ATOM    569  CA  GLN A  65      63.453 145.650  31.706  1.00 10.38           C  
ATOM    570  C   GLN A  65      64.842 145.088  31.403  1.00 10.57           C  
ATOM    571  O   GLN A  65      65.439 145.377  30.364  1.00 10.34           O  
ATOM    572  CB  GLN A  65      62.893 146.429  30.511  1.00 10.24           C  
ATOM    573  CG  GLN A  65      61.478 146.990  30.710  1.00  9.86           C  
ATOM    574  CD  GLN A  65      60.984 147.759  29.492  1.00  9.82           C  
ATOM    575  NE2 GLN A  65      61.816 147.831  28.452  0.00 99.00           N  
ATOM    576  OE1 GLN A  65      59.868 148.275  29.484  0.00 99.00           O  
ATOM    577  HN  GLN A  65      63.811 147.492  32.870  0.00 99.00           H  
ATOM    578 1HE2 GLN A  65      61.548 148.314  27.605  0.00 99.00           H  
ATOM    579 2HE2 GLN A  65      62.730 147.388  28.529  0.00 99.00           H  
ATOM    580  N   ASN A  66      65.348 144.266  32.317  1.00 10.77           N  
ATOM    581  CA  ASN A  66      66.759 143.886  32.297  1.00 11.15           C  
ATOM    582  C   ASN A  66      67.139 142.855  31.240  1.00 11.48           C  
ATOM    583  O   ASN A  66      68.287 142.827  30.783  1.00 11.75           O  
ATOM    584  CB  ASN A  66      67.205 143.441  33.692  1.00 11.44           C  
ATOM    585  CG  ASN A  66      67.127 144.565  34.709  1.00 11.41           C  
ATOM    586  ND2 ASN A  66      66.451 144.307  35.827  0.00 99.00           N  
ATOM    587  OD1 ASN A  66      67.656 145.660  34.484  0.00 99.00           O  
ATOM    588  HN  ASN A  66      64.673 143.928  33.025  0.00 99.00           H  
ATOM    589 1HD2 ASN A  66      66.035 143.406  35.960  0.00 99.00           H  
ATOM    590 2HD2 ASN A  66      66.360 145.009  36.531  0.00 99.00           H  
ATOM    591  N   ARG A  67      66.177 142.029  30.827  1.00 11.55           N  
ATOM    592  CA  ARG A  67      66.443 141.004  29.807  1.00 11.62           C  
ATOM    593  C   ARG A  67      66.689 141.583  28.410  1.00 11.38           C  
ATOM    594  O   ARG A  67      67.677 141.230  27.758  1.00 11.38           O  
ATOM    595  CB  ARG A  67      65.333 139.947  29.783  1.00 11.82           C  
ATOM    596  CG  ARG A  67      65.206 139.196  31.097  1.00 12.17           C  
ATOM    597  CD  ARG A  67      64.095 138.159  31.081  1.00 13.12           C  
ATOM    598  NE  ARG A  67      64.156 137.348  32.297  1.00 15.95           N  
ATOM    599  CZ  ARG A  67      63.523 137.634  33.430  1.00 17.91           C  
ATOM    600  NH1 ARG A  67      62.741 138.704  33.513  1.00 19.32           N1+
ATOM    601  NH2 ARG A  67      63.666 136.842  34.483  1.00 17.90           N  
ATOM    602  HN  ARG A  67      65.257 142.166  31.272  0.00 99.00           H  
ATOM    603  HE  ARG A  67      64.722 136.512  32.273  0.00 99.00           H  
ATOM    604 1HH1 ARG A  67      62.601 139.298  32.725  0.00 99.00           H  
ATOM    605 2HH1 ARG A  67      62.283 138.918  34.383  0.00 99.00           H  
ATOM    606 1HH2 ARG A  67      64.237 136.020  34.415  0.00 99.00           H  
ATOM    607 2HH2 ARG A  67      63.208 137.060  35.343  0.00 99.00           H  
ATOM    608  N   ILE A  68      65.807 142.472  27.954  1.00 11.34           N  
ATOM    609  CA  ILE A  68      66.007 143.127  26.658  1.00 11.23           C  
ATOM    610  C   ILE A  68      67.271 143.992  26.666  1.00 11.11           C  
ATOM    611  O   ILE A  68      67.996 144.048  25.678  1.00 11.50           O  
ATOM    612  CB  ILE A  68      64.746 143.928  26.174  1.00 11.25           C  
ATOM    613  CG1 ILE A  68      64.951 144.499  24.765  1.00 11.59           C  
ATOM    614  CG2 ILE A  68      64.368 145.036  27.163  1.00 11.78           C  
ATOM    615  CD1 ILE A  68      65.072 143.462  23.657  1.00 11.46           C  
ATOM    616  HN  ILE A  68      65.001 142.652  28.568  0.00 99.00           H  
ATOM    617  N   LEU A  69      67.549 144.646  27.790  1.00 11.20           N  
ATOM    618  CA  LEU A  69      68.752 145.467  27.899  1.00 11.01           C  
ATOM    619  C   LEU A  69      70.028 144.620  27.808  1.00 11.45           C  
ATOM    620  O   LEU A  69      70.989 145.017  27.147  1.00 11.74           O  
ATOM    621  CB  LEU A  69      68.728 146.288  29.190  1.00 11.17           C  
ATOM    622  CG  LEU A  69      67.688 147.414  29.269  1.00 10.79           C  
ATOM    623  CD1 LEU A  69      67.584 147.926  30.695  1.00 11.23           C  
ATOM    624  CD2 LEU A  69      68.022 148.554  28.306  1.00 11.44           C  
ATOM    625  HN  LEU A  69      66.863 144.527  28.551  0.00 99.00           H  
ATOM    626  N   ARG A  70      70.020 143.461  28.466  1.00 11.57           N  
ATOM    627  CA  ARG A  70      71.169 142.552  28.465  1.00 11.50           C  
ATOM    628  C   ARG A  70      71.396 141.948  27.076  1.00 11.75           C  
ATOM    629  O   ARG A  70      72.530 141.900  26.592  1.00 11.84           O  
ATOM    630  CB  ARG A  70      70.995 141.458  29.537  1.00 11.50           C  
ATOM    631  CG  ARG A  70      72.035 140.316  29.509  1.00 11.50           C  
ATOM    632  CD  ARG A  70      71.541 139.098  28.719  1.00 11.79           C  
ATOM    633  NE  ARG A  70      70.323 138.529  29.299  1.00 11.86           N  
ATOM    634  CZ  ARG A  70      69.464 137.738  28.658  1.00 11.86           C  
ATOM    635  NH1 ARG A  70      69.669 137.385  27.394  1.00 11.48           N1+
ATOM    636  NH2 ARG A  70      68.392 137.287  29.291  1.00 12.47           N  
ATOM    637  HN  ARG A  70      69.136 143.260  28.977  0.00 99.00           H  
ATOM    638  HE  ARG A  70      70.116 138.756  30.264  0.00 99.00           H  
ATOM    639 1HH1 ARG A  70      70.486 137.693  26.910  0.00 99.00           H  
ATOM    640 2HH1 ARG A  70      69.001 136.804  26.924  0.00 99.00           H  
ATOM    641 1HH2 ARG A  70      68.241 137.525  30.253  0.00 99.00           H  
ATOM    642 2HH2 ARG A  70      67.731 136.707  28.813  0.00 99.00           H  
ATOM    643  N   LEU A  71      70.319 141.481  26.445  1.00 11.57           N  
ATOM    644  CA  LEU A  71      70.406 140.917  25.099  1.00 11.55           C  
ATOM    645  C   LEU A  71      70.928 141.943  24.096  1.00 11.77           C  
ATOM    646  O   LEU A  71      71.829 141.649  23.307  1.00 11.50           O  
ATOM    647  CB  LEU A  71      69.045 140.355  24.656  1.00 11.37           C  
ATOM    648  CG  LEU A  71      68.934 139.772  23.242  1.00 11.71           C  
ATOM    649  CD1 LEU A  71      69.878 138.576  23.028  1.00 12.28           C  
ATOM    650  CD2 LEU A  71      67.489 139.381  22.964  1.00 11.45           C  
ATOM    651  HN  LEU A  71      69.434 141.551  26.980  0.00 99.00           H  
ATOM    652  N   ALA A  72      70.368 143.150  24.128  1.00 11.70           N  
ATOM    653  CA  ALA A  72      70.793 144.208  23.220  1.00 12.21           C  
ATOM    654  C   ALA A  72      72.267 144.584  23.434  1.00 12.51           C  
ATOM    655  O   ALA A  72      73.010 144.771  22.468  1.00 12.90           O  
ATOM    656  CB  ALA A  72      69.902 145.422  23.367  1.00 12.16           C  
ATOM    657  HN  ALA A  72      69.621 143.267  24.837  0.00 99.00           H  
ATOM    658  N   LYS A  73      72.686 144.674  24.693  1.00 12.85           N  
ATOM    659  CA  LYS A  73      74.072 145.020  25.021  1.00 13.21           C  
ATOM    660  C   LYS A  73      75.048 143.972  24.474  1.00 13.46           C  
ATOM    661  O   LYS A  73      76.097 144.321  23.920  1.00 13.76           O  
ATOM    662  CB  LYS A  73      74.257 145.183  26.532  1.00 13.23           C  
ATOM    663  CG  LYS A  73      75.606 145.784  26.922  1.00 13.92           C  
ATOM    664  CD  LYS A  73      75.719 145.967  28.420  1.00 14.75           C  
ATOM    665  CE  LYS A  73      77.024 146.668  28.781  1.00 16.87           C  
ATOM    666  NZ  LYS A  73      77.068 147.016  30.225  1.00 19.16           N1+
ATOM    667  HN  LYS A  73      71.962 144.481  25.411  0.00 99.00           H  
ATOM    668  HZ1 LYS A  73      78.021 147.052  30.529  0.00 99.00           H  
ATOM    669  HZ2 LYS A  73      76.638 147.908  30.366  0.00 99.00           H  
ATOM    670  HZ3 LYS A  73      76.576 146.321  30.750  0.00 99.00           H  
ATOM    671  N   GLU A  74      74.690 142.700  24.616  1.00 13.75           N  
ATOM    672  CA  GLU A  74      75.517 141.609  24.102  1.00 14.39           C  
ATOM    673  C   GLU A  74      75.660 141.683  22.582  1.00 14.26           C  
ATOM    674  O   GLU A  74      76.709 141.324  22.033  1.00 14.56           O  
ATOM    675  CB  GLU A  74      74.947 140.248  24.507  1.00 14.17           C  
ATOM    676  CG  GLU A  74      75.881 139.087  24.170  1.00 15.57           C  
ATOM    677  CD  GLU A  74      75.279 137.733  24.473  1.00 15.88           C  
ATOM    678  OE1 GLU A  74      75.396 136.834  23.607  1.00 18.53           O  
ATOM    679  OE2 GLU A  74      74.702 137.565  25.571  1.00 17.90           O1-
ATOM    680  HN  GLU A  74      73.792 142.550  25.113  0.00 99.00           H  
ATOM    681  N   LEU A  75      74.612 142.161  21.911  1.00 13.74           N  
ATOM    682  CA  LEU A  75      74.617 142.300  20.453  1.00 13.80           C  
ATOM    683  C   LEU A  75      75.339 143.564  19.979  1.00 13.86           C  
ATOM    684  O   LEU A  75      75.471 143.797  18.776  1.00 14.27           O  
ATOM    685  CB  LEU A  75      73.186 142.236  19.900  1.00 13.70           C  
ATOM    686  CG  LEU A  75      72.403 140.938  20.143  1.00 13.27           C  
ATOM    687  CD1 LEU A  75      70.928 141.137  19.820  1.00 13.32           C  
ATOM    688  CD2 LEU A  75      72.987 139.757  19.348  1.00 13.18           C  
ATOM    689  HN  LEU A  75      73.800 142.424  22.505  0.00 99.00           H  
ATOM    690  N   GLY A  76      75.807 144.371  20.927  1.00 13.94           N  
ATOM    691  CA  GLY A  76      76.583 145.571  20.615  1.00 14.35           C  
ATOM    692  C   GLY A  76      75.783 146.853  20.480  1.00 14.82           C  
ATOM    693  O   GLY A  76      76.268 147.831  19.901  1.00 14.96           O  
ATOM    694  HN  GLY A  76      75.577 144.078  21.899  0.00 99.00           H  
ATOM    695  N   LEU A  77      74.567 146.853  21.027  1.00 15.07           N  
ATOM    696  CA  LEU A  77      73.675 148.014  20.944  1.00 15.36           C  
ATOM    697  C   LEU A  77      73.794 148.930  22.162  1.00 15.79           C  
ATOM    698  O   LEU A  77      74.247 148.505  23.227  1.00 16.09           O  
ATOM    699  CB  LEU A  77      72.220 147.560  20.747  1.00 15.48           C  
ATOM    700  CG  LEU A  77      71.915 146.673  19.533  1.00 15.73           C  
ATOM    701  CD1 LEU A  77      70.445 146.273  19.535  1.00 17.28           C  
ATOM    702  CD2 LEU A  77      72.287 147.352  18.208  1.00 16.28           C  
ATOM    703  HN  LEU A  77      74.307 145.970  21.511  0.00 99.00           H  
ATOM    704  N   GLU A  78      73.392 150.188  21.989  1.00 16.14           N  
ATOM    705  CA  GLU A  78      73.397 151.187  23.057  1.00 17.11           C  
ATOM    706  C   GLU A  78      72.035 151.868  23.109  1.00 15.79           C  
ATOM    707  O   GLU A  78      71.318 151.883  22.110  1.00 15.51           O  
ATOM    708  CB  GLU A  78      74.454 152.260  22.789  1.00 17.07           C  
ATOM    709  CG  GLU A  78      75.900 151.809  22.903  1.00 19.98           C  
ATOM    710  CD  GLU A  78      76.869 152.973  22.794  1.00 20.89           C  
ATOM    711  OE1 GLU A  78      76.746 153.773  21.838  1.00 26.04           O  
ATOM    712  OE2 GLU A  78      77.757 153.091  23.665  1.00 26.29           O1-
ATOM    713  HN  GLU A  78      73.070 150.403  21.014  0.00 99.00           H  
ATOM    714  N   THR A  79      71.697 152.432  24.269  1.00 15.31           N  
ATOM    715  CA  THR A  79      70.468 153.218  24.425  1.00 14.86           C  
ATOM    716  C   THR A  79      70.762 154.706  24.565  1.00 14.58           C  
ATOM    717  O   THR A  79      71.904 155.112  24.825  1.00 14.27           O  
ATOM    718  CB  THR A  79      69.628 152.779  25.656  1.00 14.92           C  
ATOM    719  CG2 THR A  79      69.288 151.287  25.604  1.00 15.25           C  
ATOM    720  OG1 THR A  79      70.341 153.069  26.867  1.00 15.20           O  
ATOM    721  HN  THR A  79      72.370 152.270  25.044  0.00 99.00           H  
ATOM    722  HG1 THR A  79      69.699 153.317  27.600  0.00 99.00           H  
ATOM    723  N   TYR A  80      69.722 155.511  24.378  1.00 14.10           N  
ATOM    724  CA  TYR A  80      69.760 156.928  24.720  1.00 14.23           C  
ATOM    725  C   TYR A  80      68.441 157.309  25.388  1.00 13.79           C  
ATOM    726  O   TYR A  80      67.444 156.601  25.240  1.00 13.26           O  
ATOM    727  CB  TYR A  80      70.036 157.791  23.484  1.00 14.65           C  
ATOM    728  CG  TYR A  80      68.873 157.937  22.527  1.00 15.50           C  
ATOM    729  CD1 TYR A  80      67.990 159.016  22.628  1.00 16.32           C  
ATOM    730  CD2 TYR A  80      68.656 157.002  21.517  1.00 15.71           C  
ATOM    731  CE1 TYR A  80      66.924 159.155  21.752  1.00 16.69           C  
ATOM    732  CE2 TYR A  80      67.588 157.134  20.635  1.00 16.41           C  
ATOM    733  CZ  TYR A  80      66.733 158.215  20.760  1.00 16.17           C  
ATOM    734  OH  TYR A  80      65.682 158.353  19.892  1.00 17.48           O  
ATOM    735  HN  TYR A  80      68.882 155.046  23.969  0.00 99.00           H  
ATOM    736  HH  TYR A  80      65.560 159.320  19.673  0.00 99.00           H  
ATOM    737  N   LYS A  81      68.443 158.418  26.118  1.00 13.64           N  
ATOM    738  CA  LYS A  81      67.265 158.863  26.860  1.00 13.78           C  
ATOM    739  C   LYS A  81      66.310 159.684  25.999  1.00 13.20           C  
ATOM    740  O   LYS A  81      66.726 160.625  25.321  1.00 13.43           O  
ATOM    741  CB  LYS A  81      67.678 159.684  28.085  1.00 13.84           C  
ATOM    742  CG  LYS A  81      68.315 158.882  29.206  1.00 15.30           C  
ATOM    743  CD  LYS A  81      68.728 159.813  30.340  1.00 17.14           C  
ATOM    744  CE  LYS A  81      69.200 159.047  31.561  1.00 20.07           C  
ATOM    745  NZ  LYS A  81      69.612 159.981  32.652  1.00 22.70           N1+
ATOM    746  HN  LYS A  81      69.346 158.938  26.118  0.00 99.00           H  
ATOM    747  HZ1 LYS A  81      69.851 160.866  32.255  0.00 99.00           H  
ATOM    748  HZ2 LYS A  81      68.853 160.094  33.292  0.00 99.00           H  
ATOM    749  HZ3 LYS A  81      70.402 159.601  33.129  0.00 99.00           H  
ATOM    750  N   VAL A  82      65.030 159.313  26.042  1.00 12.33           N  
ATOM    751  CA  VAL A  82      63.940 160.103  25.458  1.00 11.86           C  
ATOM    752  C   VAL A  82      63.927 161.477  26.141  1.00 11.71           C  
ATOM    753  O   VAL A  82      64.126 161.568  27.353  1.00 11.73           O  
ATOM    754  CB  VAL A  82      62.575 159.367  25.663  1.00 11.78           C  
ATOM    755  CG1 VAL A  82      61.393 160.232  25.232  1.00 11.53           C  
ATOM    756  CG2 VAL A  82      62.569 158.054  24.905  1.00 12.17           C  
ATOM    757  HN  VAL A  82      64.865 158.402  26.532  0.00 99.00           H  
ATOM    758  N   ASN A  83      63.717 162.541  25.368  1.00 11.62           N  
ATOM    759  CA  ASN A  83      63.751 163.888  25.933  1.00 11.78           C  
ATOM    760  C   ASN A  83      62.623 164.189  26.921  1.00 11.82           C  
ATOM    761  O   ASN A  83      61.448 164.186  26.547  1.00 11.68           O  
ATOM    762  CB  ASN A  83      63.752 164.947  24.836  1.00 11.68           C  
ATOM    763  CG  ASN A  83      63.919 166.339  25.394  1.00 12.21           C  
ATOM    764  ND2 ASN A  83      62.939 167.209  25.141  0.00 99.00           N  
ATOM    765  OD1 ASN A  83      64.908 166.625  26.064  0.00 99.00           O  
ATOM    766  HN  ASN A  83      63.536 162.337  24.375  0.00 99.00           H  
ATOM    767 1HD2 ASN A  83      62.144 166.913  24.609  0.00 99.00           H  
ATOM    768 2HD2 ASN A  83      62.999 168.143  25.481  0.00 99.00           H  
ATOM    769  N   GLU A  84      62.994 164.445  28.177  1.00 12.09           N  
ATOM    770  CA  GLU A  84      62.040 164.904  29.194  1.00 12.08           C  
ATOM    771  C   GLU A  84      62.650 166.008  30.071  1.00 12.56           C  
ATOM    772  O   GLU A  84      62.355 166.110  31.264  1.00 12.93           O  
ATOM    773  CB  GLU A  84      61.511 163.729  30.045  1.00 12.04           C  
ATOM    774  CG  GLU A  84      60.121 164.002  30.640  1.00 11.79           C  
ATOM    775  CD  GLU A  84      59.576 162.887  31.513  1.00 12.21           C  
ATOM    776  OE1 GLU A  84      60.361 162.179  32.182  1.00 12.73           O  
ATOM    777  OE2 GLU A  84      58.337 162.724  31.541  1.00 12.21           O1-
ATOM    778  HN  GLU A  84      64.003 164.293  28.372  0.00 99.00           H  
ATOM    779  N   VAL A  85      63.495 166.839  29.463  1.00 12.88           N  
ATOM    780  CA  VAL A  85      64.162 167.929  30.184  1.00 12.98           C  
ATOM    781  C   VAL A  85      63.171 169.043  30.533  1.00 12.92           C  
ATOM    782  O   VAL A  85      63.138 169.528  31.665  1.00 13.17           O  
ATOM    783  CB  VAL A  85      65.348 168.514  29.368  1.00 13.15           C  
ATOM    784  CG1 VAL A  85      66.005 169.678  30.109  1.00 13.34           C  
ATOM    785  CG2 VAL A  85      66.384 167.434  29.061  1.00 13.24           C  
ATOM    786  HN  VAL A  85      63.639 166.653  28.453  0.00 99.00           H  
ATOM    787  N   GLU A  86      62.367 169.438  29.550  1.00 12.69           N  
ATOM    788  CA  GLU A  86      61.416 170.540  29.706  1.00 12.52           C  
ATOM    789  C   GLU A  86      60.033 170.029  30.159  1.00 12.31           C  
ATOM    790  O   GLU A  86      59.904 168.867  30.542  1.00 12.52           O  
ATOM    791  CB  GLU A  86      61.338 171.351  28.402  1.00 12.64           C  
ATOM    792  CG  GLU A  86      62.706 171.803  27.852  1.00 13.14           C  
ATOM    793  CD  GLU A  86      63.376 170.782  26.929  1.00 14.19           C  
ATOM    794  OE1 GLU A  86      62.886 169.635  26.805  1.00 13.21           O  
ATOM    795  OE2 GLU A  86      64.413 171.136  26.316  1.00 14.73           O1-
ATOM    796  HN  GLU A  86      62.470 168.899  28.663  0.00 99.00           H  
ATOM    797  N   ARG A  87      59.011 170.888  30.123  1.00 11.86           N  
ATOM    798  CA  ARG A  87      57.704 170.560  30.717  1.00 11.78           C  
ATOM    799  C   ARG A  87      56.835 169.660  29.840  1.00 11.49           C  
ATOM    800  O   ARG A  87      56.862 169.760  28.611  1.00 11.79           O  
ATOM    801  CB  ARG A  87      56.917 171.835  31.046  1.00 11.93           C  
ATOM    802  CG  ARG A  87      57.644 172.822  31.951  1.00 12.68           C  
ATOM    803  CD  ARG A  87      56.899 174.144  32.035  1.00 12.82           C  
ATOM    804  NE  ARG A  87      56.869 174.842  30.750  1.00 13.90           N  
ATOM    805  CZ  ARG A  87      56.138 175.923  30.489  1.00 14.83           C  
ATOM    806  NH1 ARG A  87      55.353 176.459  31.421  1.00 15.60           N1+
ATOM    807  NH2 ARG A  87      56.197 176.478  29.288  1.00 14.55           N  
ATOM    808  HN  ARG A  87      59.211 171.786  29.651  0.00 99.00           H  
ATOM    809  HE  ARG A  87      57.446 174.476  30.005  0.00 99.00           H  
ATOM    810 1HH1 ARG A  87      55.318 176.067  32.338  0.00 99.00           H  
ATOM    811 2HH1 ARG A  87      54.796 177.263  31.200  0.00 99.00           H  
ATOM    812 1HH2 ARG A  87      56.803 176.096  28.588  0.00 99.00           H  
ATOM    813 2HH2 ARG A  87      55.637 177.280  29.076  0.00 99.00           H  
ATOM    814  N   LEU A  88      56.065 168.792  30.493  1.00 11.17           N  
ATOM    815  CA  LEU A  88      55.034 167.983  29.835  1.00 10.91           C  
ATOM    816  C   LEU A  88      53.774 168.828  29.670  1.00 10.80           C  
ATOM    817  O   LEU A  88      53.629 169.853  30.335  1.00 11.24           O  
ATOM    818  CB  LEU A  88      54.714 166.747  30.684  1.00 10.81           C  
ATOM    819  CG  LEU A  88      55.769 165.650  30.898  1.00 10.83           C  
ATOM    820  CD1 LEU A  88      56.961 166.134  31.729  1.00 12.11           C  
ATOM    821  CD2 LEU A  88      55.125 164.436  31.560  1.00 11.01           C  
ATOM    822  HN  LEU A  88      56.257 168.735  31.520  0.00 99.00           H  
ATOM    823  N   ILE A  89      52.865 168.412  28.792  1.00 10.46           N  
ATOM    824  CA  ILE A  89      51.592 169.124  28.615  1.00 10.56           C  
ATOM    825  C   ILE A  89      50.399 168.187  28.789  1.00 10.80           C  
ATOM    826  O   ILE A  89      50.386 167.095  28.223  1.00 10.89           O  
ATOM    827  CB  ILE A  89      51.492 169.780  27.213  1.00 10.49           C  
ATOM    828  CG1 ILE A  89      52.480 170.944  27.070  1.00 10.37           C  
ATOM    829  CG2 ILE A  89      50.064 170.266  26.938  1.00 10.61           C  
ATOM    830  CD1 ILE A  89      52.703 171.373  25.620  1.00 10.95           C  
ATOM    831  HN  ILE A  89      53.123 167.566  28.257  0.00 99.00           H  
ATOM    832  N   HIS A  90      49.405 168.623  29.567  1.00 11.04           N  
ATOM    833  CA  HIS A  90      48.094 167.962  29.610  1.00 11.36           C  
ATOM    834  C   HIS A  90      47.093 168.900  28.944  1.00 11.73           C  
ATOM    835  O   HIS A  90      46.916 170.038  29.378  1.00 11.56           O  
ATOM    836  CB  HIS A  90      47.687 167.636  31.058  1.00 11.83           C  
ATOM    837  CG  HIS A  90      46.420 166.842  31.180  1.00 12.42           C  
ATOM    838  CD2 HIS A  90      45.474 166.811  32.149  0.00 99.00           C  
ATOM    839  ND1 HIS A  90      46.018 165.933  30.225  0.00 99.00           N  
ATOM    840  CE1 HIS A  90      44.872 165.386  30.594  0.00 99.00           C  
ATOM    841  NE2 HIS A  90      44.520 165.901  31.759  0.00 99.00           N  
ATOM    842  HN  HIS A  90      49.637 169.464  30.135  0.00 99.00           H  
ATOM    843  HD1 HIS A  90      46.516 165.722  29.384  0.00 99.00           H  
ATOM    844  N   HIS A  91      46.475 168.430  27.862  1.00 12.13           N  
ATOM    845  CA  HIS A  91      45.511 169.228  27.102  1.00 12.75           C  
ATOM    846  C   HIS A  91      44.122 168.673  27.372  1.00 13.73           C  
ATOM    847  O   HIS A  91      43.830 167.521  27.042  1.00 13.38           O  
ATOM    848  CB  HIS A  91      45.833 169.170  25.608  1.00 12.49           C  
ATOM    849  CG  HIS A  91      45.007 170.090  24.761  1.00 12.84           C  
ATOM    850  CD2 HIS A  91      43.855 169.882  24.078  0.00 99.00           C  
ATOM    851  ND1 HIS A  91      45.375 171.394  24.500  0.00 99.00           N  
ATOM    852  CE1 HIS A  91      44.474 171.955  23.714  0.00 99.00           C  
ATOM    853  NE2 HIS A  91      43.542 171.059  23.440  0.00 99.00           N  
ATOM    854  HN  HIS A  91      46.734 167.454  27.604  0.00 99.00           H  
ATOM    855  HD1 HIS A  91      46.196 171.841  24.853  0.00 99.00           H  
ATOM    856  N   VAL A  92      43.277 169.494  27.985  1.00 14.94           N  
ATOM    857  CA  VAL A  92      41.944 169.066  28.389  1.00 16.54           C  
ATOM    858  C   VAL A  92      40.950 170.216  28.187  1.00 16.99           C  
ATOM    859  O   VAL A  92      41.264 171.374  28.457  1.00 16.93           O  
ATOM    860  CB  VAL A  92      41.942 168.509  29.849  1.00 16.82           C  
ATOM    861  CG1 VAL A  92      42.405 169.557  30.859  1.00 17.70           C  
ATOM    862  CG2 VAL A  92      40.570 167.942  30.228  1.00 18.04           C  
ATOM    863  HN  VAL A  92      43.644 170.453  28.150  0.00 99.00           H  
ATOM    864  N   LYS A  93      39.768 169.872  27.674  1.00 17.80           N  
ATOM    865  CA  LYS A  93      38.725 170.850  27.319  1.00 18.82           C  
ATOM    866  C   LYS A  93      39.262 172.019  26.483  1.00 18.59           C  
ATOM    867  O   LYS A  93      38.921 173.185  26.709  1.00 18.99           O  
ATOM    868  CB  LYS A  93      37.981 171.345  28.564  1.00 19.13           C  
ATOM    869  CG  LYS A  93      37.092 170.289  29.200  1.00 21.90           C  
ATOM    870  CD  LYS A  93      35.867 170.917  29.851  1.00 25.74           C  
ATOM    871  CE  LYS A  93      34.882 171.449  28.811  1.00 27.93           C  
ATOM    872  NZ  LYS A  93      33.830 172.308  29.423  1.00 29.44           N1+
ATOM    873  HN  LYS A  93      39.640 168.841  27.544  0.00 99.00           H  
ATOM    874  HZ1 LYS A  93      33.311 172.763  28.700  0.00 99.00           H  
ATOM    875  HZ2 LYS A  93      33.215 171.739  29.970  0.00 99.00           H  
ATOM    876  HZ3 LYS A  93      34.262 172.993  30.009  0.00 99.00           H  
ATOM    877  N   GLY A  94      40.115 171.682  25.518  1.00 18.16           N  
ATOM    878  CA  GLY A  94      40.630 172.645  24.554  1.00 17.74           C  
ATOM    879  C   GLY A  94      41.712 173.594  25.036  1.00 17.41           C  
ATOM    880  O   GLY A  94      42.024 174.553  24.333  1.00 17.79           O  
ATOM    881  HN  GLY A  94      40.381 170.671  25.512  0.00 99.00           H  
ATOM    882  N   LYS A  95      42.278 173.332  26.217  1.00 16.72           N  
ATOM    883  CA  LYS A  95      43.350 174.167  26.781  1.00 16.30           C  
ATOM    884  C   LYS A  95      44.541 173.321  27.237  1.00 15.58           C  
ATOM    885  O   LYS A  95      44.352 172.193  27.705  1.00 15.09           O  
ATOM    886  CB  LYS A  95      42.837 174.994  27.964  1.00 16.73           C  
ATOM    887  CG  LYS A  95      41.726 175.983  27.629  1.00 19.03           C  
ATOM    888  CD  LYS A  95      41.458 176.902  28.813  1.00 20.94           C  
ATOM    889  CE  LYS A  95      40.332 177.878  28.517  1.00 24.53           C  
ATOM    890  NZ  LYS A  95      40.211 178.901  29.592  1.00 27.34           N1+
ATOM    891  HN  LYS A  95      41.899 172.494  26.703  0.00 99.00           H  
ATOM    892  HZ1 LYS A  95      40.111 179.806  29.179  0.00 99.00           H  
ATOM    893  HZ2 LYS A  95      39.409 178.699  30.153  0.00 99.00           H  
ATOM    894  HZ3 LYS A  95      41.032 178.882  30.161  0.00 99.00           H  
ATOM    895  N   SER A  96      45.746 173.881  27.123  1.00 14.57           N  
ATOM    896  CA  SER A  96      46.979 173.195  27.534  1.00 14.07           C  
ATOM    897  C   SER A  96      47.472 173.650  28.905  1.00 14.18           C  
ATOM    898  O   SER A  96      47.497 174.849  29.201  1.00 14.28           O  
ATOM    899  CB  SER A  96      48.084 173.398  26.493  1.00 13.88           C  
ATOM    900  OG  SER A  96      47.819 172.627  25.328  1.00 12.63           O  
ATOM    901  HN  SER A  96      45.740 174.842  26.719  0.00 99.00           H  
ATOM    902  HG  SER A  96      48.527 172.802  24.647  0.00 99.00           H  
ATOM    903  N   TYR A  97      47.884 172.679  29.717  1.00 13.89           N  
ATOM    904  CA  TYR A  97      48.380 172.916  31.074  1.00 14.14           C  
ATOM    905  C   TYR A  97      49.742 172.240  31.256  1.00 14.13           C  
ATOM    906  O   TYR A  97      49.802 171.016  31.409  1.00 13.87           O  
ATOM    907  CB  TYR A  97      47.383 172.368  32.104  1.00 14.67           C  
ATOM    908  CG  TYR A  97      45.998 172.962  31.997  1.00 15.47           C  
ATOM    909  CD1 TYR A  97      45.029 172.377  31.180  1.00 14.98           C  
ATOM    910  CD2 TYR A  97      45.654 174.106  32.712  1.00 16.03           C  
ATOM    911  CE1 TYR A  97      43.753 172.922  31.071  1.00 15.88           C  
ATOM    912  CE2 TYR A  97      44.375 174.661  32.611  1.00 16.53           C  
ATOM    913  CZ  TYR A  97      43.436 174.062  31.789  1.00 16.30           C  
ATOM    914  OH  TYR A  97      42.170 174.586  31.671  1.00 17.76           O  
ATOM    915  HN  TYR A  97      47.823 171.718  29.299  0.00 99.00           H  
ATOM    916  HH  TYR A  97      41.790 174.328  30.784  0.00 99.00           H  
ATOM    917  N   PRO A  98      50.838 173.026  31.216  1.00 14.14           N  
ATOM    918  CA  PRO A  98      52.183 172.471  31.392  1.00 14.17           C  
ATOM    919  C   PRO A  98      52.427 172.003  32.816  1.00 14.21           C  
ATOM    920  O   PRO A  98      51.857 172.561  33.760  1.00 14.42           O  
ATOM    921  CB  PRO A  98      53.114 173.648  31.066  1.00 14.36           C  
ATOM    922  CG  PRO A  98      52.259 174.694  30.476  1.00 14.67           C  
ATOM    923  CD  PRO A  98      50.874 174.479  30.977  1.00 14.46           C  
ATOM    924  N   PHE A  99      53.269 170.985  32.961  1.00 14.02           N  
ATOM    925  CA  PHE A  99      53.576 170.434  34.277  1.00 14.07           C  
ATOM    926  C   PHE A  99      54.876 169.649  34.279  1.00 14.63           C  
ATOM    927  O   PHE A  99      55.442 169.360  33.220  1.00 14.70           O  
ATOM    928  CB  PHE A  99      52.414 169.563  34.791  1.00 13.53           C  
ATOM    929  CG  PHE A  99      52.238 168.252  34.054  1.00 13.14           C  
ATOM    930  CD1 PHE A  99      52.751 167.068  34.580  1.00 12.29           C  
ATOM    931  CD2 PHE A  99      51.524 168.195  32.861  1.00 11.92           C  
ATOM    932  CE1 PHE A  99      52.583 165.852  33.915  1.00 12.02           C  
ATOM    933  CE2 PHE A  99      51.344 166.986  32.182  1.00 11.63           C  
ATOM    934  CZ  PHE A  99      51.875 165.808  32.713  1.00 11.54           C  
ATOM    935  HN  PHE A  99      53.679 170.626  32.079  0.00 99.00           H  
ATOM    936  N   ARG A 100      55.332 169.310  35.483  1.00 15.36           N  
ATOM    937  CA  ARG A 100      56.494 168.451  35.681  1.00 16.48           C  
ATOM    938  C   ARG A 100      56.111 167.294  36.591  1.00 16.57           C  
ATOM    939  O   ARG A 100      55.159 167.399  37.370  1.00 16.89           O  
ATOM    940  CB  ARG A 100      57.650 169.243  36.287  1.00 16.50           C  
ATOM    941  CG  ARG A 100      58.182 170.320  35.360  1.00 19.00           C  
ATOM    942  CD  ARG A 100      59.459 170.931  35.886  1.00 22.39           C  
ATOM    943  NE  ARG A 100      59.940 171.990  35.004  1.00 24.59           N  
ATOM    944  CZ  ARG A 100      60.787 171.810  33.994  1.00 25.60           C  
ATOM    945  NH1 ARG A 100      61.267 170.602  33.719  1.00 25.85           N1+
ATOM    946  NH2 ARG A 100      61.152 172.846  33.255  1.00 26.83           N  
ATOM    947  HN  ARG A 100      54.782 169.715  36.278  0.00 99.00           H  
ATOM    948  HE  ARG A 100      59.606 172.929  35.172  0.00 99.00           H  
ATOM    949 1HH1 ARG A 100      60.983 169.808  34.252  0.00 99.00           H  
ATOM    950 2HH1 ARG A 100      61.920 170.486  32.964  0.00 99.00           H  
ATOM    951 1HH2 ARG A 100      60.776 173.755  33.444  0.00 99.00           H  
ATOM    952 2HH2 ARG A 100      61.803 172.724  32.504  0.00 99.00           H  
ATOM    953  N   GLY A 101      56.863 166.197  36.495  1.00 16.97           N  
ATOM    954  CA  GLY A 101      56.538 164.966  37.215  1.00 17.03           C  
ATOM    955  C   GLY A 101      55.698 164.073  36.318  1.00 17.03           C  
ATOM    956  O   GLY A 101      55.210 164.532  35.282  1.00 17.26           O  
ATOM    957  HN  GLY A 101      57.690 166.292  35.870  0.00 99.00           H  
ATOM    958  N   PRO A 102      55.543 162.788  36.691  1.00 16.91           N  
ATOM    959  CA  PRO A 102      54.845 161.825  35.833  1.00 16.86           C  
ATOM    960  C   PRO A 102      53.339 162.059  35.624  1.00 16.85           C  
ATOM    961  O   PRO A 102      52.827 161.737  34.547  1.00 16.12           O  
ATOM    962  CB  PRO A 102      55.101 160.480  36.527  1.00 16.87           C  
ATOM    963  CG  PRO A 102      55.358 160.835  37.951  1.00 17.00           C  
ATOM    964  CD  PRO A 102      56.066 162.155  37.916  1.00 17.05           C  
ATOM    965  N   PHE A 103      52.646 162.605  36.628  1.00 17.11           N  
ATOM    966  CA  PHE A 103      51.187 162.807  36.574  1.00 17.59           C  
ATOM    967  C   PHE A 103      50.813 164.294  36.489  1.00 18.13           C  
ATOM    968  O   PHE A 103      51.418 165.114  37.179  1.00 18.08           O  
ATOM    969  CB  PHE A 103      50.516 162.223  37.827  1.00 17.55           C  
ATOM    970  CG  PHE A 103      50.669 160.734  37.984  1.00 17.27           C  
ATOM    971  CD1 PHE A 103      51.700 160.203  38.760  1.00 17.56           C  
ATOM    972  CD2 PHE A 103      49.757 159.860  37.395  1.00 18.12           C  
ATOM    973  CE1 PHE A 103      51.836 158.826  38.928  1.00 18.30           C  
ATOM    974  CE2 PHE A 103      49.885 158.478  37.552  1.00 18.88           C  
ATOM    975  CZ  PHE A 103      50.927 157.959  38.322  1.00 18.13           C  
ATOM    976  HN  PHE A 103      53.222 162.876  37.453  0.00 99.00           H  
ATOM    977  N   PRO A 104      49.807 164.650  35.658  1.00 18.70           N  
ATOM    978  CA  PRO A 104      49.317 166.040  35.666  1.00 19.21           C  
ATOM    979  C   PRO A 104      48.762 166.425  37.046  1.00 19.82           C  
ATOM    980  O   PRO A 104      48.002 165.654  37.628  1.00 19.90           O  
ATOM    981  CB  PRO A 104      48.193 166.035  34.621  1.00 19.14           C  
ATOM    982  CG  PRO A 104      48.414 164.813  33.800  1.00 18.89           C  
ATOM    983  CD  PRO A 104      49.089 163.813  34.680  1.00 18.78           C  
ATOM    984  N   PRO A 105      49.163 167.594  37.582  1.00 20.74           N  
ATOM    985  CA  PRO A 105      48.678 168.027  38.894  1.00 21.10           C  
ATOM    986  C   PRO A 105      47.182 168.343  38.891  1.00 21.52           C  
ATOM    987  O   PRO A 105      46.651 168.850  37.900  1.00 21.43           O  
ATOM    988  CB  PRO A 105      49.492 169.294  39.172  1.00 21.30           C  
ATOM    989  CG  PRO A 105      49.879 169.797  37.828  1.00 21.38           C  
ATOM    990  CD  PRO A 105      50.110 168.565  37.006  1.00 20.78           C  
ATOM    991  N   VAL A 106      46.521 168.021  39.999  1.00 21.92           N  
ATOM    992  CA  VAL A 106      45.091 168.262  40.162  1.00 22.78           C  
ATOM    993  C   VAL A 106      44.900 169.157  41.382  1.00 23.16           C  
ATOM    994  O   VAL A 106      45.351 168.814  42.480  1.00 23.26           O  
ATOM    995  CB  VAL A 106      44.310 166.936  40.356  1.00 22.66           C  
ATOM    996  CG1 VAL A 106      42.815 167.193  40.410  1.00 22.91           C  
ATOM    997  CG2 VAL A 106      44.639 165.944  39.239  1.00 23.16           C  
ATOM    998  HN  VAL A 106      47.111 167.581  40.741  0.00 99.00           H  
ATOM    999  N   TRP A 107      44.237 170.297  41.189  1.00 23.80           N  
ATOM   1000  CA  TRP A 107      44.124 171.301  42.247  1.00 24.43           C  
ATOM   1001  C   TRP A 107      42.810 171.288  43.028  1.00 24.02           C  
ATOM   1002  O   TRP A 107      42.811 171.556  44.231  1.00 24.02           O  
ATOM   1003  CB  TRP A 107      44.420 172.704  41.708  1.00 25.35           C  
ATOM   1004  CG  TRP A 107      45.885 172.934  41.491  1.00 26.56           C  
ATOM   1005  CD1 TRP A 107      46.580 172.735  40.334  1.00 27.54           C  
ATOM   1006  CD2 TRP A 107      46.839 173.384  42.462  1.00 27.69           C  
ATOM   1007  CE2 TRP A 107      48.095 173.440  41.817  1.00 28.02           C  
ATOM   1008  CE3 TRP A 107      46.755 173.750  43.815  1.00 28.15           C  
ATOM   1009  NE1 TRP A 107      47.909 173.038  40.520  1.00 27.98           N  
ATOM   1010  CZ2 TRP A 107      49.263 173.853  42.477  1.00 27.51           C  
ATOM   1011  CZ3 TRP A 107      47.917 174.156  44.473  1.00 27.65           C  
ATOM   1012  CH2 TRP A 107      49.154 174.203  43.799  1.00 27.41           C  
ATOM   1013  HN  TRP A 107      43.820 170.406  40.248  0.00 99.00           H  
ATOM   1014  HE1 TRP A 107      48.622 172.976  39.825  0.00 99.00           H  
ATOM   1015  N   ASN A 108      41.701 170.988  42.355  1.00 23.69           N  
ATOM   1016  CA  ASN A 108      40.409 170.876  43.031  1.00 23.46           C  
ATOM   1017  C   ASN A 108      40.460 169.751  44.065  1.00 23.17           C  
ATOM   1018  O   ASN A 108      40.762 168.614  43.711  1.00 22.99           O  
ATOM   1019  CB  ASN A 108      39.280 170.636  42.019  1.00 23.61           C  
ATOM   1020  CG  ASN A 108      37.906 170.525  42.677  1.00 24.23           C  
ATOM   1021  ND2 ASN A 108      36.939 171.262  42.147  0.00 99.00           N  
ATOM   1022  OD1 ASN A 108      37.718 169.776  43.637  0.00 99.00           O  
ATOM   1023  HN  ASN A 108      41.830 170.845  41.339  0.00 99.00           H  
ATOM   1024 1HD2 ASN A 108      37.130 171.844  41.355  0.00 99.00           H  
ATOM   1025 2HD2 ASN A 108      36.019 171.238  42.536  0.00 99.00           H  
ATOM   1026  N   PRO A 109      40.185 170.072  45.347  1.00 22.62           N  
ATOM   1027  CA  PRO A 109      40.237 169.089  46.431  1.00 22.33           C  
ATOM   1028  C   PRO A 109      39.453 167.801  46.164  1.00 21.67           C  
ATOM   1029  O   PRO A 109      40.000 166.717  46.389  1.00 21.66           O  
ATOM   1030  CB  PRO A 109      39.652 169.854  47.627  1.00 22.53           C  
ATOM   1031  CG  PRO A 109      39.995 171.268  47.344  1.00 22.70           C  
ATOM   1032  CD  PRO A 109      39.834 171.414  45.853  1.00 22.82           C  
ATOM   1033  N   ILE A 110      38.211 167.907  45.679  1.00 20.96           N  
ATOM   1034  CA  ILE A 110      37.387 166.712  45.409  1.00 20.50           C  
ATOM   1035  C   ILE A 110      37.963 165.901  44.256  1.00 20.03           C  
ATOM   1036  O   ILE A 110      38.119 164.677  44.362  1.00 19.60           O  
ATOM   1037  CB  ILE A 110      35.898 167.061  45.129  1.00 20.67           C  
ATOM   1038  CG1 ILE A 110      35.262 167.759  46.341  1.00 21.46           C  
ATOM   1039  CG2 ILE A 110      35.096 165.812  44.703  1.00 20.84           C  
ATOM   1040  CD1 ILE A 110      35.377 166.994  47.663  1.00 22.35           C  
ATOM   1041  HN  ILE A 110      37.884 168.872  45.513  0.00 99.00           H  
ATOM   1042  N   THR A 111      38.289 166.593  43.168  1.00 19.47           N  
ATOM   1043  CA  THR A 111      38.885 165.967  41.995  1.00 19.29           C  
ATOM   1044  C   THR A 111      40.244 165.353  42.357  1.00 18.82           C  
ATOM   1045  O   THR A 111      40.568 164.248  41.912  1.00 18.56           O  
ATOM   1046  CB  THR A 111      38.982 166.965  40.815  1.00 19.40           C  
ATOM   1047  CG2 THR A 111      39.363 166.252  39.530  1.00 20.02           C  
ATOM   1048  OG1 THR A 111      37.705 167.594  40.621  1.00 20.67           O  
ATOM   1049  HN  THR A 111      38.083 167.614  43.228  0.00 99.00           H  
ATOM   1050  HG1 THR A 111      37.521 168.244  41.365  0.00 99.00           H  
ATOM   1051  N   TYR A 112      41.023 166.056  43.183  1.00 18.47           N  
ATOM   1052  CA  TYR A 112      42.299 165.521  43.666  1.00 18.25           C  
ATOM   1053  C   TYR A 112      42.137 164.189  44.400  1.00 17.44           C  
ATOM   1054  O   TYR A 112      42.883 163.240  44.138  1.00 17.32           O  
ATOM   1055  CB  TYR A 112      43.066 166.522  44.549  1.00 19.22           C  
ATOM   1056  CG  TYR A 112      44.345 165.916  45.086  1.00 20.60           C  
ATOM   1057  CD1 TYR A 112      44.366 165.275  46.325  1.00 22.03           C  
ATOM   1058  CD2 TYR A 112      45.518 165.934  44.334  1.00 22.39           C  
ATOM   1059  CE1 TYR A 112      45.526 164.687  46.813  1.00 22.96           C  
ATOM   1060  CE2 TYR A 112      46.690 165.354  44.816  1.00 23.20           C  
ATOM   1061  CZ  TYR A 112      46.686 164.732  46.057  1.00 22.86           C  
ATOM   1062  OH  TYR A 112      47.838 164.147  46.546  1.00 23.75           O  
ATOM   1063  HN  TYR A 112      40.656 166.986  43.446  0.00 99.00           H  
ATOM   1064  HH  TYR A 112      47.650 163.192  46.764  0.00 99.00           H  
ATOM   1065  N   LEU A 113      41.182 164.122  45.327  1.00 16.46           N  
ATOM   1066  CA  LEU A 113      40.908 162.880  46.054  1.00 15.74           C  
ATOM   1067  C   LEU A 113      40.533 161.741  45.099  1.00 15.26           C  
ATOM   1068  O   LEU A 113      40.999 160.606  45.267  1.00 14.96           O  
ATOM   1069  CB  LEU A 113      39.802 163.074  47.095  1.00 15.80           C  
ATOM   1070  CG  LEU A 113      40.075 163.992  48.295  1.00 16.26           C  
ATOM   1071  CD1 LEU A 113      38.816 164.124  49.144  1.00 16.45           C  
ATOM   1072  CD2 LEU A 113      41.244 163.505  49.143  1.00 16.23           C  
ATOM   1073  HN  LEU A 113      40.663 165.004  45.485  0.00 99.00           H  
ATOM   1074  N   ASP A 114      39.715 162.061  44.099  1.00 14.77           N  
ATOM   1075  CA  ASP A 114      39.256 161.081  43.112  1.00 14.53           C  
ATOM   1076  C   ASP A 114      40.417 160.544  42.269  1.00 14.31           C  
ATOM   1077  O   ASP A 114      40.561 159.325  42.119  1.00 14.27           O  
ATOM   1078  CB  ASP A 114      38.160 161.674  42.218  1.00 14.48           C  
ATOM   1079  CG  ASP A 114      37.271 160.605  41.585  1.00 14.32           C  
ATOM   1080  OD1 ASP A 114      36.920 159.615  42.272  1.00 14.52           O  
ATOM   1081  OD2 ASP A 114      36.916 160.767  40.404  1.00 15.00           O1-
ATOM   1082  HN  ASP A 114      39.428 163.064  44.078  0.00 99.00           H  
ATOM   1083  N   HIS A 115      41.239 161.450  41.732  1.00 14.06           N  
ATOM   1084  CA  HIS A 115      42.428 161.065  40.957  1.00 14.14           C  
ATOM   1085  C   HIS A 115      43.387 160.221  41.797  1.00 14.10           C  
ATOM   1086  O   HIS A 115      43.836 159.153  41.367  1.00 14.00           O  
ATOM   1087  CB  HIS A 115      43.166 162.301  40.429  1.00 14.22           C  
ATOM   1088  CG  HIS A 115      42.584 162.874  39.170  1.00 14.42           C  
ATOM   1089  CD2 HIS A 115      41.427 163.539  38.942  0.00 99.00           C  
ATOM   1090  ND1 HIS A 115      43.229 162.803  37.954  0.00 99.00           N  
ATOM   1091  CE1 HIS A 115      42.499 163.405  37.032  0.00 99.00           C  
ATOM   1092  NE2 HIS A 115      41.396 163.856  37.605  0.00 99.00           N  
ATOM   1093  HN  HIS A 115      40.970 162.438  41.906  0.00 99.00           H  
ATOM   1094  HD1 HIS A 115      44.114 162.362  37.797  0.00 99.00           H  
ATOM   1095  N   ASN A 116      43.691 160.695  43.003  1.00 13.77           N  
ATOM   1096  CA  ASN A 116      44.600 159.967  43.887  1.00 13.84           C  
ATOM   1097  C   ASN A 116      44.095 158.558  44.179  1.00 13.49           C  
ATOM   1098  O   ASN A 116      44.864 157.595  44.114  1.00 13.45           O  
ATOM   1099  CB  ASN A 116      44.830 160.722  45.201  1.00 13.99           C  
ATOM   1100  CG  ASN A 116      45.767 159.974  46.148  1.00 14.62           C  
ATOM   1101  ND2 ASN A 116      45.226 159.490  47.257  0.00 99.00           N  
ATOM   1102  OD1 ASN A 116      46.967 159.846  45.886  0.00 99.00           O  
ATOM   1103  HN  ASN A 116      43.244 161.592  43.251  0.00 99.00           H  
ATOM   1104 1HD2 ASN A 116      44.246 159.620  47.433  0.00 99.00           H  
ATOM   1105 2HD2 ASN A 116      45.788 158.995  47.919  0.00 99.00           H  
ATOM   1106  N   ASN A 117      42.800 158.448  44.482  1.00 13.20           N  
ATOM   1107  CA  ASN A 117      42.182 157.161  44.778  1.00 12.80           C  
ATOM   1108  C   ASN A 117      42.171 156.227  43.571  1.00 12.83           C  
ATOM   1109  O   ASN A 117      42.324 155.015  43.735  1.00 12.86           O  
ATOM   1110  CB  ASN A 117      40.757 157.328  45.316  1.00 12.96           C  
ATOM   1111  CG  ASN A 117      40.111 155.996  45.671  1.00 12.60           C  
ATOM   1112  ND2 ASN A 117      39.147 155.569  44.865  0.00 99.00           N  
ATOM   1113  OD1 ASN A 117      40.463 155.369  46.671  0.00 99.00           O  
ATOM   1114  HN  ASN A 117      42.281 159.349  44.488  0.00 99.00           H  
ATOM   1115 1HD2 ASN A 117      38.887 156.116  44.067  0.00 99.00           H  
ATOM   1116 2HD2 ASN A 117      38.683 154.705  45.050  0.00 99.00           H  
ATOM   1117  N   PHE A 118      41.994 156.778  42.366  1.00 12.36           N  
ATOM   1118  CA  PHE A 118      41.991 155.938  41.166  1.00 12.19           C  
ATOM   1119  C   PHE A 118      43.303 155.165  41.002  1.00 11.85           C  
ATOM   1120  O   PHE A 118      43.290 153.940  40.923  1.00 12.11           O  
ATOM   1121  CB  PHE A 118      41.678 156.714  39.880  1.00 12.34           C  
ATOM   1122  CG  PHE A 118      42.034 155.951  38.637  1.00 12.69           C  
ATOM   1123  CD1 PHE A 118      41.295 154.827  38.261  1.00 13.71           C  
ATOM   1124  CD2 PHE A 118      43.135 156.316  37.871  1.00 13.63           C  
ATOM   1125  CE1 PHE A 118      41.642 154.088  37.127  1.00 13.56           C  
ATOM   1126  CE2 PHE A 118      43.491 155.582  36.731  1.00 13.58           C  
ATOM   1127  CZ  PHE A 118      42.742 154.466  36.363  1.00 13.47           C  
ATOM   1128  HN  PHE A 118      41.867 157.796  42.359  0.00 99.00           H  
ATOM   1129  N   TRP A 119      44.426 155.881  40.942  1.00 11.77           N  
ATOM   1130  CA  TRP A 119      45.725 155.248  40.716  1.00 11.60           C  
ATOM   1131  C   TRP A 119      46.061 154.286  41.853  1.00 11.71           C  
ATOM   1132  O   TRP A 119      46.505 153.149  41.626  1.00 11.71           O  
ATOM   1133  CB  TRP A 119      46.822 156.306  40.560  1.00 11.76           C  
ATOM   1134  CG  TRP A 119      46.598 157.249  39.399  1.00 11.54           C  
ATOM   1135  CD1 TRP A 119      46.193 158.550  39.468  1.00 11.58           C  
ATOM   1136  CD2 TRP A 119      46.762 156.953  38.003  1.00 12.31           C  
ATOM   1137  CE2 TRP A 119      46.436 158.128  37.287  1.00 12.01           C  
ATOM   1138  CE3 TRP A 119      47.150 155.812  37.289  1.00 11.85           C  
ATOM   1139  NE1 TRP A 119      46.092 159.084  38.207  1.00 12.11           N  
ATOM   1140  CZ2 TRP A 119      46.492 158.198  35.888  1.00 12.80           C  
ATOM   1141  CZ3 TRP A 119      47.209 155.881  35.897  1.00 12.36           C  
ATOM   1142  CH2 TRP A 119      46.882 157.068  35.211  1.00 12.06           C  
ATOM   1143  HN  TRP A 119      44.300 156.902  41.068  0.00 99.00           H  
ATOM   1144  HE1 TRP A 119      45.813 160.020  37.992  0.00 99.00           H  
ATOM   1145  N   ARG A 120      45.822 154.744  43.079  1.00 11.62           N  
ATOM   1146  CA  ARG A 120      46.064 153.946  44.274  1.00 11.73           C  
ATOM   1147  C   ARG A 120      45.294 152.628  44.231  1.00 11.72           C  
ATOM   1148  O   ARG A 120      45.854 151.570  44.529  1.00 11.50           O  
ATOM   1149  CB  ARG A 120      45.681 154.750  45.521  1.00 11.85           C  
ATOM   1150  CG  ARG A 120      45.960 154.044  46.834  1.00 12.29           C  
ATOM   1151  CD  ARG A 120      45.650 154.969  48.004  1.00 13.85           C  
ATOM   1152  NE  ARG A 120      44.221 155.277  48.095  1.00 14.09           N  
ATOM   1153  CZ  ARG A 120      43.719 156.280  48.811  1.00 15.70           C  
ATOM   1154  NH1 ARG A 120      44.528 157.078  49.500  1.00 15.56           N1+
ATOM   1155  NH2 ARG A 120      42.411 156.485  48.838  1.00 14.70           N  
ATOM   1156  HN  ARG A 120      45.448 155.718  43.109  0.00 99.00           H  
ATOM   1157  HE  ARG A 120      43.581 154.694  47.586  0.00 99.00           H  
ATOM   1158 1HH1 ARG A 120      45.515 156.953  49.477  0.00 99.00           H  
ATOM   1159 2HH1 ARG A 120      44.136 157.823  50.054  0.00 99.00           H  
ATOM   1160 1HH2 ARG A 120      41.804 155.893  48.301  0.00 99.00           H  
ATOM   1161 2HH2 ARG A 120      42.027 157.225  49.387  0.00 99.00           H  
ATOM   1162  N   THR A 121      44.022 152.699  43.842  1.00 11.63           N  
ATOM   1163  CA  THR A 121      43.146 151.521  43.814  1.00 11.91           C  
ATOM   1164  C   THR A 121      43.576 150.526  42.732  1.00 11.93           C  
ATOM   1165  O   THR A 121      43.543 149.307  42.954  1.00 11.93           O  
ATOM   1166  CB  THR A 121      41.651 151.913  43.683  1.00 11.98           C  
ATOM   1167  CG2 THR A 121      40.746 150.687  43.726  1.00 12.50           C  
ATOM   1168  OG1 THR A 121      41.299 152.769  44.777  1.00 12.30           O  
ATOM   1169  HN  THR A 121      43.704 153.649  43.563  0.00 99.00           H  
ATOM   1170  HG1 THR A 121      41.603 153.710  44.597  0.00 99.00           H  
ATOM   1171  N   MET A 122      43.999 151.042  41.579  1.00 11.61           N  
ATOM   1172  CA  MET A 122      44.535 150.188  40.516  1.00 12.03           C  
ATOM   1173  C   MET A 122      45.664 149.320  41.064  1.00 11.68           C  
ATOM   1174  O   MET A 122      45.687 148.107  40.842  1.00 11.64           O  
ATOM   1175  CB  MET A 122      45.044 151.029  39.341  1.00 12.52           C  
ATOM   1176  CG  MET A 122      43.949 151.745  38.550  1.00 14.70           C  
ATOM   1177  SD  MET A 122      42.810 150.649  37.663  1.00 18.77           S  
ATOM   1178  CE  MET A 122      43.938 149.933  36.475  1.00 21.05           C  
ATOM   1179  HN  MET A 122      43.919 152.069  41.502  0.00 99.00           H  
ATOM   1180  N   ASP A 123      46.583 149.945  41.798  1.00 11.35           N  
ATOM   1181  CA  ASP A 123      47.717 149.225  42.371  1.00 11.14           C  
ATOM   1182  C   ASP A 123      47.309 148.323  43.540  1.00 11.37           C  
ATOM   1183  O   ASP A 123      47.833 147.214  43.672  1.00 11.20           O  
ATOM   1184  CB  ASP A 123      48.828 150.198  42.775  1.00 11.18           C  
ATOM   1185  CG  ASP A 123      49.499 150.862  41.578  1.00 11.53           C  
ATOM   1186  OD1 ASP A 123      49.658 150.206  40.515  1.00 11.08           O  
ATOM   1187  OD2 ASP A 123      49.884 152.043  41.700  1.00 11.82           O1-
ATOM   1188  HN  ASP A 123      46.426 150.961  41.923  0.00 99.00           H  
ATOM   1189  N   ASP A 124      46.365 148.787  44.366  1.00 11.30           N  
ATOM   1190  CA  ASP A 124      45.822 147.990  45.478  1.00 11.88           C  
ATOM   1191  C   ASP A 124      45.248 146.660  44.968  1.00 11.67           C  
ATOM   1192  O   ASP A 124      45.567 145.580  45.479  1.00 12.02           O  
ATOM   1193  CB  ASP A 124      44.699 148.750  46.204  1.00 12.25           C  
ATOM   1194  CG  ASP A 124      45.201 149.883  47.094  1.00 13.99           C  
ATOM   1195  OD1 ASP A 124      46.428 150.025  47.305  1.00 16.21           O  
ATOM   1196  OD2 ASP A 124      44.327 150.632  47.593  1.00 15.99           O1-
ATOM   1197  HN  ASP A 124      46.047 149.757  44.157  0.00 99.00           H  
ATOM   1198  N   MET A 125      44.381 146.757  43.962  1.00 11.36           N  
ATOM   1199  CA  MET A 125      43.779 145.581  43.336  1.00 11.55           C  
ATOM   1200  C   MET A 125      44.847 144.688  42.708  1.00 11.57           C  
ATOM   1201  O   MET A 125      44.777 143.466  42.817  1.00 11.56           O  
ATOM   1202  CB  MET A 125      42.735 145.999  42.290  1.00 11.22           C  
ATOM   1203  CG  MET A 125      41.502 146.676  42.900  1.00 11.35           C  
ATOM   1204  SD  MET A 125      40.324 147.328  41.699  1.00 12.67           S  
ATOM   1205  CE  MET A 125      39.302 145.916  41.344  1.00 12.55           C  
ATOM   1206  HN  MET A 125      44.170 147.732  43.664  0.00 99.00           H  
ATOM   1207  N   GLY A 126      45.833 145.308  42.058  1.00 11.69           N  
ATOM   1208  CA  GLY A 126      46.948 144.576  41.438  1.00 12.21           C  
ATOM   1209  C   GLY A 126      47.715 143.663  42.382  1.00 12.67           C  
ATOM   1210  O   GLY A 126      48.134 142.569  41.986  1.00 12.51           O  
ATOM   1211  HN  GLY A 126      45.748 146.345  42.026  0.00 99.00           H  
ATOM   1212  N   ARG A 127      47.894 144.105  43.629  1.00 13.36           N  
ATOM   1213  CA  ARG A 127      48.649 143.332  44.633  1.00 14.63           C  
ATOM   1214  C   ARG A 127      48.004 141.992  44.978  1.00 14.05           C  
ATOM   1215  O   ARG A 127      48.669 141.093  45.490  1.00 14.44           O  
ATOM   1216  CB  ARG A 127      48.884 144.158  45.904  1.00 14.44           C  
ATOM   1217  CG  ARG A 127      49.865 145.297  45.694  1.00 16.17           C  
ATOM   1218  CD  ARG A 127      50.201 146.054  46.977  1.00 18.30           C  
ATOM   1219  NE  ARG A 127      50.874 147.306  46.633  1.00 23.00           N  
ATOM   1220  CZ  ARG A 127      50.279 148.495  46.554  1.00 24.02           C  
ATOM   1221  NH1 ARG A 127      48.991 148.626  46.834  1.00 25.21           N1+
ATOM   1222  NH2 ARG A 127      50.987 149.565  46.217  1.00 25.90           N  
ATOM   1223  HN  ARG A 127      47.464 145.027  43.831  0.00 99.00           H  
ATOM   1224  HE  ARG A 127      51.866 147.267  46.441  0.00 99.00           H  
ATOM   1225 1HH1 ARG A 127      48.449 147.841  47.128  0.00 99.00           H  
ATOM   1226 2HH1 ARG A 127      48.551 149.527  46.751  0.00 99.00           H  
ATOM   1227 1HH2 ARG A 127      51.970 149.476  46.042  0.00 99.00           H  
ATOM   1228 2HH2 ARG A 127      50.545 150.456  46.137  0.00 99.00           H  
ATOM   1229  N   GLU A 128      46.716 141.855  44.676  1.00 14.01           N  
ATOM   1230  CA  GLU A 128      46.002 140.607  44.921  1.00 13.90           C  
ATOM   1231  C   GLU A 128      46.069 139.632  43.739  1.00 13.17           C  
ATOM   1232  O   GLU A 128      45.550 138.512  43.821  1.00 12.94           O  
ATOM   1233  CB  GLU A 128      44.547 140.889  45.321  1.00 14.45           C  
ATOM   1234  CG  GLU A 128      44.369 141.571  46.699  1.00 16.86           C  
ATOM   1235  CD  GLU A 128      44.985 140.795  47.871  1.00 19.57           C  
ATOM   1236  OE1 GLU A 128      45.184 139.558  47.774  1.00 21.58           O  
ATOM   1237  OE2 GLU A 128      45.268 141.430  48.908  1.00 21.27           O1-
ATOM   1238  HN  GLU A 128      46.273 142.697  44.260  0.00 99.00           H  
ATOM   1239  N   ILE A 129      46.732 140.051  42.662  1.00 12.45           N  
ATOM   1240  CA  ILE A 129      46.806 139.272  41.422  1.00 12.12           C  
ATOM   1241  C   ILE A 129      48.209 138.693  41.192  1.00 11.93           C  
ATOM   1242  O   ILE A 129      49.149 139.438  40.916  1.00 11.81           O  
ATOM   1243  CB  ILE A 129      46.404 140.138  40.193  1.00 12.03           C  
ATOM   1244  CG1 ILE A 129      45.018 140.760  40.405  1.00 11.73           C  
ATOM   1245  CG2 ILE A 129      46.444 139.305  38.914  1.00 12.43           C  
ATOM   1246  CD1 ILE A 129      44.650 141.848  39.403  1.00 12.07           C  
ATOM   1247  HN  ILE A 129      47.194 140.981  42.775  0.00 99.00           H  
ATOM   1248  N   PRO A 130      48.356 137.359  41.307  1.00 11.92           N  
ATOM   1249  CA  PRO A 130      49.660 136.744  41.033  1.00 11.92           C  
ATOM   1250  C   PRO A 130      50.082 136.929  39.572  1.00 12.17           C  
ATOM   1251  O   PRO A 130      49.283 136.679  38.659  1.00 12.03           O  
ATOM   1252  CB  PRO A 130      49.427 135.260  41.359  1.00 12.23           C  
ATOM   1253  CG  PRO A 130      48.211 135.245  42.250  1.00 12.22           C  
ATOM   1254  CD  PRO A 130      47.355 136.358  41.718  1.00 11.71           C  
ATOM   1255  N   SER A 131      51.319 137.376  39.358  1.00 12.11           N  
ATOM   1256  CA  SER A 131      51.836 137.630  38.008  1.00 12.61           C  
ATOM   1257  C   SER A 131      51.818 136.395  37.116  1.00 12.51           C  
ATOM   1258  O   SER A 131      51.539 136.494  35.915  1.00 12.46           O  
ATOM   1259  CB  SER A 131      53.252 138.204  38.065  1.00 12.68           C  
ATOM   1260  OG  SER A 131      53.234 139.537  38.536  1.00 14.67           O  
ATOM   1261  HN  SER A 131      51.881 137.528  40.219  0.00 99.00           H  
ATOM   1262  HG  SER A 131      52.545 140.060  38.034  0.00 99.00           H  
ATOM   1263  N   ASP A 132      52.110 135.237  37.702  1.00 12.84           N  
ATOM   1264  CA  ASP A 132      52.193 133.996  36.931  1.00 13.06           C  
ATOM   1265  C   ASP A 132      50.884 133.207  36.875  1.00 12.74           C  
ATOM   1266  O   ASP A 132      50.825 132.145  36.249  1.00 13.12           O  
ATOM   1267  CB  ASP A 132      53.343 133.105  37.438  1.00 13.48           C  
ATOM   1268  CG  ASP A 132      53.185 132.692  38.898  1.00 16.07           C  
ATOM   1269  OD1 ASP A 132      52.306 133.228  39.607  1.00 18.39           O  
ATOM   1270  OD2 ASP A 132      53.964 131.820  39.347  1.00 19.66           O1-
ATOM   1271  HN  ASP A 132      52.269 135.288  38.722  0.00 99.00           H  
ATOM   1272  N   ALA A 133      49.836 133.728  37.519  1.00 12.44           N  
ATOM   1273  CA  ALA A 133      48.541 133.045  37.580  1.00 12.08           C  
ATOM   1274  C   ALA A 133      47.409 134.002  37.987  1.00 11.67           C  
ATOM   1275  O   ALA A 133      46.827 133.853  39.067  1.00 11.89           O  
ATOM   1276  CB  ALA A 133      48.615 131.858  38.552  1.00 12.33           C  
ATOM   1277  HN  ALA A 133      50.017 134.648  37.967  0.00 99.00           H  
ATOM   1278  N   PRO A 134      47.081 134.987  37.125  1.00 11.45           N  
ATOM   1279  CA  PRO A 134      46.043 135.977  37.481  1.00 11.50           C  
ATOM   1280  C   PRO A 134      44.671 135.390  37.840  1.00 11.65           C  
ATOM   1281  O   PRO A 134      43.929 135.991  38.627  1.00 11.55           O  
ATOM   1282  CB  PRO A 134      45.934 136.851  36.221  1.00 11.42           C  
ATOM   1283  CG  PRO A 134      46.605 136.064  35.129  1.00 11.09           C  
ATOM   1284  CD  PRO A 134      47.660 135.260  35.799  1.00 11.61           C  
ATOM   1285  N   TRP A 135      44.346 134.233  37.269  1.00 12.18           N  
ATOM   1286  CA  TRP A 135      43.087 133.536  37.540  1.00 12.65           C  
ATOM   1287  C   TRP A 135      43.009 133.033  38.990  1.00 12.75           C  
ATOM   1288  O   TRP A 135      41.949 132.586  39.442  1.00 12.91           O  
ATOM   1289  CB  TRP A 135      42.905 132.373  36.550  1.00 13.36           C  
ATOM   1290  CG  TRP A 135      44.121 131.486  36.457  1.00 13.90           C  
ATOM   1291  CD1 TRP A 135      44.411 130.409  37.247  1.00 15.19           C  
ATOM   1292  CD2 TRP A 135      45.217 131.621  35.543  1.00 14.66           C  
ATOM   1293  CE2 TRP A 135      46.136 130.586  35.836  1.00 15.29           C  
ATOM   1294  CE3 TRP A 135      45.516 132.518  34.509  1.00 14.90           C  
ATOM   1295  NE1 TRP A 135      45.616 129.860  36.877  1.00 15.23           N  
ATOM   1296  CZ2 TRP A 135      47.329 130.417  35.123  1.00 15.17           C  
ATOM   1297  CZ3 TRP A 135      46.706 132.349  33.801  1.00 15.21           C  
ATOM   1298  CH2 TRP A 135      47.595 131.306  34.115  1.00 14.96           C  
ATOM   1299  HN  TRP A 135      45.068 133.862  36.609  0.00 99.00           H  
ATOM   1300  HE1 TRP A 135      46.046 129.063  37.298  0.00 99.00           H  
ATOM   1301  N   LYS A 136      44.124 133.110  39.716  1.00 12.67           N  
ATOM   1302  CA  LYS A 136      44.159 132.707  41.126  1.00 13.00           C  
ATOM   1303  C   LYS A 136      43.889 133.858  42.098  1.00 12.73           C  
ATOM   1304  O   LYS A 136      43.896 133.659  43.319  1.00 12.76           O  
ATOM   1305  CB  LYS A 136      45.483 132.019  41.471  1.00 13.18           C  
ATOM   1306  CG  LYS A 136      45.659 130.637  40.852  1.00 14.97           C  
ATOM   1307  CD  LYS A 136      46.960 130.008  41.331  1.00 19.32           C  
ATOM   1308  CE  LYS A 136      47.229 128.679  40.648  1.00 21.79           C  
ATOM   1309  NZ  LYS A 136      48.637 128.219  40.856  1.00 24.39           N1+
ATOM   1310  HN  LYS A 136      44.952 133.474  39.207  0.00 99.00           H  
ATOM   1311  HZ1 LYS A 136      48.795 127.393  40.319  0.00 99.00           H  
ATOM   1312  HZ2 LYS A 136      49.264 128.938  40.562  0.00 99.00           H  
ATOM   1313  HZ3 LYS A 136      48.778 128.025  41.825  0.00 99.00           H  
ATOM   1314  N   ALA A 137      43.652 135.060  41.573  1.00 12.37           N  
ATOM   1315  CA  ALA A 137      43.274 136.183  42.429  1.00 12.02           C  
ATOM   1316  C   ALA A 137      42.002 135.812  43.210  1.00 12.11           C  
ATOM   1317  O   ALA A 137      41.106 135.152  42.668  1.00 12.00           O  
ATOM   1318  CB  ALA A 137      43.059 137.450  41.601  1.00 12.09           C  
ATOM   1319  HN  ALA A 137      43.756 135.124  40.550  0.00 99.00           H  
ATOM   1320  N   PRO A 138      41.926 136.205  44.497  1.00 12.35           N  
ATOM   1321  CA  PRO A 138      40.755 135.876  45.313  1.00 12.25           C  
ATOM   1322  C   PRO A 138      39.407 136.238  44.673  1.00 12.19           C  
ATOM   1323  O   PRO A 138      38.447 135.479  44.810  1.00 12.37           O  
ATOM   1324  CB  PRO A 138      40.991 136.686  46.598  1.00 12.61           C  
ATOM   1325  CG  PRO A 138      42.464 136.776  46.694  1.00 12.89           C  
ATOM   1326  CD  PRO A 138      42.939 136.944  45.275  1.00 12.34           C  
ATOM   1327  N   LEU A 139      39.347 137.371  43.974  1.00 11.70           N  
ATOM   1328  CA  LEU A 139      38.122 137.828  43.323  1.00 12.02           C  
ATOM   1329  C   LEU A 139      38.220 137.738  41.802  1.00 11.72           C  
ATOM   1330  O   LEU A 139      37.595 138.526  41.087  1.00 11.50           O  
ATOM   1331  CB  LEU A 139      37.793 139.264  43.752  1.00 12.31           C  
ATOM   1332  CG  LEU A 139      37.685 139.529  45.258  1.00 13.39           C  
ATOM   1333  CD1 LEU A 139      37.430 140.991  45.536  1.00 15.06           C  
ATOM   1334  CD2 LEU A 139      36.601 138.669  45.890  1.00 15.00           C  
ATOM   1335  HN  LEU A 139      40.246 137.900  43.932  0.00 99.00           H  
ATOM   1336  N   ALA A 140      38.983 136.760  41.318  1.00 11.74           N  
ATOM   1337  CA  ALA A 140      39.244 136.614  39.884  1.00 12.02           C  
ATOM   1338  C   ALA A 140      37.977 136.622  39.030  1.00 12.42           C  
ATOM   1339  O   ALA A 140      37.900 137.352  38.042  1.00 11.97           O  
ATOM   1340  CB  ALA A 140      40.076 135.366  39.607  1.00 12.04           C  
ATOM   1341  HN  ALA A 140      39.372 136.116  42.036  0.00 99.00           H  
ATOM   1342  N   GLU A 141      36.982 135.824  39.409  1.00 12.80           N  
ATOM   1343  CA  GLU A 141      35.771 135.709  38.601  1.00 13.70           C  
ATOM   1344  C   GLU A 141      34.971 137.013  38.588  1.00 13.18           C  
ATOM   1345  O   GLU A 141      34.586 137.494  37.523  1.00 13.06           O  
ATOM   1346  CB  GLU A 141      34.917 134.517  39.042  1.00 14.53           C  
ATOM   1347  CG  GLU A 141      35.598 133.172  38.793  1.00 17.96           C  
ATOM   1348  CD  GLU A 141      34.615 132.032  38.591  1.00 23.14           C  
ATOM   1349  OE1 GLU A 141      33.556 132.017  39.260  1.00 24.70           O  
ATOM   1350  OE2 GLU A 141      34.909 131.147  37.754  1.00 24.77           O1-
ATOM   1351  HN  GLU A 141      37.137 135.313  40.290  0.00 99.00           H  
ATOM   1352  N   GLU A 142      34.761 137.596  39.767  1.00 12.95           N  
ATOM   1353  CA  GLU A 142      34.094 138.892  39.892  1.00 13.09           C  
ATOM   1354  C   GLU A 142      34.745 139.956  39.003  1.00 12.11           C  
ATOM   1355  O   GLU A 142      34.056 140.663  38.264  1.00 11.72           O  
ATOM   1356  CB  GLU A 142      34.116 139.352  41.351  1.00 13.24           C  
ATOM   1357  CG  GLU A 142      33.392 140.660  41.611  1.00 14.98           C  
ATOM   1358  CD  GLU A 142      33.440 141.082  43.072  1.00 15.49           C  
ATOM   1359  OE1 GLU A 142      33.251 142.287  43.341  1.00 19.67           O  
ATOM   1360  OE2 GLU A 142      33.674 140.217  43.945  1.00 19.15           O1-
ATOM   1361  HN  GLU A 142      35.111 137.055  40.585  0.00 99.00           H  
ATOM   1362  N   TRP A 143      36.068 140.061  39.078  1.00 11.27           N  
ATOM   1363  CA  TRP A 143      36.789 141.063  38.298  1.00 10.51           C  
ATOM   1364  C   TRP A 143      36.839 140.748  36.800  1.00 10.42           C  
ATOM   1365  O   TRP A 143      36.823 141.665  35.970  1.00 10.05           O  
ATOM   1366  CB  TRP A 143      38.199 141.276  38.853  1.00 10.45           C  
ATOM   1367  CG  TRP A 143      38.230 141.850  40.255  1.00 10.33           C  
ATOM   1368  CD1 TRP A 143      37.169 142.321  40.980  1.00 10.48           C  
ATOM   1369  CD2 TRP A 143      39.395 142.057  41.068  1.00 10.11           C  
ATOM   1370  CE2 TRP A 143      38.959 142.633  42.285  1.00 10.63           C  
ATOM   1371  CE3 TRP A 143      40.760 141.795  40.892  1.00 10.49           C  
ATOM   1372  NE1 TRP A 143      37.598 142.781  42.208  1.00 10.77           N  
ATOM   1373  CZ2 TRP A 143      39.846 142.958  43.319  1.00 10.86           C  
ATOM   1374  CZ3 TRP A 143      41.642 142.119  41.922  1.00 10.64           C  
ATOM   1375  CH2 TRP A 143      41.179 142.693  43.119  1.00 10.11           C  
ATOM   1376  HN  TRP A 143      36.528 139.392  39.718  0.00 99.00           H  
ATOM   1377  HE1 TRP A 143      37.014 143.160  42.923  0.00 99.00           H  
ATOM   1378  N   ASP A 144      36.894 139.461  36.454  1.00 10.14           N  
ATOM   1379  CA  ASP A 144      36.943 139.044  35.044  1.00 10.37           C  
ATOM   1380  C   ASP A 144      35.607 139.209  34.325  1.00 11.03           C  
ATOM   1381  O   ASP A 144      35.572 139.327  33.095  1.00 11.26           O  
ATOM   1382  CB  ASP A 144      37.415 137.591  34.926  1.00 10.02           C  
ATOM   1383  CG  ASP A 144      38.019 137.278  33.565  1.00 10.33           C  
ATOM   1384  OD1 ASP A 144      38.700 138.162  32.985  1.00  9.50           O  
ATOM   1385  OD2 ASP A 144      37.832 136.135  33.092  1.00 10.54           O1-
ATOM   1386  HN  ASP A 144      36.900 138.794  37.245  0.00 99.00           H  
ATOM   1387  N   ASN A 145      34.516 139.216  35.092  1.00 11.09           N  
ATOM   1388  CA  ASN A 145      33.161 139.304  34.539  1.00 11.75           C  
ATOM   1389  C   ASN A 145      32.686 140.746  34.334  1.00 12.17           C  
ATOM   1390  O   ASN A 145      31.518 140.999  34.006  1.00 12.43           O  
ATOM   1391  CB  ASN A 145      32.183 138.529  35.432  1.00 12.02           C  
ATOM   1392  CG  ASN A 145      32.426 137.023  35.408  1.00 12.51           C  
ATOM   1393  ND2 ASN A 145      33.292 136.588  34.498  0.00 99.00           N  
ATOM   1394  OD1 ASN A 145      31.845 136.261  36.191  0.00 99.00           O  
ATOM   1395  HN  ASN A 145      34.708 139.154  36.116  0.00 99.00           H  
ATOM   1396 1HD2 ASN A 145      33.746 137.235  33.886  0.00 99.00           H  
ATOM   1397 2HD2 ASN A 145      33.492 135.610  34.426  0.00 99.00           H  
ATOM   1398  N   MET A 146      33.623 141.670  34.516  1.00 12.29           N  
ATOM   1399  CA  MET A 146      33.408 143.103  34.477  1.00 13.64           C  
ATOM   1400  C   MET A 146      34.338 143.661  33.408  1.00 11.65           C  
ATOM   1401  O   MET A 146      35.473 143.195  33.289  1.00 11.29           O  
ATOM   1402  CB  MET A 146      33.873 143.658  35.820  1.00 13.89           C  
ATOM   1403  CG  MET A 146      33.054 144.744  36.412  1.00 17.44           C  
ATOM   1404  SD  MET A 146      33.922 145.357  37.879  1.00 19.83           S  
ATOM   1405  CE  MET A 146      33.857 143.943  38.958  1.00 20.67           C  
ATOM   1406  HN  MET A 146      34.586 141.250  34.702  0.00 99.00           H  
ATOM   1407  N   THR A 147      33.882 144.651  32.640  1.00 10.25           N  
ATOM   1408  CA  THR A 147      34.801 145.376  31.746  1.00  9.79           C  
ATOM   1409  C   THR A 147      35.506 146.496  32.519  1.00  9.50           C  
ATOM   1410  O   THR A 147      35.067 146.879  33.610  1.00  9.47           O  
ATOM   1411  CB  THR A 147      34.092 146.000  30.524  1.00  9.85           C  
ATOM   1412  CG2 THR A 147      33.291 144.947  29.735  1.00 10.45           C  
ATOM   1413  OG1 THR A 147      33.216 147.051  30.960  1.00  9.46           O  
ATOM   1414  HN  THR A 147      32.881 144.856  32.720  0.00 99.00           H  
ATOM   1415  HG1 THR A 147      33.059 147.705  30.213  0.00 99.00           H  
ATOM   1416  N   MET A 148      36.582 147.043  31.952  1.00  9.20           N  
ATOM   1417  CA  MET A 148      37.202 148.217  32.566  1.00  9.22           C  
ATOM   1418  C   MET A 148      36.253 149.417  32.601  1.00  9.57           C  
ATOM   1419  O   MET A 148      36.353 150.247  33.509  1.00  9.62           O  
ATOM   1420  CB  MET A 148      38.534 148.577  31.898  1.00  9.16           C  
ATOM   1421  CG  MET A 148      39.729 147.801  32.461  1.00  9.01           C  
ATOM   1422  SD  MET A 148      39.983 148.005  34.243  1.00  9.67           S  
ATOM   1423  CE  MET A 148      40.400 149.752  34.327  1.00 11.44           C  
ATOM   1424  HN  MET A 148      36.914 146.592  31.098  0.00 99.00           H  
ATOM   1425  N   LYS A 149      35.331 149.505  31.643  1.00  9.89           N  
ATOM   1426  CA  LYS A 149      34.331 150.585  31.662  1.00 10.78           C  
ATOM   1427  C   LYS A 149      33.472 150.505  32.923  1.00 10.88           C  
ATOM   1428  O   LYS A 149      33.259 151.513  33.606  1.00 11.06           O  
ATOM   1429  CB  LYS A 149      33.446 150.569  30.408  1.00 10.72           C  
ATOM   1430  CG  LYS A 149      32.485 151.763  30.317  1.00 11.81           C  
ATOM   1431  CD  LYS A 149      31.529 151.637  29.147  1.00 13.78           C  
ATOM   1432  CE  LYS A 149      30.502 152.767  29.127  1.00 17.71           C  
ATOM   1433  NZ  LYS A 149      31.080 154.063  28.660  1.00 20.78           N1+
ATOM   1434  HN  LYS A 149      35.376 148.782  30.915  0.00 99.00           H  
ATOM   1435  HZ1 LYS A 149      32.020 153.913  28.357  0.00 99.00           H  
ATOM   1436  HZ2 LYS A 149      30.533 154.413  27.901  0.00 99.00           H  
ATOM   1437  HZ3 LYS A 149      31.070 154.718  29.414  0.00 99.00           H  
ATOM   1438  N   GLU A 150      32.978 149.307  33.227  1.00 10.94           N  
ATOM   1439  CA  GLU A 150      32.194 149.090  34.444  1.00 11.25           C  
ATOM   1440  C   GLU A 150      32.973 149.454  35.699  1.00 11.63           C  
ATOM   1441  O   GLU A 150      32.414 150.054  36.623  1.00 11.49           O  
ATOM   1442  CB  GLU A 150      31.745 147.640  34.551  1.00 11.58           C  
ATOM   1443  CG  GLU A 150      30.872 147.167  33.429  1.00 13.17           C  
ATOM   1444  CD  GLU A 150      30.482 145.720  33.603  1.00 14.80           C  
ATOM   1445  OE1 GLU A 150      29.857 145.404  34.647  1.00 15.39           O  
ATOM   1446  OE2 GLU A 150      30.794 144.913  32.698  1.00 12.94           O1-
ATOM   1447  HN  GLU A 150      33.191 148.558  32.544  0.00 99.00           H  
ATOM   1448  N   LEU A 151      34.252 149.082  35.740  1.00 11.65           N  
ATOM   1449  CA  LEU A 151      35.082 149.367  36.908  1.00 12.04           C  
ATOM   1450  C   LEU A 151      35.303 150.867  37.078  1.00 12.41           C  
ATOM   1451  O   LEU A 151      35.179 151.382  38.188  1.00 12.90           O  
ATOM   1452  CB  LEU A 151      36.415 148.605  36.872  1.00 11.92           C  
ATOM   1453  CG  LEU A 151      37.349 148.827  38.074  1.00 11.80           C  
ATOM   1454  CD1 LEU A 151      36.662 148.486  39.408  1.00 12.51           C  
ATOM   1455  CD2 LEU A 151      38.635 148.037  37.927  1.00 12.13           C  
ATOM   1456  HN  LEU A 151      34.593 148.591  34.897  0.00 99.00           H  
ATOM   1457  N   LEU A 152      35.605 151.567  35.982  1.00 12.79           N  
ATOM   1458  CA  LEU A 152      35.789 153.021  36.032  1.00 13.41           C  
ATOM   1459  C   LEU A 152      34.506 153.754  36.431  1.00 14.01           C  
ATOM   1460  O   LEU A 152      34.557 154.722  37.198  1.00 13.78           O  
ATOM   1461  CB  LEU A 152      36.340 153.565  34.704  1.00 13.18           C  
ATOM   1462  CG  LEU A 152      37.724 153.076  34.261  1.00 13.50           C  
ATOM   1463  CD1 LEU A 152      38.162 153.807  32.999  1.00 13.10           C  
ATOM   1464  CD2 LEU A 152      38.765 153.243  35.364  1.00 12.91           C  
ATOM   1465  HN  LEU A 152      35.695 151.008  35.117  0.00 99.00           H  
ATOM   1466  N   ASP A 153      33.364 153.278  35.931  1.00 14.77           N  
ATOM   1467  CA  ASP A 153      32.058 153.843  36.286  1.00 15.95           C  
ATOM   1468  C   ASP A 153      31.799 153.751  37.791  1.00 16.42           C  
ATOM   1469  O   ASP A 153      31.202 154.652  38.379  1.00 16.50           O  
ATOM   1470  CB  ASP A 153      30.929 153.145  35.508  1.00 16.28           C  
ATOM   1471  CG  ASP A 153      30.872 153.562  34.040  1.00 17.82           C  
ATOM   1472  OD1 ASP A 153      31.513 154.566  33.657  1.00 18.72           O  
ATOM   1473  OD2 ASP A 153      30.171 152.873  33.264  1.00 19.32           O1-
ATOM   1474  HN  ASP A 153      33.478 152.479  35.275  0.00 99.00           H  
ATOM   1475  N   LYS A 154      32.257 152.665  38.410  1.00 16.80           N  
ATOM   1476  CA  LYS A 154      32.110 152.476  39.855  1.00 17.74           C  
ATOM   1477  C   LYS A 154      33.126 153.293  40.656  1.00 17.61           C  
ATOM   1478  O   LYS A 154      32.799 153.856  41.700  1.00 17.57           O  
ATOM   1479  CB  LYS A 154      32.256 150.997  40.224  1.00 18.08           C  
ATOM   1480  CG  LYS A 154      31.100 150.120  39.774  1.00 20.05           C  
ATOM   1481  CD  LYS A 154      31.304 148.677  40.205  1.00 21.48           C  
ATOM   1482  CE  LYS A 154      30.123 147.812  39.784  1.00 24.29           C  
ATOM   1483  NZ  LYS A 154      29.992 146.604  40.651  1.00 26.45           N1+
ATOM   1484  HN  LYS A 154      32.721 151.973  37.790  0.00 99.00           H  
ATOM   1485  HZ1 LYS A 154      30.903 146.257  40.872  0.00 99.00           H  
ATOM   1486  HZ2 LYS A 154      29.513 146.853  41.491  0.00 99.00           H  
ATOM   1487  HZ3 LYS A 154      29.475 145.903  40.163  0.00 99.00           H  
ATOM   1488  N   LEU A 155      34.357 153.350  40.159  1.00 17.40           N  
ATOM   1489  CA  LEU A 155      35.484 153.886  40.919  1.00 17.49           C  
ATOM   1490  C   LEU A 155      35.618 155.406  40.859  1.00 17.02           C  
ATOM   1491  O   LEU A 155      35.998 156.038  41.852  1.00 16.55           O  
ATOM   1492  CB  LEU A 155      36.783 153.226  40.440  1.00 17.52           C  
ATOM   1493  CG  LEU A 155      38.114 153.474  41.145  1.00 18.63           C  
ATOM   1494  CD1 LEU A 155      38.027 153.100  42.621  1.00 19.46           C  
ATOM   1495  CD2 LEU A 155      39.199 152.659  40.441  1.00 18.57           C  
ATOM   1496  HN  LEU A 155      34.450 152.984  39.186  0.00 99.00           H  
ATOM   1497  N   CYS A 156      35.320 155.986  39.700  1.00 16.71           N  
ATOM   1498  CA  CYS A 156      35.549 157.410  39.470  1.00 16.77           C  
ATOM   1499  C   CYS A 156      34.296 158.233  39.742  1.00 17.14           C  
ATOM   1500  O   CYS A 156      33.285 158.096  39.052  1.00 17.08           O  
ATOM   1501  CB  CYS A 156      36.064 157.647  38.047  1.00 16.62           C  
ATOM   1502  SG  CYS A 156      37.609 156.760  37.672  1.00 15.67           S  
ATOM   1503  HN  CYS A 156      34.917 155.350  38.984  0.00 99.00           H  
ATOM   1504  HG  CYS A 156      38.197 157.347  37.120  0.00 99.00           H  
ATOM   1505  N   TRP A 157      34.378 159.083  40.765  1.00 17.50           N  
ATOM   1506  CA  TRP A 157      33.262 159.944  41.149  1.00 18.07           C  
ATOM   1507  C   TRP A 157      33.280 161.297  40.437  1.00 18.11           C  
ATOM   1508  O   TRP A 157      32.333 162.076  40.568  1.00 18.36           O  
ATOM   1509  CB  TRP A 157      33.216 160.123  42.670  1.00 18.44           C  
ATOM   1510  CG  TRP A 157      32.680 158.918  43.387  1.00 19.20           C  
ATOM   1511  CD1 TRP A 157      33.233 157.667  43.413  1.00 19.39           C  
ATOM   1512  CD2 TRP A 157      31.487 158.843  44.178  1.00 19.80           C  
ATOM   1513  CE2 TRP A 157      31.379 157.515  44.649  1.00 19.78           C  
ATOM   1514  CE3 TRP A 157      30.494 159.769  44.532  1.00 20.02           C  
ATOM   1515  NE1 TRP A 157      32.456 156.817  44.164  1.00 19.82           N  
ATOM   1516  CZ2 TRP A 157      30.318 157.088  45.460  1.00 20.11           C  
ATOM   1517  CZ3 TRP A 157      29.441 159.344  45.337  1.00 19.77           C  
ATOM   1518  CH2 TRP A 157      29.364 158.018  45.794  1.00 19.71           C  
ATOM   1519  HN  TRP A 157      35.293 159.079  41.259  0.00 99.00           H  
ATOM   1520  HE1 TRP A 157      32.643 155.851  44.330  0.00 99.00           H  
ATOM   1521  N   THR A 158      34.350 161.565  39.691  1.00 17.82           N  
ATOM   1522  CA  THR A 158      34.439 162.767  38.856  1.00 17.55           C  
ATOM   1523  C   THR A 158      34.663 162.392  37.393  1.00 17.81           C  
ATOM   1524  O   THR A 158      35.294 161.371  37.103  1.00 17.52           O  
ATOM   1525  CB  THR A 158      35.576 163.729  39.316  1.00 17.59           C  
ATOM   1526  CG2 THR A 158      35.428 164.095  40.787  1.00 17.43           C  
ATOM   1527  OG1 THR A 158      36.861 163.116  39.110  1.00 16.64           O  
ATOM   1528  HN  THR A 158      35.109 160.856  39.751  0.00 99.00           H  
ATOM   1529  HG1 THR A 158      36.890 162.215  39.553  0.00 99.00           H  
ATOM   1530  N   GLU A 159      34.147 163.218  36.482  1.00 18.00           N  
ATOM   1531  CA  GLU A 159      34.400 163.044  35.047  1.00 18.43           C  
ATOM   1532  C   GLU A 159      35.875 163.249  34.705  1.00 17.69           C  
ATOM   1533  O   GLU A 159      36.403 162.581  33.820  1.00 17.78           O  
ATOM   1534  CB  GLU A 159      33.524 163.981  34.202  1.00 19.03           C  
ATOM   1535  CG  GLU A 159      32.085 163.508  34.020  1.00 22.38           C  
ATOM   1536  CD  GLU A 159      31.984 162.125  33.391  1.00 25.73           C  
ATOM   1537  OE1 GLU A 159      32.508 161.922  32.273  1.00 28.17           O  
ATOM   1538  OE2 GLU A 159      31.373 161.242  34.023  1.00 28.31           O1-
ATOM   1539  HN  GLU A 159      33.560 163.982  36.868  0.00 99.00           H  
ATOM   1540  N   SER A 160      36.528 164.168  35.417  1.00 16.88           N  
ATOM   1541  CA  SER A 160      37.953 164.441  35.230  1.00 16.16           C  
ATOM   1542  C   SER A 160      38.790 163.167  35.388  1.00 15.49           C  
ATOM   1543  O   SER A 160      39.601 162.834  34.519  1.00 15.38           O  
ATOM   1544  CB  SER A 160      38.419 165.517  36.216  1.00 16.39           C  
ATOM   1545  OG  SER A 160      39.829 165.681  36.180  1.00 16.78           O  
ATOM   1546  HN  SER A 160      35.939 164.672  36.114  0.00 99.00           H  
ATOM   1547  HG  SER A 160      40.261 164.953  36.709  0.00 99.00           H  
ATOM   1548  N   ALA A 161      38.573 162.448  36.486  1.00 14.93           N  
ATOM   1549  CA  ALA A 161      39.302 161.203  36.734  1.00 14.22           C  
ATOM   1550  C   ALA A 161      38.941 160.124  35.718  1.00 14.19           C  
ATOM   1551  O   ALA A 161      39.829 159.445  35.191  1.00 13.96           O  
ATOM   1552  CB  ALA A 161      39.057 160.706  38.148  1.00 14.18           C  
ATOM   1553  HN  ALA A 161      37.864 162.835  37.132  0.00 99.00           H  
ATOM   1554  N   LYS A 162      37.646 159.974  35.440  1.00 14.07           N  
ATOM   1555  CA  LYS A 162      37.186 158.955  34.491  1.00 14.52           C  
ATOM   1556  C   LYS A 162      37.759 159.194  33.094  1.00 13.93           C  
ATOM   1557  O   LYS A 162      38.138 158.242  32.406  1.00 13.67           O  
ATOM   1558  CB  LYS A 162      35.656 158.881  34.447  1.00 14.49           C  
ATOM   1559  CG  LYS A 162      35.119 157.701  33.630  1.00 15.87           C  
ATOM   1560  CD  LYS A 162      33.624 157.823  33.364  1.00 16.69           C  
ATOM   1561  CE  LYS A 162      32.821 157.546  34.614  1.00 19.34           C  
ATOM   1562  NZ  LYS A 162      31.364 157.425  34.322  1.00 20.22           N1+
ATOM   1563  HN  LYS A 162      37.012 160.621  35.936  0.00 99.00           H  
ATOM   1564  HZ1 LYS A 162      31.026 158.294  33.964  0.00 99.00           H  
ATOM   1565  HZ2 LYS A 162      31.222 156.705  33.644  0.00 99.00           H  
ATOM   1566  HZ3 LYS A 162      30.877 157.195  35.164  0.00 99.00           H  
ATOM   1567  N   GLN A 163      37.829 160.460  32.685  1.00 13.73           N  
ATOM   1568  CA  GLN A 163      38.415 160.811  31.390  1.00 13.90           C  
ATOM   1569  C   GLN A 163      39.895 160.436  31.280  1.00 12.96           C  
ATOM   1570  O   GLN A 163      40.312 159.858  30.275  1.00 13.04           O  
ATOM   1571  CB  GLN A 163      38.216 162.296  31.089  1.00 14.49           C  
ATOM   1572  CG  GLN A 163      36.823 162.642  30.595  1.00 18.14           C  
ATOM   1573  CD  GLN A 163      36.557 164.139  30.597  1.00 23.21           C  
ATOM   1574  NE2 GLN A 163      35.329 164.519  30.256  0.00 99.00           N  
ATOM   1575  OE1 GLN A 163      37.440 164.945  30.903  0.00 99.00           O  
ATOM   1576  HN  GLN A 163      37.443 161.156  33.346  0.00 99.00           H  
ATOM   1577 1HE2 GLN A 163      35.073 165.503  30.248  0.00 99.00           H  
ATOM   1578 2HE2 GLN A 163      34.647 163.807  30.002  0.00 99.00           H  
ATOM   1579  N   LEU A 164      40.680 160.758  32.309  1.00 11.96           N  
ATOM   1580  CA  LEU A 164      42.111 160.445  32.297  1.00 11.28           C  
ATOM   1581  C   LEU A 164      42.335 158.939  32.409  1.00 10.88           C  
ATOM   1582  O   LEU A 164      43.208 158.384  31.737  1.00 10.63           O  
ATOM   1583  CB  LEU A 164      42.863 161.197  33.406  1.00 11.35           C  
ATOM   1584  CG  LEU A 164      44.394 161.054  33.388  1.00 11.41           C  
ATOM   1585  CD1 LEU A 164      45.005 161.628  32.103  1.00 11.89           C  
ATOM   1586  CD2 LEU A 164      45.007 161.706  34.618  1.00 11.59           C  
ATOM   1587  HN  LEU A 164      40.204 161.233  33.093  0.00 99.00           H  
ATOM   1588  N   ALA A 165      41.527 158.281  33.242  1.00 10.41           N  
ATOM   1589  CA  ALA A 165      41.598 156.825  33.403  1.00 10.09           C  
ATOM   1590  C   ALA A 165      41.310 156.116  32.081  1.00  9.87           C  
ATOM   1591  O   ALA A 165      41.948 155.111  31.753  1.00  9.73           O  
ATOM   1592  CB  ALA A 165      40.621 156.358  34.470  1.00 10.42           C  
ATOM   1593  HN  ALA A 165      40.854 158.879  33.759  0.00 99.00           H  
ATOM   1594  N   THR A 166      40.347 156.647  31.328  1.00  9.56           N  
ATOM   1595  CA  THR A 166      39.980 156.087  30.030  1.00  9.57           C  
ATOM   1596  C   THR A 166      41.138 156.206  29.038  1.00  9.64           C  
ATOM   1597  O   THR A 166      41.470 155.244  28.345  1.00  9.43           O  
ATOM   1598  CB  THR A 166      38.686 156.746  29.492  1.00  9.73           C  
ATOM   1599  CG2 THR A 166      38.333 156.226  28.101  1.00  9.85           C  
ATOM   1600  OG1 THR A 166      37.603 156.450  30.394  1.00  9.88           O  
ATOM   1601  HN  THR A 166      39.886 157.483  31.741  0.00 99.00           H  
ATOM   1602  HG1 THR A 166      37.648 157.049  31.198  0.00 99.00           H  
ATOM   1603  N   LEU A 167      41.764 157.381  28.999  1.00  9.50           N  
ATOM   1604  CA  LEU A 167      42.934 157.606  28.156  1.00  9.46           C  
ATOM   1605  C   LEU A 167      44.053 156.624  28.531  1.00  9.35           C  
ATOM   1606  O   LEU A 167      44.675 156.014  27.662  1.00  9.10           O  
ATOM   1607  CB  LEU A 167      43.405 159.064  28.290  1.00 10.02           C  
ATOM   1608  CG  LEU A 167      44.572 159.554  27.414  1.00 10.94           C  
ATOM   1609  CD1 LEU A 167      44.464 161.053  27.191  1.00 11.48           C  
ATOM   1610  CD2 LEU A 167      45.935 159.198  27.994  1.00 11.81           C  
ATOM   1611  HN  LEU A 167      41.352 158.113  29.612  0.00 99.00           H  
ATOM   1612  N   PHE A 168      44.292 156.481  29.836  1.00  9.08           N  
ATOM   1613  CA  PHE A 168      45.273 155.524  30.374  1.00  9.13           C  
ATOM   1614  C   PHE A 168      45.060 154.103  29.838  1.00  9.00           C  
ATOM   1615  O   PHE A 168      46.007 153.470  29.369  1.00  9.24           O  
ATOM   1616  CB  PHE A 168      45.231 155.554  31.906  1.00  9.20           C  
ATOM   1617  CG  PHE A 168      46.039 154.474  32.582  1.00  9.98           C  
ATOM   1618  CD1 PHE A 168      47.422 154.413  32.441  1.00 10.07           C  
ATOM   1619  CD2 PHE A 168      45.408 153.548  33.409  1.00  9.85           C  
ATOM   1620  CE1 PHE A 168      48.169 153.420  33.095  1.00 11.50           C  
ATOM   1621  CE2 PHE A 168      46.142 152.555  34.073  1.00 10.58           C  
ATOM   1622  CZ  PHE A 168      47.524 152.487  33.910  1.00 10.30           C  
ATOM   1623  HN  PHE A 168      43.721 157.107  30.449  0.00 99.00           H  
ATOM   1624  N   VAL A 169      43.821 153.612  29.896  1.00  8.85           N  
ATOM   1625  CA  VAL A 169      43.514 152.274  29.375  1.00  9.00           C  
ATOM   1626  C   VAL A 169      43.773 152.212  27.867  1.00  8.90           C  
ATOM   1627  O   VAL A 169      44.480 151.317  27.394  1.00  8.98           O  
ATOM   1628  CB  VAL A 169      42.066 151.825  29.723  1.00  9.19           C  
ATOM   1629  CG1 VAL A 169      41.722 150.494  29.053  1.00  9.29           C  
ATOM   1630  CG2 VAL A 169      41.900 151.713  31.239  1.00  9.63           C  
ATOM   1631  HN  VAL A 169      43.120 154.234  30.324  0.00 99.00           H  
ATOM   1632  N   ASN A 170      43.245 153.184  27.126  1.00  8.88           N  
ATOM   1633  CA  ASN A 170      43.429 153.235  25.664  1.00  8.63           C  
ATOM   1634  C   ASN A 170      44.906 153.202  25.262  1.00  8.84           C  
ATOM   1635  O   ASN A 170      45.279 152.529  24.302  1.00  9.12           O  
ATOM   1636  CB  ASN A 170      42.815 154.510  25.058  1.00  8.79           C  
ATOM   1637  CG  ASN A 170      41.298 154.641  25.271  1.00  8.97           C  
ATOM   1638  ND2 ASN A 170      40.612 153.546  25.612  0.00 99.00           N  
ATOM   1639  OD1 ASN A 170      40.757 155.739  25.110  0.00 99.00           O  
ATOM   1640  HN  ASN A 170      42.702 153.892  27.653  0.00 99.00           H  
ATOM   1641 1HD2 ASN A 170      41.125 152.685  25.719  0.00 99.00           H  
ATOM   1642 2HD2 ASN A 170      39.638 153.583  25.753  0.00 99.00           H  
ATOM   1643  N   LEU A 171      45.731 153.949  25.994  1.00  8.87           N  
ATOM   1644  CA  LEU A 171      47.156 154.086  25.691  1.00  9.15           C  
ATOM   1645  C   LEU A 171      47.973 152.849  26.062  1.00  9.42           C  
ATOM   1646  O   LEU A 171      48.933 152.502  25.361  1.00  9.38           O  
ATOM   1647  CB  LEU A 171      47.712 155.322  26.405  1.00  8.82           C  
ATOM   1648  CG  LEU A 171      49.185 155.695  26.253  1.00  8.96           C  
ATOM   1649  CD1 LEU A 171      49.593 155.809  24.778  1.00  9.84           C  
ATOM   1650  CD2 LEU A 171      49.416 157.010  26.979  1.00  9.10           C  
ATOM   1651  HN  LEU A 171      45.275 154.428  26.803  0.00 99.00           H  
ATOM   1652  N   CYS A 172      47.602 152.203  27.170  1.00  9.53           N  
ATOM   1653  CA  CYS A 172      48.295 151.012  27.650  1.00 10.30           C  
ATOM   1654  C   CYS A 172      48.079 149.811  26.739  1.00  9.85           C  
ATOM   1655  O   CYS A 172      49.022 149.071  26.452  1.00  9.96           O  
ATOM   1656  CB  CYS A 172      47.827 150.640  29.060  1.00 10.65           C  
ATOM   1657  SG  CYS A 172      48.576 151.587  30.386  1.00 15.01           S  
ATOM   1658  HN  CYS A 172      46.780 152.621  27.656  0.00 99.00           H  
ATOM   1659  HG  CYS A 172      48.904 150.967  31.103  0.00 99.00           H  
ATOM   1660  N   VAL A 173      46.835 149.616  26.294  1.00  9.35           N  
ATOM   1661  CA  VAL A 173      46.456 148.354  25.652  1.00  9.34           C  
ATOM   1662  C   VAL A 173      45.710 148.511  24.315  1.00  9.03           C  
ATOM   1663  O   VAL A 173      45.118 147.551  23.810  1.00  9.19           O  
ATOM   1664  CB  VAL A 173      45.678 147.410  26.634  1.00  9.32           C  
ATOM   1665  CG1 VAL A 173      46.553 147.035  27.836  1.00  9.92           C  
ATOM   1666  CG2 VAL A 173      44.356 148.026  27.091  1.00  9.85           C  
ATOM   1667  HN  VAL A 173      46.188 150.404  26.437  0.00 99.00           H  
ATOM   1668  N   THR A 174      45.750 149.724  23.759  1.00  8.75           N  
ATOM   1669  CA  THR A 174      45.184 150.041  22.432  1.00  8.51           C  
ATOM   1670  C   THR A 174      43.785 149.451  22.216  1.00  8.73           C  
ATOM   1671  O   THR A 174      43.459 148.925  21.145  1.00  8.93           O  
ATOM   1672  CB  THR A 174      46.155 149.681  21.273  1.00  8.73           C  
ATOM   1673  CG2 THR A 174      47.442 150.500  21.384  1.00  9.04           C  
ATOM   1674  OG1 THR A 174      46.467 148.285  21.319  1.00  8.61           O  
ATOM   1675  HN  THR A 174      46.226 150.449  24.350  0.00 99.00           H  
ATOM   1676  HG1 THR A 174      46.937 148.003  20.475  0.00 99.00           H  
ATOM   1677  N   ALA A 175      42.958 149.577  23.250  1.00  8.71           N  
ATOM   1678  CA  ALA A 175      41.607 149.035  23.243  1.00  8.54           C  
ATOM   1679  C   ALA A 175      40.694 149.927  24.080  1.00  8.63           C  
ATOM   1680  O   ALA A 175      41.164 150.704  24.922  1.00  8.43           O  
ATOM   1681  CB  ALA A 175      41.606 147.598  23.777  1.00  8.91           C  
ATOM   1682  HN  ALA A 175      43.362 150.095  24.062  0.00 99.00           H  
ATOM   1683  N   GLU A 176      39.389 149.823  23.844  1.00  8.46           N  
ATOM   1684  CA  GLU A 176      38.412 150.640  24.571  1.00  8.57           C  
ATOM   1685  C   GLU A 176      38.135 150.032  25.939  1.00  8.47           C  
ATOM   1686  O   GLU A 176      38.293 148.831  26.130  1.00  8.72           O  
ATOM   1687  CB  GLU A 176      37.105 150.744  23.786  1.00  8.72           C  
ATOM   1688  CG  GLU A 176      37.241 151.310  22.372  1.00  9.43           C  
ATOM   1689  CD  GLU A 176      37.610 152.785  22.334  1.00 11.14           C  
ATOM   1690  OE1 GLU A 176      37.235 153.548  23.254  1.00 11.07           O  
ATOM   1691  OE2 GLU A 176      38.256 153.201  21.356  1.00 11.71           O1-
ATOM   1692  HN  GLU A 176      39.127 149.132  23.119  0.00 99.00           H  
ATOM   1693  N   THR A 177      37.708 150.857  26.890  1.00  8.28           N  
ATOM   1694  CA  THR A 177      37.498 150.370  28.255  1.00  8.29           C  
ATOM   1695  C   THR A 177      36.423 149.293  28.312  1.00  8.30           C  
ATOM   1696  O   THR A 177      36.500 148.372  29.130  1.00  8.52           O  
ATOM   1697  CB  THR A 177      37.133 151.511  29.220  1.00  8.38           C  
ATOM   1698  CG2 THR A 177      38.308 152.472  29.396  1.00  8.77           C  
ATOM   1699  OG1 THR A 177      36.005 152.227  28.703  1.00  8.17           O  
ATOM   1700  HN  THR A 177      37.545 151.829  26.595  0.00 99.00           H  
ATOM   1701  HG1 THR A 177      35.308 152.344  29.417  0.00 99.00           H  
ATOM   1702  N   HIS A 178      35.421 149.416  27.438  1.00  8.28           N  
ATOM   1703  CA  HIS A 178      34.336 148.425  27.354  1.00  8.37           C  
ATOM   1704  C   HIS A 178      34.711 147.131  26.614  1.00  8.33           C  
ATOM   1705  O   HIS A 178      33.926 146.177  26.614  1.00  8.76           O  
ATOM   1706  CB  HIS A 178      33.088 149.050  26.715  1.00  8.56           C  
ATOM   1707  CG  HIS A 178      33.305 149.492  25.304  1.00  9.39           C  
ATOM   1708  CD2 HIS A 178      33.375 148.787  24.148  0.00 99.00           C  
ATOM   1709  ND1 HIS A 178      33.515 150.811  24.965  0.00 99.00           N  
ATOM   1710  CE1 HIS A 178      33.689 150.902  23.658  0.00 99.00           C  
ATOM   1711  NE2 HIS A 178      33.615 149.689  23.141  0.00 99.00           N  
ATOM   1712  HN  HIS A 178      35.471 150.255  26.832  0.00 99.00           H  
ATOM   1713  HE2 HIS A 178      33.717 149.463  22.169  0.00 99.00           H  
ATOM   1714  N   GLU A 179      35.887 147.100  25.980  1.00  8.30           N  
ATOM   1715  CA  GLU A 179      36.337 145.923  25.231  1.00  8.47           C  
ATOM   1716  C   GLU A 179      37.066 144.892  26.107  1.00  8.31           C  
ATOM   1717  O   GLU A 179      37.075 143.700  25.785  1.00  8.80           O  
ATOM   1718  CB  GLU A 179      37.248 146.341  24.061  1.00  8.35           C  
ATOM   1719  CG  GLU A 179      36.503 146.994  22.883  1.00  8.99           C  
ATOM   1720  CD  GLU A 179      37.423 147.553  21.799  1.00  9.58           C  
ATOM   1721  OE1 GLU A 179      38.619 147.810  22.067  1.00 10.40           O  
ATOM   1722  OE2 GLU A 179      36.930 147.761  20.665  1.00 11.49           O1-
ATOM   1723  HN  GLU A 179      36.446 147.972  26.063  0.00 99.00           H  
ATOM   1724  N   VAL A 180      37.675 145.361  27.200  1.00  8.38           N  
ATOM   1725  CA  VAL A 180      38.633 144.551  27.960  1.00  8.59           C  
ATOM   1726  C   VAL A 180      38.150 144.157  29.359  1.00  8.55           C  
ATOM   1727  O   VAL A 180      37.427 144.919  30.023  1.00  8.48           O  
ATOM   1728  CB  VAL A 180      40.025 145.250  28.064  1.00  8.72           C  
ATOM   1729  CG1 VAL A 180      40.518 145.697  26.697  1.00  9.42           C  
ATOM   1730  CG2 VAL A 180      39.984 146.444  29.022  1.00  8.73           C  
ATOM   1731  HN  VAL A 180      37.416 146.331  27.459  0.00 99.00           H  
ATOM   1732  N   SER A 181      38.567 142.970  29.797  1.00  8.31           N  
ATOM   1733  CA  SER A 181      38.325 142.499  31.157  1.00  8.41           C  
ATOM   1734  C   SER A 181      39.038 143.384  32.180  1.00  8.31           C  
ATOM   1735  O   SER A 181      40.193 143.769  31.975  1.00  8.68           O  
ATOM   1736  CB  SER A 181      38.843 141.066  31.306  1.00  8.67           C  
ATOM   1737  OG  SER A 181      39.112 140.758  32.667  1.00  8.82           O  
ATOM   1738  HN  SER A 181      39.082 142.406  29.082  0.00 99.00           H  
ATOM   1739  HG  SER A 181      38.954 139.785  32.824  0.00 99.00           H  
ATOM   1740  N   ALA A 182      38.355 143.675  33.289  1.00  8.02           N  
ATOM   1741  CA  ALA A 182      38.985 144.371  34.409  1.00  8.21           C  
ATOM   1742  C   ALA A 182      40.110 143.544  35.043  1.00  8.22           C  
ATOM   1743  O   ALA A 182      41.184 144.082  35.316  1.00  8.58           O  
ATOM   1744  CB  ALA A 182      37.956 144.775  35.453  1.00  8.08           C  
ATOM   1745  HN  ALA A 182      37.365 143.371  33.285  0.00 99.00           H  
ATOM   1746  N   LEU A 183      39.868 142.250  35.270  1.00  8.54           N  
ATOM   1747  CA  LEU A 183      40.919 141.370  35.807  1.00  8.63           C  
ATOM   1748  C   LEU A 183      42.174 141.389  34.936  1.00  8.78           C  
ATOM   1749  O   LEU A 183      43.281 141.590  35.444  1.00  8.97           O  
ATOM   1750  CB  LEU A 183      40.434 139.922  35.965  1.00  8.88           C  
ATOM   1751  CG  LEU A 183      41.501 138.930  36.465  1.00  9.00           C  
ATOM   1752  CD1 LEU A 183      41.923 139.241  37.907  1.00  9.46           C  
ATOM   1753  CD2 LEU A 183      40.992 137.495  36.339  1.00  9.40           C  
ATOM   1754  HN  LEU A 183      38.916 141.932  35.046  0.00 99.00           H  
ATOM   1755  N   TRP A 184      41.996 141.182  33.630  1.00  8.75           N  
ATOM   1756  CA  TRP A 184      43.140 141.167  32.720  1.00  8.84           C  
ATOM   1757  C   TRP A 184      43.894 142.508  32.717  1.00  8.65           C  
ATOM   1758  O   TRP A 184      45.117 142.528  32.774  1.00  8.81           O  
ATOM   1759  CB  TRP A 184      42.745 140.746  31.295  1.00  8.86           C  
ATOM   1760  CG  TRP A 184      43.888 140.947  30.347  1.00  9.10           C  
ATOM   1761  CD1 TRP A 184      44.952 140.108  30.140  1.00  9.61           C  
ATOM   1762  CD2 TRP A 184      44.114 142.094  29.526  1.00  8.83           C  
ATOM   1763  CE2 TRP A 184      45.323 141.878  28.829  1.00  9.30           C  
ATOM   1764  CE3 TRP A 184      43.401 143.279  29.298  1.00  9.89           C  
ATOM   1765  NE1 TRP A 184      45.815 140.660  29.220  1.00  9.30           N  
ATOM   1766  CZ2 TRP A 184      45.839 142.810  27.924  1.00  8.59           C  
ATOM   1767  CZ3 TRP A 184      43.914 144.202  28.397  1.00  9.65           C  
ATOM   1768  CH2 TRP A 184      45.119 143.959  27.722  1.00  9.48           C  
ATOM   1769  HN  TRP A 184      41.022 141.039  33.333  0.00 99.00           H  
ATOM   1770  HE1 TRP A 184      46.659 140.242  28.892  0.00 99.00           H  
ATOM   1771  N   PHE A 185      43.172 143.630  32.665  1.00  8.53           N  
ATOM   1772  CA  PHE A 185      43.864 144.923  32.638  1.00  8.59           C  
ATOM   1773  C   PHE A 185      44.620 145.201  33.937  1.00  8.51           C  
ATOM   1774  O   PHE A 185      45.735 145.730  33.919  1.00  8.73           O  
ATOM   1775  CB  PHE A 185      42.920 146.082  32.322  1.00  8.56           C  
ATOM   1776  CG  PHE A 185      43.632 147.399  32.199  1.00  8.26           C  
ATOM   1777  CD1 PHE A 185      44.308 147.731  31.027  1.00  8.64           C  
ATOM   1778  CD2 PHE A 185      43.667 148.285  33.269  1.00  8.90           C  
ATOM   1779  CE1 PHE A 185      44.999 148.942  30.920  1.00  9.63           C  
ATOM   1780  CE2 PHE A 185      44.355 149.496  33.171  1.00  9.30           C  
ATOM   1781  CZ  PHE A 185      45.013 149.826  31.993  1.00  8.77           C  
ATOM   1782  HN  PHE A 185      42.160 143.514  32.647  0.00 99.00           H  
ATOM   1783  N   LEU A 186      44.017 144.828  35.064  1.00  8.76           N  
ATOM   1784  CA  LEU A 186      44.679 145.010  36.357  1.00  8.60           C  
ATOM   1785  C   LEU A 186      45.932 144.139  36.458  1.00  8.96           C  
ATOM   1786  O   LEU A 186      46.943 144.569  37.008  1.00  9.68           O  
ATOM   1787  CB  LEU A 186      43.717 144.712  37.503  1.00  8.95           C  
ATOM   1788  CG  LEU A 186      42.551 145.693  37.675  1.00  8.59           C  
ATOM   1789  CD1 LEU A 186      41.483 145.055  38.536  1.00  9.57           C  
ATOM   1790  CD2 LEU A 186      43.016 147.009  38.285  1.00 10.66           C  
ATOM   1791  HN  LEU A 186      43.081 144.417  34.951  0.00 99.00           H  
ATOM   1792  N   TRP A 187      45.858 142.928  35.908  1.00  8.95           N  
ATOM   1793  CA  TRP A 187      47.028 142.054  35.823  1.00  9.25           C  
ATOM   1794  C   TRP A 187      48.107 142.709  34.975  1.00  9.02           C  
ATOM   1795  O   TRP A 187      49.271 142.763  35.378  1.00  9.36           O  
ATOM   1796  CB  TRP A 187      46.666 140.683  35.238  1.00  9.47           C  
ATOM   1797  CG  TRP A 187      47.891 139.867  34.834  1.00  9.54           C  
ATOM   1798  CD1 TRP A 187      48.694 139.122  35.659  1.00 10.02           C  
ATOM   1799  CD2 TRP A 187      48.441 139.733  33.513  1.00  9.21           C  
ATOM   1800  CE2 TRP A 187      49.574 138.890  33.611  1.00  9.80           C  
ATOM   1801  CE3 TRP A 187      48.081 140.240  32.254  1.00 10.06           C  
ATOM   1802  NE1 TRP A 187      49.708 138.528  34.928  1.00  9.77           N  
ATOM   1803  CZ2 TRP A 187      50.355 138.548  32.500  1.00  9.71           C  
ATOM   1804  CZ3 TRP A 187      48.859 139.901  31.147  1.00  9.64           C  
ATOM   1805  CH2 TRP A 187      49.982 139.062  31.278  1.00  9.90           C  
ATOM   1806  HN  TRP A 187      44.920 142.665  35.554  0.00 99.00           H  
ATOM   1807  HE1 TRP A 187      50.417 137.936  35.299  0.00 99.00           H  
ATOM   1808  N   TYR A 188      47.705 143.203  33.801  1.00  8.96           N  
ATOM   1809  CA  TYR A 188      48.636 143.787  32.833  1.00  8.86           C  
ATOM   1810  C   TYR A 188      49.485 144.896  33.452  1.00  8.97           C  
ATOM   1811  O   TYR A 188      50.702 144.919  33.283  1.00  9.03           O  
ATOM   1812  CB  TYR A 188      47.870 144.304  31.611  1.00  8.80           C  
ATOM   1813  CG  TYR A 188      48.765 144.635  30.438  1.00  8.67           C  
ATOM   1814  CD1 TYR A 188      49.133 143.645  29.521  1.00  9.20           C  
ATOM   1815  CD2 TYR A 188      49.252 145.931  30.244  1.00  9.38           C  
ATOM   1816  CE1 TYR A 188      49.960 143.936  28.438  1.00  9.58           C  
ATOM   1817  CE2 TYR A 188      50.084 146.232  29.158  1.00  8.97           C  
ATOM   1818  CZ  TYR A 188      50.436 145.229  28.267  1.00  8.94           C  
ATOM   1819  OH  TYR A 188      51.245 145.518  27.188  1.00  9.58           O  
ATOM   1820  HN  TYR A 188      46.678 143.137  33.635  0.00 99.00           H  
ATOM   1821  HH  TYR A 188      51.176 144.778  26.522  0.00 99.00           H  
ATOM   1822  N   VAL A 189      48.839 145.802  34.181  1.00  8.86           N  
ATOM   1823  CA  VAL A 189      49.536 146.914  34.826  1.00  9.14           C  
ATOM   1824  C   VAL A 189      50.453 146.413  35.944  1.00  9.38           C  
ATOM   1825  O   VAL A 189      51.616 146.821  36.030  1.00  9.59           O  
ATOM   1826  CB  VAL A 189      48.533 147.953  35.359  1.00  9.16           C  
ATOM   1827  CG1 VAL A 189      49.233 149.024  36.192  1.00  9.50           C  
ATOM   1828  CG2 VAL A 189      47.783 148.587  34.189  1.00  9.10           C  
ATOM   1829  HN  VAL A 189      47.813 145.654  34.251  0.00 99.00           H  
ATOM   1830  N   LYS A 190      49.936 145.514  36.781  1.00  9.70           N  
ATOM   1831  CA  LYS A 190      50.710 144.989  37.914  1.00 10.36           C  
ATOM   1832  C   LYS A 190      51.993 144.269  37.464  1.00 10.15           C  
ATOM   1833  O   LYS A 190      53.056 144.423  38.087  1.00 10.44           O  
ATOM   1834  CB  LYS A 190      49.827 144.070  38.766  1.00 10.91           C  
ATOM   1835  CG  LYS A 190      50.515 143.420  39.958  1.00 13.15           C  
ATOM   1836  CD  LYS A 190      50.996 142.003  39.626  1.00 15.06           C  
ATOM   1837  CE  LYS A 190      51.724 141.381  40.806  1.00 17.14           C  
ATOM   1838  NZ  LYS A 190      50.874 141.346  42.018  1.00 18.24           N1+
ATOM   1839  HN  LYS A 190      48.966 145.224  36.571  0.00 99.00           H  
ATOM   1840  HZ1 LYS A 190      50.666 140.396  42.255  0.00 99.00           H  
ATOM   1841  HZ2 LYS A 190      51.358 141.780  42.779  0.00 99.00           H  
ATOM   1842  HZ3 LYS A 190      50.021 141.839  41.843  0.00 99.00           H  
ATOM   1843  N   GLN A 191      51.899 143.506  36.378  1.00  9.73           N  
ATOM   1844  CA  GLN A 191      53.046 142.719  35.905  1.00  9.62           C  
ATOM   1845  C   GLN A 191      54.111 143.571  35.190  1.00  9.98           C  
ATOM   1846  O   GLN A 191      55.187 143.072  34.839  1.00  9.90           O  
ATOM   1847  CB  GLN A 191      52.592 141.501  35.080  1.00  9.87           C  
ATOM   1848  CG  GLN A 191      51.803 141.831  33.816  1.00  9.67           C  
ATOM   1849  CD  GLN A 191      52.674 141.928  32.577  1.00  9.70           C  
ATOM   1850  NE2 GLN A 191      52.304 142.818  31.668  0.00 99.00           N  
ATOM   1851  OE1 GLN A 191      53.664 141.202  32.434  0.00 99.00           O  
ATOM   1852  HN  GLN A 191      50.980 143.513  35.911  0.00 99.00           H  
ATOM   1853 1HE2 GLN A 191      52.847 142.951  30.815  0.00 99.00           H  
ATOM   1854 2HE2 GLN A 191      51.465 143.372  31.832  0.00 99.00           H  
ATOM   1855  N   CYS A 192      53.812 144.855  34.992  1.00 10.12           N  
ATOM   1856  CA  CYS A 192      54.810 145.825  34.528  1.00 10.57           C  
ATOM   1857  C   CYS A 192      55.456 146.578  35.695  1.00 11.05           C  
ATOM   1858  O   CYS A 192      56.384 147.373  35.489  1.00 12.07           O  
ATOM   1859  CB  CYS A 192      54.188 146.828  33.550  1.00 10.53           C  
ATOM   1860  SG  CYS A 192      53.662 146.140  31.957  1.00 10.91           S  
ATOM   1861  HN  CYS A 192      52.824 145.107  35.192  0.00 99.00           H  
ATOM   1862  HG  CYS A 192      52.784 145.677  32.071  0.00 99.00           H  
ATOM   1863  N   GLY A 193      54.963 146.336  36.910  1.00 11.00           N  
ATOM   1864  CA  GLY A 193      55.483 146.998  38.105  1.00 11.04           C  
ATOM   1865  C   GLY A 193      54.582 148.086  38.667  1.00 11.03           C  
ATOM   1866  O   GLY A 193      54.969 148.790  39.602  1.00 11.42           O  
ATOM   1867  HN  GLY A 193      54.187 145.643  36.932  0.00 99.00           H  
ATOM   1868  N   GLY A 194      53.384 148.228  38.098  1.00 10.83           N  
ATOM   1869  CA  GLY A 194      52.396 149.189  38.611  1.00 10.43           C  
ATOM   1870  C   GLY A 194      52.225 150.467  37.811  1.00 10.49           C  
ATOM   1871  O   GLY A 194      52.934 150.697  36.817  1.00 10.43           O  
ATOM   1872  HN  GLY A 194      53.211 147.617  37.281  0.00 99.00           H  
ATOM   1873  N   THR A 195      51.288 151.306  38.261  1.00 10.37           N  
ATOM   1874  CA  THR A 195      50.881 152.503  37.513  1.00 10.25           C  
ATOM   1875  C   THR A 195      52.022 153.486  37.272  1.00 10.30           C  
ATOM   1876  O   THR A 195      52.228 153.904  36.138  1.00 10.15           O  
ATOM   1877  CB  THR A 195      49.672 153.243  38.159  1.00 10.30           C  
ATOM   1878  CG2 THR A 195      48.416 152.366  38.135  1.00 11.10           C  
ATOM   1879  OG1 THR A 195      49.981 153.598  39.512  1.00 11.03           O  
ATOM   1880  HN  THR A 195      50.876 151.042  39.179  0.00 99.00           H  
ATOM   1881  HG1 THR A 195      49.837 152.811  40.121  0.00 99.00           H  
ATOM   1882  N   THR A 196      52.762 153.854  38.320  1.00 10.13           N  
ATOM   1883  CA  THR A 196      53.854 154.823  38.166  1.00 10.67           C  
ATOM   1884  C   THR A 196      54.906 154.338  37.166  1.00 10.49           C  
ATOM   1885  O   THR A 196      55.317 155.084  36.275  1.00 10.51           O  
ATOM   1886  CB  THR A 196      54.513 155.160  39.517  1.00 10.79           C  
ATOM   1887  CG2 THR A 196      55.598 156.222  39.334  1.00 11.16           C  
ATOM   1888  OG1 THR A 196      53.517 155.674  40.404  1.00 12.21           O  
ATOM   1889  HN  THR A 196      52.508 153.414  39.216  0.00 99.00           H  
ATOM   1890  HG1 THR A 196      52.636 155.214  40.248  0.00 99.00           H  
ATOM   1891  N   ARG A 197      55.326 153.083  37.296  1.00 10.42           N  
ATOM   1892  CA  ARG A 197      56.362 152.537  36.418  1.00 10.16           C  
ATOM   1893  C   ARG A 197      55.904 152.495  34.954  1.00 10.38           C  
ATOM   1894  O   ARG A 197      56.674 152.827  34.050  1.00 10.65           O  
ATOM   1895  CB  ARG A 197      56.794 151.140  36.888  1.00 10.36           C  
ATOM   1896  CG  ARG A 197      58.026 150.574  36.171  1.00 10.62           C  
ATOM   1897  CD  ARG A 197      59.320 151.263  36.615  1.00 10.81           C  
ATOM   1898  NE  ARG A 197      59.762 150.789  37.925  1.00 11.96           N  
ATOM   1899  CZ  ARG A 197      60.763 151.314  38.629  1.00 12.94           C  
ATOM   1900  NH1 ARG A 197      61.445 152.353  38.159  1.00 12.72           N1+
ATOM   1901  NH2 ARG A 197      61.078 150.794  39.812  1.00 13.72           N  
ATOM   1902  HN  ARG A 197      54.870 152.541  38.049  0.00 99.00           H  
ATOM   1903  HE  ARG A 197      59.270 150.003  38.329  0.00 99.00           H  
ATOM   1904 1HH1 ARG A 197      61.206 152.767  37.285  0.00 99.00           H  
ATOM   1905 2HH1 ARG A 197      62.212 152.726  38.692  0.00 99.00           H  
ATOM   1906 1HH2 ARG A 197      60.548 150.025  40.174  0.00 99.00           H  
ATOM   1907 2HH2 ARG A 197      61.839 151.169  40.338  0.00 99.00           H  
ATOM   1908  N   ILE A 198      54.652 152.109  34.723  1.00  9.87           N  
ATOM   1909  CA  ILE A 198      54.153 151.970  33.352  1.00 10.33           C  
ATOM   1910  C   ILE A 198      53.951 153.316  32.633  1.00 10.29           C  
ATOM   1911  O   ILE A 198      54.164 153.412  31.422  1.00 10.52           O  
ATOM   1912  CB  ILE A 198      52.882 151.057  33.287  1.00 10.20           C  
ATOM   1913  CG1 ILE A 198      52.775 150.350  31.930  1.00 10.71           C  
ATOM   1914  CG2 ILE A 198      51.594 151.827  33.667  1.00 11.13           C  
ATOM   1915  CD1 ILE A 198      51.648 149.305  31.862  1.00 10.50           C  
ATOM   1916  HN  ILE A 198      54.084 151.922  35.561  0.00 99.00           H  
ATOM   1917  N   ILE A 199      53.566 154.354  33.375  1.00 10.39           N  
ATOM   1918  CA  ILE A 199      53.269 155.661  32.761  1.00 10.57           C  
ATOM   1919  C   ILE A 199      54.453 156.616  32.678  1.00 10.80           C  
ATOM   1920  O   ILE A 199      54.358 157.661  32.028  1.00 10.77           O  
ATOM   1921  CB  ILE A 199      52.068 156.391  33.450  1.00 10.77           C  
ATOM   1922  CG1 ILE A 199      52.429 156.874  34.862  1.00 12.19           C  
ATOM   1923  CG2 ILE A 199      50.826 155.516  33.454  1.00 10.89           C  
ATOM   1924  CD1 ILE A 199      52.433 158.373  35.007  1.00 15.69           C  
ATOM   1925  HN  ILE A 199      53.495 154.173  34.388  0.00 99.00           H  
ATOM   1926  N   SER A 200      55.556 156.275  33.338  1.00 10.79           N  
ATOM   1927  CA  SER A 200      56.686 157.196  33.444  1.00 10.83           C  
ATOM   1928  C   SER A 200      57.658 157.101  32.278  1.00 11.04           C  
ATOM   1929  O   SER A 200      57.926 156.010  31.753  1.00 11.28           O  
ATOM   1930  CB  SER A 200      57.428 157.003  34.778  1.00 10.77           C  
ATOM   1931  OG  SER A 200      56.606 157.402  35.867  1.00 11.05           O  
ATOM   1932  HN  SER A 200      55.544 155.331  33.757  0.00 99.00           H  
ATOM   1933  HG  SER A 200      56.013 156.643  36.129  0.00 99.00           H  
ATOM   1934  N   THR A 201      58.163 158.262  31.866  1.00 10.99           N  
ATOM   1935  CA  THR A 201      59.303 158.342  30.961  1.00 11.01           C  
ATOM   1936  C   THR A 201      60.567 158.209  31.819  1.00 11.01           C  
ATOM   1937  O   THR A 201      61.110 157.109  31.932  1.00 10.94           O  
ATOM   1938  CB  THR A 201      59.248 159.629  30.098  1.00 11.01           C  
ATOM   1939  CG2 THR A 201      60.461 159.747  29.185  1.00 10.43           C  
ATOM   1940  OG1 THR A 201      58.068 159.577  29.279  1.00 11.44           O  
ATOM   1941  HN  THR A 201      57.674 159.103  32.245  0.00 99.00           H  
ATOM   1942  HG1 THR A 201      57.254 159.790  29.828  0.00 99.00           H  
ATOM   1943  N   THR A 202      61.002 159.292  32.467  1.00 11.21           N  
ATOM   1944  CA  THR A 202      62.078 159.188  33.455  1.00 11.52           C  
ATOM   1945  C   THR A 202      61.662 158.164  34.518  1.00 11.45           C  
ATOM   1946  O   THR A 202      60.573 158.272  35.090  1.00 11.90           O  
ATOM   1947  CB  THR A 202      62.386 160.557  34.113  1.00 11.57           C  
ATOM   1948  CG2 THR A 202      63.517 160.439  35.135  1.00 11.92           C  
ATOM   1949  OG1 THR A 202      62.770 161.497  33.104  1.00 11.64           O  
ATOM   1950  HN  THR A 202      60.531 160.173  32.220  0.00 99.00           H  
ATOM   1951  HG1 THR A 202      61.956 161.890  32.663  0.00 99.00           H  
ATOM   1952  N   ASN A 203      62.529 157.173  34.747  1.00 11.70           N  
ATOM   1953  CA  ASN A 203      62.303 156.066  35.695  1.00 11.79           C  
ATOM   1954  C   ASN A 203      61.144 155.116  35.352  1.00 11.31           C  
ATOM   1955  O   ASN A 203      60.616 154.404  36.221  1.00 11.37           O  
ATOM   1956  CB  ASN A 203      62.184 156.562  37.145  1.00 12.49           C  
ATOM   1957  CG  ASN A 203      62.495 155.465  38.160  1.00 14.29           C  
ATOM   1958  ND2 ASN A 203      61.688 155.393  39.218  0.00 99.00           N  
ATOM   1959  OD1 ASN A 203      63.445 154.684  37.988  0.00 99.00           O  
ATOM   1960  HN  ASN A 203      63.414 157.248  34.179  0.00 99.00           H  
ATOM   1961 1HD2 ASN A 203      60.926 156.036  39.305  0.00 99.00           H  
ATOM   1962 2HD2 ASN A 203      61.843 154.700  39.919  0.00 99.00           H  
ATOM   1963  N   GLY A 204      60.759 155.084  34.080  1.00 10.93           N  
ATOM   1964  CA  GLY A 204      59.677 154.196  33.662  1.00 10.51           C  
ATOM   1965  C   GLY A 204      59.863 153.563  32.302  1.00 10.44           C  
ATOM   1966  O   GLY A 204      60.946 153.631  31.709  1.00 10.38           O  
ATOM   1967  HN  GLY A 204      61.268 155.712  33.445  0.00 99.00           H  
ATOM   1968  N   GLY A 205      58.780 152.963  31.803  1.00 10.19           N  
ATOM   1969  CA  GLY A 205      58.796 152.205  30.551  1.00 10.09           C  
ATOM   1970  C   GLY A 205      59.196 152.980  29.306  1.00 10.08           C  
ATOM   1971  O   GLY A 205      59.638 152.389  28.321  1.00 10.38           O  
ATOM   1972  HN  GLY A 205      57.919 153.082  32.384  0.00 99.00           H  
ATOM   1973  N   GLN A 206      59.047 154.304  29.337  1.00  9.95           N  
ATOM   1974  CA  GLN A 206      59.368 155.121  28.160  1.00  9.91           C  
ATOM   1975  C   GLN A 206      60.706 155.873  28.270  1.00 10.03           C  
ATOM   1976  O   GLN A 206      60.962 156.804  27.502  1.00 10.19           O  
ATOM   1977  CB  GLN A 206      58.215 156.093  27.846  1.00  9.95           C  
ATOM   1978  CG  GLN A 206      56.954 155.428  27.263  1.00  9.86           C  
ATOM   1979  CD  GLN A 206      56.270 154.473  28.225  1.00 11.24           C  
ATOM   1980  NE2 GLN A 206      55.779 155.000  29.344  0.00 99.00           N  
ATOM   1981  OE1 GLN A 206      56.197 153.269  27.969  0.00 99.00           O  
ATOM   1982  HN  GLN A 206      58.701 154.690  30.226  0.00 99.00           H  
ATOM   1983 1HE2 GLN A 206      55.298 154.425  30.025  0.00 99.00           H  
ATOM   1984 2HE2 GLN A 206      55.896 156.000  29.506  0.00 99.00           H  
ATOM   1985  N   GLU A 207      61.577 155.449  29.188  1.00 10.10           N  
ATOM   1986  CA  GLU A 207      62.812 156.200  29.450  1.00 10.44           C  
ATOM   1987  C   GLU A 207      63.760 156.278  28.259  1.00 10.03           C  
ATOM   1988  O   GLU A 207      64.400 157.315  28.030  1.00 10.08           O  
ATOM   1989  CB  GLU A 207      63.567 155.635  30.660  1.00 10.31           C  
ATOM   1990  CG  GLU A 207      64.595 156.623  31.223  1.00 11.16           C  
ATOM   1991  CD  GLU A 207      65.362 156.066  32.399  1.00 11.60           C  
ATOM   1992  OE1 GLU A 207      65.004 156.396  33.551  1.00 13.03           O  
ATOM   1993  OE2 GLU A 207      66.320 155.292  32.175  1.00 13.68           O1-
ATOM   1994  HN  GLU A 207      61.319 154.582  29.677  0.00 99.00           H  
ATOM   1995  N   ARG A 208      63.860 155.186  27.507  1.00 10.18           N  
ATOM   1996  CA  ARG A 208      64.933 155.051  26.523  1.00 10.48           C  
ATOM   1997  C   ARG A 208      64.510 154.439  25.195  1.00 10.40           C  
ATOM   1998  O   ARG A 208      63.477 153.779  25.108  1.00 10.31           O  
ATOM   1999  CB  ARG A 208      66.086 154.229  27.119  1.00 10.92           C  
ATOM   2000  CG  ARG A 208      66.872 154.969  28.186  1.00 11.89           C  
ATOM   2001  CD  ARG A 208      67.654 154.016  29.061  1.00 14.20           C  
ATOM   2002  NE  ARG A 208      68.301 154.710  30.177  1.00 15.20           N  
ATOM   2003  CZ  ARG A 208      69.541 155.198  30.149  1.00 16.87           C  
ATOM   2004  NH1 ARG A 208      70.287 155.091  29.056  1.00 16.93           N1+
ATOM   2005  NH2 ARG A 208      70.038 155.803  31.222  1.00 17.65           N  
ATOM   2006  HN  ARG A 208      63.140 154.468  27.672  0.00 99.00           H  
ATOM   2007  HE  ARG A 208      67.771 154.826  31.026  0.00 99.00           H  
ATOM   2008 1HH1 ARG A 208      69.925 154.661  28.233  0.00 99.00           H  
ATOM   2009 2HH1 ARG A 208      71.227 155.448  29.058  0.00 99.00           H  
ATOM   2010 1HH2 ARG A 208      69.468 155.905  32.041  0.00 99.00           H  
ATOM   2011 2HH2 ARG A 208      70.971 156.155  31.214  0.00 99.00           H  
ATOM   2012  N   LYS A 209      65.334 154.669  24.175  1.00 10.57           N  
ATOM   2013  CA  LYS A 209      65.247 153.978  22.891  1.00 11.10           C  
ATOM   2014  C   LYS A 209      66.640 153.452  22.526  1.00 10.98           C  
ATOM   2015  O   LYS A 209      67.649 153.884  23.097  1.00 11.24           O  
ATOM   2016  CB  LYS A 209      64.756 154.931  21.794  1.00 11.25           C  
ATOM   2017  CG  LYS A 209      63.290 155.354  21.909  1.00 11.79           C  
ATOM   2018  CD  LYS A 209      62.983 156.606  21.079  1.00 12.91           C  
ATOM   2019  CE  LYS A 209      63.236 156.411  19.581  1.00 14.99           C  
ATOM   2020  NZ  LYS A 209      62.058 155.883  18.849  1.00 16.19           N1+
ATOM   2021  HN  LYS A 209      66.064 155.400  24.376  0.00 99.00           H  
ATOM   2022  HZ1 LYS A 209      61.904 154.929  19.108  0.00 99.00           H  
ATOM   2023  HZ2 LYS A 209      61.251 156.426  19.082  0.00 99.00           H  
ATOM   2024  HZ3 LYS A 209      62.224 155.939  17.864  0.00 99.00           H  
ATOM   2025  N   PHE A 210      66.699 152.531  21.572  1.00 11.00           N  
ATOM   2026  CA  PHE A 210      67.981 152.028  21.081  1.00 11.36           C  
ATOM   2027  C   PHE A 210      68.542 152.919  19.975  1.00 11.56           C  
ATOM   2028  O   PHE A 210      67.820 153.322  19.064  1.00 11.84           O  
ATOM   2029  CB  PHE A 210      67.846 150.592  20.560  1.00 11.42           C  
ATOM   2030  CG  PHE A 210      67.611 149.571  21.639  1.00 11.35           C  
ATOM   2031  CD1 PHE A 210      66.414 148.867  21.698  1.00 11.46           C  
ATOM   2032  CD2 PHE A 210      68.586 149.321  22.603  1.00 12.14           C  
ATOM   2033  CE1 PHE A 210      66.189 147.920  22.702  1.00 11.98           C  
ATOM   2034  CE2 PHE A 210      68.370 148.385  23.607  1.00 12.09           C  
ATOM   2035  CZ  PHE A 210      67.168 147.677  23.656  1.00 12.04           C  
ATOM   2036  HN  PHE A 210      65.783 152.207  21.214  0.00 99.00           H  
ATOM   2037  N   VAL A 211      69.835 153.231  20.068  1.00 11.78           N  
ATOM   2038  CA  VAL A 211      70.519 153.955  19.005  1.00 12.15           C  
ATOM   2039  C   VAL A 211      70.508 153.081  17.753  1.00 11.87           C  
ATOM   2040  O   VAL A 211      70.997 151.951  17.773  1.00 12.35           O  
ATOM   2041  CB  VAL A 211      71.974 154.311  19.393  1.00 12.23           C  
ATOM   2042  CG1 VAL A 211      72.700 154.995  18.228  1.00 12.38           C  
ATOM   2043  CG2 VAL A 211      71.996 155.201  20.630  1.00 12.59           C  
ATOM   2044  HN  VAL A 211      70.296 152.921  20.943  0.00 99.00           H  
ATOM   2045  N   GLY A 212      69.922 153.598  16.678  1.00 11.99           N  
ATOM   2046  CA  GLY A 212      69.841 152.858  15.424  1.00 11.69           C  
ATOM   2047  C   GLY A 212      68.589 152.018  15.226  1.00 11.75           C  
ATOM   2048  O   GLY A 212      68.410 151.440  14.158  1.00 11.85           O  
ATOM   2049  HN  GLY A 212      69.536 154.552  16.806  0.00 99.00           H  
ATOM   2050  N   GLY A 213      67.740 151.935  16.255  1.00 11.55           N  
ATOM   2051  CA  GLY A 213      66.441 151.245  16.150  1.00 11.36           C  
ATOM   2052  C   GLY A 213      66.401 149.871  16.793  1.00 11.22           C  
ATOM   2053  O   GLY A 213      67.424 149.180  16.858  1.00 11.19           O  
ATOM   2054  HN  GLY A 213      68.068 152.393  17.128  0.00 99.00           H  
ATOM   2055  N   SER A 214      65.214 149.464  17.251  1.00 11.16           N  
ATOM   2056  CA  SER A 214      65.040 148.174  17.937  1.00 11.03           C  
ATOM   2057  C   SER A 214      65.111 146.975  16.995  1.00 11.02           C  
ATOM   2058  O   SER A 214      65.377 145.852  17.436  1.00 10.98           O  
ATOM   2059  CB  SER A 214      63.716 148.133  18.702  1.00 11.19           C  
ATOM   2060  OG  SER A 214      62.623 148.155  17.807  1.00 11.86           O  
ATOM   2061  HN  SER A 214      64.432 150.127  17.083  0.00 99.00           H  
ATOM   2062  HG  SER A 214      61.838 148.590  18.247  0.00 99.00           H  
ATOM   2063  N   GLY A 215      64.856 147.210  15.709  1.00 10.93           N  
ATOM   2064  CA  GLY A 215      64.910 146.150  14.702  1.00 11.17           C  
ATOM   2065  C   GLY A 215      66.264 145.454  14.656  1.00 11.33           C  
ATOM   2066  O   GLY A 215      66.366 144.299  14.229  1.00 11.68           O  
ATOM   2067  HN  GLY A 215      64.619 148.197  15.486  0.00 99.00           H  
ATOM   2068  N   GLN A 216      67.301 146.162  15.101  1.00 11.37           N  
ATOM   2069  CA  GLN A 216      68.662 145.626  15.164  1.00 11.41           C  
ATOM   2070  C   GLN A 216      68.796 144.414  16.072  1.00 11.61           C  
ATOM   2071  O   GLN A 216      69.702 143.602  15.884  1.00 11.92           O  
ATOM   2072  CB  GLN A 216      69.639 146.700  15.638  1.00 11.60           C  
ATOM   2073  CG  GLN A 216      69.819 147.854  14.676  1.00 12.16           C  
ATOM   2074  CD  GLN A 216      70.722 148.928  15.252  1.00 12.72           C  
ATOM   2075  NE2 GLN A 216      70.251 149.602  16.294  0.00 99.00           N  
ATOM   2076  OE1 GLN A 216      71.841 149.140  14.773  0.00 99.00           O  
ATOM   2077  HN  GLN A 216      67.060 147.133  15.403  0.00 99.00           H  
ATOM   2078 1HE2 GLN A 216      70.806 150.327  16.742  0.00 99.00           H  
ATOM   2079 2HE2 GLN A 216      69.319 149.380  16.643  0.00 99.00           H  
ATOM   2080  N   VAL A 217      67.924 144.296  17.071  1.00 11.38           N  
ATOM   2081  CA  VAL A 217      67.958 143.134  17.961  1.00 11.37           C  
ATOM   2082  C   VAL A 217      67.719 141.859  17.152  1.00 11.45           C  
ATOM   2083  O   VAL A 217      68.548 140.943  17.172  1.00 11.54           O  
ATOM   2084  CB  VAL A 217      66.945 143.242  19.123  1.00 11.05           C  
ATOM   2085  CG1 VAL A 217      66.947 141.968  19.954  1.00 11.37           C  
ATOM   2086  CG2 VAL A 217      67.274 144.433  20.012  1.00 11.16           C  
ATOM   2087  HN  VAL A 217      67.246 145.067  17.161  0.00 99.00           H  
ATOM   2088  N   SER A 218      66.611 141.813  16.416  1.00 11.39           N  
ATOM   2089  CA  SER A 218      66.293 140.636  15.613  1.00 11.54           C  
ATOM   2090  C   SER A 218      67.259 140.457  14.439  1.00 11.86           C  
ATOM   2091  O   SER A 218      67.634 139.325  14.105  1.00 12.07           O  
ATOM   2092  CB  SER A 218      64.842 140.691  15.134  1.00 11.70           C  
ATOM   2093  OG  SER A 218      63.965 140.699  16.249  1.00 11.64           O  
ATOM   2094  HN  SER A 218      66.016 142.656  16.462  0.00 99.00           H  
ATOM   2095  HG  SER A 218      63.616 139.776  16.404  0.00 99.00           H  
ATOM   2096  N   GLU A 219      67.684 141.572  13.843  1.00 11.89           N  
ATOM   2097  CA  GLU A 219      68.589 141.539  12.689  1.00 12.14           C  
ATOM   2098  C   GLU A 219      69.953 140.956  13.064  1.00 12.27           C  
ATOM   2099  O   GLU A 219      70.491 140.094  12.353  1.00 12.50           O  
ATOM   2100  CB  GLU A 219      68.752 142.941  12.091  1.00 12.20           C  
ATOM   2101  CG  GLU A 219      67.507 143.454  11.364  1.00 13.26           C  
ATOM   2102  CD  GLU A 219      67.498 144.964  11.190  1.00 15.29           C  
ATOM   2103  OE1 GLU A 219      68.442 145.636  11.667  1.00 16.08           O  
ATOM   2104  OE2 GLU A 219      66.542 145.481  10.570  1.00 17.16           O1-
ATOM   2105  HN  GLU A 219      67.325 142.452  14.260  0.00 99.00           H  
ATOM   2106  N   ARG A 220      70.504 141.408  14.186  1.00 12.17           N  
ATOM   2107  CA  ARG A 220      71.825 140.945  14.613  1.00 12.76           C  
ATOM   2108  C   ARG A 220      71.822 139.485  15.067  1.00 12.96           C  
ATOM   2109  O   ARG A 220      72.833 138.781  14.908  1.00 12.88           O  
ATOM   2110  CB  ARG A 220      72.440 141.880  15.658  1.00 12.48           C  
ATOM   2111  CG  ARG A 220      72.834 143.220  15.050  1.00 13.01           C  
ATOM   2112  CD  ARG A 220      73.618 144.104  15.988  1.00 14.22           C  
ATOM   2113  NE  ARG A 220      73.907 145.385  15.343  1.00 15.87           N  
ATOM   2114  CZ  ARG A 220      74.779 146.286  15.787  1.00 16.52           C  
ATOM   2115  NH1 ARG A 220      75.478 146.068  16.893  1.00 17.39           N1+
ATOM   2116  NH2 ARG A 220      74.959 147.414  15.110  1.00 17.27           N  
ATOM   2117  HN  ARG A 220      69.939 142.092  14.711  0.00 99.00           H  
ATOM   2118  HE  ARG A 220      73.403 145.603  14.492  0.00 99.00           H  
ATOM   2119 1HH1 ARG A 220      75.376 145.214  17.400  0.00 99.00           H  
ATOM   2120 2HH1 ARG A 220      76.118 146.768  17.224  0.00 99.00           H  
ATOM   2121 1HH2 ARG A 220      74.453 147.572  14.260  0.00 99.00           H  
ATOM   2122 2HH2 ARG A 220      75.598 148.104  15.446  0.00 99.00           H  
ATOM   2123  N   ILE A 221      70.693 139.016  15.602  1.00 13.09           N  
ATOM   2124  CA  ILE A 221      70.549 137.589  15.907  1.00 13.67           C  
ATOM   2125  C   ILE A 221      70.477 136.774  14.611  1.00 14.41           C  
ATOM   2126  O   ILE A 221      71.096 135.705  14.517  1.00 14.52           O  
ATOM   2127  CB  ILE A 221      69.356 137.290  16.851  1.00 13.27           C  
ATOM   2128  CG1 ILE A 221      69.575 137.982  18.200  1.00 13.04           C  
ATOM   2129  CG2 ILE A 221      69.212 135.782  17.082  1.00 12.97           C  
ATOM   2130  CD1 ILE A 221      68.370 137.928  19.145  1.00 13.33           C  
ATOM   2131  HN  ILE A 221      69.962 139.717  15.776  0.00 99.00           H  
ATOM   2132  N   MET A 222      69.766 137.288  13.607  1.00 15.39           N  
ATOM   2133  CA  MET A 222      69.732 136.648  12.289  1.00 17.08           C  
ATOM   2134  C   MET A 222      71.145 136.522  11.715  1.00 17.31           C  
ATOM   2135  O   MET A 222      71.507 135.476  11.158  1.00 17.91           O  
ATOM   2136  CB  MET A 222      68.819 137.409  11.323  1.00 16.89           C  
ATOM   2137  CG  MET A 222      68.869 136.882   9.897  1.00 18.07           C  
ATOM   2138  SD  MET A 222      67.569 137.485   8.831  1.00 19.35           S  
ATOM   2139  CE  MET A 222      67.867 139.257   8.790  1.00 22.28           C  
ATOM   2140  HN  MET A 222      69.253 138.158  13.834  0.00 99.00           H  
ATOM   2141  N   ASP A 223      71.941 137.579  11.869  1.00 17.92           N  
ATOM   2142  CA  ASP A 223      73.332 137.573  11.411  1.00 18.40           C  
ATOM   2143  C   ASP A 223      74.115 136.433  12.066  1.00 18.64           C  
ATOM   2144  O   ASP A 223      74.863 135.716  11.392  1.00 18.77           O  
ATOM   2145  CB  ASP A 223      74.011 138.923  11.682  1.00 18.54           C  
ATOM   2146  CG  ASP A 223      73.407 140.066  10.871  1.00 19.21           C  
ATOM   2147  OD1 ASP A 223      72.725 139.799   9.858  1.00 20.52           O  
ATOM   2148  OD2 ASP A 223      73.628 141.236  11.249  1.00 20.73           O1-
ATOM   2149  HN  ASP A 223      71.497 138.394  12.333  0.00 99.00           H  
ATOM   2150  N   LEU A 224      73.921 136.256  13.371  1.00 18.79           N  
ATOM   2151  CA  LEU A 224      74.576 135.180  14.118  1.00 19.14           C  
ATOM   2152  C   LEU A 224      74.150 133.786  13.655  1.00 19.35           C  
ATOM   2153  O   LEU A 224      74.973 132.868  13.608  1.00 19.89           O  
ATOM   2154  CB  LEU A 224      74.297 135.314  15.617  1.00 19.14           C  
ATOM   2155  CG  LEU A 224      74.851 136.512  16.389  1.00 19.86           C  
ATOM   2156  CD1 LEU A 224      74.282 136.514  17.798  1.00 19.52           C  
ATOM   2157  CD2 LEU A 224      76.379 136.500  16.430  1.00 19.80           C  
ATOM   2158  HN  LEU A 224      73.272 136.940  13.811  0.00 99.00           H  
ATOM   2159  N   LEU A 225      72.870 133.632  13.327  1.00 19.18           N  
ATOM   2160  CA  LEU A 225      72.313 132.327  12.977  1.00 19.28           C  
ATOM   2161  C   LEU A 225      72.534 131.939  11.515  1.00 19.61           C  
ATOM   2162  O   LEU A 225      72.421 130.764  11.162  1.00 19.46           O  
ATOM   2163  CB  LEU A 225      70.820 132.265  13.327  1.00 18.90           C  
ATOM   2164  CG  LEU A 225      70.447 132.347  14.811  1.00 18.63           C  
ATOM   2165  CD1 LEU A 225      68.945 132.580  14.982  1.00 17.87           C  
ATOM   2166  CD2 LEU A 225      70.888 131.099  15.570  1.00 18.50           C  
ATOM   2167  HN  LEU A 225      72.309 134.507  13.341  0.00 99.00           H  
ATOM   2168  N   GLY A 226      72.835 132.927  10.672  1.00 20.01           N  
ATOM   2169  CA  GLY A 226      73.098 132.689   9.250  1.00 20.46           C  
ATOM   2170  C   GLY A 226      71.920 132.097   8.504  1.00 20.68           C  
ATOM   2171  O   GLY A 226      70.788 132.579   8.622  1.00 20.88           O  
ATOM   2172  HN  GLY A 226      72.867 133.873  11.106  0.00 99.00           H  
ATOM   2173  N   ASP A 227      72.187 131.029   7.752  1.00 20.49           N  
ATOM   2174  CA  ASP A 227      71.177 130.413   6.891  1.00 20.45           C  
ATOM   2175  C   ASP A 227      70.104 129.630   7.651  1.00 19.51           C  
ATOM   2176  O   ASP A 227      69.218 129.046   7.034  1.00 19.52           O  
ATOM   2177  CB  ASP A 227      71.838 129.530   5.815  1.00 21.05           C  
ATOM   2178  CG  ASP A 227      72.532 128.295   6.394  1.00 23.27           C  
ATOM   2179  OD1 ASP A 227      72.554 128.112   7.633  1.00 26.35           O  
ATOM   2180  OD2 ASP A 227      73.071 127.496   5.594  1.00 27.22           O1-
ATOM   2181  HN  ASP A 227      73.162 130.676   7.829  0.00 99.00           H  
ATOM   2182  N   ARG A 228      70.198 129.610   8.980  1.00 18.48           N  
ATOM   2183  CA  ARG A 228      69.219 128.916   9.823  1.00 17.70           C  
ATOM   2184  C   ARG A 228      67.871 129.638   9.880  1.00 17.14           C  
ATOM   2185  O   ARG A 228      66.853 129.029  10.213  1.00 16.76           O  
ATOM   2186  CB  ARG A 228      69.765 128.718  11.238  1.00 17.63           C  
ATOM   2187  CG  ARG A 228      70.956 127.765  11.326  1.00 18.24           C  
ATOM   2188  CD  ARG A 228      71.550 127.769  12.725  1.00 19.20           C  
ATOM   2189  NE  ARG A 228      72.799 127.008  12.799  1.00 20.20           N  
ATOM   2190  CZ  ARG A 228      74.005 127.499  12.511  1.00 20.96           C  
ATOM   2191  NH1 ARG A 228      74.157 128.758  12.116  1.00 21.04           N1+
ATOM   2192  NH2 ARG A 228      75.073 126.720  12.613  1.00 21.19           N  
ATOM   2193  HN  ARG A 228      71.017 130.125   9.365  0.00 99.00           H  
ATOM   2194  HE  ARG A 228      72.743 126.044  13.090  0.00 99.00           H  
ATOM   2195 1HH1 ARG A 228      73.365 129.364  12.049  0.00 99.00           H  
ATOM   2196 2HH1 ARG A 228      75.069 129.103  11.886  0.00 99.00           H  
ATOM   2197 1HH2 ARG A 228      74.972 125.772  12.926  0.00 99.00           H  
ATOM   2198 2HH2 ARG A 228      75.978 127.073  12.382  0.00 99.00           H  
ATOM   2199  N   VAL A 229      67.876 130.931   9.569  1.00 16.58           N  
ATOM   2200  CA  VAL A 229      66.637 131.711   9.487  1.00 16.23           C  
ATOM   2201  C   VAL A 229      66.105 131.652   8.058  1.00 16.18           C  
ATOM   2202  O   VAL A 229      66.810 132.020   7.112  1.00 16.23           O  
ATOM   2203  CB  VAL A 229      66.839 133.190   9.920  1.00 16.23           C  
ATOM   2204  CG1 VAL A 229      65.518 133.971   9.818  1.00 16.11           C  
ATOM   2205  CG2 VAL A 229      67.394 133.266  11.338  1.00 16.18           C  
ATOM   2206  HN  VAL A 229      68.815 131.336   9.391  0.00 99.00           H  
ATOM   2207  N   LYS A 230      64.868 131.178   7.919  1.00 15.85           N  
ATOM   2208  CA  LYS A 230      64.221 131.023   6.619  1.00 15.65           C  
ATOM   2209  C   LYS A 230      63.110 132.055   6.479  1.00 15.46           C  
ATOM   2210  O   LYS A 230      62.075 131.955   7.143  1.00 15.55           O  
ATOM   2211  CB  LYS A 230      63.639 129.610   6.456  1.00 15.76           C  
ATOM   2212  CG  LYS A 230      64.547 128.466   6.915  1.00 16.17           C  
ATOM   2213  CD  LYS A 230      65.790 128.335   6.044  1.00 17.44           C  
ATOM   2214  CE  LYS A 230      66.629 127.140   6.468  1.00 18.99           C  
ATOM   2215  NZ  LYS A 230      67.912 127.109   5.711  1.00 20.23           N1+
ATOM   2216  HN  LYS A 230      64.402 130.926   8.820  0.00 99.00           H  
ATOM   2217  HZ1 LYS A 230      67.900 126.342   5.071  0.00 99.00           H  
ATOM   2218  HZ2 LYS A 230      68.019 127.966   5.207  0.00 99.00           H  
ATOM   2219  HZ3 LYS A 230      68.671 127.000   6.351  0.00 99.00           H  
ATOM   2220  N   LEU A 231      63.332 133.039   5.612  1.00 15.36           N  
ATOM   2221  CA  LEU A 231      62.354 134.102   5.371  1.00 15.36           C  
ATOM   2222  C   LEU A 231      61.324 133.696   4.325  1.00 15.32           C  
ATOM   2223  O   LEU A 231      61.611 132.875   3.451  1.00 15.24           O  
ATOM   2224  CB  LEU A 231      63.053 135.395   4.936  1.00 15.42           C  
ATOM   2225  CG  LEU A 231      64.058 136.039   5.897  1.00 15.81           C  
ATOM   2226  CD1 LEU A 231      64.665 137.287   5.269  1.00 16.27           C  
ATOM   2227  CD2 LEU A 231      63.413 136.367   7.245  1.00 17.10           C  
ATOM   2228  HN  LEU A 231      64.250 132.989   5.124  0.00 99.00           H  
ATOM   2229  N   GLU A 232      60.135 134.293   4.418  1.00 15.25           N  
ATOM   2230  CA  GLU A 232      59.000 133.972   3.540  1.00 15.37           C  
ATOM   2231  C   GLU A 232      58.630 132.491   3.600  1.00 15.07           C  
ATOM   2232  O   GLU A 232      58.362 131.850   2.577  1.00 15.15           O  
ATOM   2233  CB  GLU A 232      59.246 134.458   2.106  1.00 15.68           C  
ATOM   2234  CG  GLU A 232      59.282 135.974   1.992  1.00 18.17           C  
ATOM   2235  CD  GLU A 232      59.331 136.448   0.556  1.00 20.83           C  
ATOM   2236  OE1 GLU A 232      60.443 136.521  -0.005  1.00 22.71           O  
ATOM   2237  OE2 GLU A 232      58.259 136.760   0.002  1.00 23.25           O1-
ATOM   2238  HN  GLU A 232      60.076 135.015   5.174  0.00 99.00           H  
ATOM   2239  N   ARG A 233      58.623 131.966   4.825  1.00 14.52           N  
ATOM   2240  CA  ARG A 233      58.180 130.609   5.121  1.00 14.29           C  
ATOM   2241  C   ARG A 233      57.038 130.631   6.138  1.00 13.52           C  
ATOM   2242  O   ARG A 233      57.251 130.300   7.310  1.00 13.44           O  
ATOM   2243  CB  ARG A 233      59.343 129.769   5.667  1.00 14.41           C  
ATOM   2244  CG  ARG A 233      60.102 128.948   4.624  1.00 15.64           C  
ATOM   2245  CD  ARG A 233      60.986 129.814   3.754  1.00 18.10           C  
ATOM   2246  NE  ARG A 233      61.939 129.012   2.991  1.00 19.40           N  
ATOM   2247  CZ  ARG A 233      63.020 129.497   2.388  1.00 21.10           C  
ATOM   2248  NH1 ARG A 233      63.306 130.795   2.450  1.00 21.32           N1+
ATOM   2249  NH2 ARG A 233      63.822 128.678   1.721  1.00 22.14           N  
ATOM   2250  HN  ARG A 233      58.971 132.624   5.569  0.00 99.00           H  
ATOM   2251  HE  ARG A 233      61.765 128.021   2.915  0.00 99.00           H  
ATOM   2252 1HH1 ARG A 233      62.725 131.419   2.967  0.00 99.00           H  
ATOM   2253 2HH1 ARG A 233      64.116 131.149   1.973  0.00 99.00           H  
ATOM   2254 1HH2 ARG A 233      63.621 127.696   1.691  0.00 99.00           H  
ATOM   2255 2HH2 ARG A 233      64.627 129.036   1.249  0.00 99.00           H  
ATOM   2256  N   PRO A 234      55.821 131.024   5.705  1.00 13.30           N  
ATOM   2257  CA  PRO A 234      54.703 130.948   6.647  1.00 12.87           C  
ATOM   2258  C   PRO A 234      54.345 129.494   6.940  1.00 12.90           C  
ATOM   2259  O   PRO A 234      54.180 128.702   6.014  1.00 12.85           O  
ATOM   2260  CB  PRO A 234      53.550 131.647   5.903  1.00 12.87           C  
ATOM   2261  CG  PRO A 234      54.178 132.346   4.738  1.00 13.19           C  
ATOM   2262  CD  PRO A 234      55.398 131.556   4.395  1.00 13.21           C  
ATOM   2263  N   VAL A 235      54.253 129.154   8.224  1.00 12.65           N  
ATOM   2264  CA  VAL A 235      53.872 127.811   8.654  1.00 12.53           C  
ATOM   2265  C   VAL A 235      52.362 127.611   8.503  1.00 12.77           C  
ATOM   2266  O   VAL A 235      51.569 128.465   8.918  1.00 12.66           O  
ATOM   2267  CB  VAL A 235      54.336 127.537  10.108  1.00 12.42           C  
ATOM   2268  CG1 VAL A 235      53.775 126.214  10.637  1.00 12.53           C  
ATOM   2269  CG2 VAL A 235      55.869 127.558  10.192  1.00 12.56           C  
ATOM   2270  HN  VAL A 235      54.476 129.924   8.892  0.00 99.00           H  
ATOM   2271  N   ILE A 236      51.981 126.486   7.894  1.00 12.66           N  
ATOM   2272  CA  ILE A 236      50.578 126.173   7.593  1.00 13.14           C  
ATOM   2273  C   ILE A 236      50.070 124.902   8.284  1.00 12.99           C  
ATOM   2274  O   ILE A 236      48.859 124.710   8.408  1.00 12.75           O  
ATOM   2275  CB  ILE A 236      50.338 126.026   6.053  1.00 12.94           C  
ATOM   2276  CG1 ILE A 236      51.275 124.967   5.445  1.00 13.29           C  
ATOM   2277  CG2 ILE A 236      50.490 127.371   5.354  1.00 13.79           C  
ATOM   2278  CD1 ILE A 236      50.854 124.479   4.057  1.00 14.00           C  
ATOM   2279  HN  ILE A 236      52.768 125.842   7.650  0.00 99.00           H  
ATOM   2280  N   TYR A 237      50.996 124.048   8.726  1.00 13.52           N  
ATOM   2281  CA  TYR A 237      50.653 122.695   9.164  1.00 14.06           C  
ATOM   2282  C   TYR A 237      51.691 122.141  10.128  1.00 14.23           C  
ATOM   2283  O   TYR A 237      52.896 122.217   9.873  1.00 14.00           O  
ATOM   2284  CB  TYR A 237      50.505 121.782   7.932  1.00 14.67           C  
ATOM   2285  CG  TYR A 237      50.118 120.337   8.205  1.00 15.34           C  
ATOM   2286  CD1 TYR A 237      48.859 120.008   8.716  1.00 16.25           C  
ATOM   2287  CD2 TYR A 237      51.004 119.294   7.920  1.00 16.52           C  
ATOM   2288  CE1 TYR A 237      48.499 118.676   8.949  1.00 16.39           C  
ATOM   2289  CE2 TYR A 237      50.653 117.958   8.153  1.00 16.92           C  
ATOM   2290  CZ  TYR A 237      49.401 117.660   8.664  1.00 16.59           C  
ATOM   2291  OH  TYR A 237      49.045 116.346   8.897  1.00 17.14           O  
ATOM   2292  HN  TYR A 237      51.964 124.423   8.733  0.00 99.00           H  
ATOM   2293  HH  TYR A 237      49.821 115.864   9.298  0.00 99.00           H  
ATOM   2294  N   ILE A 238      51.215 121.603  11.248  1.00 14.10           N  
ATOM   2295  CA  ILE A 238      52.079 120.914  12.201  1.00 14.59           C  
ATOM   2296  C   ILE A 238      51.495 119.539  12.513  1.00 15.23           C  
ATOM   2297  O   ILE A 238      50.334 119.424  12.909  1.00 15.28           O  
ATOM   2298  CB  ILE A 238      52.305 121.734  13.498  1.00 14.36           C  
ATOM   2299  CG1 ILE A 238      53.050 123.038  13.183  1.00 14.13           C  
ATOM   2300  CG2 ILE A 238      53.082 120.906  14.530  1.00 14.04           C  
ATOM   2301  CD1 ILE A 238      53.204 123.981  14.357  1.00 14.09           C  
ATOM   2302  HN  ILE A 238      50.190 121.715  11.383  0.00 99.00           H  
ATOM   2303  N   ASP A 239      52.316 118.507  12.317  1.00 16.11           N  
ATOM   2304  CA  ASP A 239      51.899 117.117  12.482  1.00 17.34           C  
ATOM   2305  C   ASP A 239      52.743 116.472  13.578  1.00 17.73           C  
ATOM   2306  O   ASP A 239      53.968 116.386  13.457  1.00 17.70           O  
ATOM   2307  CB  ASP A 239      52.056 116.363  11.148  1.00 17.41           C  
ATOM   2308  CG  ASP A 239      51.472 114.952  11.176  1.00 19.10           C  
ATOM   2309  OD1 ASP A 239      51.330 114.355  12.264  1.00 18.89           O  
ATOM   2310  OD2 ASP A 239      51.172 114.428  10.078  1.00 22.13           O1-
ATOM   2311  HN  ASP A 239      53.286 118.779  12.035  0.00 99.00           H  
ATOM   2312  N   GLN A 240      52.081 116.037  14.651  1.00 18.53           N  
ATOM   2313  CA  GLN A 240      52.758 115.389  15.779  1.00 19.70           C  
ATOM   2314  C   GLN A 240      52.388 113.910  15.951  1.00 20.85           C  
ATOM   2315  O   GLN A 240      52.591 113.340  17.027  1.00 21.19           O  
ATOM   2316  CB  GLN A 240      52.454 116.127  17.083  1.00 19.50           C  
ATOM   2317  CG  GLN A 240      52.817 117.595  17.102  1.00 18.98           C  
ATOM   2318  CD  GLN A 240      52.847 118.141  18.514  1.00 18.07           C  
ATOM   2319  NE2 GLN A 240      51.757 118.785  18.921  0.00 99.00           N  
ATOM   2320  OE1 GLN A 240      53.831 117.974  19.236  0.00 99.00           O  
ATOM   2321  HN  GLN A 240      51.053 116.194  14.619  0.00 99.00           H  
ATOM   2322 1HE2 GLN A 240      51.699 119.168  19.863  0.00 99.00           H  
ATOM   2323 2HE2 GLN A 240      50.978 118.891  18.274  0.00 99.00           H  
ATOM   2324  N   THR A 241      51.862 113.288  14.899  1.00 22.14           N  
ATOM   2325  CA  THR A 241      51.405 111.894  14.988  1.00 23.55           C  
ATOM   2326  C   THR A 241      52.539 110.872  14.887  1.00 24.75           C  
ATOM   2327  O   THR A 241      52.327 109.684  15.144  1.00 24.96           O  
ATOM   2328  CB  THR A 241      50.328 111.565  13.919  1.00 23.51           C  
ATOM   2329  CG2 THR A 241      49.086 112.433  14.109  1.00 23.62           C  
ATOM   2330  OG1 THR A 241      50.859 111.783  12.608  1.00 23.47           O  
ATOM   2331  HN  THR A 241      51.803 113.853  14.036  0.00 99.00           H  
ATOM   2332  HG1 THR A 241      51.030 112.763  12.457  0.00 99.00           H  
ATOM   2333  N   ARG A 242      53.733 111.330  14.514  1.00 25.92           N  
ATOM   2334  CA  ARG A 242      54.877 110.438  14.296  1.00 27.47           C  
ATOM   2335  C   ARG A 242      56.036 110.754  15.244  1.00 27.40           C  
ATOM   2336  O   ARG A 242      55.952 111.689  16.047  1.00 27.48           O  
ATOM   2337  CB  ARG A 242      55.320 110.488  12.829  1.00 27.37           C  
ATOM   2338  CG  ARG A 242      54.210 110.121  11.849  1.00 29.00           C  
ATOM   2339  CD  ARG A 242      54.619 110.328  10.395  1.00 29.73           C  
ATOM   2340  NE  ARG A 242      53.462 110.253   9.499  1.00 34.21           N  
ATOM   2341  CZ  ARG A 242      52.950 109.124   9.009  1.00 36.04           C  
ATOM   2342  NH1 ARG A 242      53.483 107.946   9.318  1.00 37.09           N1+
ATOM   2343  NH2 ARG A 242      51.894 109.171   8.205  1.00 36.97           N  
ATOM   2344  HN  ARG A 242      53.785 112.361  14.393  0.00 99.00           H  
ATOM   2345  HE  ARG A 242      53.020 111.121   9.232  0.00 99.00           H  
ATOM   2346 1HH1 ARG A 242      54.262 107.889   9.938  0.00 99.00           H  
ATOM   2347 2HH1 ARG A 242      53.097 107.107   8.925  0.00 99.00           H  
ATOM   2348 1HH2 ARG A 242      51.475 110.056   7.988  0.00 99.00           H  
ATOM   2349 2HH2 ARG A 242      51.517 108.331   7.821  0.00 99.00           H  
ATOM   2350  N   GLU A 243      57.109 109.966  15.152  1.00 27.66           N  
ATOM   2351  CA  GLU A 243      58.256 110.083  16.060  1.00 28.00           C  
ATOM   2352  C   GLU A 243      58.852 111.489  16.095  1.00 27.22           C  
ATOM   2353  O   GLU A 243      59.098 112.037  17.170  1.00 27.55           O  
ATOM   2354  CB  GLU A 243      59.338 109.056  15.702  1.00 28.02           C  
ATOM   2355  CG  GLU A 243      60.528 109.073  16.648  1.00 29.23           C  
ATOM   2356  CD  GLU A 243      61.636 108.122  16.243  1.00 29.74           C  
ATOM   2357  OE1 GLU A 243      61.815 107.863  15.030  1.00 31.84           O  
ATOM   2358  OE2 GLU A 243      62.337 107.637  17.153  1.00 31.81           O1-
ATOM   2359  HN  GLU A 243      57.064 109.264  14.384  0.00 99.00           H  
ATOM   2360  N   ASN A 244      59.091 112.054  14.914  1.00 26.43           N  
ATOM   2361  CA  ASN A 244      59.547 113.434  14.780  1.00 25.64           C  
ATOM   2362  C   ASN A 244      58.397 114.339  14.352  1.00 24.52           C  
ATOM   2363  O   ASN A 244      57.520 113.918  13.596  1.00 24.34           O  
ATOM   2364  CB  ASN A 244      60.683 113.523  13.759  1.00 26.11           C  
ATOM   2365  CG  ASN A 244      61.920 112.748  14.186  1.00 27.41           C  
ATOM   2366  ND2 ASN A 244      62.595 112.133  13.222  0.00 99.00           N  
ATOM   2367  OD1 ASN A 244      62.269 112.709  15.367  0.00 99.00           O  
ATOM   2368  HN  ASN A 244      58.925 111.427  14.094  0.00 99.00           H  
ATOM   2369 1HD2 ASN A 244      62.282 112.200  12.273  0.00 99.00           H  
ATOM   2370 2HD2 ASN A 244      63.413 111.603  13.440  0.00 99.00           H  
ATOM   2371  N   VAL A 245      58.405 115.578  14.838  1.00 23.17           N  
ATOM   2372  CA  VAL A 245      57.384 116.559  14.469  1.00 21.81           C  
ATOM   2373  C   VAL A 245      57.630 117.053  13.044  1.00 21.02           C  
ATOM   2374  O   VAL A 245      58.772 117.331  12.669  1.00 20.75           O  
ATOM   2375  CB  VAL A 245      57.354 117.757  15.458  1.00 21.85           C  
ATOM   2376  CG1 VAL A 245      56.242 118.740  15.095  1.00 21.82           C  
ATOM   2377  CG2 VAL A 245      57.169 117.269  16.887  1.00 21.44           C  
ATOM   2378  HN  VAL A 245      59.186 115.784  15.491  0.00 99.00           H  
ATOM   2379  N   LEU A 246      56.559 117.147  12.259  1.00 19.84           N  
ATOM   2380  CA  LEU A 246      56.642 117.638  10.885  1.00 19.04           C  
ATOM   2381  C   LEU A 246      56.005 119.022  10.783  1.00 18.24           C  
ATOM   2382  O   LEU A 246      54.855 119.214  11.189  1.00 17.86           O  
ATOM   2383  CB  LEU A 246      55.971 116.660   9.907  1.00 19.35           C  
ATOM   2384  CG  LEU A 246      56.559 115.249   9.767  1.00 20.50           C  
ATOM   2385  CD1 LEU A 246      55.611 114.354   8.972  1.00 21.49           C  
ATOM   2386  CD2 LEU A 246      57.943 115.275   9.123  1.00 21.95           C  
ATOM   2387  HN  LEU A 246      55.668 116.844  12.703  0.00 99.00           H  
ATOM   2388  N   VAL A 247      56.762 119.981  10.251  1.00 17.22           N  
ATOM   2389  CA  VAL A 247      56.281 121.356  10.091  1.00 16.50           C  
ATOM   2390  C   VAL A 247      56.313 121.744   8.616  1.00 16.70           C  
ATOM   2391  O   VAL A 247      57.379 121.750   7.994  1.00 16.29           O  
ATOM   2392  CB  VAL A 247      57.130 122.368  10.915  1.00 16.36           C  
ATOM   2393  CG1 VAL A 247      56.542 123.780  10.813  1.00 15.85           C  
ATOM   2394  CG2 VAL A 247      57.221 121.935  12.375  1.00 15.87           C  
ATOM   2395  HN  VAL A 247      57.713 119.674   9.963  0.00 99.00           H  
ATOM   2396  N   GLU A 248      55.145 122.072   8.067  1.00 16.56           N  
ATOM   2397  CA  GLU A 248      55.040 122.431   6.651  1.00 17.13           C  
ATOM   2398  C   GLU A 248      54.823 123.930   6.465  1.00 16.94           C  
ATOM   2399  O   GLU A 248      54.127 124.573   7.258  1.00 16.27           O  
ATOM   2400  CB  GLU A 248      53.924 121.633   5.964  1.00 16.88           C  
ATOM   2401  CG  GLU A 248      53.937 121.743   4.439  1.00 18.47           C  
ATOM   2402  CD  GLU A 248      52.960 120.803   3.754  1.00 19.02           C  
ATOM   2403  OE1 GLU A 248      51.996 120.343   4.401  1.00 21.91           O  
ATOM   2404  OE2 GLU A 248      53.161 120.529   2.551  1.00 22.44           O1-
ATOM   2405  HN  GLU A 248      54.336 122.052   8.712  0.00 99.00           H  
ATOM   2406  N   THR A 249      55.430 124.476   5.413  1.00 17.20           N  
ATOM   2407  CA  THR A 249      55.296 125.890   5.079  1.00 17.61           C  
ATOM   2408  C   THR A 249      54.453 126.102   3.812  1.00 18.19           C  
ATOM   2409  O   THR A 249      54.228 125.166   3.044  1.00 17.91           O  
ATOM   2410  CB  THR A 249      56.676 126.568   4.918  1.00 17.62           C  
ATOM   2411  CG2 THR A 249      57.512 126.411   6.185  1.00 17.49           C  
ATOM   2412  OG1 THR A 249      57.378 125.978   3.819  1.00 17.60           O  
ATOM   2413  HN  THR A 249      56.005 123.809   4.853  0.00 99.00           H  
ATOM   2414  HG1 THR A 249      57.401 124.977   3.915  0.00 99.00           H  
ATOM   2415  N   LEU A 250      53.999 127.338   3.609  1.00 18.82           N  
ATOM   2416  CA  LEU A 250      53.158 127.701   2.465  1.00 19.90           C  
ATOM   2417  C   LEU A 250      53.864 127.499   1.119  1.00 20.92           C  
ATOM   2418  O   LEU A 250      53.222 127.161   0.125  1.00 21.18           O  
ATOM   2419  CB  LEU A 250      52.659 129.144   2.603  1.00 19.87           C  
ATOM   2420  CG  LEU A 250      51.594 129.671   1.632  1.00 19.66           C  
ATOM   2421  CD1 LEU A 250      50.271 128.916   1.762  1.00 20.03           C  
ATOM   2422  CD2 LEU A 250      51.376 131.158   1.849  1.00 20.01           C  
ATOM   2423  HN  LEU A 250      54.294 128.029   4.337  0.00 99.00           H  
ATOM   2424  N   ASN A 251      55.177 127.723   1.101  1.00 22.10           N  
ATOM   2425  CA  ASN A 251      55.993 127.524  -0.104  1.00 23.47           C  
ATOM   2426  C   ASN A 251      56.444 126.069  -0.291  1.00 24.20           C  
ATOM   2427  O   ASN A 251      57.439 125.796  -0.979  1.00 24.86           O  
ATOM   2428  CB  ASN A 251      57.178 128.510  -0.145  1.00 23.65           C  
ATOM   2429  CG  ASN A 251      58.186 128.288   0.980  1.00 24.35           C  
ATOM   2430  ND2 ASN A 251      57.701 128.207   2.215  0.00 99.00           N  
ATOM   2431  OD1 ASN A 251      59.395 128.210   0.735  0.00 99.00           O  
ATOM   2432  HN  ASN A 251      55.574 128.048   2.007  0.00 99.00           H  
ATOM   2433 1HD2 ASN A 251      56.711 128.287   2.361  0.00 99.00           H  
ATOM   2434 2HD2 ASN A 251      58.312 128.068   2.989  0.00 99.00           H  
ATOM   2435  N   HIS A 252      55.703 125.158   0.346  1.00 24.71           N  
ATOM   2436  CA  HIS A 252      55.774 123.694   0.138  1.00 25.31           C  
ATOM   2437  C   HIS A 252      56.922 122.923   0.811  1.00 24.85           C  
ATOM   2438  O   HIS A 252      57.043 121.704   0.633  1.00 25.36           O  
ATOM   2439  CB  HIS A 252      55.656 123.335  -1.353  1.00 25.99           C  
ATOM   2440  CG  HIS A 252      54.338 123.712  -1.959  1.00 28.13           C  
ATOM   2441  CD2 HIS A 252      53.079 123.653  -1.461  0.00 99.00           C  
ATOM   2442  ND1 HIS A 252      54.225 124.233  -3.230  0.00 99.00           N  
ATOM   2443  CE1 HIS A 252      52.952 124.475  -3.491  0.00 99.00           C  
ATOM   2444  NE2 HIS A 252      52.237 124.133  -2.433  0.00 99.00           N  
ATOM   2445  HN  HIS A 252      55.029 125.583   1.045  0.00 99.00           H  
ATOM   2446  HD1 HIS A 252      54.987 124.401  -3.854  0.00 99.00           H  
ATOM   2447  N   GLU A 253      57.733 123.615   1.607  1.00 23.69           N  
ATOM   2448  CA  GLU A 253      58.864 122.980   2.286  1.00 22.96           C  
ATOM   2449  C   GLU A 253      58.428 122.190   3.519  1.00 22.62           C  
ATOM   2450  O   GLU A 253      57.446 122.540   4.178  1.00 22.37           O  
ATOM   2451  CB  GLU A 253      59.920 124.022   2.667  1.00 22.83           C  
ATOM   2452  CG  GLU A 253      60.608 124.660   1.466  1.00 22.62           C  
ATOM   2453  CD  GLU A 253      61.569 125.781   1.834  1.00 23.09           C  
ATOM   2454  OE1 GLU A 253      61.553 126.256   2.991  1.00 22.65           O  
ATOM   2455  OE2 GLU A 253      62.346 126.197   0.949  1.00 23.74           O1-
ATOM   2456  HN  GLU A 253      57.500 124.621   1.703  0.00 99.00           H  
ATOM   2457  N   MET A 254      59.163 121.119   3.813  1.00 22.33           N  
ATOM   2458  CA  MET A 254      58.919 120.294   4.995  1.00 22.48           C  
ATOM   2459  C   MET A 254      60.108 120.359   5.944  1.00 21.98           C  
ATOM   2460  O   MET A 254      61.261 120.203   5.525  1.00 21.75           O  
ATOM   2461  CB  MET A 254      58.676 118.831   4.612  1.00 23.00           C  
ATOM   2462  CG  MET A 254      57.388 118.535   3.854  1.00 25.40           C  
ATOM   2463  SD  MET A 254      55.837 118.753   4.758  1.00 31.63           S  
ATOM   2464  CE  MET A 254      56.285 118.427   6.468  1.00 27.25           C  
ATOM   2465  HN  MET A 254      59.926 120.919   3.127  0.00 99.00           H  
ATOM   2466  N   TYR A 255      59.824 120.576   7.224  1.00 21.29           N  
ATOM   2467  CA  TYR A 255      60.857 120.580   8.251  1.00 20.98           C  
ATOM   2468  C   TYR A 255      60.561 119.536   9.315  1.00 20.94           C  
ATOM   2469  O   TYR A 255      59.414 119.362   9.727  1.00 20.98           O  
ATOM   2470  CB  TYR A 255      61.011 121.978   8.862  1.00 20.69           C  
ATOM   2471  CG  TYR A 255      61.541 122.984   7.868  1.00 20.22           C  
ATOM   2472  CD1 TYR A 255      60.682 123.647   6.985  1.00 19.74           C  
ATOM   2473  CD2 TYR A 255      62.906 123.258   7.791  1.00 19.59           C  
ATOM   2474  CE1 TYR A 255      61.173 124.556   6.054  1.00 19.76           C  
ATOM   2475  CE2 TYR A 255      63.406 124.166   6.868  1.00 19.89           C  
ATOM   2476  CZ  TYR A 255      62.537 124.811   6.006  1.00 20.05           C  
ATOM   2477  OH  TYR A 255      63.038 125.708   5.095  1.00 20.66           O  
ATOM   2478  HN  TYR A 255      58.817 120.740   7.424  0.00 99.00           H  
ATOM   2479  HH  TYR A 255      62.398 125.796   4.333  0.00 99.00           H  
ATOM   2480  N   GLU A 256      61.605 118.829   9.737  1.00 20.89           N  
ATOM   2481  CA  GLU A 256      61.482 117.762  10.717  1.00 21.08           C  
ATOM   2482  C   GLU A 256      62.290 118.109  11.965  1.00 20.55           C  
ATOM   2483  O   GLU A 256      63.462 118.491  11.869  1.00 20.65           O  
ATOM   2484  CB  GLU A 256      61.966 116.449  10.106  1.00 21.47           C  
ATOM   2485  CG  GLU A 256      61.382 115.212  10.747  1.00 23.25           C  
ATOM   2486  CD  GLU A 256      61.727 113.940   9.992  1.00 24.95           C  
ATOM   2487  OE1 GLU A 256      62.106 112.952  10.652  1.00 27.61           O  
ATOM   2488  OE2 GLU A 256      61.622 113.928   8.744  1.00 27.25           O1-
ATOM   2489  HN  GLU A 256      62.515 119.107   9.305  0.00 99.00           H  
ATOM   2490  N   ALA A 257      61.660 117.983  13.132  1.00 19.74           N  
ATOM   2491  CA  ALA A 257      62.294 118.381  14.389  1.00 18.92           C  
ATOM   2492  C   ALA A 257      61.866 117.526  15.578  1.00 18.36           C  
ATOM   2493  O   ALA A 257      60.849 116.835  15.527  1.00 18.46           O  
ATOM   2494  CB  ALA A 257      62.020 119.861  14.674  1.00 19.17           C  
ATOM   2495  HN  ALA A 257      60.704 117.588  13.073  0.00 99.00           H  
ATOM   2496  N   LYS A 258      62.654 117.584  16.649  1.00 17.74           N  
ATOM   2497  CA  LYS A 258      62.307 116.920  17.901  1.00 17.47           C  
ATOM   2498  C   LYS A 258      61.224 117.702  18.650  1.00 16.76           C  
ATOM   2499  O   LYS A 258      60.303 117.106  19.219  1.00 16.39           O  
ATOM   2500  CB  LYS A 258      63.544 116.756  18.791  1.00 17.57           C  
ATOM   2501  CG  LYS A 258      64.620 115.827  18.232  1.00 18.35           C  
ATOM   2502  CD  LYS A 258      65.803 115.729  19.194  1.00 18.75           C  
ATOM   2503  CE  LYS A 258      66.896 114.808  18.656  1.00 20.52           C  
ATOM   2504  NZ  LYS A 258      67.576 115.366  17.448  1.00 22.38           N1+
ATOM   2505  HN  LYS A 258      63.526 118.136  16.517  0.00 99.00           H  
ATOM   2506  HZ1 LYS A 258      67.215 116.278  17.259  0.00 99.00           H  
ATOM   2507  HZ2 LYS A 258      68.558 115.423  17.621  0.00 99.00           H  
ATOM   2508  HZ3 LYS A 258      67.404 114.768  16.668  0.00 99.00           H  
ATOM   2509  N   TYR A 259      61.350 119.030  18.641  1.00 15.98           N  
ATOM   2510  CA  TYR A 259      60.412 119.930  19.323  1.00 15.45           C  
ATOM   2511  C   TYR A 259      60.143 121.177  18.487  1.00 14.72           C  
ATOM   2512  O   TYR A 259      60.912 121.507  17.582  1.00 14.56           O  
ATOM   2513  CB  TYR A 259      60.964 120.369  20.683  1.00 15.97           C  
ATOM   2514  CG  TYR A 259      61.328 119.242  21.613  1.00 16.73           C  
ATOM   2515  CD1 TYR A 259      62.621 118.730  21.638  1.00 16.98           C  
ATOM   2516  CD2 TYR A 259      60.384 118.693  22.479  1.00 17.63           C  
ATOM   2517  CE1 TYR A 259      62.968 117.692  22.498  1.00 17.98           C  
ATOM   2518  CE2 TYR A 259      60.719 117.655  23.344  1.00 18.77           C  
ATOM   2519  CZ  TYR A 259      62.015 117.160  23.344  1.00 18.46           C  
ATOM   2520  OH  TYR A 259      62.360 116.131  24.195  1.00 19.64           O  
ATOM   2521  HN  TYR A 259      62.179 119.379  18.105  0.00 99.00           H  
ATOM   2522  HH  TYR A 259      62.869 116.504  24.968  0.00 99.00           H  
ATOM   2523  N   VAL A 260      59.056 121.871  18.817  1.00 13.83           N  
ATOM   2524  CA  VAL A 260      58.685 123.121  18.155  1.00 13.15           C  
ATOM   2525  C   VAL A 260      58.439 124.206  19.202  1.00 12.68           C  
ATOM   2526  O   VAL A 260      57.859 123.941  20.258  1.00 12.87           O  
ATOM   2527  CB  VAL A 260      57.407 122.938  17.290  1.00 13.08           C  
ATOM   2528  CG1 VAL A 260      56.912 124.271  16.730  1.00 13.53           C  
ATOM   2529  CG2 VAL A 260      57.658 121.944  16.157  1.00 13.56           C  
ATOM   2530  HN  VAL A 260      58.492 121.447  19.588  0.00 99.00           H  
ATOM   2531  N   ILE A 261      58.898 125.423  18.913  1.00 12.22           N  
ATOM   2532  CA  ILE A 261      58.489 126.595  19.690  1.00 11.72           C  
ATOM   2533  C   ILE A 261      57.574 127.467  18.828  1.00 11.55           C  
ATOM   2534  O   ILE A 261      57.961 127.894  17.742  1.00 11.52           O  
ATOM   2535  CB  ILE A 261      59.688 127.440  20.176  1.00 11.89           C  
ATOM   2536  CG1 ILE A 261      60.524 126.659  21.200  1.00 11.48           C  
ATOM   2537  CG2 ILE A 261      59.200 128.759  20.793  1.00 11.92           C  
ATOM   2538  CD1 ILE A 261      61.832 127.348  21.637  1.00 11.98           C  
ATOM   2539  HN  ILE A 261      59.552 125.467  18.113  0.00 99.00           H  
ATOM   2540  N   SER A 262      56.362 127.714  19.318  1.00 11.11           N  
ATOM   2541  CA  SER A 262      55.443 128.655  18.681  1.00 10.88           C  
ATOM   2542  C   SER A 262      55.699 130.041  19.270  1.00 11.02           C  
ATOM   2543  O   SER A 262      55.378 130.289  20.431  1.00 11.18           O  
ATOM   2544  CB  SER A 262      53.990 128.221  18.910  1.00 10.98           C  
ATOM   2545  OG  SER A 262      53.073 129.146  18.344  1.00 11.31           O  
ATOM   2546  HN  SER A 262      56.128 127.185  20.183  0.00 99.00           H  
ATOM   2547  HG  SER A 262      52.246 129.178  18.903  0.00 99.00           H  
ATOM   2548  N   ALA A 263      56.288 130.932  18.473  1.00 10.87           N  
ATOM   2549  CA  ALA A 263      56.661 132.270  18.947  1.00 11.27           C  
ATOM   2550  C   ALA A 263      55.848 133.377  18.266  1.00 11.34           C  
ATOM   2551  O   ALA A 263      56.357 134.475  18.011  1.00 12.23           O  
ATOM   2552  CB  ALA A 263      58.163 132.499  18.763  1.00 11.45           C  
ATOM   2553  HN  ALA A 263      56.458 130.605  17.503  0.00 99.00           H  
ATOM   2554  N   ILE A 264      54.583 133.074  17.987  1.00 11.55           N  
ATOM   2555  CA  ILE A 264      53.659 133.982  17.293  1.00 11.18           C  
ATOM   2556  C   ILE A 264      52.532 134.425  18.252  1.00 11.15           C  
ATOM   2557  O   ILE A 264      52.271 133.748  19.252  1.00 11.05           O  
ATOM   2558  CB  ILE A 264      53.074 133.304  16.008  1.00 11.16           C  
ATOM   2559  CG1 ILE A 264      52.189 132.098  16.367  1.00 11.14           C  
ATOM   2560  CG2 ILE A 264      54.207 132.888  15.065  1.00 11.80           C  
ATOM   2561  CD1 ILE A 264      51.584 131.372  15.163  1.00 11.57           C  
ATOM   2562  HN  ILE A 264      54.292 132.116  18.308  0.00 99.00           H  
ATOM   2563  N   PRO A 265      51.868 135.568  17.969  1.00 10.99           N  
ATOM   2564  CA  PRO A 265      50.698 135.946  18.778  1.00 10.92           C  
ATOM   2565  C   PRO A 265      49.711 134.783  18.924  1.00 10.88           C  
ATOM   2566  O   PRO A 265      49.479 134.069  17.960  1.00 10.88           O  
ATOM   2567  CB  PRO A 265      50.065 137.080  17.964  1.00 10.91           C  
ATOM   2568  CG  PRO A 265      51.210 137.694  17.241  1.00 10.80           C  
ATOM   2569  CD  PRO A 265      52.169 136.575  16.934  1.00 11.21           C  
ATOM   2570  N   PRO A 266      49.145 134.580  20.132  1.00 10.87           N  
ATOM   2571  CA  PRO A 266      48.282 133.409  20.358  1.00 10.83           C  
ATOM   2572  C   PRO A 266      47.221 133.176  19.278  1.00 10.68           C  
ATOM   2573  O   PRO A 266      47.087 132.049  18.788  1.00 10.93           O  
ATOM   2574  CB  PRO A 266      47.643 133.704  21.719  1.00 10.99           C  
ATOM   2575  CG  PRO A 266      48.668 134.512  22.422  1.00 11.28           C  
ATOM   2576  CD  PRO A 266      49.292 135.388  21.356  1.00 11.06           C  
ATOM   2577  N   THR A 267      46.492 134.223  18.883  1.00 10.36           N  
ATOM   2578  CA  THR A 267      45.422 134.056  17.887  1.00 10.41           C  
ATOM   2579  C   THR A 267      45.945 133.645  16.504  1.00 10.23           C  
ATOM   2580  O   THR A 267      45.228 133.019  15.719  1.00 10.34           O  
ATOM   2581  CB  THR A 267      44.480 135.293  17.800  1.00 10.38           C  
ATOM   2582  CG2 THR A 267      45.165 136.484  17.131  1.00 11.23           C  
ATOM   2583  OG1 THR A 267      43.302 134.942  17.065  1.00  9.93           O  
ATOM   2584  HN  THR A 267      46.733 135.122  19.319  0.00 99.00           H  
ATOM   2585  HG1 THR A 267      42.884 134.112  17.449  0.00 99.00           H  
ATOM   2586  N   LEU A 268      47.192 134.002  16.205  1.00 10.35           N  
ATOM   2587  CA  LEU A 268      47.788 133.636  14.917  1.00 10.81           C  
ATOM   2588  C   LEU A 268      48.075 132.137  14.787  1.00 10.73           C  
ATOM   2589  O   LEU A 268      48.398 131.654  13.700  1.00 10.73           O  
ATOM   2590  CB  LEU A 268      49.025 134.483  14.615  1.00 11.20           C  
ATOM   2591  CG  LEU A 268      48.723 135.946  14.273  1.00 12.97           C  
ATOM   2592  CD1 LEU A 268      49.985 136.643  13.791  1.00 14.69           C  
ATOM   2593  CD2 LEU A 268      47.621 136.087  13.240  1.00 15.44           C  
ATOM   2594  HN  LEU A 268      47.686 134.540  16.932  0.00 99.00           H  
ATOM   2595  N   GLY A 269      47.926 131.403  15.889  1.00 10.77           N  
ATOM   2596  CA  GLY A 269      47.945 129.940  15.847  1.00 11.07           C  
ATOM   2597  C   GLY A 269      46.824 129.381  14.982  1.00 11.47           C  
ATOM   2598  O   GLY A 269      46.919 128.255  14.498  1.00 11.69           O  
ATOM   2599  HN  GLY A 269      47.797 131.947  16.762  0.00 99.00           H  
ATOM   2600  N   MET A 270      45.773 130.177  14.777  1.00 11.37           N  
ATOM   2601  CA  MET A 270      44.651 129.800  13.909  1.00 11.73           C  
ATOM   2602  C   MET A 270      45.066 129.587  12.452  1.00 11.65           C  
ATOM   2603  O   MET A 270      44.374 128.892  11.706  1.00 11.74           O  
ATOM   2604  CB  MET A 270      43.537 130.851  13.980  1.00 11.93           C  
ATOM   2605  CG  MET A 270      42.716 130.785  15.249  1.00 13.33           C  
ATOM   2606  SD  MET A 270      41.563 129.401  15.246  1.00 19.27           S  
ATOM   2607  CE  MET A 270      40.314 130.005  14.104  1.00 17.14           C  
ATOM   2608  HN  MET A 270      45.815 131.087  15.285  0.00 99.00           H  
ATOM   2609  N   LYS A 271      46.189 130.186  12.060  1.00 11.70           N  
ATOM   2610  CA  LYS A 271      46.675 130.102  10.680  1.00 12.01           C  
ATOM   2611  C   LYS A 271      47.358 128.772  10.389  1.00 11.77           C  
ATOM   2612  O   LYS A 271      47.758 128.504   9.250  1.00 12.24           O  
ATOM   2613  CB  LYS A 271      47.637 131.256  10.379  1.00 12.16           C  
ATOM   2614  CG  LYS A 271      47.007 132.635  10.472  1.00 13.57           C  
ATOM   2615  CD  LYS A 271      47.655 133.583   9.472  1.00 16.53           C  
ATOM   2616  CE  LYS A 271      46.643 134.517   8.826  1.00 19.10           C  
ATOM   2617  NZ  LYS A 271      45.493 133.844   8.169  1.00 18.81           N1+
ATOM   2618  HN  LYS A 271      46.686 130.711  12.807  0.00 99.00           H  
ATOM   2619  HZ1 LYS A 271      45.378 132.929   8.555  0.00 99.00           H  
ATOM   2620  HZ2 LYS A 271      44.662 134.379   8.323  0.00 99.00           H  
ATOM   2621  HZ3 LYS A 271      45.666 133.772   7.186  0.00 99.00           H  
ATOM   2622  N   ILE A 272      47.498 127.952  11.426  1.00 11.74           N  
ATOM   2623  CA  ILE A 272      48.139 126.648  11.321  1.00 11.79           C  
ATOM   2624  C   ILE A 272      47.086 125.555  11.493  1.00 11.99           C  
ATOM   2625  O   ILE A 272      46.246 125.624  12.401  1.00 11.83           O  
ATOM   2626  CB  ILE A 272      49.252 126.477  12.390  1.00 11.66           C  
ATOM   2627  CG1 ILE A 272      50.309 127.587  12.271  1.00 11.51           C  
ATOM   2628  CG2 ILE A 272      49.893 125.092  12.296  1.00 12.29           C  
ATOM   2629  CD1 ILE A 272      51.275 127.663  13.456  1.00 12.10           C  
ATOM   2630  HN  ILE A 272      47.106 128.324  12.323  0.00 99.00           H  
ATOM   2631  N   HIS A 273      47.120 124.564  10.604  1.00 11.98           N  
ATOM   2632  CA  HIS A 273      46.243 123.402  10.709  1.00 12.40           C  
ATOM   2633  C   HIS A 273      46.988 122.345  11.514  1.00 12.76           C  
ATOM   2634  O   HIS A 273      48.164 122.071  11.251  1.00 13.24           O  
ATOM   2635  CB  HIS A 273      45.845 122.889   9.317  1.00 12.29           C  
ATOM   2636  CG  HIS A 273      45.047 123.877   8.516  1.00 12.60           C  
ATOM   2637  CD2 HIS A 273      45.370 125.100   8.029  0.00 99.00           C  
ATOM   2638  ND1 HIS A 273      43.743 123.649   8.134  0.00 99.00           N  
ATOM   2639  CE1 HIS A 273      43.298 124.685   7.443  0.00 99.00           C  
ATOM   2640  NE2 HIS A 273      44.263 125.584   7.375  0.00 99.00           N  
ATOM   2641  HN  HIS A 273      47.815 124.689   9.841  0.00 99.00           H  
ATOM   2642  HD1 HIS A 273      43.215 122.825   8.348  0.00 99.00           H  
ATOM   2643  N   PHE A 274      46.327 121.795  12.530  1.00 13.17           N  
ATOM   2644  CA  PHE A 274      46.995 120.870  13.449  1.00 13.53           C  
ATOM   2645  C   PHE A 274      46.553 119.418  13.297  1.00 14.03           C  
ATOM   2646  O   PHE A 274      45.365 119.132  13.155  1.00 14.08           O  
ATOM   2647  CB  PHE A 274      46.796 121.310  14.904  1.00 13.49           C  
ATOM   2648  CG  PHE A 274      47.538 122.564  15.262  1.00 13.40           C  
ATOM   2649  CD1 PHE A 274      46.932 123.810  15.117  1.00 13.65           C  
ATOM   2650  CD2 PHE A 274      48.839 122.502  15.747  1.00 12.85           C  
ATOM   2651  CE1 PHE A 274      47.617 124.983  15.448  1.00 13.22           C  
ATOM   2652  CE2 PHE A 274      49.538 123.665  16.082  1.00 13.55           C  
ATOM   2653  CZ  PHE A 274      48.925 124.908  15.930  1.00 13.54           C  
ATOM   2654  HN  PHE A 274      45.335 122.067  12.611  0.00 99.00           H  
ATOM   2655  N   ASN A 275      47.539 118.520  13.340  1.00 14.55           N  
ATOM   2656  CA  ASN A 275      47.307 117.078  13.385  1.00 15.31           C  
ATOM   2657  C   ASN A 275      48.166 116.465  14.497  1.00 15.44           C  
ATOM   2658  O   ASN A 275      49.394 116.572  14.452  1.00 15.86           O  
ATOM   2659  CB  ASN A 275      47.617 116.433  12.031  1.00 15.59           C  
ATOM   2660  CG  ASN A 275      47.141 114.993  11.944  1.00 16.98           C  
ATOM   2661  ND2 ASN A 275      47.740 114.229  11.037  0.00 99.00           N  
ATOM   2662  OD1 ASN A 275      46.242 114.574  12.675  0.00 99.00           O  
ATOM   2663  HN  ASN A 275      48.499 118.940  13.338  0.00 99.00           H  
ATOM   2664 1HD2 ASN A 275      48.466 114.610  10.463  0.00 99.00           H  
ATOM   2665 2HD2 ASN A 275      47.468 113.274  10.927  0.00 99.00           H  
ATOM   2666  N   PRO A 276      47.531 115.868  15.528  1.00 15.34           N  
ATOM   2667  CA  PRO A 276      46.084 115.797  15.748  1.00 15.35           C  
ATOM   2668  C   PRO A 276      45.518 117.182  16.083  1.00 15.24           C  
ATOM   2669  O   PRO A 276      46.296 118.126  16.284  1.00 15.47           O  
ATOM   2670  CB  PRO A 276      45.960 114.850  16.953  1.00 15.36           C  
ATOM   2671  CG  PRO A 276      47.246 114.991  17.675  1.00 15.60           C  
ATOM   2672  CD  PRO A 276      48.280 115.198  16.610  1.00 15.55           C  
ATOM   2673  N   PRO A 277      44.179 117.317  16.131  1.00 15.22           N  
ATOM   2674  CA  PRO A 277      43.594 118.609  16.489  1.00 14.96           C  
ATOM   2675  C   PRO A 277      44.080 119.071  17.862  1.00 14.81           C  
ATOM   2676  O   PRO A 277      44.442 118.246  18.706  1.00 14.82           O  
ATOM   2677  CB  PRO A 277      42.092 118.315  16.547  1.00 15.09           C  
ATOM   2678  CG  PRO A 277      41.897 117.093  15.719  1.00 15.25           C  
ATOM   2679  CD  PRO A 277      43.150 116.293  15.857  1.00 15.30           C  
ATOM   2680  N   LEU A 278      44.092 120.380  18.086  1.00 14.34           N  
ATOM   2681  CA  LEU A 278      44.458 120.914  19.396  1.00 14.14           C  
ATOM   2682  C   LEU A 278      43.456 120.447  20.453  1.00 14.02           C  
ATOM   2683  O   LEU A 278      42.296 120.185  20.127  1.00 14.13           O  
ATOM   2684  CB  LEU A 278      44.482 122.443  19.368  1.00 14.04           C  
ATOM   2685  CG  LEU A 278      45.558 123.133  18.530  1.00 14.06           C  
ATOM   2686  CD1 LEU A 278      45.334 124.639  18.565  1.00 14.29           C  
ATOM   2687  CD2 LEU A 278      46.973 122.770  18.998  1.00 13.21           C  
ATOM   2688  HN  LEU A 278      43.829 120.969  17.279  0.00 99.00           H  
ATOM   2689  N   PRO A 279      43.895 120.350  21.723  1.00 14.26           N  
ATOM   2690  CA  PRO A 279      42.933 120.090  22.792  1.00 14.32           C  
ATOM   2691  C   PRO A 279      41.863 121.184  22.820  1.00 14.45           C  
ATOM   2692  O   PRO A 279      42.130 122.318  22.411  1.00 13.61           O  
ATOM   2693  CB  PRO A 279      43.788 120.157  24.059  1.00 14.58           C  
ATOM   2694  CG  PRO A 279      45.173 119.883  23.607  1.00 15.00           C  
ATOM   2695  CD  PRO A 279      45.274 120.467  22.235  1.00 14.11           C  
ATOM   2696  N   MET A 280      40.664 120.831  23.283  1.00 14.71           N  
ATOM   2697  CA  MET A 280      39.507 121.730  23.295  1.00 15.98           C  
ATOM   2698  C   MET A 280      39.796 123.146  23.811  1.00 14.27           C  
ATOM   2699  O   MET A 280      39.395 124.134  23.196  1.00 13.66           O  
ATOM   2700  CB  MET A 280      38.377 121.102  24.116  1.00 15.88           C  
ATOM   2701  CG  MET A 280      37.356 122.085  24.688  1.00 18.75           C  
ATOM   2702  SD  MET A 280      36.455 121.393  26.088  1.00 21.71           S  
ATOM   2703  CE  MET A 280      36.564 119.658  25.672  1.00 22.64           C  
ATOM   2704  HN  MET A 280      40.618 119.846  23.640  0.00 99.00           H  
ATOM   2705  N   MET A 281      40.472 123.241  24.948  1.00 13.50           N  
ATOM   2706  CA  MET A 281      40.667 124.541  25.576  1.00 12.63           C  
ATOM   2707  C   MET A 281      41.537 125.467  24.730  1.00 12.02           C  
ATOM   2708  O   MET A 281      41.189 126.634  24.556  1.00 12.06           O  
ATOM   2709  CB  MET A 281      41.187 124.405  27.010  1.00 13.26           C  
ATOM   2710  CG  MET A 281      40.174 123.745  27.958  1.00 14.32           C  
ATOM   2711  SD  MET A 281      38.595 124.632  28.107  1.00 20.55           S  
ATOM   2712  CE  MET A 281      39.130 126.037  29.041  1.00 18.00           C  
ATOM   2713  HN  MET A 281      40.830 122.356  25.330  0.00 99.00           H  
ATOM   2714  N   ARG A 282      42.639 124.956  24.182  1.00 11.10           N  
ATOM   2715  CA  ARG A 282      43.450 125.782  23.276  1.00 10.35           C  
ATOM   2716  C   ARG A 282      42.718 126.092  21.963  1.00 10.10           C  
ATOM   2717  O   ARG A 282      42.799 127.219  21.457  1.00  9.92           O  
ATOM   2718  CB  ARG A 282      44.843 125.190  22.998  1.00 10.44           C  
ATOM   2719  CG  ARG A 282      45.741 126.239  22.347  1.00 10.59           C  
ATOM   2720  CD  ARG A 282      47.213 125.866  22.150  1.00 10.23           C  
ATOM   2721  NE  ARG A 282      47.895 127.063  21.649  1.00 10.26           N  
ATOM   2722  CZ  ARG A 282      48.428 128.010  22.417  1.00 10.65           C  
ATOM   2723  NH1 ARG A 282      48.425 127.886  23.738  1.00 11.31           N1+
ATOM   2724  NH2 ARG A 282      48.979 129.085  21.861  1.00 11.51           N  
ATOM   2725  HN  ARG A 282      42.860 123.991  24.433  0.00 99.00           H  
ATOM   2726  HE  ARG A 282      47.964 127.176  20.648  0.00 99.00           H  
ATOM   2727 1HH1 ARG A 282      48.043 127.075  24.176  0.00 99.00           H  
ATOM   2728 2HH1 ARG A 282      48.814 128.618  24.308  0.00 99.00           H  
ATOM   2729 1HH2 ARG A 282      49.006 129.164  20.862  0.00 99.00           H  
ATOM   2730 2HH2 ARG A 282      49.364 129.804  22.432  0.00 99.00           H  
ATOM   2731  N   ASN A 283      42.003 125.099  21.430  1.00  9.81           N  
ATOM   2732  CA  ASN A 283      41.222 125.272  20.199  1.00 10.01           C  
ATOM   2733  C   ASN A 283      40.317 126.504  20.266  1.00  9.95           C  
ATOM   2734  O   ASN A 283      40.279 127.315  19.335  1.00  9.94           O  
ATOM   2735  CB  ASN A 283      40.382 124.022  19.911  1.00 10.39           C  
ATOM   2736  CG  ASN A 283      39.599 124.129  18.611  1.00 11.53           C  
ATOM   2737  ND2 ASN A 283      38.292 123.846  18.675  0.00 99.00           N  
ATOM   2738  OD1 ASN A 283      40.157 124.467  17.561  0.00 99.00           O  
ATOM   2739  HN  ASN A 283      42.046 124.203  21.954  0.00 99.00           H  
ATOM   2740 1HD2 ASN A 283      37.889 123.588  19.553  0.00 99.00           H  
ATOM   2741 2HD2 ASN A 283      37.731 123.894  17.855  0.00 99.00           H  
ATOM   2742  N   GLN A 284      39.596 126.643  21.377  1.00  9.79           N  
ATOM   2743  CA  GLN A 284      38.712 127.789  21.564  1.00  9.55           C  
ATOM   2744  C   GLN A 284      39.439 129.056  22.038  1.00  9.55           C  
ATOM   2745  O   GLN A 284      39.037 130.168  21.671  1.00  8.96           O  
ATOM   2746  CB  GLN A 284      37.551 127.433  22.495  1.00  9.76           C  
ATOM   2747  CG  GLN A 284      36.492 126.554  21.831  1.00  9.96           C  
ATOM   2748  CD  GLN A 284      35.130 126.668  22.501  1.00 10.62           C  
ATOM   2749  NE2 GLN A 284      34.095 126.926  21.701  0.00 99.00           N  
ATOM   2750  OE1 GLN A 284      35.011 126.527  23.723  0.00 99.00           O  
ATOM   2751  HN  GLN A 284      39.714 125.888  22.074  0.00 99.00           H  
ATOM   2752 1HE2 GLN A 284      33.157 127.002  22.076  0.00 99.00           H  
ATOM   2753 2HE2 GLN A 284      34.266 127.046  20.704  0.00 99.00           H  
ATOM   2754  N   MET A 285      40.485 128.897  22.849  1.00  9.39           N  
ATOM   2755  CA  MET A 285      41.245 130.049  23.363  1.00  9.94           C  
ATOM   2756  C   MET A 285      41.757 130.930  22.234  1.00  9.72           C  
ATOM   2757  O   MET A 285      41.667 132.158  22.319  1.00  9.45           O  
ATOM   2758  CB  MET A 285      42.420 129.616  24.249  1.00 10.21           C  
ATOM   2759  CG  MET A 285      43.252 130.787  24.823  1.00 11.77           C  
ATOM   2760  SD  MET A 285      44.557 131.430  23.730  1.00 16.70           S  
ATOM   2761  CE  MET A 285      45.774 130.122  23.863  1.00 14.37           C  
ATOM   2762  HN  MET A 285      40.714 127.915  23.083  0.00 99.00           H  
ATOM   2763  N   ILE A 286      42.278 130.305  21.178  1.00  9.62           N  
ATOM   2764  CA  ILE A 286      42.931 131.060  20.101  1.00  9.88           C  
ATOM   2765  C   ILE A 286      41.951 131.841  19.209  1.00  9.77           C  
ATOM   2766  O   ILE A 286      42.380 132.595  18.333  1.00 10.16           O  
ATOM   2767  CB  ILE A 286      43.904 130.182  19.262  1.00  9.93           C  
ATOM   2768  CG1 ILE A 286      43.170 129.011  18.591  1.00 10.33           C  
ATOM   2769  CG2 ILE A 286      45.072 129.701  20.140  1.00  9.99           C  
ATOM   2770  CD1 ILE A 286      44.066 128.182  17.660  1.00 10.57           C  
ATOM   2771  HN  ILE A 286      42.186 129.279  21.183  0.00 99.00           H  
ATOM   2772  N   THR A 287      40.649 131.672  19.464  1.00  9.51           N  
ATOM   2773  CA  THR A 287      39.582 132.447  18.801  1.00  8.96           C  
ATOM   2774  C   THR A 287      39.029 133.567  19.691  1.00  9.11           C  
ATOM   2775  O   THR A 287      38.128 134.303  19.277  1.00  9.01           O  
ATOM   2776  CB  THR A 287      38.380 131.551  18.393  1.00  9.34           C  
ATOM   2777  CG2 THR A 287      38.843 130.328  17.599  1.00  9.73           C  
ATOM   2778  OG1 THR A 287      37.671 131.139  19.572  1.00  8.91           O  
ATOM   2779  HN  THR A 287      40.446 130.937  20.181  0.00 99.00           H  
ATOM   2780  HG1 THR A 287      38.316 130.811  20.270  0.00 99.00           H  
ATOM   2781  N   ARG A 288      39.576 133.696  20.901  1.00  8.74           N  
ATOM   2782  CA  ARG A 288      39.010 134.571  21.923  1.00  8.98           C  
ATOM   2783  C   ARG A 288      39.955 135.689  22.366  1.00  9.13           C  
ATOM   2784  O   ARG A 288      39.668 136.399  23.336  1.00  9.48           O  
ATOM   2785  CB  ARG A 288      38.570 133.727  23.132  1.00  8.57           C  
ATOM   2786  CG  ARG A 288      37.259 132.973  22.912  1.00  8.49           C  
ATOM   2787  CD  ARG A 288      37.123 131.776  23.858  1.00  8.94           C  
ATOM   2788  NE  ARG A 288      35.725 131.389  24.086  1.00  8.59           N  
ATOM   2789  CZ  ARG A 288      34.955 130.751  23.203  1.00  8.72           C  
ATOM   2790  NH1 ARG A 288      35.423 130.406  22.004  1.00  7.71           N1+
ATOM   2791  NH2 ARG A 288      33.709 130.446  23.532  1.00  8.22           N  
ATOM   2792  HN  ARG A 288      40.434 133.123  21.049  0.00 99.00           H  
ATOM   2793  HE  ARG A 288      35.316 131.624  24.979  0.00 99.00           H  
ATOM   2794 1HH1 ARG A 288      36.369 130.606  21.759  0.00 99.00           H  
ATOM   2795 2HH1 ARG A 288      34.822 129.945  21.349  0.00 99.00           H  
ATOM   2796 1HH2 ARG A 288      33.356 130.675  24.441  0.00 99.00           H  
ATOM   2797 2HH2 ARG A 288      33.114 129.983  22.872  0.00 99.00           H  
ATOM   2798  N   VAL A 289      41.066 135.853  21.644  1.00  9.13           N  
ATOM   2799  CA  VAL A 289      42.169 136.702  22.094  1.00  9.32           C  
ATOM   2800  C   VAL A 289      42.696 137.645  20.989  1.00  8.92           C  
ATOM   2801  O   VAL A 289      43.735 137.388  20.378  1.00  9.78           O  
ATOM   2802  CB  VAL A 289      43.329 135.862  22.742  1.00  8.89           C  
ATOM   2803  CG1 VAL A 289      42.926 135.352  24.123  1.00 10.46           C  
ATOM   2804  CG2 VAL A 289      43.760 134.699  21.850  1.00  9.42           C  
ATOM   2805  HN  VAL A 289      41.078 135.331  20.744  0.00 99.00           H  
ATOM   2806  N   PRO A 290      41.965 138.748  20.737  1.00  8.72           N  
ATOM   2807  CA  PRO A 290      42.346 139.707  19.699  1.00  8.49           C  
ATOM   2808  C   PRO A 290      43.509 140.592  20.121  1.00  8.24           C  
ATOM   2809  O   PRO A 290      43.803 140.697  21.320  1.00  8.35           O  
ATOM   2810  CB  PRO A 290      41.088 140.568  19.537  1.00  8.28           C  
ATOM   2811  CG  PRO A 290      40.398 140.484  20.850  1.00  8.99           C  
ATOM   2812  CD  PRO A 290      40.729 139.142  21.438  1.00  8.73           C  
ATOM   2813  N   LEU A 291      44.160 141.219  19.140  1.00  8.02           N  
ATOM   2814  CA  LEU A 291      45.160 142.256  19.408  1.00  8.48           C  
ATOM   2815  C   LEU A 291      44.544 143.641  19.229  1.00  8.61           C  
ATOM   2816  O   LEU A 291      43.549 143.809  18.512  1.00  8.78           O  
ATOM   2817  CB  LEU A 291      46.399 142.103  18.511  1.00  8.55           C  
ATOM   2818  CG  LEU A 291      47.367 140.964  18.862  1.00  8.61           C  
ATOM   2819  CD1 LEU A 291      46.947 139.655  18.201  1.00  9.53           C  
ATOM   2820  CD2 LEU A 291      48.797 141.324  18.462  1.00  9.46           C  
ATOM   2821  HN  LEU A 291      43.900 140.913  18.182  0.00 99.00           H  
ATOM   2822  N   GLY A 292      45.144 144.636  19.883  1.00  8.57           N  
ATOM   2823  CA  GLY A 292      44.646 146.010  19.837  1.00  8.79           C  
ATOM   2824  C   GLY A 292      44.834 146.714  18.503  1.00  8.82           C  
ATOM   2825  O   GLY A 292      45.360 146.133  17.551  1.00  8.68           O  
ATOM   2826  HN  GLY A 292      45.988 144.353  20.423  0.00 99.00           H  
ATOM   2827  N   SER A 293      44.403 147.974  18.452  1.00  8.79           N  
ATOM   2828  CA  SER A 293      44.394 148.760  17.213  1.00  8.98           C  
ATOM   2829  C   SER A 293      45.154 150.070  17.404  1.00  8.97           C  
ATOM   2830  O   SER A 293      44.843 150.846  18.312  1.00  8.99           O  
ATOM   2831  CB  SER A 293      42.947 149.066  16.789  1.00  9.30           C  
ATOM   2832  OG  SER A 293      42.180 147.886  16.592  1.00 10.32           O  
ATOM   2833  HN  SER A 293      44.073 148.355  19.366  0.00 99.00           H  
ATOM   2834  HG  SER A 293      42.557 147.149  17.150  0.00 99.00           H  
ATOM   2835  N   VAL A 294      46.139 150.321  16.544  1.00  9.00           N  
ATOM   2836  CA  VAL A 294      46.956 151.527  16.662  1.00  9.22           C  
ATOM   2837  C   VAL A 294      47.616 151.908  15.335  1.00  9.21           C  
ATOM   2838  O   VAL A 294      47.995 151.041  14.544  1.00  9.59           O  
ATOM   2839  CB  VAL A 294      48.028 151.380  17.789  1.00  9.39           C  
ATOM   2840  CG1 VAL A 294      48.984 150.212  17.499  1.00  9.79           C  
ATOM   2841  CG2 VAL A 294      48.804 152.682  18.007  1.00  9.62           C  
ATOM   2842  HN  VAL A 294      46.272 149.608  15.808  0.00 99.00           H  
ATOM   2843  N   ILE A 295      47.704 153.217  15.091  1.00  9.11           N  
ATOM   2844  CA  ILE A 295      48.555 153.767  14.032  1.00  9.02           C  
ATOM   2845  C   ILE A 295      49.657 154.575  14.724  1.00  9.01           C  
ATOM   2846  O   ILE A 295      49.357 155.475  15.515  1.00  9.19           O  
ATOM   2847  CB  ILE A 295      47.770 154.693  13.052  1.00  9.22           C  
ATOM   2848  CG1 ILE A 295      46.449 154.047  12.601  1.00  9.13           C  
ATOM   2849  CG2 ILE A 295      48.651 155.072  11.846  1.00  9.61           C  
ATOM   2850  CD1 ILE A 295      45.555 154.953  11.713  1.00  8.92           C  
ATOM   2851  HN  ILE A 295      47.118 153.813  15.715  0.00 99.00           H  
ATOM   2852  N   LYS A 296      50.917 154.232  14.459  1.00  8.95           N  
ATOM   2853  CA  LYS A 296      52.055 154.997  14.986  1.00  8.84           C  
ATOM   2854  C   LYS A 296      52.489 156.016  13.940  1.00  8.93           C  
ATOM   2855  O   LYS A 296      52.782 155.649  12.800  1.00  8.73           O  
ATOM   2856  CB  LYS A 296      53.217 154.070  15.381  1.00  8.79           C  
ATOM   2857  CG  LYS A 296      54.366 154.776  16.113  1.00  9.01           C  
ATOM   2858  CD  LYS A 296      55.405 153.772  16.635  1.00  9.25           C  
ATOM   2859  CE  LYS A 296      56.517 154.487  17.402  1.00 11.15           C  
ATOM   2860  NZ  LYS A 296      57.513 153.549  18.002  1.00 12.29           N1+
ATOM   2861  HN  LYS A 296      51.025 153.393  13.860  0.00 99.00           H  
ATOM   2862  HZ1 LYS A 296      57.680 153.810  18.951  0.00 99.00           H  
ATOM   2863  HZ2 LYS A 296      57.151 152.619  17.966  0.00 99.00           H  
ATOM   2864  HZ3 LYS A 296      58.365 153.599  17.484  0.00 99.00           H  
ATOM   2865  N   CYS A 297      52.517 157.294  14.332  1.00  9.02           N  
ATOM   2866  CA  CYS A 297      52.747 158.387  13.389  1.00  9.16           C  
ATOM   2867  C   CYS A 297      53.908 159.268  13.832  1.00  9.15           C  
ATOM   2868  O   CYS A 297      53.963 159.695  14.990  1.00  9.28           O  
ATOM   2869  CB  CYS A 297      51.485 159.248  13.259  1.00  9.42           C  
ATOM   2870  SG  CYS A 297      49.953 158.330  12.964  1.00 11.15           S  
ATOM   2871  HN  CYS A 297      52.364 157.438  15.349  0.00 99.00           H  
ATOM   2872  HG  CYS A 297      49.869 157.598  13.638  0.00 99.00           H  
ATOM   2873  N   ILE A 298      54.835 159.551  12.919  1.00  8.91           N  
ATOM   2874  CA  ILE A 298      55.974 160.415  13.249  1.00  9.11           C  
ATOM   2875  C   ILE A 298      56.042 161.608  12.295  1.00  9.33           C  
ATOM   2876  O   ILE A 298      56.191 161.440  11.087  1.00  9.25           O  
ATOM   2877  CB  ILE A 298      57.334 159.641  13.278  1.00  9.18           C  
ATOM   2878  CG1 ILE A 298      57.251 158.395  14.175  1.00  9.53           C  
ATOM   2879  CG2 ILE A 298      58.447 160.541  13.787  1.00  9.72           C  
ATOM   2880  CD1 ILE A 298      56.855 157.139  13.449  1.00 10.38           C  
ATOM   2881  HN  ILE A 298      54.689 159.126  11.992  0.00 99.00           H  
ATOM   2882  N   VAL A 299      55.921 162.810  12.858  1.00  9.38           N  
ATOM   2883  CA  VAL A 299      55.963 164.056  12.088  1.00  9.41           C  
ATOM   2884  C   VAL A 299      57.311 164.746  12.306  1.00  9.63           C  
ATOM   2885  O   VAL A 299      57.708 165.002  13.448  1.00  9.46           O  
ATOM   2886  CB  VAL A 299      54.805 165.018  12.497  1.00  9.18           C  
ATOM   2887  CG1 VAL A 299      54.843 166.312  11.686  1.00  9.93           C  
ATOM   2888  CG2 VAL A 299      53.434 164.337  12.345  1.00  9.48           C  
ATOM   2889  HN  VAL A 299      55.795 162.789  13.895  0.00 99.00           H  
ATOM   2890  N   TYR A 300      57.997 165.045  11.202  1.00 10.19           N  
ATOM   2891  CA  TYR A 300      59.346 165.624  11.241  1.00 10.61           C  
ATOM   2892  C   TYR A 300      59.339 167.124  11.003  1.00 10.87           C  
ATOM   2893  O   TYR A 300      58.559 167.626  10.186  1.00 11.05           O  
ATOM   2894  CB  TYR A 300      60.270 164.934  10.221  1.00 10.61           C  
ATOM   2895  CG  TYR A 300      60.526 163.488  10.567  1.00 10.65           C  
ATOM   2896  CD1 TYR A 300      59.608 162.495  10.214  1.00 10.47           C  
ATOM   2897  CD2 TYR A 300      61.661 163.113  11.288  1.00 10.91           C  
ATOM   2898  CE1 TYR A 300      59.820 161.166  10.558  1.00 10.46           C  
ATOM   2899  CE2 TYR A 300      61.884 161.780  11.636  1.00 11.06           C  
ATOM   2900  CZ  TYR A 300      60.955 160.819  11.272  1.00 10.68           C  
ATOM   2901  OH  TYR A 300      61.159 159.500  11.609  1.00 11.49           O  
ATOM   2902  HN  TYR A 300      57.497 164.834  10.312  0.00 99.00           H  
ATOM   2903  HH  TYR A 300      61.175 159.414  12.604  0.00 99.00           H  
ATOM   2904  N   TYR A 301      60.237 167.821  11.705  1.00 11.65           N  
ATOM   2905  CA  TYR A 301      60.358 169.278  11.639  1.00 12.14           C  
ATOM   2906  C   TYR A 301      61.818 169.712  11.477  1.00 13.02           C  
ATOM   2907  O   TYR A 301      62.736 168.926  11.706  1.00 13.18           O  
ATOM   2908  CB  TYR A 301      59.761 169.914  12.900  1.00 11.88           C  
ATOM   2909  CG  TYR A 301      58.264 169.713  13.058  1.00 11.36           C  
ATOM   2910  CD1 TYR A 301      57.752 168.763  13.951  1.00 10.50           C  
ATOM   2911  CD2 TYR A 301      57.359 170.477  12.318  1.00 11.73           C  
ATOM   2912  CE1 TYR A 301      56.368 168.585  14.101  1.00 11.01           C  
ATOM   2913  CE2 TYR A 301      55.980 170.304  12.459  1.00 11.05           C  
ATOM   2914  CZ  TYR A 301      55.493 169.361  13.350  1.00 11.17           C  
ATOM   2915  OH  TYR A 301      54.123 169.206  13.478  1.00 11.96           O  
ATOM   2916  HN  TYR A 301      60.853 167.229  12.314  0.00 99.00           H  
ATOM   2917  HH  TYR A 301      53.669 169.987  13.056  0.00 99.00           H  
ATOM   2918  N   LYS A 302      62.028 170.967  11.083  1.00 14.09           N  
ATOM   2919  CA  LYS A 302      63.387 171.486  10.894  1.00 15.61           C  
ATOM   2920  C   LYS A 302      64.188 171.523  12.197  1.00 15.40           C  
ATOM   2921  O   LYS A 302      65.390 171.233  12.196  1.00 15.70           O  
ATOM   2922  CB  LYS A 302      63.364 172.869  10.231  1.00 15.65           C  
ATOM   2923  CG  LYS A 302      64.749 173.386   9.849  1.00 17.68           C  
ATOM   2924  CD  LYS A 302      64.668 174.697   9.085  1.00 18.63           C  
ATOM   2925  CE  LYS A 302      66.056 175.287   8.831  1.00 23.06           C  
ATOM   2926  NZ  LYS A 302      66.844 174.507   7.829  1.00 25.45           N1+
ATOM   2927  HN  LYS A 302      61.175 171.528  10.926  0.00 99.00           H  
ATOM   2928  HZ1 LYS A 302      66.751 174.937   6.932  0.00 99.00           H  
ATOM   2929  HZ2 LYS A 302      67.805 174.499   8.100  0.00 99.00           H  
ATOM   2930  HZ3 LYS A 302      66.496 173.571   7.792  0.00 99.00           H  
ATOM   2931  N   GLU A 303      63.514 171.877  13.292  1.00 15.27           N  
ATOM   2932  CA  GLU A 303      64.122 171.983  14.618  1.00 16.03           C  
ATOM   2933  C   GLU A 303      63.132 171.502  15.678  1.00 14.67           C  
ATOM   2934  O   GLU A 303      61.919 171.518  15.431  1.00 14.49           O  
ATOM   2935  CB  GLU A 303      64.519 173.433  14.911  1.00 15.99           C  
ATOM   2936  CG  GLU A 303      65.632 173.980  14.020  1.00 18.83           C  
ATOM   2937  CD  GLU A 303      65.779 175.495  14.099  1.00 19.79           C  
ATOM   2938  OE1 GLU A 303      65.215 176.120  15.025  1.00 25.04           O  
ATOM   2939  OE2 GLU A 303      66.460 176.065  13.219  1.00 25.62           O1-
ATOM   2940  HN  GLU A 303      62.497 172.076  13.119  0.00 99.00           H  
ATOM   2941  N   PRO A 304      63.638 171.063  16.851  1.00 13.79           N  
ATOM   2942  CA  PRO A 304      62.734 170.710  17.948  1.00 13.21           C  
ATOM   2943  C   PRO A 304      62.222 171.987  18.626  1.00 12.69           C  
ATOM   2944  O   PRO A 304      62.595 172.303  19.765  1.00 12.59           O  
ATOM   2945  CB  PRO A 304      63.621 169.879  18.880  1.00 13.07           C  
ATOM   2946  CG  PRO A 304      65.005 170.375  18.633  1.00 13.81           C  
ATOM   2947  CD  PRO A 304      65.057 170.854  17.211  1.00 13.82           C  
ATOM   2948  N   PHE A 305      61.365 172.705  17.903  1.00 12.09           N  
ATOM   2949  CA  PHE A 305      60.940 174.061  18.281  1.00 11.83           C  
ATOM   2950  C   PHE A 305      60.204 174.149  19.621  1.00 11.88           C  
ATOM   2951  O   PHE A 305      60.234 175.187  20.282  1.00 12.29           O  
ATOM   2952  CB  PHE A 305      60.088 174.683  17.171  1.00 11.65           C  
ATOM   2953  CG  PHE A 305      58.805 173.944  16.907  1.00 11.72           C  
ATOM   2954  CD1 PHE A 305      58.738 172.983  15.907  1.00 11.51           C  
ATOM   2955  CD2 PHE A 305      57.665 174.208  17.666  1.00 11.72           C  
ATOM   2956  CE1 PHE A 305      57.555 172.287  15.660  1.00 11.72           C  
ATOM   2957  CE2 PHE A 305      56.473 173.519  17.430  1.00 11.61           C  
ATOM   2958  CZ  PHE A 305      56.419 172.552  16.425  1.00 11.61           C  
ATOM   2959  HN  PHE A 305      61.017 172.226  17.042  0.00 99.00           H  
ATOM   2960  N   TRP A 306      59.551 173.058  20.016  1.00 11.44           N  
ATOM   2961  CA  TRP A 306      58.847 173.000  21.306  1.00 11.45           C  
ATOM   2962  C   TRP A 306      59.757 173.251  22.508  1.00 11.87           C  
ATOM   2963  O   TRP A 306      59.316 173.812  23.511  1.00 12.34           O  
ATOM   2964  CB  TRP A 306      58.117 171.662  21.469  1.00 10.84           C  
ATOM   2965  CG  TRP A 306      58.957 170.455  21.115  1.00 10.11           C  
ATOM   2966  CD1 TRP A 306      59.687 169.682  21.972  1.00 10.21           C  
ATOM   2967  CD2 TRP A 306      59.137 169.890  19.810  1.00  9.35           C  
ATOM   2968  CE2 TRP A 306      59.996 168.773  19.952  1.00  9.04           C  
ATOM   2969  CE3 TRP A 306      58.659 170.219  18.533  1.00  9.01           C  
ATOM   2970  NE1 TRP A 306      60.311 168.665  21.280  1.00  9.75           N  
ATOM   2971  CZ2 TRP A 306      60.384 167.979  18.866  1.00  9.38           C  
ATOM   2972  CZ3 TRP A 306      59.049 169.437  17.448  1.00  9.74           C  
ATOM   2973  CH2 TRP A 306      59.906 168.325  17.624  1.00  9.86           C  
ATOM   2974  HN  TRP A 306      59.578 172.265  19.349  0.00 99.00           H  
ATOM   2975  HE1 TRP A 306      60.897 167.965  21.683  0.00 99.00           H  
ATOM   2976  N   ARG A 307      61.022 172.843  22.397  1.00 12.53           N  
ATOM   2977  CA  ARG A 307      61.991 173.003  23.484  1.00 12.96           C  
ATOM   2978  C   ARG A 307      62.233 174.471  23.830  1.00 13.59           C  
ATOM   2979  O   ARG A 307      62.453 174.805  24.988  1.00 13.76           O  
ATOM   2980  CB  ARG A 307      63.309 172.310  23.137  1.00 12.99           C  
ATOM   2981  CG  ARG A 307      63.162 170.807  22.921  1.00 12.91           C  
ATOM   2982  CD  ARG A 307      64.502 170.148  22.647  1.00 13.85           C  
ATOM   2983  NE  ARG A 307      64.343 168.719  22.379  1.00 13.70           N  
ATOM   2984  CZ  ARG A 307      65.332 167.892  22.054  1.00 13.97           C  
ATOM   2985  NH1 ARG A 307      66.581 168.340  21.944  1.00 14.42           N1+
ATOM   2986  NH2 ARG A 307      65.072 166.608  21.834  1.00 14.38           N  
ATOM   2987  HN  ARG A 307      61.258 172.405  21.483  0.00 99.00           H  
ATOM   2988  HE  ARG A 307      63.411 168.332  22.445  0.00 99.00           H  
ATOM   2989 1HH1 ARG A 307      66.795 169.297  22.122  0.00 99.00           H  
ATOM   2990 2HH1 ARG A 307      67.313 167.707  21.679  0.00 99.00           H  
ATOM   2991 1HH2 ARG A 307      64.135 166.266  21.934  0.00 99.00           H  
ATOM   2992 2HH2 ARG A 307      65.807 165.985  21.573  0.00 99.00           H  
ATOM   2993  N   LYS A 308      62.170 175.336  22.816  1.00 14.58           N  
ATOM   2994  CA  LYS A 308      62.318 176.790  23.004  1.00 15.75           C  
ATOM   2995  C   LYS A 308      61.223 177.402  23.882  1.00 15.46           C  
ATOM   2996  O   LYS A 308      61.444 178.433  24.528  1.00 15.83           O  
ATOM   2997  CB  LYS A 308      62.327 177.505  21.653  1.00 15.72           C  
ATOM   2998  CG  LYS A 308      63.470 177.119  20.731  1.00 17.49           C  
ATOM   2999  CD  LYS A 308      63.447 177.951  19.439  1.00 18.29           C  
ATOM   3000  CE  LYS A 308      62.195 177.663  18.603  1.00 21.57           C  
ATOM   3001  NZ  LYS A 308      62.075 178.474  17.357  1.00 23.15           N1+
ATOM   3002  HN  LYS A 308      62.009 174.901  21.883  0.00 99.00           H  
ATOM   3003  HZ1 LYS A 308      61.108 178.620  17.151  0.00 99.00           H  
ATOM   3004  HZ2 LYS A 308      62.527 179.354  17.492  0.00 99.00           H  
ATOM   3005  HZ3 LYS A 308      62.510 177.984  16.602  0.00 99.00           H  
ATOM   3006  N   LYS A 309      60.049 176.768  23.882  1.00 15.34           N  
ATOM   3007  CA  LYS A 309      58.919 177.178  24.723  1.00 15.59           C  
ATOM   3008  C   LYS A 309      58.879 176.445  26.066  1.00 14.85           C  
ATOM   3009  O   LYS A 309      57.902 176.563  26.812  1.00 14.85           O  
ATOM   3010  CB  LYS A 309      57.597 176.964  23.982  1.00 15.81           C  
ATOM   3011  CG  LYS A 309      57.353 177.934  22.836  1.00 18.06           C  
ATOM   3012  CD  LYS A 309      55.925 177.816  22.339  1.00 19.83           C  
ATOM   3013  CE  LYS A 309      55.582 178.916  21.332  1.00 23.90           C  
ATOM   3014  NZ  LYS A 309      56.225 178.694  20.014  1.00 26.67           N1+
ATOM   3015  HN  LYS A 309      60.002 175.951  23.230  0.00 99.00           H  
ATOM   3016  HZ1 LYS A 309      57.188 178.959  20.063  0.00 99.00           H  
ATOM   3017  HZ2 LYS A 309      56.158 177.726  19.768  0.00 99.00           H  
ATOM   3018  HZ3 LYS A 309      55.762 179.246  19.319  0.00 99.00           H  
ATOM   3019  N   ASP A 310      59.948 175.702  26.365  1.00 14.23           N  
ATOM   3020  CA  ASP A 310      60.079 174.924  27.600  1.00 13.62           C  
ATOM   3021  C   ASP A 310      59.057 173.783  27.651  1.00 12.99           C  
ATOM   3022  O   ASP A 310      58.508 173.461  28.707  1.00 13.06           O  
ATOM   3023  CB  ASP A 310      60.002 175.819  28.851  1.00 13.82           C  
ATOM   3024  CG  ASP A 310      60.628 175.174  30.075  1.00 14.83           C  
ATOM   3025  OD1 ASP A 310      61.616 174.422  29.922  1.00 16.52           O  
ATOM   3026  OD2 ASP A 310      60.134 175.425  31.196  1.00 16.69           O1-
ATOM   3027  HN  ASP A 310      60.697 175.721  25.628  0.00 99.00           H  
ATOM   3028  N   TYR A 311      58.819 173.183  26.485  1.00 12.35           N  
ATOM   3029  CA  TYR A 311      58.033 171.961  26.367  1.00 11.89           C  
ATOM   3030  C   TYR A 311      58.947 170.833  25.896  1.00 11.60           C  
ATOM   3031  O   TYR A 311      59.718 171.019  24.952  1.00 11.26           O  
ATOM   3032  CB  TYR A 311      56.919 172.125  25.338  1.00 12.28           C  
ATOM   3033  CG  TYR A 311      55.888 173.205  25.601  1.00 12.44           C  
ATOM   3034  CD1 TYR A 311      55.367 173.942  24.541  1.00 12.88           C  
ATOM   3035  CD2 TYR A 311      55.406 173.471  26.883  1.00 12.54           C  
ATOM   3036  CE1 TYR A 311      54.403 174.922  24.741  1.00 13.65           C  
ATOM   3037  CE2 TYR A 311      54.436 174.460  27.097  1.00 13.12           C  
ATOM   3038  CZ  TYR A 311      53.948 175.181  26.019  1.00 13.76           C  
ATOM   3039  OH  TYR A 311      52.983 176.152  26.188  1.00 14.63           O  
ATOM   3040  HN  TYR A 311      59.246 173.667  25.661  0.00 99.00           H  
ATOM   3041  HH  TYR A 311      52.085 175.753  26.014  0.00 99.00           H  
ATOM   3042  N   CYS A 312      58.857 169.664  26.524  1.00 11.15           N  
ATOM   3043  CA  CYS A 312      59.747 168.564  26.153  1.00 11.04           C  
ATOM   3044  C   CYS A 312      59.268 167.824  24.904  1.00 10.72           C  
ATOM   3045  O   CYS A 312      60.065 167.181  24.220  1.00 10.92           O  
ATOM   3046  CB  CYS A 312      59.963 167.597  27.318  1.00 10.91           C  
ATOM   3047  SG  CYS A 312      58.516 166.641  27.818  1.00 11.86           S  
ATOM   3048  HN  CYS A 312      58.142 169.604  27.256  0.00 99.00           H  
ATOM   3049  HG  CYS A 312      58.034 167.123  28.551  0.00 99.00           H  
ATOM   3050  N   GLY A 313      57.971 167.926  24.611  1.00 10.35           N  
ATOM   3051  CA  GLY A 313      57.385 167.252  23.451  1.00 10.14           C  
ATOM   3052  C   GLY A 313      56.329 166.230  23.838  1.00  9.90           C  
ATOM   3053  O   GLY A 313      55.617 165.703  22.973  1.00 10.39           O  
ATOM   3054  HN  GLY A 313      57.422 168.515  25.267  0.00 99.00           H  
ATOM   3055  N   THR A 314      56.232 165.950  25.135  1.00  9.51           N  
ATOM   3056  CA  THR A 314      55.207 165.053  25.669  1.00  9.51           C  
ATOM   3057  C   THR A 314      53.873 165.789  25.747  1.00  9.45           C  
ATOM   3058  O   THR A 314      53.776 166.840  26.380  1.00  9.62           O  
ATOM   3059  CB  THR A 314      55.578 164.542  27.077  1.00  9.91           C  
ATOM   3060  CG2 THR A 314      54.480 163.632  27.629  1.00  9.92           C  
ATOM   3061  OG1 THR A 314      56.816 163.822  27.016  1.00 10.15           O  
ATOM   3062  HN  THR A 314      56.943 166.421  25.734  0.00 99.00           H  
ATOM   3063  HG1 THR A 314      57.003 163.529  26.072  0.00 99.00           H  
ATOM   3064  N   MET A 315      52.848 165.220  25.117  1.00  9.49           N  
ATOM   3065  CA  MET A 315      51.490 165.763  25.176  1.00  9.76           C  
ATOM   3066  C   MET A 315      50.514 164.651  25.554  1.00  9.88           C  
ATOM   3067  O   MET A 315      50.523 163.584  24.941  1.00  9.82           O  
ATOM   3068  CB  MET A 315      51.083 166.382  23.832  1.00  9.73           C  
ATOM   3069  CG  MET A 315      51.944 167.569  23.393  1.00 10.06           C  
ATOM   3070  SD  MET A 315      51.515 168.178  21.745  1.00 11.52           S  
ATOM   3071  CE  MET A 315      52.826 167.445  20.757  1.00 10.43           C  
ATOM   3072  HN  MET A 315      53.094 164.360  24.581  0.00 99.00           H  
ATOM   3073  N   ILE A 316      49.703 164.903  26.581  1.00  9.97           N  
ATOM   3074  CA  ILE A 316      48.626 164.002  26.984  1.00 10.71           C  
ATOM   3075  C   ILE A 316      47.328 164.721  26.600  1.00 11.21           C  
ATOM   3076  O   ILE A 316      46.978 165.737  27.195  1.00 11.06           O  
ATOM   3077  CB  ILE A 316      48.676 163.697  28.504  1.00 10.91           C  
ATOM   3078  CG1 ILE A 316      50.019 163.055  28.875  1.00 11.30           C  
ATOM   3079  CG2 ILE A 316      47.512 162.781  28.920  1.00 11.18           C  
ATOM   3080  CD1 ILE A 316      50.475 163.336  30.297  1.00 13.37           C  
ATOM   3081  HN  ILE A 316      49.905 165.804  27.075  0.00 99.00           H  
ATOM   3082  N   ILE A 317      46.640 164.205  25.584  1.00 12.04           N  
ATOM   3083  CA  ILE A 317      45.558 164.954  24.932  1.00 13.23           C  
ATOM   3084  C   ILE A 317      44.217 164.236  25.046  1.00 14.30           C  
ATOM   3085  O   ILE A 317      44.005 163.203  24.410  1.00 14.21           O  
ATOM   3086  CB  ILE A 317      45.876 165.222  23.436  1.00 13.00           C  
ATOM   3087  CG1 ILE A 317      47.283 165.815  23.268  1.00 12.94           C  
ATOM   3088  CG2 ILE A 317      44.821 166.149  22.808  1.00 13.32           C  
ATOM   3089  CD1 ILE A 317      47.827 165.750  21.836  1.00 13.19           C  
ATOM   3090  HN  ILE A 317      46.925 163.252  25.298  0.00 99.00           H  
ATOM   3091  N   ASP A 318      43.317 164.800  25.846  1.00 15.97           N  
ATOM   3092  CA  ASP A 318      42.008 164.201  26.091  1.00 18.02           C  
ATOM   3093  C   ASP A 318      40.997 164.719  25.071  1.00 18.67           C  
ATOM   3094  O   ASP A 318      41.170 165.805  24.515  1.00 19.69           O  
ATOM   3095  CB  ASP A 318      41.545 164.521  27.519  1.00 18.43           C  
ATOM   3096  CG  ASP A 318      40.418 163.616  27.995  1.00 20.52           C  
ATOM   3097  OD1 ASP A 318      39.820 162.892  27.172  1.00 23.32           O  
ATOM   3098  OD2 ASP A 318      40.129 163.633  29.205  1.00 24.33           O1-
ATOM   3099  HN  ASP A 318      43.624 165.697  26.279  0.00 99.00           H  
ATOM   3100  N   GLY A 319      39.954 163.938  24.813  1.00 19.77           N  
ATOM   3101  CA  GLY A 319      38.855 164.393  23.965  1.00 20.19           C  
ATOM   3102  C   GLY A 319      38.708 163.647  22.658  1.00 20.55           C  
ATOM   3103  O   GLY A 319      39.703 163.326  21.989  1.00 20.54           O  
ATOM   3104  HN  GLY A 319      39.986 163.002  25.255  0.00 99.00           H  
ATOM   3105  N   GLU A 320      37.454 163.397  22.287  1.00 20.58           N  
ATOM   3106  CA  GLU A 320      37.108 162.615  21.100  1.00 20.56           C  
ATOM   3107  C   GLU A 320      37.649 163.214  19.799  1.00 20.40           C  
ATOM   3108  O   GLU A 320      38.004 162.487  18.868  1.00 20.52           O  
ATOM   3109  CB  GLU A 320      35.583 162.450  21.018  1.00 20.70           C  
ATOM   3110  CG  GLU A 320      35.076 161.619  19.830  1.00 21.13           C  
ATOM   3111  CD  GLU A 320      35.660 160.212  19.776  1.00 22.00           C  
ATOM   3112  OE1 GLU A 320      35.894 159.720  18.652  1.00 22.07           O  
ATOM   3113  OE2 GLU A 320      35.887 159.605  20.847  1.00 22.82           O1-
ATOM   3114  HN  GLU A 320      36.729 163.812  22.922  0.00 99.00           H  
ATOM   3115  N   GLU A 321      37.717 164.540  19.748  1.00 20.15           N  
ATOM   3116  CA  GLU A 321      38.092 165.260  18.536  1.00 20.09           C  
ATOM   3117  C   GLU A 321      39.567 165.072  18.172  1.00 19.03           C  
ATOM   3118  O   GLU A 321      39.924 165.088  16.990  1.00 19.62           O  
ATOM   3119  CB  GLU A 321      37.779 166.755  18.683  1.00 20.76           C  
ATOM   3120  CG  GLU A 321      36.604 167.078  19.616  1.00 23.72           C  
ATOM   3121  CD  GLU A 321      36.982 167.011  21.092  1.00 26.83           C  
ATOM   3122  OE1 GLU A 321      36.223 166.404  21.876  1.00 29.02           O  
ATOM   3123  OE2 GLU A 321      38.043 167.552  21.465  1.00 28.82           O1-
ATOM   3124  HN  GLU A 321      37.480 165.019  20.645  0.00 99.00           H  
ATOM   3125  N   ALA A 322      40.415 164.907  19.184  1.00 17.15           N  
ATOM   3126  CA  ALA A 322      41.851 164.746  18.970  1.00 15.50           C  
ATOM   3127  C   ALA A 322      42.160 163.370  18.373  1.00 14.37           C  
ATOM   3128  O   ALA A 322      41.809 162.358  18.970  1.00 13.87           O  
ATOM   3129  CB  ALA A 322      42.598 164.931  20.284  1.00 15.55           C  
ATOM   3130  HN  ALA A 322      39.974 164.902  20.125  0.00 99.00           H  
ATOM   3131  N   PRO A 323      42.800 163.330  17.186  1.00 13.19           N  
ATOM   3132  CA  PRO A 323      43.175 162.033  16.606  1.00 12.49           C  
ATOM   3133  C   PRO A 323      44.226 161.280  17.431  1.00 11.83           C  
ATOM   3134  O   PRO A 323      44.177 160.047  17.517  1.00 11.34           O  
ATOM   3135  CB  PRO A 323      43.745 162.411  15.229  1.00 12.30           C  
ATOM   3136  CG  PRO A 323      44.156 163.853  15.364  1.00 13.16           C  
ATOM   3137  CD  PRO A 323      43.167 164.458  16.306  1.00 13.46           C  
ATOM   3138  N   VAL A 324      45.158 162.026  18.027  1.00 11.11           N  
ATOM   3139  CA  VAL A 324      46.261 161.468  18.824  1.00 10.73           C  
ATOM   3140  C   VAL A 324      46.071 161.840  20.291  1.00 10.53           C  
ATOM   3141  O   VAL A 324      45.856 163.017  20.601  1.00 10.74           O  
ATOM   3142  CB  VAL A 324      47.623 162.022  18.325  1.00 10.75           C  
ATOM   3143  CG1 VAL A 324      48.757 161.705  19.308  1.00 11.33           C  
ATOM   3144  CG2 VAL A 324      47.951 161.482  16.937  1.00 10.57           C  
ATOM   3145  HN  VAL A 324      45.038 163.058  17.878  0.00 99.00           H  
ATOM   3146  N   ALA A 325      46.145 160.845  21.184  1.00  9.90           N  
ATOM   3147  CA  ALA A 325      45.971 161.063  22.625  1.00  9.78           C  
ATOM   3148  C   ALA A 325      47.287 161.196  23.398  1.00  9.53           C  
ATOM   3149  O   ALA A 325      47.292 161.634  24.552  1.00  9.52           O  
ATOM   3150  CB  ALA A 325      45.102 159.957  23.236  1.00 10.38           C  
ATOM   3151  HN  ALA A 325      46.336 159.909  20.770  0.00 99.00           H  
ATOM   3152  N   TYR A 326      48.401 160.819  22.768  1.00  9.28           N  
ATOM   3153  CA  TYR A 326      49.703 160.821  23.449  1.00  9.34           C  
ATOM   3154  C   TYR A 326      50.855 160.982  22.471  1.00  8.99           C  
ATOM   3155  O   TYR A 326      50.885 160.316  21.429  1.00  8.82           O  
ATOM   3156  CB  TYR A 326      49.892 159.523  24.240  1.00  9.60           C  
ATOM   3157  CG  TYR A 326      51.065 159.519  25.209  1.00  9.98           C  
ATOM   3158  CD1 TYR A 326      51.027 160.275  26.384  1.00 10.51           C  
ATOM   3159  CD2 TYR A 326      52.188 158.727  24.971  1.00 10.44           C  
ATOM   3160  CE1 TYR A 326      52.085 160.266  27.284  1.00 11.07           C  
ATOM   3161  CE2 TYR A 326      53.263 158.711  25.872  1.00 10.89           C  
ATOM   3162  CZ  TYR A 326      53.193 159.481  27.028  1.00 10.87           C  
ATOM   3163  OH  TYR A 326      54.240 159.462  27.920  1.00 11.56           O  
ATOM   3164  HN  TYR A 326      48.273 160.531  21.784  0.00 99.00           H  
ATOM   3165  HH  TYR A 326      54.711 160.341  27.891  0.00 99.00           H  
ATOM   3166  N   THR A 327      51.795 161.865  22.813  1.00  8.55           N  
ATOM   3167  CA  THR A 327      53.002 162.080  22.019  1.00  8.91           C  
ATOM   3168  C   THR A 327      54.270 162.065  22.876  1.00  9.06           C  
ATOM   3169  O   THR A 327      54.217 162.324  24.083  1.00  9.29           O  
ATOM   3170  CB  THR A 327      53.002 163.450  21.280  1.00  8.69           C  
ATOM   3171  CG2 THR A 327      51.720 163.680  20.485  1.00  9.29           C  
ATOM   3172  OG1 THR A 327      53.198 164.509  22.228  1.00  9.11           O  
ATOM   3173  HN  THR A 327      51.592 162.388  23.694  0.00 99.00           H  
ATOM   3174  HG1 THR A 327      54.173 164.749  22.286  0.00 99.00           H  
ATOM   3175  N   LEU A 328      55.401 161.770  22.230  1.00  9.18           N  
ATOM   3176  CA  LEU A 328      56.736 161.932  22.818  1.00  9.23           C  
ATOM   3177  C   LEU A 328      57.683 162.553  21.784  1.00  9.54           C  
ATOM   3178  O   LEU A 328      57.510 162.356  20.578  1.00  9.77           O  
ATOM   3179  CB  LEU A 328      57.292 160.582  23.292  1.00  9.40           C  
ATOM   3180  CG  LEU A 328      56.604 159.894  24.475  1.00  9.19           C  
ATOM   3181  CD1 LEU A 328      57.073 158.442  24.571  1.00 10.04           C  
ATOM   3182  CD2 LEU A 328      56.866 160.644  25.796  1.00  9.82           C  
ATOM   3183  HN  LEU A 328      55.253 161.407  21.257  0.00 99.00           H  
ATOM   3184  N   ASP A 329      58.669 163.311  22.260  1.00  9.67           N  
ATOM   3185  CA  ASP A 329      59.762 163.810  21.419  1.00  9.87           C  
ATOM   3186  C   ASP A 329      60.511 162.614  20.810  1.00 10.10           C  
ATOM   3187  O   ASP A 329      60.956 161.729  21.544  1.00 10.54           O  
ATOM   3188  CB  ASP A 329      60.708 164.654  22.286  1.00  9.71           C  
ATOM   3189  CG  ASP A 329      61.711 165.464  21.473  1.00 10.53           C  
ATOM   3190  OD1 ASP A 329      62.003 165.103  20.318  1.00 11.88           O  
ATOM   3191  OD2 ASP A 329      62.233 166.467  22.013  1.00 11.44           O1-
ATOM   3192  HN  ASP A 329      58.598 163.520  23.281  0.00 99.00           H  
ATOM   3193  N   ASP A 330      60.633 162.587  19.480  1.00 10.45           N  
ATOM   3194  CA  ASP A 330      61.350 161.503  18.770  1.00 11.04           C  
ATOM   3195  C   ASP A 330      62.634 161.985  18.073  1.00 11.55           C  
ATOM   3196  O   ASP A 330      63.200 161.285  17.217  1.00 11.57           O  
ATOM   3197  CB  ASP A 330      60.425 160.781  17.769  1.00 11.26           C  
ATOM   3198  CG  ASP A 330      60.798 159.306  17.571  1.00 12.52           C  
ATOM   3199  OD1 ASP A 330      61.056 158.602  18.575  1.00 13.87           O  
ATOM   3200  OD2 ASP A 330      60.810 158.837  16.408  1.00 12.78           O1-
ATOM   3201  HN  ASP A 330      60.187 163.384  18.985  0.00 99.00           H  
ATOM   3202  N   THR A 331      63.091 163.175  18.455  1.00 11.94           N  
ATOM   3203  CA  THR A 331      64.354 163.749  17.975  1.00 12.46           C  
ATOM   3204  C   THR A 331      65.533 162.811  18.283  1.00 13.19           C  
ATOM   3205  O   THR A 331      65.546 162.123  19.305  1.00 12.78           O  
ATOM   3206  CB  THR A 331      64.581 165.151  18.602  1.00 12.41           C  
ATOM   3207  CG2 THR A 331      65.830 165.819  18.054  1.00 12.74           C  
ATOM   3208  OG1 THR A 331      63.456 165.993  18.310  1.00 12.00           O  
ATOM   3209  HN  THR A 331      62.468 163.676  19.135  0.00 99.00           H  
ATOM   3210  HG1 THR A 331      62.704 165.805  18.951  0.00 99.00           H  
ATOM   3211  N   LYS A 332      66.509 162.772  17.379  1.00 14.29           N  
ATOM   3212  CA  LYS A 332      67.694 161.925  17.557  1.00 15.48           C  
ATOM   3213  C   LYS A 332      68.552 162.453  18.712  1.00 16.40           C  
ATOM   3214  O   LYS A 332      68.476 163.638  19.033  1.00 15.88           O  
ATOM   3215  CB  LYS A 332      68.498 161.866  16.252  1.00 15.74           C  
ATOM   3216  CG  LYS A 332      67.708 161.280  15.078  1.00 16.69           C  
ATOM   3217  CD  LYS A 332      68.065 159.822  14.824  1.00 17.25           C  
ATOM   3218  CE  LYS A 332      66.894 158.962  14.333  1.00 18.29           C  
ATOM   3219  NZ  LYS A 332      65.734 159.570  13.610  1.00 16.19           N1+
ATOM   3220  HN  LYS A 332      66.364 163.381  16.551  0.00 99.00           H  
ATOM   3221  HZ1 LYS A 332      65.973 159.688  12.647  0.00 99.00           H  
ATOM   3222  HZ2 LYS A 332      64.943 158.966  13.691  0.00 99.00           H  
ATOM   3223  HZ3 LYS A 332      65.524 160.458  14.016  0.00 99.00           H  
ATOM   3224  N   PRO A 333      69.357 161.574  19.353  1.00 17.53           N  
ATOM   3225  CA  PRO A 333      70.163 162.009  20.502  1.00 18.52           C  
ATOM   3226  C   PRO A 333      71.140 163.139  20.160  1.00 19.33           C  
ATOM   3227  O   PRO A 333      71.500 163.923  21.036  1.00 19.97           O  
ATOM   3228  CB  PRO A 333      70.927 160.741  20.908  1.00 18.42           C  
ATOM   3229  CG  PRO A 333      70.840 159.826  19.745  1.00 18.31           C  
ATOM   3230  CD  PRO A 333      69.543 160.139  19.069  1.00 17.71           C  
ATOM   3231  N   GLU A 334      71.536 163.222  18.891  1.00 20.11           N  
ATOM   3232  CA  GLU A 334      72.431 164.279  18.416  1.00 20.80           C  
ATOM   3233  C   GLU A 334      71.730 165.636  18.279  1.00 20.68           C  
ATOM   3234  O   GLU A 334      72.393 166.663  18.094  1.00 21.12           O  
ATOM   3235  CB  GLU A 334      73.075 163.885  17.080  1.00 21.11           C  
ATOM   3236  CG  GLU A 334      74.080 162.737  17.160  1.00 22.87           C  
ATOM   3237  CD  GLU A 334      73.437 161.353  17.143  1.00 24.79           C  
ATOM   3238  OE1 GLU A 334      72.218 161.242  16.874  1.00 24.66           O  
ATOM   3239  OE2 GLU A 334      74.163 160.367  17.397  1.00 26.07           O1-
ATOM   3240  HN  GLU A 334      71.156 162.476  18.270  0.00 99.00           H  
ATOM   3241  N   GLY A 335      70.397 165.633  18.359  1.00 20.12           N  
ATOM   3242  CA  GLY A 335      69.601 166.863  18.311  1.00 19.34           C  
ATOM   3243  C   GLY A 335      69.032 167.168  16.939  1.00 18.67           C  
ATOM   3244  O   GLY A 335      68.347 168.177  16.755  1.00 18.82           O  
ATOM   3245  HN  GLY A 335      69.974 164.685  18.458  0.00 99.00           H  
ATOM   3246  N   ASN A 336      69.326 166.299  15.971  1.00 17.99           N  
ATOM   3247  CA  ASN A 336      68.814 166.456  14.610  1.00 17.48           C  
ATOM   3248  C   ASN A 336      67.661 165.502  14.286  1.00 16.35           C  
ATOM   3249  O   ASN A 336      67.266 164.693  15.124  1.00 15.96           O  
ATOM   3250  CB  ASN A 336      69.943 166.347  13.571  1.00 18.12           C  
ATOM   3251  CG  ASN A 336      70.764 165.076  13.713  1.00 19.30           C  
ATOM   3252  ND2 ASN A 336      71.788 164.949  12.876  0.00 99.00           N  
ATOM   3253  OD1 ASN A 336      70.489 164.221  14.554  0.00 99.00           O  
ATOM   3254  HN  ASN A 336      69.941 165.514  16.264  0.00 99.00           H  
ATOM   3255 1HD2 ASN A 336      71.985 165.666  12.207  0.00 99.00           H  
ATOM   3256 2HD2 ASN A 336      72.366 164.132  12.913  0.00 99.00           H  
ATOM   3257  N   TYR A 337      67.128 165.608  13.069  1.00 15.36           N  
ATOM   3258  CA  TYR A 337      65.919 164.875  12.664  1.00 14.49           C  
ATOM   3259  C   TYR A 337      64.786 165.095  13.676  1.00 13.51           C  
ATOM   3260  O   TYR A 337      64.111 164.149  14.095  1.00 13.07           O  
ATOM   3261  CB  TYR A 337      66.202 163.378  12.459  1.00 15.12           C  
ATOM   3262  CG  TYR A 337      67.337 163.084  11.501  1.00 15.53           C  
ATOM   3263  CD1 TYR A 337      68.657 163.012  11.953  1.00 16.47           C  
ATOM   3264  CD2 TYR A 337      67.087 162.865  10.150  1.00 15.58           C  
ATOM   3265  CE1 TYR A 337      69.706 162.741  11.078  1.00 17.14           C  
ATOM   3266  CE2 TYR A 337      68.132 162.584   9.262  1.00 16.05           C  
ATOM   3267  CZ  TYR A 337      69.436 162.528   9.738  1.00 16.51           C  
ATOM   3268  OH  TYR A 337      70.466 162.257   8.860  1.00 17.88           O  
ATOM   3269  HN  TYR A 337      67.638 166.254  12.428  0.00 99.00           H  
ATOM   3270  HH  TYR A 337      70.168 161.557   8.216  0.00 99.00           H  
ATOM   3271  N   ALA A 338      64.596 166.354  14.066  1.00 12.42           N  
ATOM   3272  CA  ALA A 338      63.537 166.742  15.004  1.00 11.42           C  
ATOM   3273  C   ALA A 338      62.204 166.117  14.616  1.00 10.70           C  
ATOM   3274  O   ALA A 338      61.819 166.149  13.447  1.00 10.52           O  
ATOM   3275  CB  ALA A 338      63.412 168.241  15.041  1.00 11.60           C  
ATOM   3276  HN  ALA A 338      65.262 167.041  13.650  0.00 99.00           H  
ATOM   3277  N   ALA A 339      61.501 165.554  15.597  1.00 10.10           N  
ATOM   3278  CA  ALA A 339      60.268 164.818  15.322  1.00  9.73           C  
ATOM   3279  C   ALA A 339      59.388 164.667  16.548  1.00  9.66           C  
ATOM   3280  O   ALA A 339      59.884 164.674  17.679  1.00  9.82           O  
ATOM   3281  CB  ALA A 339      60.592 163.437  14.747  1.00  9.76           C  
ATOM   3282  HN  ALA A 339      61.895 165.679  16.546  0.00 99.00           H  
ATOM   3283  N   ILE A 340      58.083 164.531  16.300  1.00  9.27           N  
ATOM   3284  CA  ILE A 340      57.101 164.196  17.329  1.00  9.20           C  
ATOM   3285  C   ILE A 340      56.477 162.844  16.969  1.00  9.07           C  
ATOM   3286  O   ILE A 340      55.970 162.672  15.856  1.00  9.09           O  
ATOM   3287  CB  ILE A 340      55.977 165.279  17.449  1.00  9.25           C  
ATOM   3288  CG1 ILE A 340      56.552 166.633  17.891  1.00 10.06           C  
ATOM   3289  CG2 ILE A 340      54.871 164.819  18.407  1.00  9.61           C  
ATOM   3290  CD1 ILE A 340      57.026 166.687  19.347  1.00 12.62           C  
ATOM   3291  HN  ILE A 340      57.822 164.687  15.296  0.00 99.00           H  
ATOM   3292  N   MET A 341      56.528 161.898  17.906  1.00  9.16           N  
ATOM   3293  CA  MET A 341      55.850 160.605  17.763  1.00  9.26           C  
ATOM   3294  C   MET A 341      54.482 160.691  18.430  1.00  9.16           C  
ATOM   3295  O   MET A 341      54.378 161.190  19.546  1.00  9.22           O  
ATOM   3296  CB  MET A 341      56.679 159.502  18.439  1.00  9.50           C  
ATOM   3297  CG  MET A 341      56.155 158.082  18.247  1.00 10.75           C  
ATOM   3298  SD  MET A 341      54.690 157.629  19.220  1.00 13.06           S  
ATOM   3299  CE  MET A 341      55.185 158.006  20.898  1.00 12.70           C  
ATOM   3300  HN  MET A 341      57.088 162.153  18.748  0.00 99.00           H  
ATOM   3301  N   GLY A 342      53.443 160.212  17.752  1.00  9.00           N  
ATOM   3302  CA  GLY A 342      52.111 160.150  18.351  1.00  9.07           C  
ATOM   3303  C   GLY A 342      51.382 158.870  17.999  1.00  9.03           C  
ATOM   3304  O   GLY A 342      51.610 158.301  16.922  1.00  9.43           O  
ATOM   3305  HN  GLY A 342      53.655 159.896  16.790  0.00 99.00           H  
ATOM   3306  N   PHE A 343      50.505 158.423  18.902  1.00  8.92           N  
ATOM   3307  CA  PHE A 343      49.685 157.225  18.691  1.00  8.97           C  
ATOM   3308  C   PHE A 343      48.227 157.586  18.405  1.00  9.11           C  
ATOM   3309  O   PHE A 343      47.622 158.365  19.144  1.00  9.12           O  
ATOM   3310  CB  PHE A 343      49.688 156.334  19.938  1.00  9.11           C  
ATOM   3311  CG  PHE A 343      51.001 155.664  20.231  1.00  8.76           C  
ATOM   3312  CD1 PHE A 343      51.623 155.855  21.465  1.00  9.63           C  
ATOM   3313  CD2 PHE A 343      51.604 154.822  19.302  1.00  9.62           C  
ATOM   3314  CE1 PHE A 343      52.840 155.224  21.763  1.00 10.53           C  
ATOM   3315  CE2 PHE A 343      52.822 154.185  19.590  1.00  9.99           C  
ATOM   3316  CZ  PHE A 343      53.438 154.390  20.818  1.00 10.42           C  
ATOM   3317  HN  PHE A 343      50.453 159.000  19.771  0.00 99.00           H  
ATOM   3318  N   ILE A 344      47.667 156.999  17.350  1.00  9.12           N  
ATOM   3319  CA  ILE A 344      46.218 157.039  17.121  1.00  9.10           C  
ATOM   3320  C   ILE A 344      45.639 155.723  17.650  1.00  8.83           C  
ATOM   3321  O   ILE A 344      45.975 154.662  17.144  1.00  8.80           O  
ATOM   3322  CB  ILE A 344      45.871 157.232  15.619  1.00  9.18           C  
ATOM   3323  CG1 ILE A 344      46.500 158.529  15.087  1.00  9.34           C  
ATOM   3324  CG2 ILE A 344      44.356 157.245  15.417  1.00  9.73           C  
ATOM   3325  CD1 ILE A 344      46.308 158.769  13.581  1.00  9.13           C  
ATOM   3326  HN  ILE A 344      48.330 156.519  16.713  0.00 99.00           H  
ATOM   3327  N   LEU A 345      44.771 155.807  18.664  1.00  8.80           N  
ATOM   3328  CA  LEU A 345      44.427 154.639  19.500  1.00  9.00           C  
ATOM   3329  C   LEU A 345      43.027 154.059  19.314  1.00  9.50           C  
ATOM   3330  O   LEU A 345      42.055 154.805  19.171  1.00  9.46           O  
ATOM   3331  CB  LEU A 345      44.598 154.983  20.987  1.00  8.98           C  
ATOM   3332  CG  LEU A 345      45.969 155.462  21.474  1.00  9.20           C  
ATOM   3333  CD1 LEU A 345      45.843 156.157  22.816  1.00 10.01           C  
ATOM   3334  CD2 LEU A 345      46.967 154.302  21.555  1.00  9.09           C  
ATOM   3335  HN  LEU A 345      44.365 156.749  18.813  0.00 99.00           H  
ATOM   3336  N   ALA A 346      42.943 152.729  19.359  1.00  9.97           N  
ATOM   3337  CA  ALA A 346      41.673 151.989  19.458  1.00 10.21           C  
ATOM   3338  C   ALA A 346      40.650 152.420  18.397  1.00 10.51           C  
ATOM   3339  O   ALA A 346      40.961 152.348  17.208  1.00 10.72           O  
ATOM   3340  CB  ALA A 346      41.112 152.065  20.887  1.00 10.50           C  
ATOM   3341  HN  ALA A 346      43.873 152.242  19.318  0.00 99.00           H  
ATOM   3342  N   HIS A 347      39.460 152.883  18.787  1.00 10.94           N  
ATOM   3343  CA  HIS A 347      38.440 153.212  17.768  1.00 11.32           C  
ATOM   3344  C   HIS A 347      38.889 154.284  16.769  1.00 11.40           C  
ATOM   3345  O   HIS A 347      38.432 154.306  15.624  1.00 11.79           O  
ATOM   3346  CB  HIS A 347      37.083 153.572  18.382  1.00 11.57           C  
ATOM   3347  CG  HIS A 347      36.979 154.988  18.852  1.00 12.19           C  
ATOM   3348  CD2 HIS A 347      36.461 156.087  18.256  0.00 99.00           C  
ATOM   3349  ND1 HIS A 347      37.435 155.400  20.083  0.00 99.00           N  
ATOM   3350  CE1 HIS A 347      37.206 156.692  20.228  0.00 99.00           C  
ATOM   3351  NE2 HIS A 347      36.614 157.134  19.133  0.00 99.00           N  
ATOM   3352  HN  HIS A 347      39.321 152.985  19.789  0.00 99.00           H  
ATOM   3353  HD1 HIS A 347      37.874 154.810  20.762  0.00 99.00           H  
ATOM   3354  HE2 HIS A 347      36.325 158.078  18.968  0.00 99.00           H  
ATOM   3355  N   LYS A 348      39.785 155.168  17.200  1.00 11.23           N  
ATOM   3356  CA  LYS A 348      40.298 156.216  16.311  1.00 11.31           C  
ATOM   3357  C   LYS A 348      41.191 155.666  15.200  1.00 11.79           C  
ATOM   3358  O   LYS A 348      41.236 156.235  14.104  1.00 11.78           O  
ATOM   3359  CB  LYS A 348      41.014 157.310  17.110  1.00 11.04           C  
ATOM   3360  CG  LYS A 348      40.055 158.120  17.993  1.00 10.46           C  
ATOM   3361  CD  LYS A 348      40.802 159.124  18.864  1.00 11.18           C  
ATOM   3362  CE  LYS A 348      39.874 159.767  19.898  1.00 11.28           C  
ATOM   3363  NZ  LYS A 348      40.614 160.697  20.810  1.00 11.07           N1+
ATOM   3364  HN  LYS A 348      40.079 155.056  18.182  0.00 99.00           H  
ATOM   3365  HZ1 LYS A 348      40.303 160.554  21.747  0.00 99.00           H  
ATOM   3366  HZ2 LYS A 348      41.592 160.508  20.745  0.00 99.00           H  
ATOM   3367  HZ3 LYS A 348      40.433 161.639  20.533  0.00 99.00           H  
ATOM   3368  N   ALA A 349      41.893 154.570  15.480  1.00 12.24           N  
ATOM   3369  CA  ALA A 349      42.698 153.896  14.462  1.00 13.30           C  
ATOM   3370  C   ALA A 349      41.776 153.355  13.367  1.00 14.26           C  
ATOM   3371  O   ALA A 349      42.073 153.505  12.184  1.00 14.85           O  
ATOM   3372  CB  ALA A 349      43.533 152.778  15.073  1.00 13.08           C  
ATOM   3373  HN  ALA A 349      41.821 154.243  16.461  0.00 99.00           H  
ATOM   3374  N   ARG A 350      40.652 152.763  13.776  1.00 14.92           N  
ATOM   3375  CA  ARG A 350      39.622 152.283  12.847  1.00 16.07           C  
ATOM   3376  C   ARG A 350      38.986 153.436  12.063  1.00 16.46           C  
ATOM   3377  O   ARG A 350      38.838 153.360  10.843  1.00 16.60           O  
ATOM   3378  CB  ARG A 350      38.530 151.502  13.596  1.00 16.14           C  
ATOM   3379  CG  ARG A 350      38.804 150.007  13.786  1.00 17.46           C  
ATOM   3380  CD  ARG A 350      39.358 149.655  15.158  1.00 18.14           C  
ATOM   3381  NE  ARG A 350      38.401 149.874  16.245  1.00 16.77           N  
ATOM   3382  CZ  ARG A 350      38.537 149.385  17.476  1.00 15.59           C  
ATOM   3383  NH1 ARG A 350      39.582 148.621  17.791  1.00 15.05           N1+
ATOM   3384  NH2 ARG A 350      37.626 149.663  18.401  1.00 14.52           N  
ATOM   3385  HN  ARG A 350      40.567 152.670  14.813  0.00 99.00           H  
ATOM   3386  HE  ARG A 350      37.587 150.432  16.047  0.00 99.00           H  
ATOM   3387 1HH1 ARG A 350      40.286 148.422  17.115  0.00 99.00           H  
ATOM   3388 2HH1 ARG A 350      39.660 148.244  18.718  0.00 99.00           H  
ATOM   3389 1HH2 ARG A 350      36.851 150.256  18.173  0.00 99.00           H  
ATOM   3390 2HH2 ARG A 350      37.712 149.285  19.321  0.00 99.00           H  
ATOM   3391  N   LYS A 351      38.618 154.501  12.771  1.00 16.84           N  
ATOM   3392  CA  LYS A 351      37.918 155.641  12.166  1.00 17.74           C  
ATOM   3393  C   LYS A 351      38.792 156.387  11.155  1.00 17.67           C  
ATOM   3394  O   LYS A 351      38.349 156.690  10.039  1.00 18.06           O  
ATOM   3395  CB  LYS A 351      37.433 156.602  13.258  1.00 18.09           C  
ATOM   3396  CG  LYS A 351      36.592 157.770  12.747  1.00 20.53           C  
ATOM   3397  CD  LYS A 351      36.480 158.856  13.805  1.00 24.42           C  
ATOM   3398  CE  LYS A 351      35.703 160.055  13.283  1.00 26.66           C  
ATOM   3399  NZ  LYS A 351      35.786 161.216  14.220  1.00 28.94           N1+
ATOM   3400  HN  LYS A 351      38.865 154.459  13.781  0.00 99.00           H  
ATOM   3401  HZ1 LYS A 351      35.829 160.879  15.159  0.00 99.00           H  
ATOM   3402  HZ2 LYS A 351      36.607 161.747  14.014  0.00 99.00           H  
ATOM   3403  HZ3 LYS A 351      34.976 161.790  14.105  0.00 99.00           H  
ATOM   3404  N   LEU A 352      40.034 156.668  11.537  1.00 17.43           N  
ATOM   3405  CA  LEU A 352      40.907 157.523  10.729  1.00 17.34           C  
ATOM   3406  C   LEU A 352      41.706 156.790   9.648  1.00 17.56           C  
ATOM   3407  O   LEU A 352      42.368 157.423   8.817  1.00 17.14           O  
ATOM   3408  CB  LEU A 352      41.827 158.351  11.627  1.00 17.32           C  
ATOM   3409  CG  LEU A 352      41.090 159.253  12.627  1.00 17.61           C  
ATOM   3410  CD1 LEU A 352      42.073 159.882  13.570  1.00 17.56           C  
ATOM   3411  CD2 LEU A 352      40.246 160.329  11.933  1.00 18.41           C  
ATOM   3412  HN  LEU A 352      40.325 156.240  12.433  0.00 99.00           H  
ATOM   3413  N   ALA A 353      41.635 155.462   9.660  1.00 17.91           N  
ATOM   3414  CA  ALA A 353      42.234 154.649   8.600  1.00 18.90           C  
ATOM   3415  C   ALA A 353      41.590 154.924   7.238  1.00 19.47           C  
ATOM   3416  O   ALA A 353      42.215 154.711   6.202  1.00 20.00           O  
ATOM   3417  CB  ALA A 353      42.120 153.192   8.943  1.00 18.79           C  
ATOM   3418  HN  ALA A 353      41.127 155.059  10.470  0.00 99.00           H  
ATOM   3419  N   ARG A 354      40.347 155.405   7.258  1.00 20.31           N  
ATOM   3420  CA  ARG A 354      39.598 155.750   6.042  1.00 21.12           C  
ATOM   3421  C   ARG A 354      40.242 156.884   5.239  1.00 20.90           C  
ATOM   3422  O   ARG A 354      40.080 156.965   4.015  1.00 21.57           O  
ATOM   3423  CB  ARG A 354      38.161 156.142   6.397  1.00 21.50           C  
ATOM   3424  CG  ARG A 354      37.368 155.070   7.133  1.00 24.06           C  
ATOM   3425  CD  ARG A 354      35.891 155.416   7.156  1.00 27.83           C  
ATOM   3426  NE  ARG A 354      35.180 154.716   8.222  1.00 30.86           N  
ATOM   3427  CZ  ARG A 354      34.873 155.245   9.406  1.00 32.07           C  
ATOM   3428  NH1 ARG A 354      35.211 156.497   9.696  1.00 33.36           N1+
ATOM   3429  NH2 ARG A 354      34.223 154.520  10.306  1.00 33.17           N  
ATOM   3430  HN  ARG A 354      39.945 155.518   8.219  0.00 99.00           H  
ATOM   3431  HE  ARG A 354      34.898 153.761   8.051  0.00 99.00           H  
ATOM   3432 1HH1 ARG A 354      35.681 157.066   9.025  0.00 99.00           H  
ATOM   3433 2HH1 ARG A 354      34.990 156.876  10.600  0.00 99.00           H  
ATOM   3434 1HH2 ARG A 354      33.947 153.582  10.083  0.00 99.00           H  
ATOM   3435 2HH2 ARG A 354      34.007 154.904  11.201  0.00 99.00           H  
ATOM   3436  N   LEU A 355      40.958 157.760   5.937  1.00 20.06           N  
ATOM   3437  CA  LEU A 355      41.581 158.931   5.323  1.00 19.38           C  
ATOM   3438  C   LEU A 355      42.847 158.568   4.550  1.00 18.89           C  
ATOM   3439  O   LEU A 355      43.345 157.446   4.645  1.00 18.76           O  
ATOM   3440  CB  LEU A 355      41.909 159.976   6.399  1.00 19.56           C  
ATOM   3441  CG  LEU A 355      40.778 160.472   7.310  1.00 19.42           C  
ATOM   3442  CD1 LEU A 355      41.340 161.397   8.375  1.00 19.73           C  
ATOM   3443  CD2 LEU A 355      39.660 161.166   6.527  1.00 20.59           C  
ATOM   3444  HN  LEU A 355      41.037 157.542   6.954  0.00 99.00           H  
ATOM   3445  N   THR A 356      43.359 159.523   3.779  1.00 18.27           N  
ATOM   3446  CA  THR A 356      44.651 159.355   3.123  1.00 17.92           C  
ATOM   3447  C   THR A 356      45.772 159.713   4.103  1.00 17.74           C  
ATOM   3448  O   THR A 356      45.526 160.344   5.137  1.00 17.47           O  
ATOM   3449  CB  THR A 356      44.780 160.255   1.882  1.00 18.03           C  
ATOM   3450  CG2 THR A 356      43.628 160.013   0.904  1.00 18.38           C  
ATOM   3451  OG1 THR A 356      44.780 161.626   2.299  1.00 17.41           O  
ATOM   3452  HN  THR A 356      42.776 160.374   3.688  0.00 99.00           H  
ATOM   3453  HG1 THR A 356      43.852 161.913   2.559  0.00 99.00           H  
ATOM   3454  N   LYS A 357      46.996 159.314   3.764  1.00 17.79           N  
ATOM   3455  CA  LYS A 357      48.187 159.653   4.541  1.00 17.91           C  
ATOM   3456  C   LYS A 357      48.313 161.169   4.718  1.00 17.64           C  
ATOM   3457  O   LYS A 357      48.601 161.658   5.814  1.00 17.45           O  
ATOM   3458  CB  LYS A 357      49.428 159.076   3.849  1.00 17.82           C  
ATOM   3459  CG  LYS A 357      50.751 159.323   4.553  1.00 18.15           C  
ATOM   3460  CD  LYS A 357      51.894 158.704   3.753  1.00 18.89           C  
ATOM   3461  CE  LYS A 357      53.242 158.966   4.393  1.00 20.72           C  
ATOM   3462  NZ  LYS A 357      54.327 158.231   3.671  1.00 21.78           N1+
ATOM   3463  HN  LYS A 357      47.033 158.735   2.892  0.00 99.00           H  
ATOM   3464  HZ1 LYS A 357      54.452 157.335   4.093  0.00 99.00           H  
ATOM   3465  HZ2 LYS A 357      54.065 158.119   2.714  0.00 99.00           H  
ATOM   3466  HZ3 LYS A 357      55.174 158.755   3.731  0.00 99.00           H  
ATOM   3467  N   GLU A 358      48.073 161.901   3.633  1.00 17.55           N  
ATOM   3468  CA  GLU A 358      48.140 163.360   3.630  1.00 17.58           C  
ATOM   3469  C   GLU A 358      47.083 163.979   4.545  1.00 16.84           C  
ATOM   3470  O   GLU A 358      47.357 164.950   5.258  1.00 16.34           O  
ATOM   3471  CB  GLU A 358      47.997 163.897   2.197  1.00 18.08           C  
ATOM   3472  CG  GLU A 358      49.179 163.580   1.263  1.00 20.91           C  
ATOM   3473  CD  GLU A 358      49.347 162.090   0.928  1.00 24.36           C  
ATOM   3474  OE1 GLU A 358      48.338 161.341   0.858  1.00 24.81           O  
ATOM   3475  OE2 GLU A 358      50.510 161.667   0.733  1.00 26.97           O1-
ATOM   3476  HN  GLU A 358      47.832 161.342   2.782  0.00 99.00           H  
ATOM   3477  N   GLU A 359      45.878 163.408   4.536  1.00 16.16           N  
ATOM   3478  CA  GLU A 359      44.800 163.879   5.405  1.00 16.05           C  
ATOM   3479  C   GLU A 359      45.107 163.673   6.892  1.00 15.24           C  
ATOM   3480  O   GLU A 359      44.804 164.543   7.710  1.00 15.04           O  
ATOM   3481  CB  GLU A 359      43.459 163.235   5.023  1.00 16.14           C  
ATOM   3482  CG  GLU A 359      42.868 163.806   3.734  1.00 17.14           C  
ATOM   3483  CD  GLU A 359      41.637 163.054   3.228  1.00 18.15           C  
ATOM   3484  OE1 GLU A 359      41.525 161.822   3.432  1.00 18.78           O  
ATOM   3485  OE2 GLU A 359      40.780 163.715   2.603  1.00 21.76           O1-
ATOM   3486  HN  GLU A 359      45.775 162.617   3.873  0.00 99.00           H  
ATOM   3487  N   ARG A 360      45.709 162.533   7.236  1.00 14.29           N  
ATOM   3488  CA  ARG A 360      46.135 162.285   8.616  1.00 13.57           C  
ATOM   3489  C   ARG A 360      47.241 163.251   9.050  1.00 13.16           C  
ATOM   3490  O   ARG A 360      47.177 163.810  10.151  1.00 12.90           O  
ATOM   3491  CB  ARG A 360      46.576 160.831   8.825  1.00 13.53           C  
ATOM   3492  CG  ARG A 360      45.422 159.859   9.068  1.00 13.44           C  
ATOM   3493  CD  ARG A 360      45.923 158.438   9.362  1.00 13.10           C  
ATOM   3494  NE  ARG A 360      46.636 157.857   8.223  1.00 12.90           N  
ATOM   3495  CZ  ARG A 360      46.044 157.275   7.180  1.00 13.97           C  
ATOM   3496  NH1 ARG A 360      44.720 157.174   7.122  1.00 13.56           N1+
ATOM   3497  NH2 ARG A 360      46.777 156.792   6.189  1.00 13.84           N  
ATOM   3498  HN  ARG A 360      45.844 161.858   6.465  0.00 99.00           H  
ATOM   3499  HE  ARG A 360      47.643 157.900   8.227  0.00 99.00           H  
ATOM   3500 1HH1 ARG A 360      44.149 157.550   7.848  0.00 99.00           H  
ATOM   3501 2HH1 ARG A 360      44.290 156.716   6.339  0.00 99.00           H  
ATOM   3502 1HH2 ARG A 360      47.775 156.884   6.217  0.00 99.00           H  
ATOM   3503 2HH2 ARG A 360      46.341 156.338   5.413  0.00 99.00           H  
ATOM   3504  N   LEU A 361      48.235 163.468   8.185  1.00 12.86           N  
ATOM   3505  CA  LEU A 361      49.317 164.415   8.490  1.00 12.62           C  
ATOM   3506  C   LEU A 361      48.766 165.806   8.830  1.00 12.82           C  
ATOM   3507  O   LEU A 361      49.183 166.422   9.820  1.00 12.73           O  
ATOM   3508  CB  LEU A 361      50.313 164.509   7.325  1.00 12.52           C  
ATOM   3509  CG  LEU A 361      51.425 165.566   7.415  1.00 12.38           C  
ATOM   3510  CD1 LEU A 361      52.305 165.377   8.661  1.00 12.63           C  
ATOM   3511  CD2 LEU A 361      52.274 165.568   6.147  1.00 12.76           C  
ATOM   3512  HN  LEU A 361      48.179 162.928   7.306  0.00 99.00           H  
ATOM   3513  N   LYS A 362      47.827 166.285   8.013  1.00 13.03           N  
ATOM   3514  CA  LYS A 362      47.211 167.595   8.230  1.00 14.09           C  
ATOM   3515  C   LYS A 362      46.498 167.676   9.584  1.00 13.43           C  
ATOM   3516  O   LYS A 362      46.695 168.636  10.333  1.00 13.51           O  
ATOM   3517  CB  LYS A 362      46.263 167.951   7.079  1.00 14.13           C  
ATOM   3518  CG  LYS A 362      45.605 169.315   7.208  1.00 16.09           C  
ATOM   3519  CD  LYS A 362      44.706 169.604   6.012  1.00 17.07           C  
ATOM   3520  CE  LYS A 362      43.823 170.821   6.258  1.00 20.84           C  
ATOM   3521  NZ  LYS A 362      44.591 172.096   6.158  1.00 23.70           N1+
ATOM   3522  HN  LYS A 362      47.576 165.659   7.224  0.00 99.00           H  
ATOM   3523  HZ1 LYS A 362      45.517 171.898   5.837  0.00 99.00           H  
ATOM   3524  HZ2 LYS A 362      44.134 172.707   5.513  0.00 99.00           H  
ATOM   3525  HZ3 LYS A 362      44.632 172.528   7.058  0.00 99.00           H  
ATOM   3526  N   LYS A 363      45.689 166.663   9.896  1.00 13.13           N  
ATOM   3527  CA  LYS A 363      44.981 166.609  11.180  1.00 13.25           C  
ATOM   3528  C   LYS A 363      45.940 166.604  12.373  1.00 12.26           C  
ATOM   3529  O   LYS A 363      45.689 167.267  13.375  1.00 12.15           O  
ATOM   3530  CB  LYS A 363      44.039 165.398  11.241  1.00 13.37           C  
ATOM   3531  CG  LYS A 363      42.787 165.557  10.381  1.00 14.75           C  
ATOM   3532  CD  LYS A 363      41.799 164.419  10.634  1.00 16.54           C  
ATOM   3533  CE  LYS A 363      40.487 164.635   9.882  1.00 19.96           C  
ATOM   3534  NZ  LYS A 363      39.691 165.772  10.425  1.00 22.00           N1+
ATOM   3535  HN  LYS A 363      45.604 165.931   9.167  0.00 99.00           H  
ATOM   3536  HZ1 LYS A 363      39.341 165.528  11.328  0.00 99.00           H  
ATOM   3537  HZ2 LYS A 363      40.275 166.580  10.498  0.00 99.00           H  
ATOM   3538  HZ3 LYS A 363      38.927 165.965   9.810  0.00 99.00           H  
ATOM   3539  N   LEU A 364      47.041 165.863  12.261  1.00 11.47           N  
ATOM   3540  CA  LEU A 364      48.029 165.818  13.344  1.00 11.22           C  
ATOM   3541  C   LEU A 364      48.716 167.170  13.539  1.00 10.82           C  
ATOM   3542  O   LEU A 364      48.841 167.646  14.667  1.00 11.03           O  
ATOM   3543  CB  LEU A 364      49.061 164.709  13.105  1.00 11.04           C  
ATOM   3544  CG  LEU A 364      48.766 163.332  13.723  1.00 11.35           C  
ATOM   3545  CD1 LEU A 364      47.379 162.787  13.364  1.00 12.88           C  
ATOM   3546  CD2 LEU A 364      49.847 162.342  13.328  1.00 11.78           C  
ATOM   3547  HN  LEU A 364      47.135 165.341  11.378  0.00 99.00           H  
ATOM   3548  N   CYS A 365      49.138 167.802  12.445  1.00 10.84           N  
ATOM   3549  CA  CYS A 365      49.821 169.098  12.535  1.00 10.96           C  
ATOM   3550  C   CYS A 365      48.932 170.177  13.140  1.00 11.03           C  
ATOM   3551  O   CYS A 365      49.386 170.992  13.944  1.00 11.04           O  
ATOM   3552  CB  CYS A 365      50.322 169.549  11.165  1.00 10.79           C  
ATOM   3553  SG  CYS A 365      51.680 168.542  10.560  1.00 12.41           S  
ATOM   3554  HN  CYS A 365      48.948 167.316  11.554  0.00 99.00           H  
ATOM   3555  HG  CYS A 365      52.011 167.943  11.292  0.00 99.00           H  
ATOM   3556  N   GLU A 366      47.661 170.178  12.749  1.00 11.44           N  
ATOM   3557  CA  GLU A 366      46.699 171.140  13.283  1.00 11.63           C  
ATOM   3558  C   GLU A 366      46.432 170.922  14.771  1.00 11.18           C  
ATOM   3559  O   GLU A 366      46.295 171.888  15.531  1.00 11.46           O  
ATOM   3560  CB  GLU A 366      45.407 171.124  12.468  1.00 12.10           C  
ATOM   3561  CG  GLU A 366      45.629 171.639  11.048  1.00 14.20           C  
ATOM   3562  CD  GLU A 366      44.372 171.693  10.210  1.00 16.53           C  
ATOM   3563  OE1 GLU A 366      43.357 171.064  10.586  1.00 18.82           O  
ATOM   3564  OE2 GLU A 366      44.406 172.363   9.154  1.00 19.76           O1-
ATOM   3565  HN  GLU A 366      47.418 169.454  12.049  0.00 99.00           H  
ATOM   3566  N   LEU A 367      46.382 169.655  15.184  1.00 10.32           N  
ATOM   3567  CA  LEU A 367      46.275 169.320  16.600  1.00  9.91           C  
ATOM   3568  C   LEU A 367      47.508 169.801  17.366  1.00  9.62           C  
ATOM   3569  O   LEU A 367      47.388 170.495  18.378  1.00  9.79           O  
ATOM   3570  CB  LEU A 367      46.092 167.804  16.793  1.00  9.73           C  
ATOM   3571  CG  LEU A 367      46.056 167.316  18.250  1.00  9.68           C  
ATOM   3572  CD1 LEU A 367      44.817 167.841  18.995  1.00 10.01           C  
ATOM   3573  CD2 LEU A 367      46.128 165.794  18.321  1.00 10.13           C  
ATOM   3574  HN  LEU A 367      46.425 168.948  14.428  0.00 99.00           H  
ATOM   3575  N   TYR A 368      48.691 169.437  16.878  1.00  9.64           N  
ATOM   3576  CA  TYR A 368      49.936 169.820  17.548  1.00  9.60           C  
ATOM   3577  C   TYR A 368      50.110 171.342  17.654  1.00  9.79           C  
ATOM   3578  O   TYR A 368      50.605 171.836  18.666  1.00  9.61           O  
ATOM   3579  CB  TYR A 368      51.155 169.180  16.869  1.00  9.70           C  
ATOM   3580  CG  TYR A 368      51.170 167.655  16.860  1.00  9.04           C  
ATOM   3581  CD1 TYR A 368      51.985 166.955  15.962  1.00  9.51           C  
ATOM   3582  CD2 TYR A 368      50.372 166.909  17.737  1.00 10.30           C  
ATOM   3583  CE1 TYR A 368      52.008 165.554  15.940  1.00  9.60           C  
ATOM   3584  CE2 TYR A 368      50.385 165.506  17.719  1.00  9.12           C  
ATOM   3585  CZ  TYR A 368      51.205 164.836  16.818  1.00  9.88           C  
ATOM   3586  OH  TYR A 368      51.237 163.452  16.803  1.00  9.92           O  
ATOM   3587  HN  TYR A 368      48.657 168.877  16.011  0.00 99.00           H  
ATOM   3588  HH  TYR A 368      51.932 163.151  16.155  0.00 99.00           H  
ATOM   3589  N   ALA A 369      49.710 172.074  16.614  1.00  9.97           N  
ATOM   3590  CA  ALA A 369      49.805 173.547  16.626  1.00 10.26           C  
ATOM   3591  C   ALA A 369      48.945 174.129  17.747  1.00 10.44           C  
ATOM   3592  O   ALA A 369      49.352 175.058  18.451  1.00 10.41           O  
ATOM   3593  CB  ALA A 369      49.392 174.124  15.268  1.00 10.22           C  
ATOM   3594  HN  ALA A 369      49.337 171.537  15.814  0.00 99.00           H  
ATOM   3595  N   LYS A 370      47.764 173.550  17.921  1.00 10.73           N  
ATOM   3596  CA  LYS A 370      46.843 173.947  18.976  1.00 11.65           C  
ATOM   3597  C   LYS A 370      47.441 173.653  20.356  1.00 11.16           C  
ATOM   3598  O   LYS A 370      47.514 174.536  21.225  1.00 10.92           O  
ATOM   3599  CB  LYS A 370      45.552 173.157  18.795  1.00 12.01           C  
ATOM   3600  CG  LYS A 370      44.290 173.935  18.958  1.00 16.38           C  
ATOM   3601  CD  LYS A 370      43.093 173.034  18.675  1.00 18.11           C  
ATOM   3602  CE  LYS A 370      41.839 173.848  18.399  1.00 22.92           C  
ATOM   3603  NZ  LYS A 370      40.640 173.005  18.093  1.00 25.01           N1+
ATOM   3604  HN  LYS A 370      47.553 172.787  17.237  0.00 99.00           H  
ATOM   3605  HZ1 LYS A 370      40.573 172.876  17.106  0.00 99.00           H  
ATOM   3606  HZ2 LYS A 370      40.738 172.120  18.544  0.00 99.00           H  
ATOM   3607  HZ3 LYS A 370      39.821 173.467  18.429  0.00 99.00           H  
ATOM   3608  N   VAL A 371      47.889 172.411  20.546  1.00 10.57           N  
ATOM   3609  CA  VAL A 371      48.346 171.959  21.858  1.00 10.40           C  
ATOM   3610  C   VAL A 371      49.619 172.684  22.286  1.00 10.70           C  
ATOM   3611  O   VAL A 371      49.748 173.075  23.452  1.00 10.92           O  
ATOM   3612  CB  VAL A 371      48.533 170.425  21.906  1.00 10.19           C  
ATOM   3613  CG1 VAL A 371      49.053 169.982  23.273  1.00 10.18           C  
ATOM   3614  CG2 VAL A 371      47.212 169.709  21.577  1.00  9.83           C  
ATOM   3615  HN  VAL A 371      47.884 171.811  19.702  0.00 99.00           H  
ATOM   3616  N   LEU A 372      50.531 172.878  21.333  1.00 10.63           N  
ATOM   3617  CA  LEU A 372      51.827 173.522  21.593  1.00 10.71           C  
ATOM   3618  C   LEU A 372      51.749 175.047  21.455  1.00 11.14           C  
ATOM   3619  O   LEU A 372      52.718 175.757  21.729  1.00 11.24           O  
ATOM   3620  CB  LEU A 372      52.905 172.965  20.651  1.00 10.76           C  
ATOM   3621  CG  LEU A 372      53.288 171.479  20.726  1.00 10.71           C  
ATOM   3622  CD1 LEU A 372      54.165 171.084  19.534  1.00 10.94           C  
ATOM   3623  CD2 LEU A 372      53.985 171.141  22.035  1.00 10.93           C  
ATOM   3624  HN  LEU A 372      50.250 172.535  20.390  0.00 99.00           H  
ATOM   3625  N   GLY A 373      50.590 175.545  21.025  1.00 11.36           N  
ATOM   3626  CA  GLY A 373      50.406 176.976  20.763  1.00 11.65           C  
ATOM   3627  C   GLY A 373      51.463 177.523  19.818  1.00 12.09           C  
ATOM   3628  O   GLY A 373      51.989 178.626  20.027  1.00 12.12           O  
ATOM   3629  HN  GLY A 373      49.837 174.841  20.893  0.00 99.00           H  
ATOM   3630  N   SER A 374      51.769 176.749  18.780  1.00 12.01           N  
ATOM   3631  CA  SER A 374      52.877 177.063  17.877  1.00 12.61           C  
ATOM   3632  C   SER A 374      52.530 176.869  16.405  1.00 12.46           C  
ATOM   3633  O   SER A 374      52.255 175.748  15.961  1.00 12.40           O  
ATOM   3634  CB  SER A 374      54.107 176.211  18.234  1.00 12.77           C  
ATOM   3635  OG  SER A 374      54.454 176.329  19.605  1.00 14.45           O  
ATOM   3636  HN  SER A 374      51.162 175.912  18.668  0.00 99.00           H  
ATOM   3637  HG  SER A 374      53.667 176.084  20.168  0.00 99.00           H  
ATOM   3638  N   LEU A 375      52.565 177.959  15.641  1.00 12.28           N  
ATOM   3639  CA  LEU A 375      52.360 177.895  14.194  1.00 12.43           C  
ATOM   3640  C   LEU A 375      53.430 177.052  13.484  1.00 12.27           C  
ATOM   3641  O   LEU A 375      53.187 176.539  12.384  1.00 12.37           O  
ATOM   3642  CB  LEU A 375      52.309 179.306  13.594  1.00 12.61           C  
ATOM   3643  CG  LEU A 375      51.104 180.175  13.981  1.00 13.50           C  
ATOM   3644  CD1 LEU A 375      51.252 181.585  13.438  1.00 14.50           C  
ATOM   3645  CD2 LEU A 375      49.821 179.553  13.468  1.00 14.56           C  
ATOM   3646  HN  LEU A 375      52.747 178.844  16.153  0.00 99.00           H  
ATOM   3647  N   GLU A 376      54.596 176.903  14.115  1.00 12.57           N  
ATOM   3648  CA  GLU A 376      55.690 176.091  13.553  1.00 13.05           C  
ATOM   3649  C   GLU A 376      55.260 174.637  13.309  1.00 12.57           C  
ATOM   3650  O   GLU A 376      55.779 173.974  12.404  1.00 12.50           O  
ATOM   3651  CB  GLU A 376      56.928 176.150  14.457  1.00 13.42           C  
ATOM   3652  CG  GLU A 376      57.576 177.528  14.531  1.00 16.93           C  
ATOM   3653  CD  GLU A 376      58.510 177.692  15.719  1.00 21.39           C  
ATOM   3654  OE1 GLU A 376      59.736 177.617  15.500  1.00 23.02           O  
ATOM   3655  OE2 GLU A 376      58.020 177.891  16.861  1.00 23.22           O1-
ATOM   3656  HN  GLU A 376      54.668 177.400  15.023  0.00 99.00           H  
ATOM   3657  N   ALA A 377      54.299 174.155  14.103  1.00 12.42           N  
ATOM   3658  CA  ALA A 377      53.793 172.779  13.964  1.00 12.12           C  
ATOM   3659  C   ALA A 377      53.073 172.527  12.636  1.00 12.22           C  
ATOM   3660  O   ALA A 377      52.845 171.374  12.244  1.00 12.24           O  
ATOM   3661  CB  ALA A 377      52.890 172.415  15.143  1.00 12.05           C  
ATOM   3662  HN  ALA A 377      53.946 174.821  14.815  0.00 99.00           H  
ATOM   3663  N   LEU A 378      52.718 173.610  11.946  1.00 12.30           N  
ATOM   3664  CA  LEU A 378      52.043 173.528  10.649  1.00 12.85           C  
ATOM   3665  C   LEU A 378      53.022 173.423   9.470  1.00 13.48           C  
ATOM   3666  O   LEU A 378      52.596 173.405   8.316  1.00 13.99           O  
ATOM   3667  CB  LEU A 378      51.126 174.737  10.443  1.00 12.66           C  
ATOM   3668  CG  LEU A 378      50.011 174.962  11.467  1.00 12.39           C  
ATOM   3669  CD1 LEU A 378      49.276 176.268  11.183  1.00 12.59           C  
ATOM   3670  CD2 LEU A 378      49.034 173.786  11.481  1.00 12.37           C  
ATOM   3671  HN  LEU A 378      52.959 174.514  12.405  0.00 99.00           H  
ATOM   3672  N   GLU A 379      54.322 173.360   9.762  1.00 14.14           N  
ATOM   3673  CA  GLU A 379      55.345 173.252   8.714  1.00 14.90           C  
ATOM   3674  C   GLU A 379      56.205 171.982   8.801  1.00 14.07           C  
ATOM   3675  O   GLU A 379      57.426 172.074   8.964  1.00 14.24           O  
ATOM   3676  CB  GLU A 379      56.239 174.503   8.677  1.00 15.60           C  
ATOM   3677  CG  GLU A 379      55.839 175.512   7.604  1.00 20.27           C  
ATOM   3678  CD  GLU A 379      54.971 176.628   8.143  1.00 24.81           C  
ATOM   3679  OE1 GLU A 379      55.486 177.446   8.939  1.00 28.14           O  
ATOM   3680  OE2 GLU A 379      53.784 176.707   7.757  1.00 26.45           O1-
ATOM   3681  HN  GLU A 379      54.545 173.394  10.774  0.00 99.00           H  
ATOM   3682  N   PRO A 380      55.578 170.794   8.656  1.00 13.55           N  
ATOM   3683  CA  PRO A 380      56.361 169.558   8.707  1.00 13.27           C  
ATOM   3684  C   PRO A 380      57.287 169.440   7.500  1.00 12.86           C  
ATOM   3685  O   PRO A 380      56.957 169.954   6.423  1.00 13.05           O  
ATOM   3686  CB  PRO A 380      55.292 168.466   8.632  1.00 13.18           C  
ATOM   3687  CG  PRO A 380      54.150 169.106   7.912  1.00 13.66           C  
ATOM   3688  CD  PRO A 380      54.148 170.518   8.415  1.00 13.49           C  
ATOM   3689  N   VAL A 381      58.421 168.765   7.683  1.00 12.75           N  
ATOM   3690  CA  VAL A 381      59.364 168.514   6.585  1.00 12.47           C  
ATOM   3691  C   VAL A 381      59.251 167.090   6.030  1.00 12.35           C  
ATOM   3692  O   VAL A 381      59.656 166.827   4.896  1.00 12.72           O  
ATOM   3693  CB  VAL A 381      60.844 168.839   6.972  1.00 12.47           C  
ATOM   3694  CG1 VAL A 381      61.005 170.319   7.307  1.00 13.21           C  
ATOM   3695  CG2 VAL A 381      61.331 167.975   8.125  1.00 13.25           C  
ATOM   3696  HN  VAL A 381      58.581 168.435   8.655  0.00 99.00           H  
ATOM   3697  N   HIS A 382      58.675 166.192   6.829  1.00 11.84           N  
ATOM   3698  CA  HIS A 382      58.560 164.777   6.476  1.00 11.64           C  
ATOM   3699  C   HIS A 382      57.551 164.102   7.404  1.00 11.44           C  
ATOM   3700  O   HIS A 382      57.193 164.661   8.446  1.00 11.43           O  
ATOM   3701  CB  HIS A 382      59.926 164.078   6.562  1.00 11.94           C  
ATOM   3702  CG  HIS A 382      59.949 162.713   5.949  1.00 12.43           C  
ATOM   3703  CD2 HIS A 382      60.119 161.489   6.503  0.00 99.00           C  
ATOM   3704  ND1 HIS A 382      59.762 162.499   4.599  0.00 99.00           N  
ATOM   3705  CE1 HIS A 382      59.824 161.202   4.348  0.00 99.00           C  
ATOM   3706  NE2 HIS A 382      60.038 160.568   5.487  0.00 99.00           N  
ATOM   3707  HN  HIS A 382      58.313 166.585   7.727  0.00 99.00           H  
ATOM   3708  HE2 HIS A 382      60.128 159.575   5.592  0.00 99.00           H  
ATOM   3709  N   TYR A 383      57.090 162.917   7.007  1.00 11.23           N  
ATOM   3710  CA  TYR A 383      56.093 162.154   7.764  1.00 11.18           C  
ATOM   3711  C   TYR A 383      56.269 160.666   7.488  1.00 11.22           C  
ATOM   3712  O   TYR A 383      56.496 160.272   6.343  1.00 11.27           O  
ATOM   3713  CB  TYR A 383      54.681 162.605   7.359  1.00 11.30           C  
ATOM   3714  CG  TYR A 383      53.534 161.905   8.073  1.00 11.33           C  
ATOM   3715  CD1 TYR A 383      53.419 161.951   9.461  1.00 11.58           C  
ATOM   3716  CD2 TYR A 383      52.550 161.224   7.353  1.00 11.99           C  
ATOM   3717  CE1 TYR A 383      52.362 161.319  10.118  1.00 11.72           C  
ATOM   3718  CE2 TYR A 383      51.485 160.586   8.001  1.00 12.32           C  
ATOM   3719  CZ  TYR A 383      51.401 160.643   9.383  1.00 11.72           C  
ATOM   3720  OH  TYR A 383      50.362 160.026  10.045  1.00 12.05           O  
ATOM   3721  HN  TYR A 383      57.499 162.576   6.107  0.00 99.00           H  
ATOM   3722  HH  TYR A 383      50.025 159.268   9.489  0.00 99.00           H  
ATOM   3723  N   GLU A 384      56.190 159.850   8.541  1.00 10.77           N  
ATOM   3724  CA  GLU A 384      56.132 158.388   8.403  1.00 10.94           C  
ATOM   3725  C   GLU A 384      55.049 157.851   9.326  1.00 10.81           C  
ATOM   3726  O   GLU A 384      54.832 158.402  10.403  1.00 10.86           O  
ATOM   3727  CB  GLU A 384      57.474 157.734   8.761  1.00 10.71           C  
ATOM   3728  CG  GLU A 384      58.665 158.148   7.879  1.00 12.11           C  
ATOM   3729  CD  GLU A 384      58.663 157.518   6.488  1.00 14.09           C  
ATOM   3730  OE1 GLU A 384      57.793 156.669   6.193  1.00 14.02           O  
ATOM   3731  OE2 GLU A 384      59.553 157.878   5.682  1.00 14.05           O1-
ATOM   3732  HN  GLU A 384      56.174 160.333   9.463  0.00 99.00           H  
ATOM   3733  N   GLU A 385      54.381 156.774   8.911  1.00 10.88           N  
ATOM   3734  CA  GLU A 385      53.316 156.167   9.718  1.00 11.47           C  
ATOM   3735  C   GLU A 385      53.197 154.668   9.443  1.00 11.20           C  
ATOM   3736  O   GLU A 385      53.606 154.189   8.383  1.00 11.61           O  
ATOM   3737  CB  GLU A 385      51.969 156.854   9.454  1.00 11.49           C  
ATOM   3738  CG  GLU A 385      51.513 156.777   7.994  1.00 12.23           C  
ATOM   3739  CD  GLU A 385      50.056 157.147   7.781  1.00 13.05           C  
ATOM   3740  OE1 GLU A 385      49.474 156.637   6.800  1.00 15.82           O  
ATOM   3741  OE2 GLU A 385      49.493 157.932   8.574  1.00 14.54           O1-
ATOM   3742  HN  GLU A 385      54.673 156.409   7.986  0.00 99.00           H  
ATOM   3743  N   LYS A 386      52.646 153.931  10.404  1.00 10.93           N  
ATOM   3744  CA  LYS A 386      52.309 152.527  10.175  1.00 11.04           C  
ATOM   3745  C   LYS A 386      51.034 152.152  10.928  1.00 10.84           C  
ATOM   3746  O   LYS A 386      50.951 152.330  12.148  1.00 10.65           O  
ATOM   3747  CB  LYS A 386      53.475 151.613  10.573  1.00 11.13           C  
ATOM   3748  CG  LYS A 386      53.307 150.146  10.154  1.00 13.11           C  
ATOM   3749  CD  LYS A 386      54.660 149.437  10.134  1.00 16.99           C  
ATOM   3750  CE  LYS A 386      54.536 147.969   9.738  1.00 19.31           C  
ATOM   3751  NZ  LYS A 386      54.228 147.752   8.294  1.00 20.67           N1+
ATOM   3752  HN  LYS A 386      52.481 154.422  11.297  0.00 99.00           H  
ATOM   3753  HZ1 LYS A 386      53.343 147.294   8.210  0.00 99.00           H  
ATOM   3754  HZ2 LYS A 386      54.195 148.635   7.828  0.00 99.00           H  
ATOM   3755  HZ3 LYS A 386      54.940 147.183   7.886  0.00 99.00           H  
ATOM   3756  N   ASN A 387      50.050 151.655  10.182  1.00 10.97           N  
ATOM   3757  CA  ASN A 387      48.807 151.143  10.754  1.00 11.13           C  
ATOM   3758  C   ASN A 387      48.948 149.638  10.958  1.00 10.88           C  
ATOM   3759  O   ASN A 387      48.926 148.877   9.998  1.00 11.32           O  
ATOM   3760  CB  ASN A 387      47.621 151.457   9.833  1.00 11.49           C  
ATOM   3761  CG  ASN A 387      46.281 151.090  10.444  1.00 13.03           C  
ATOM   3762  ND2 ASN A 387      45.220 151.698   9.932  0.00 99.00           N  
ATOM   3763  OD1 ASN A 387      46.195 150.279  11.366  0.00 99.00           O  
ATOM   3764  HN  ASN A 387      50.243 151.661   9.155  0.00 99.00           H  
ATOM   3765 1HD2 ASN A 387      45.326 152.352   9.183  0.00 99.00           H  
ATOM   3766 2HD2 ASN A 387      44.306 151.503  10.294  0.00 99.00           H  
ATOM   3767  N   TRP A 388      49.101 149.216  12.212  1.00 10.36           N  
ATOM   3768  CA  TRP A 388      49.360 147.803  12.512  1.00 10.18           C  
ATOM   3769  C   TRP A 388      48.132 146.887  12.384  1.00 10.39           C  
ATOM   3770  O   TRP A 388      48.259 145.656  12.365  1.00 10.74           O  
ATOM   3771  CB  TRP A 388      50.061 147.674  13.868  1.00 10.13           C  
ATOM   3772  CG  TRP A 388      51.491 148.120  13.777  1.00  9.66           C  
ATOM   3773  CD1 TRP A 388      51.969 149.394  13.932  1.00  9.51           C  
ATOM   3774  CD2 TRP A 388      52.626 147.303  13.454  1.00  9.04           C  
ATOM   3775  CE2 TRP A 388      53.764 148.148  13.446  1.00  9.25           C  
ATOM   3776  CE3 TRP A 388      52.795 145.937  13.181  1.00  9.07           C  
ATOM   3777  NE1 TRP A 388      53.334 149.416  13.748  1.00  9.83           N  
ATOM   3778  CZ2 TRP A 388      55.055 147.669  13.189  1.00  9.83           C  
ATOM   3779  CZ3 TRP A 388      54.079 145.463  12.921  1.00  9.35           C  
ATOM   3780  CH2 TRP A 388      55.192 146.329  12.924  1.00  9.79           C  
ATOM   3781  HN  TRP A 388      49.023 149.948  12.936  0.00 99.00           H  
ATOM   3782  HE1 TRP A 388      53.918 150.223  13.822  0.00 99.00           H  
ATOM   3783  N   CYS A 389      46.955 147.495  12.258  1.00 10.65           N  
ATOM   3784  CA  CYS A 389      45.705 146.748  12.060  1.00 11.09           C  
ATOM   3785  C   CYS A 389      45.665 145.986  10.733  1.00 11.50           C  
ATOM   3786  O   CYS A 389      44.921 145.016  10.598  1.00 11.73           O  
ATOM   3787  CB  CYS A 389      44.501 147.686  12.132  1.00 10.99           C  
ATOM   3788  SG  CYS A 389      44.374 148.695  13.635  1.00 12.58           S  
ATOM   3789  HN  CYS A 389      46.992 148.533  12.311  0.00 99.00           H  
ATOM   3790  HG  CYS A 389      43.730 148.267  14.266  0.00 99.00           H  
ATOM   3791  N   GLU A 390      46.467 146.423   9.763  1.00 12.21           N  
ATOM   3792  CA  GLU A 390      46.453 145.821   8.423  1.00 12.98           C  
ATOM   3793  C   GLU A 390      47.357 144.586   8.274  1.00 12.47           C  
ATOM   3794  O   GLU A 390      47.338 143.917   7.236  1.00 12.50           O  
ATOM   3795  CB  GLU A 390      46.775 146.885   7.353  1.00 13.49           C  
ATOM   3796  CG  GLU A 390      48.193 147.437   7.385  1.00 15.33           C  
ATOM   3797  CD  GLU A 390      48.344 148.786   6.668  1.00 15.79           C  
ATOM   3798  OE1 GLU A 390      49.496 149.219   6.476  1.00 19.95           O  
ATOM   3799  OE2 GLU A 390      47.324 149.416   6.302  1.00 20.12           O1-
ATOM   3800  HN  GLU A 390      47.088 147.208  10.028  0.00 99.00           H  
ATOM   3801  N   GLU A 391      48.131 144.283   9.316  1.00 12.03           N  
ATOM   3802  CA  GLU A 391      49.157 143.235   9.236  1.00 11.60           C  
ATOM   3803  C   GLU A 391      48.622 141.817   9.437  1.00 11.46           C  
ATOM   3804  O   GLU A 391      48.196 141.456  10.541  1.00 11.27           O  
ATOM   3805  CB  GLU A 391      50.284 143.528  10.228  1.00 11.76           C  
ATOM   3806  CG  GLU A 391      51.112 144.755   9.865  1.00 13.17           C  
ATOM   3807  CD  GLU A 391      51.872 144.571   8.557  1.00 15.22           C  
ATOM   3808  OE1 GLU A 391      52.671 143.614   8.464  1.00 15.50           O  
ATOM   3809  OE2 GLU A 391      51.661 145.370   7.618  1.00 15.64           O1-
ATOM   3810  HN  GLU A 391      47.951 144.838  10.171  0.00 99.00           H  
ATOM   3811  N   GLN A 392      48.669 141.014   8.369  1.00 11.25           N  
ATOM   3812  CA  GLN A 392      48.209 139.623   8.420  1.00 11.40           C  
ATOM   3813  C   GLN A 392      48.983 138.806   9.454  1.00 11.04           C  
ATOM   3814  O   GLN A 392      48.398 137.951  10.127  1.00 11.31           O  
ATOM   3815  CB  GLN A 392      48.294 138.954   7.037  1.00 11.35           C  
ATOM   3816  CG  GLN A 392      47.809 137.495   7.019  1.00 11.87           C  
ATOM   3817  CD  GLN A 392      47.547 136.936   5.622  1.00 12.31           C  
ATOM   3818  NE2 GLN A 392      48.274 137.436   4.627  0.00 99.00           N  
ATOM   3819  OE1 GLN A 392      46.695 136.058   5.449  0.00 99.00           O  
ATOM   3820  HN  GLN A 392      49.054 141.456   7.512  0.00 99.00           H  
ATOM   3821 1HE2 GLN A 392      48.162 137.101   3.681  0.00 99.00           H  
ATOM   3822 2HE2 GLN A 392      48.952 138.169   4.839  0.00 99.00           H  
ATOM   3823  N   TYR A 393      50.285 139.069   9.580  1.00 10.92           N  
ATOM   3824  CA  TYR A 393      51.138 138.257  10.460  1.00 10.58           C  
ATOM   3825  C   TYR A 393      51.460 138.911  11.812  1.00 10.73           C  
ATOM   3826  O   TYR A 393      52.368 138.476  12.526  1.00 10.22           O  
ATOM   3827  CB  TYR A 393      52.386 137.749   9.709  1.00 11.22           C  
ATOM   3828  CG  TYR A 393      52.016 136.812   8.565  1.00 11.07           C  
ATOM   3829  CD1 TYR A 393      52.195 137.189   7.233  1.00 12.19           C  
ATOM   3830  CD2 TYR A 393      51.443 135.563   8.823  1.00 12.09           C  
ATOM   3831  CE1 TYR A 393      51.830 136.327   6.181  1.00 12.65           C  
ATOM   3832  CE2 TYR A 393      51.077 134.704   7.788  1.00 11.94           C  
ATOM   3833  CZ  TYR A 393      51.274 135.087   6.475  1.00 11.86           C  
ATOM   3834  OH  TYR A 393      50.904 134.226   5.458  1.00 12.91           O  
ATOM   3835  HN  TYR A 393      50.630 139.864   9.024  0.00 99.00           H  
ATOM   3836  HH  TYR A 393      51.724 133.906   4.989  0.00 99.00           H  
ATOM   3837  N   SER A 394      50.688 139.944  12.161  1.00 10.12           N  
ATOM   3838  CA  SER A 394      50.682 140.509  13.518  1.00 10.26           C  
ATOM   3839  C   SER A 394      49.276 140.456  14.131  1.00 10.07           C  
ATOM   3840  O   SER A 394      49.106 140.020  15.274  1.00 10.16           O  
ATOM   3841  CB  SER A 394      51.181 141.963  13.532  1.00 10.20           C  
ATOM   3842  OG  SER A 394      52.573 142.065  13.237  1.00 10.02           O  
ATOM   3843  HN  SER A 394      50.092 140.316  11.390  0.00 99.00           H  
ATOM   3844  HG  SER A 394      52.919 142.935  13.581  0.00 99.00           H  
ATOM   3845  N   GLY A 395      48.281 140.925  13.378  1.00 10.01           N  
ATOM   3846  CA  GLY A 395      46.884 140.973  13.849  1.00  9.90           C  
ATOM   3847  C   GLY A 395      46.506 142.285  14.520  1.00  9.71           C  
ATOM   3848  O   GLY A 395      45.324 142.561  14.748  1.00  9.54           O  
ATOM   3849  HN  GLY A 395      48.569 141.254  12.433  0.00 99.00           H  
ATOM   3850  N   GLY A 396      47.519 143.101  14.817  1.00  9.58           N  
ATOM   3851  CA  GLY A 396      47.344 144.351  15.552  1.00  9.58           C  
ATOM   3852  C   GLY A 396      48.580 144.680  16.370  1.00  9.56           C  
ATOM   3853  O   GLY A 396      49.619 144.036  16.221  1.00  9.23           O  
ATOM   3854  HN  GLY A 396      48.450 142.766  14.477  0.00 99.00           H  
HETATM 3855  N   CYM A 397      48.464 145.700  17.221  1.00  8.97           N  
HETATM 3856  CA  CYM A 397      49.518 146.102  18.161  1.00  8.91           C  
HETATM 3857  C   CYM A 397      48.883 146.890  19.309  1.00  8.76           C  
HETATM 3858  O   CYM A 397      47.766 147.396  19.146  1.00  8.81           O  
HETATM 3859  CB  CYM A 397      50.609 146.970  17.462  1.00  8.79           C  
HETATM 3860  SG  CYM A 397      52.224 146.181  17.014  1.00  9.16           S  
HETATM 3861  HN  CYM A 397      47.542 146.200  17.163  0.00 99.00           H  
ATOM   3862  N   TYR A 398      49.558 147.011  20.459  1.00  8.55           N  
ATOM   3863  CA  TYR A 398      50.894 146.440  20.712  1.00  8.56           C  
ATOM   3864  C   TYR A 398      50.829 144.948  20.981  1.00  8.65           C  
ATOM   3865  O   TYR A 398      51.789 144.207  20.712  1.00  8.26           O  
ATOM   3866  CB  TYR A 398      51.551 147.085  21.945  1.00  8.32           C  
ATOM   3867  CG  TYR A 398      51.204 148.534  22.207  1.00  8.81           C  
ATOM   3868  CD1 TYR A 398      51.463 149.523  21.256  1.00  8.95           C  
ATOM   3869  CD2 TYR A 398      50.634 148.916  23.418  1.00  8.38           C  
ATOM   3870  CE1 TYR A 398      51.146 150.861  21.499  1.00  9.48           C  
ATOM   3871  CE2 TYR A 398      50.310 150.255  23.672  1.00  8.72           C  
ATOM   3872  CZ  TYR A 398      50.572 151.218  22.705  1.00  8.97           C  
ATOM   3873  OH  TYR A 398      50.256 152.543  22.946  1.00  9.59           O  
ATOM   3874  HN  TYR A 398      49.040 147.566  21.193  0.00 99.00           H  
ATOM   3875  HH  TYR A 398      49.759 152.606  23.808  0.00 99.00           H  
ATOM   3876  N   THR A 399      49.709 144.516  21.556  1.00  8.98           N  
ATOM   3877  CA  THR A 399      49.621 143.166  22.089  1.00  8.99           C  
ATOM   3878  C   THR A 399      48.185 142.643  22.162  1.00  8.83           C  
ATOM   3879  O   THR A 399      47.227 143.328  21.771  1.00  9.09           O  
ATOM   3880  CB  THR A 399      50.346 143.065  23.475  1.00  9.23           C  
ATOM   3881  CG2 THR A 399      49.555 143.771  24.583  1.00 10.46           C  
ATOM   3882  OG1 THR A 399      50.572 141.689  23.813  1.00  9.90           O  
ATOM   3883  HN  THR A 399      48.938 145.201  21.588  0.00 99.00           H  
ATOM   3884  HG1 THR A 399      50.522 141.115  22.989  0.00 99.00           H  
ATOM   3885  N   THR A 400      48.066 141.418  22.650  1.00  8.63           N  
ATOM   3886  CA  THR A 400      46.792 140.727  22.803  1.00  8.37           C  
ATOM   3887  C   THR A 400      46.043 141.214  24.052  1.00  8.59           C  
ATOM   3888  O   THR A 400      46.634 141.303  25.136  1.00  8.84           O  
ATOM   3889  CB  THR A 400      47.065 139.220  22.944  1.00  8.50           C  
ATOM   3890  CG2 THR A 400      45.781 138.440  23.175  1.00  8.97           C  
ATOM   3891  OG1 THR A 400      47.712 138.746  21.755  1.00  8.36           O  
ATOM   3892  HN  THR A 400      48.984 140.977  22.924  0.00 99.00           H  
ATOM   3893  HG1 THR A 400      48.697 138.943  21.792  0.00 99.00           H  
ATOM   3894  N   TYR A 401      44.754 141.528  23.893  1.00  8.53           N  
ATOM   3895  CA  TYR A 401      43.885 141.821  25.043  1.00  8.57           C  
ATOM   3896  C   TYR A 401      42.853 140.715  25.286  1.00  8.64           C  
ATOM   3897  O   TYR A 401      42.510 139.960  24.375  1.00  8.35           O  
ATOM   3898  CB  TYR A 401      43.217 143.214  24.926  1.00  8.72           C  
ATOM   3899  CG  TYR A 401      42.079 143.341  23.927  1.00  8.97           C  
ATOM   3900  CD1 TYR A 401      40.767 143.005  24.281  1.00  8.80           C  
ATOM   3901  CD2 TYR A 401      42.308 143.833  22.637  1.00  9.29           C  
ATOM   3902  CE1 TYR A 401      39.712 143.132  23.366  1.00  9.01           C  
ATOM   3903  CE2 TYR A 401      41.253 143.964  21.714  1.00  8.66           C  
ATOM   3904  CZ  TYR A 401      39.962 143.610  22.087  1.00  9.43           C  
ATOM   3905  OH  TYR A 401      38.923 143.741  21.184  1.00  9.66           O  
ATOM   3906  HN  TYR A 401      44.426 141.546  22.912  0.00 99.00           H  
ATOM   3907  HH  TYR A 401      38.596 144.683  21.200  0.00 99.00           H  
ATOM   3908  N   PHE A 402      42.374 140.626  26.523  1.00  8.59           N  
ATOM   3909  CA  PHE A 402      41.382 139.622  26.899  1.00  8.56           C  
ATOM   3910  C   PHE A 402      40.033 140.285  27.191  1.00  8.51           C  
ATOM   3911  O   PHE A 402      39.927 141.088  28.126  1.00  8.48           O  
ATOM   3912  CB  PHE A 402      41.850 138.836  28.134  1.00  8.87           C  
ATOM   3913  CG  PHE A 402      42.887 137.780  27.839  1.00  9.20           C  
ATOM   3914  CD1 PHE A 402      44.155 138.130  27.394  1.00  9.68           C  
ATOM   3915  CD2 PHE A 402      42.595 136.436  28.039  1.00 10.18           C  
ATOM   3916  CE1 PHE A 402      45.118 137.149  27.125  1.00 10.66           C  
ATOM   3917  CE2 PHE A 402      43.549 135.450  27.781  1.00 10.08           C  
ATOM   3918  CZ  PHE A 402      44.812 135.812  27.323  1.00 10.58           C  
ATOM   3919  HN  PHE A 402      42.762 141.323  27.191  0.00 99.00           H  
ATOM   3920  N   PRO A 403      38.996 139.960  26.396  1.00  8.59           N  
ATOM   3921  CA  PRO A 403      37.631 140.421  26.698  1.00  8.46           C  
ATOM   3922  C   PRO A 403      37.076 139.802  27.993  1.00  8.78           C  
ATOM   3923  O   PRO A 403      37.641 138.835  28.502  1.00  8.86           O  
ATOM   3924  CB  PRO A 403      36.821 139.936  25.481  1.00  8.80           C  
ATOM   3925  CG  PRO A 403      37.851 139.750  24.391  1.00  9.25           C  
ATOM   3926  CD  PRO A 403      39.038 139.202  25.131  1.00  8.69           C  
ATOM   3927  N   PRO A 404      35.973 140.363  28.530  1.00  8.81           N  
ATOM   3928  CA  PRO A 404      35.445 139.827  29.792  1.00  9.00           C  
ATOM   3929  C   PRO A 404      35.168 138.327  29.756  1.00  9.09           C  
ATOM   3930  O   PRO A 404      34.572 137.820  28.798  1.00  9.13           O  
ATOM   3931  CB  PRO A 404      34.141 140.621  30.005  1.00  9.06           C  
ATOM   3932  CG  PRO A 404      33.854 141.269  28.682  1.00  9.90           C  
ATOM   3933  CD  PRO A 404      35.184 141.507  28.047  1.00  8.83           C  
ATOM   3934  N   GLY A 405      35.622 137.631  30.795  1.00  9.32           N  
ATOM   3935  CA  GLY A 405      35.299 136.221  30.990  1.00  9.42           C  
ATOM   3936  C   GLY A 405      36.327 135.237  30.472  1.00  9.56           C  
ATOM   3937  O   GLY A 405      36.268 134.053  30.804  1.00 10.08           O  
ATOM   3938  HN  GLY A 405      36.222 138.175  31.451  0.00 99.00           H  
ATOM   3939  N   ILE A 406      37.281 135.722  29.679  1.00  9.15           N  
ATOM   3940  CA  ILE A 406      38.191 134.830  28.948  1.00  9.49           C  
ATOM   3941  C   ILE A 406      39.402 134.384  29.769  1.00  9.70           C  
ATOM   3942  O   ILE A 406      39.768 133.207  29.746  1.00 10.07           O  
ATOM   3943  CB  ILE A 406      38.621 135.450  27.580  1.00  9.10           C  
ATOM   3944  CG1 ILE A 406      37.384 135.754  26.715  1.00  9.08           C  
ATOM   3945  CG2 ILE A 406      39.616 134.536  26.841  1.00  9.43           C  
ATOM   3946  CD1 ILE A 406      36.381 134.600  26.582  1.00  9.61           C  
ATOM   3947  HN  ILE A 406      37.325 136.753  29.622  0.00 99.00           H  
ATOM   3948  N   LEU A 407      40.012 135.314  30.504  1.00  9.89           N  
ATOM   3949  CA  LEU A 407      41.247 135.013  31.238  1.00  9.96           C  
ATOM   3950  C   LEU A 407      41.047 133.928  32.298  1.00 10.35           C  
ATOM   3951  O   LEU A 407      41.902 133.054  32.459  1.00  9.69           O  
ATOM   3952  CB  LEU A 407      41.847 136.284  31.861  1.00 10.12           C  
ATOM   3953  CG  LEU A 407      43.205 136.175  32.573  1.00 10.44           C  
ATOM   3954  CD1 LEU A 407      44.313 135.664  31.650  1.00 11.09           C  
ATOM   3955  CD2 LEU A 407      43.595 137.516  33.176  1.00 10.15           C  
ATOM   3956  HN  LEU A 407      39.554 136.239  30.511  0.00 99.00           H  
ATOM   3957  N   THR A 408      39.920 133.975  33.009  1.00 10.34           N  
ATOM   3958  CA  THR A 408      39.637 132.950  34.025  1.00 11.02           C  
ATOM   3959  C   THR A 408      39.337 131.594  33.398  1.00 11.53           C  
ATOM   3960  O   THR A 408      39.755 130.564  33.922  1.00 12.62           O  
ATOM   3961  CB  THR A 408      38.489 133.339  34.994  1.00 10.96           C  
ATOM   3962  CG2 THR A 408      38.952 134.429  35.968  1.00 11.58           C  
ATOM   3963  OG1 THR A 408      37.335 133.775  34.254  1.00 11.37           O  
ATOM   3964  HN  THR A 408      39.292 134.758  32.795  0.00 99.00           H  
ATOM   3965  HG1 THR A 408      37.523 134.653  33.804  0.00 99.00           H  
ATOM   3966  N   GLN A 409      38.640 131.596  32.265  1.00 11.48           N  
ATOM   3967  CA  GLN A 409      38.207 130.349  31.643  1.00 12.13           C  
ATOM   3968  C   GLN A 409      39.300 129.665  30.821  1.00 12.35           C  
ATOM   3969  O   GLN A 409      39.373 128.439  30.798  1.00 12.60           O  
ATOM   3970  CB  GLN A 409      36.953 130.576  30.794  1.00 12.19           C  
ATOM   3971  CG  GLN A 409      35.685 130.830  31.607  1.00 13.48           C  
ATOM   3972  CD  GLN A 409      35.165 129.578  32.297  1.00 15.35           C  
ATOM   3973  NE2 GLN A 409      35.200 129.578  33.622  0.00 99.00           N  
ATOM   3974  OE1 GLN A 409      34.736 128.626  31.645  0.00 99.00           O  
ATOM   3975  HN  GLN A 409      38.438 132.533  31.876  0.00 99.00           H  
ATOM   3976 1HE2 GLN A 409      34.857 128.781  34.154  0.00 99.00           H  
ATOM   3977 2HE2 GLN A 409      35.579 130.392  34.106  0.00 99.00           H  
ATOM   3978  N   TYR A 410      40.142 130.462  30.164  1.00 12.52           N  
ATOM   3979  CA  TYR A 410      41.124 129.940  29.208  1.00 12.76           C  
ATOM   3980  C   TYR A 410      42.579 130.305  29.506  1.00 13.20           C  
ATOM   3981  O   TYR A 410      43.486 129.771  28.869  1.00 13.45           O  
ATOM   3982  CB  TYR A 410      40.781 130.415  27.790  1.00 12.56           C  
ATOM   3983  CG  TYR A 410      39.454 129.918  27.266  1.00 11.46           C  
ATOM   3984  CD1 TYR A 410      38.283 130.652  27.461  1.00 11.42           C  
ATOM   3985  CD2 TYR A 410      39.367 128.712  26.569  1.00 11.21           C  
ATOM   3986  CE1 TYR A 410      37.054 130.194  26.974  1.00 10.64           C  
ATOM   3987  CE2 TYR A 410      38.152 128.243  26.088  1.00 11.48           C  
ATOM   3988  CZ  TYR A 410      37.000 128.988  26.289  1.00 11.76           C  
ATOM   3989  OH  TYR A 410      35.792 128.527  25.801  1.00 13.05           O  
ATOM   3990  HN  TYR A 410      40.046 131.473  30.384  0.00 99.00           H  
ATOM   3991  HH  TYR A 410      35.855 128.436  24.810  0.00 99.00           H  
ATOM   3992  N   GLY A 411      42.802 131.204  30.464  1.00 13.60           N  
ATOM   3993  CA  GLY A 411      44.143 131.741  30.732  1.00 14.04           C  
ATOM   3994  C   GLY A 411      45.209 130.707  31.041  1.00 14.65           C  
ATOM   3995  O   GLY A 411      46.363 130.855  30.636  1.00 14.52           O  
ATOM   3996  HN  GLY A 411      41.959 131.488  31.000  0.00 99.00           H  
ATOM   3997  N   ARG A 412      44.822 129.643  31.739  1.00 15.11           N  
ATOM   3998  CA  ARG A 412      45.813 128.659  32.187  1.00 16.10           C  
ATOM   3999  C   ARG A 412      46.464 127.850  31.059  1.00 15.90           C  
ATOM   4000  O   ARG A 412      47.516 127.246  31.263  1.00 16.20           O  
ATOM   4001  CB  ARG A 412      45.249 127.749  33.277  1.00 16.79           C  
ATOM   4002  CG  ARG A 412      44.159 126.796  32.845  1.00 19.43           C  
ATOM   4003  CD  ARG A 412      43.092 126.645  33.943  1.00 23.77           C  
ATOM   4004  NE  ARG A 412      43.650 126.585  35.295  1.00 26.10           N  
ATOM   4005  CZ  ARG A 412      43.091 127.140  36.371  1.00 26.95           C  
ATOM   4006  NH1 ARG A 412      41.954 127.819  36.274  1.00 27.45           N1+
ATOM   4007  NH2 ARG A 412      43.680 127.028  37.554  1.00 29.08           N  
ATOM   4008  HN  ARG A 412      43.817 129.574  31.929  0.00 99.00           H  
ATOM   4009  HE  ARG A 412      44.519 126.091  35.422  0.00 99.00           H  
ATOM   4010 1HH1 ARG A 412      41.490 127.908  35.395  0.00 99.00           H  
ATOM   4011 2HH1 ARG A 412      41.557 128.246  37.091  0.00 99.00           H  
ATOM   4012 1HH2 ARG A 412      44.535 126.509  37.636  0.00 99.00           H  
ATOM   4013 2HH2 ARG A 412      43.277 127.456  38.360  0.00 99.00           H  
ATOM   4014  N   VAL A 413      45.855 127.839  29.876  1.00 15.80           N  
ATOM   4015  CA  VAL A 413      46.447 127.071  28.770  1.00 15.64           C  
ATOM   4016  C   VAL A 413      47.352 127.908  27.853  1.00 15.57           C  
ATOM   4017  O   VAL A 413      47.939 127.376  26.915  1.00 15.19           O  
ATOM   4018  CB  VAL A 413      45.398 126.265  27.943  1.00 15.80           C  
ATOM   4019  CG1 VAL A 413      44.625 125.294  28.839  1.00 16.45           C  
ATOM   4020  CG2 VAL A 413      44.455 127.197  27.187  1.00 15.77           C  
ATOM   4021  HN  VAL A 413      44.993 128.378  29.805  0.00 99.00           H  
ATOM   4022  N   LEU A 414      47.473 129.206  28.132  1.00 15.57           N  
ATOM   4023  CA  LEU A 414      48.288 130.100  27.291  1.00 16.07           C  
ATOM   4024  C   LEU A 414      49.688 129.572  26.972  1.00 15.79           C  
ATOM   4025  O   LEU A 414      50.100 129.581  25.812  1.00 16.21           O  
ATOM   4026  CB  LEU A 414      48.400 131.502  27.905  1.00 16.58           C  
ATOM   4027  CG  LEU A 414      47.682 132.685  27.256  1.00 18.63           C  
ATOM   4028  CD1 LEU A 414      48.105 133.971  27.967  1.00 19.55           C  
ATOM   4029  CD2 LEU A 414      47.951 132.805  25.763  1.00 19.09           C  
ATOM   4030  HN  LEU A 414      46.959 129.527  28.969  0.00 99.00           H  
ATOM   4031  N   ARG A 415      50.419 129.124  27.992  1.00 15.04           N  
ATOM   4032  CA  ARG A 415      51.778 128.609  27.779  1.00 14.97           C  
ATOM   4033  C   ARG A 415      51.940 127.126  28.141  1.00 14.82           C  
ATOM   4034  O   ARG A 415      53.064 126.636  28.317  1.00 14.53           O  
ATOM   4035  CB  ARG A 415      52.832 129.498  28.466  1.00 15.22           C  
ATOM   4036  CG  ARG A 415      52.569 129.792  29.926  1.00 15.13           C  
ATOM   4037  CD  ARG A 415      53.707 130.551  30.603  1.00 14.93           C  
ATOM   4038  NE  ARG A 415      53.376 130.727  32.012  1.00 15.29           N  
ATOM   4039  CZ  ARG A 415      52.763 131.795  32.516  1.00 16.70           C  
ATOM   4040  NH1 ARG A 415      52.455 132.830  31.739  1.00 16.27           N1+
ATOM   4041  NH2 ARG A 415      52.476 131.837  33.807  1.00 18.10           N  
ATOM   4042  HN  ARG A 415      49.964 129.168  28.915  0.00 99.00           H  
ATOM   4043  HE  ARG A 415      53.629 129.988  32.651  0.00 99.00           H  
ATOM   4044 1HH1 ARG A 415      52.662 132.812  30.763  0.00 99.00           H  
ATOM   4045 2HH1 ARG A 415      52.010 133.636  32.138  0.00 99.00           H  
ATOM   4046 1HH2 ARG A 415      52.703 131.059  34.397  0.00 99.00           H  
ATOM   4047 2HH2 ARG A 415      52.032 132.643  34.198  0.00 99.00           H  
ATOM   4048  N   GLN A 416      50.815 126.416  28.228  1.00 14.40           N  
ATOM   4049  CA  GLN A 416      50.820 124.969  28.458  1.00 14.76           C  
ATOM   4050  C   GLN A 416      51.262 124.231  27.186  1.00 13.73           C  
ATOM   4051  O   GLN A 416      50.650 124.397  26.129  1.00 13.32           O  
ATOM   4052  CB  GLN A 416      49.428 124.494  28.889  1.00 14.59           C  
ATOM   4053  CG  GLN A 416      49.328 123.000  29.182  1.00 16.88           C  
ATOM   4054  CD  GLN A 416      47.950 122.600  29.678  1.00 17.11           C  
ATOM   4055  NE2 GLN A 416      47.542 123.152  30.816  0.00 99.00           N  
ATOM   4056  OE1 GLN A 416      47.257 121.809  29.039  0.00 99.00           O  
ATOM   4057  HN  GLN A 416      49.942 126.972  28.120  0.00 99.00           H  
ATOM   4058 1HE2 GLN A 416      46.626 122.941  31.201  0.00 99.00           H  
ATOM   4059 2HE2 GLN A 416      48.168 123.795  31.301  0.00 99.00           H  
ATOM   4060  N   PRO A 417      52.333 123.421  27.280  1.00 13.28           N  
ATOM   4061  CA  PRO A 417      52.791 122.673  26.105  1.00 13.00           C  
ATOM   4062  C   PRO A 417      51.720 121.754  25.529  1.00 13.10           C  
ATOM   4063  O   PRO A 417      50.906 121.208  26.276  1.00 12.91           O  
ATOM   4064  CB  PRO A 417      53.956 121.838  26.654  1.00 12.98           C  
ATOM   4065  CG  PRO A 417      54.435 122.601  27.843  1.00 13.28           C  
ATOM   4066  CD  PRO A 417      53.187 123.168  28.455  1.00 13.41           C  
ATOM   4067  N   VAL A 418      51.730 121.603  24.209  1.00 12.90           N  
ATOM   4068  CA  VAL A 418      50.854 120.663  23.515  1.00 13.44           C  
ATOM   4069  C   VAL A 418      51.754 119.602  22.892  1.00 13.76           C  
ATOM   4070  O   VAL A 418      52.299 119.809  21.807  1.00 13.85           O  
ATOM   4071  CB  VAL A 418      50.007 121.360  22.419  1.00 13.31           C  
ATOM   4072  CG1 VAL A 418      49.179 120.338  21.647  1.00 14.14           C  
ATOM   4073  CG2 VAL A 418      49.092 122.409  23.033  1.00 13.85           C  
ATOM   4074  HN  VAL A 418      52.417 122.213  23.711  0.00 99.00           H  
ATOM   4075  N   ASP A 419      51.901 118.478  23.598  1.00 14.10           N  
ATOM   4076  CA  ASP A 419      52.834 117.403  23.226  1.00 14.59           C  
ATOM   4077  C   ASP A 419      54.265 117.953  23.135  1.00 14.44           C  
ATOM   4078  O   ASP A 419      54.889 118.201  24.169  1.00 14.78           O  
ATOM   4079  CB  ASP A 419      52.382 116.692  21.935  1.00 14.91           C  
ATOM   4080  CG  ASP A 419      53.108 115.371  21.691  1.00 16.53           C  
ATOM   4081  OD1 ASP A 419      53.980 114.990  22.504  1.00 18.79           O  
ATOM   4082  OD2 ASP A 419      52.799 114.715  20.671  1.00 18.77           O1-
ATOM   4083  HN  ASP A 419      51.291 118.424  24.448  0.00 99.00           H  
ATOM   4084  N   ARG A 420      54.765 118.173  21.918  1.00 14.15           N  
ATOM   4085  CA  ARG A 420      56.135 118.666  21.719  1.00 14.07           C  
ATOM   4086  C   ARG A 420      56.218 120.123  21.243  1.00 13.80           C  
ATOM   4087  O   ARG A 420      57.297 120.602  20.883  1.00 13.65           O  
ATOM   4088  CB  ARG A 420      56.908 117.730  20.781  1.00 14.25           C  
ATOM   4089  CG  ARG A 420      57.318 116.421  21.450  1.00 15.60           C  
ATOM   4090  CD  ARG A 420      57.488 115.320  20.426  1.00 17.89           C  
ATOM   4091  NE  ARG A 420      56.198 114.791  19.993  1.00 19.82           N  
ATOM   4092  CZ  ARG A 420      56.004 114.050  18.906  1.00 21.60           C  
ATOM   4093  NH1 ARG A 420      57.018 113.730  18.110  1.00 22.07           N1+
ATOM   4094  NH2 ARG A 420      54.785 113.622  18.617  1.00 22.58           N  
ATOM   4095  HN  ARG A 420      54.114 117.970  21.136  0.00 99.00           H  
ATOM   4096  HE  ARG A 420      55.390 115.003  20.563  0.00 99.00           H  
ATOM   4097 1HH1 ARG A 420      57.947 114.024  18.328  0.00 99.00           H  
ATOM   4098 2HH1 ARG A 420      56.850 113.186  17.283  0.00 99.00           H  
ATOM   4099 1HH2 ARG A 420      54.019 113.839  19.225  0.00 99.00           H  
ATOM   4100 2HH2 ARG A 420      54.624 113.079  17.792  0.00 99.00           H  
ATOM   4101  N   ILE A 421      55.078 120.816  21.260  1.00 13.29           N  
ATOM   4102  CA  ILE A 421      55.016 122.254  20.981  1.00 13.26           C  
ATOM   4103  C   ILE A 421      55.035 123.041  22.293  1.00 12.77           C  
ATOM   4104  O   ILE A 421      54.209 122.808  23.182  1.00 12.61           O  
ATOM   4105  CB  ILE A 421      53.738 122.651  20.191  1.00 13.15           C  
ATOM   4106  CG1 ILE A 421      53.608 121.840  18.898  1.00 13.79           C  
ATOM   4107  CG2 ILE A 421      53.740 124.157  19.880  1.00 13.38           C  
ATOM   4108  CD1 ILE A 421      52.286 122.054  18.176  1.00 13.82           C  
ATOM   4109  HN  ILE A 421      54.233 120.247  21.489  0.00 99.00           H  
ATOM   4110  N   TYR A 422      55.989 123.964  22.395  1.00 12.13           N  
ATOM   4111  CA  TYR A 422      56.128 124.857  23.545  1.00 11.99           C  
ATOM   4112  C   TYR A 422      55.818 126.280  23.078  1.00 11.51           C  
ATOM   4113  O   TYR A 422      55.950 126.583  21.892  1.00 11.64           O  
ATOM   4114  CB  TYR A 422      57.537 124.734  24.138  1.00 12.59           C  
ATOM   4115  CG  TYR A 422      57.751 123.388  24.792  1.00 12.82           C  
ATOM   4116  CD1 TYR A 422      58.044 122.258  24.023  1.00 13.94           C  
ATOM   4117  CD2 TYR A 422      57.614 123.232  26.169  1.00 13.74           C  
ATOM   4118  CE1 TYR A 422      58.216 121.009  24.618  1.00 14.01           C  
ATOM   4119  CE2 TYR A 422      57.789 121.983  26.777  1.00 13.84           C  
ATOM   4120  CZ  TYR A 422      58.088 120.882  25.991  1.00 14.10           C  
ATOM   4121  OH  TYR A 422      58.256 119.650  26.585  1.00 15.12           O  
ATOM   4122  HN  TYR A 422      56.640 123.997  21.572  0.00 99.00           H  
ATOM   4123  HH  TYR A 422      57.704 118.975  26.098  0.00 99.00           H  
ATOM   4124  N   PHE A 423      55.388 127.141  23.997  1.00 10.88           N  
ATOM   4125  CA  PHE A 423      54.877 128.456  23.609  1.00 10.57           C  
ATOM   4126  C   PHE A 423      55.683 129.635  24.135  1.00 10.33           C  
ATOM   4127  O   PHE A 423      55.834 129.811  25.346  1.00 10.47           O  
ATOM   4128  CB  PHE A 423      53.389 128.565  23.981  1.00 10.38           C  
ATOM   4129  CG  PHE A 423      52.531 127.555  23.277  1.00 10.30           C  
ATOM   4130  CD1 PHE A 423      52.215 126.340  23.885  1.00 10.94           C  
ATOM   4131  CD2 PHE A 423      52.082 127.795  21.981  1.00 10.15           C  
ATOM   4132  CE1 PHE A 423      51.442 125.389  23.214  1.00 10.20           C  
ATOM   4133  CE2 PHE A 423      51.314 126.852  21.306  1.00 10.54           C  
ATOM   4134  CZ  PHE A 423      50.991 125.650  21.925  1.00 10.66           C  
ATOM   4135  HN  PHE A 423      55.446 126.813  24.973  0.00 99.00           H  
ATOM   4136  N   ALA A 424      56.217 130.423  23.201  1.00 10.33           N  
ATOM   4137  CA  ALA A 424      56.914 131.665  23.518  1.00 10.41           C  
ATOM   4138  C   ALA A 424      56.006 132.840  23.148  1.00 10.25           C  
ATOM   4139  O   ALA A 424      54.778 132.708  23.166  1.00 10.72           O  
ATOM   4140  CB  ALA A 424      58.255 131.743  22.764  1.00 10.57           C  
ATOM   4141  HN  ALA A 424      56.091 130.073  22.224  0.00 99.00           H  
ATOM   4142  N   GLY A 425      56.604 133.978  22.801  1.00 10.19           N  
ATOM   4143  CA  GLY A 425      55.835 135.177  22.475  1.00  9.71           C  
ATOM   4144  C   GLY A 425      55.589 136.011  23.716  1.00  9.51           C  
ATOM   4145  O   GLY A 425      55.383 135.481  24.810  1.00  9.42           O  
ATOM   4146  HN  GLY A 425      57.639 133.940  22.784  0.00 99.00           H  
ATOM   4147  N   THR A 426      55.593 137.329  23.551  1.00  8.98           N  
ATOM   4148  CA  THR A 426      55.458 138.224  24.701  1.00  8.99           C  
ATOM   4149  C   THR A 426      54.190 137.988  25.542  1.00  8.86           C  
ATOM   4150  O   THR A 426      54.193 138.215  26.757  1.00  8.63           O  
ATOM   4151  CB  THR A 426      55.570 139.709  24.284  1.00  8.74           C  
ATOM   4152  CG2 THR A 426      54.322 140.174  23.518  1.00  9.34           C  
ATOM   4153  OG1 THR A 426      55.763 140.524  25.451  1.00  8.44           O  
ATOM   4154  HN  THR A 426      55.696 137.655  22.579  0.00 99.00           H  
ATOM   4155  HG1 THR A 426      56.485 141.203  25.286  0.00 99.00           H  
ATOM   4156  N   GLU A 427      53.124 137.504  24.899  1.00  8.95           N  
ATOM   4157  CA  GLU A 427      51.849 137.258  25.575  1.00  9.33           C  
ATOM   4158  C   GLU A 427      51.948 136.221  26.691  1.00  9.44           C  
ATOM   4159  O   GLU A 427      51.097 136.189  27.584  1.00  9.60           O  
ATOM   4160  CB  GLU A 427      50.786 136.829  24.562  1.00  8.96           C  
ATOM   4161  CG  GLU A 427      50.234 137.981  23.723  1.00  9.91           C  
ATOM   4162  CD  GLU A 427      51.033 138.293  22.457  1.00 11.06           C  
ATOM   4163  OE1 GLU A 427      52.151 137.768  22.267  1.00 10.92           O  
ATOM   4164  OE2 GLU A 427      50.518 139.082  21.639  1.00 11.54           O1-
ATOM   4165  HN  GLU A 427      53.277 137.319  23.886  0.00 99.00           H  
ATOM   4166  N   THR A 428      52.983 135.376  26.629  1.00  9.55           N  
ATOM   4167  CA  THR A 428      53.191 134.320  27.630  1.00  9.64           C  
ATOM   4168  C   THR A 428      54.168 134.709  28.757  1.00  9.79           C  
ATOM   4169  O   THR A 428      54.454 133.890  29.642  1.00 10.02           O  
ATOM   4170  CB  THR A 428      53.673 132.997  26.978  1.00  9.88           C  
ATOM   4171  CG2 THR A 428      52.701 132.529  25.904  1.00  9.94           C  
ATOM   4172  OG1 THR A 428      54.976 133.177  26.407  1.00 10.16           O  
ATOM   4173  HN  THR A 428      53.619 135.529  25.823  0.00 99.00           H  
ATOM   4174  HG1 THR A 428      55.003 134.017  25.856  0.00 99.00           H  
ATOM   4175  N   ALA A 429      54.683 135.941  28.723  1.00  9.97           N  
ATOM   4176  CA  ALA A 429      55.586 136.432  29.771  1.00 10.20           C  
ATOM   4177  C   ALA A 429      54.855 136.756  31.076  1.00 10.39           C  
ATOM   4178  O   ALA A 429      53.632 136.928  31.091  1.00 10.03           O  
ATOM   4179  CB  ALA A 429      56.360 137.649  29.290  1.00 10.25           C  
ATOM   4180  HN  ALA A 429      54.393 136.511  27.907  0.00 99.00           H  
ATOM   4181  N   THR A 430      55.618 136.833  32.169  1.00 10.75           N  
ATOM   4182  CA  THR A 430      55.069 137.129  33.496  1.00 11.20           C  
ATOM   4183  C   THR A 430      55.567 138.471  34.046  1.00 11.24           C  
ATOM   4184  O   THR A 430      55.136 138.903  35.117  1.00 11.62           O  
ATOM   4185  CB  THR A 430      55.404 136.020  34.525  1.00 11.14           C  
ATOM   4186  CG2 THR A 430      54.869 134.663  34.068  1.00 12.16           C  
ATOM   4187  OG1 THR A 430      56.822 135.949  34.710  1.00 12.85           O  
ATOM   4188  HN  THR A 430      56.632 136.666  31.998  0.00 99.00           H  
ATOM   4189  HG1 THR A 430      57.285 135.828  33.826  0.00 99.00           H  
ATOM   4190  N   HIS A 431      56.481 139.109  33.315  1.00 11.38           N  
ATOM   4191  CA  HIS A 431      57.012 140.432  33.667  1.00 11.75           C  
ATOM   4192  C   HIS A 431      57.215 141.220  32.376  1.00 11.03           C  
ATOM   4193  O   HIS A 431      57.965 140.793  31.490  1.00 10.93           O  
ATOM   4194  CB  HIS A 431      58.320 140.301  34.466  1.00 12.60           C  
ATOM   4195  CG  HIS A 431      58.816 141.589  35.056  1.00 15.11           C  
ATOM   4196  CD2 HIS A 431      58.155 142.647  35.587  0.00 99.00           C  
ATOM   4197  ND1 HIS A 431      60.157 141.897  35.142  0.00 99.00           N  
ATOM   4198  CE1 HIS A 431      60.302 143.085  35.703  0.00 99.00           C  
ATOM   4199  NE2 HIS A 431      59.102 143.562  35.982  0.00 99.00           N  
ATOM   4200  HN  HIS A 431      56.791 138.585  32.463  0.00 99.00           H  
ATOM   4201  HD1 HIS A 431      60.904 141.310  34.828  0.00 99.00           H  
ATOM   4202  N   TRP A 432      56.516 142.351  32.271  1.00 10.17           N  
ATOM   4203  CA  TRP A 432      56.440 143.140  31.038  1.00  9.46           C  
ATOM   4204  C   TRP A 432      55.932 142.335  29.825  1.00  9.28           C  
ATOM   4205  O   TRP A 432      56.404 142.516  28.698  1.00  9.17           O  
ATOM   4206  CB  TRP A 432      57.774 143.839  30.714  1.00  9.62           C  
ATOM   4207  CG  TRP A 432      58.256 144.852  31.717  1.00  9.66           C  
ATOM   4208  CD1 TRP A 432      59.174 144.646  32.709  1.00  9.72           C  
ATOM   4209  CD2 TRP A 432      57.884 146.237  31.796  1.00  9.65           C  
ATOM   4210  CE2 TRP A 432      58.610 146.804  32.876  1.00  9.94           C  
ATOM   4211  CE3 TRP A 432      57.002 147.053  31.071  1.00 10.31           C  
ATOM   4212  NE1 TRP A 432      59.385 145.810  33.417  1.00  9.93           N  
ATOM   4213  CZ2 TRP A 432      58.479 148.150  33.244  1.00 10.32           C  
ATOM   4214  CZ3 TRP A 432      56.873 148.397  31.439  1.00  9.42           C  
ATOM   4215  CH2 TRP A 432      57.611 148.930  32.516  1.00  9.51           C  
ATOM   4216  HN  TRP A 432      56.022 142.632  33.152  0.00 99.00           H  
ATOM   4217  HE1 TRP A 432      60.001 145.913  34.195  0.00 99.00           H  
ATOM   4218  N   SER A 433      54.966 141.447  30.059  1.00  8.87           N  
ATOM   4219  CA  SER A 433      54.195 140.873  28.954  1.00  8.80           C  
ATOM   4220  C   SER A 433      53.586 142.005  28.127  1.00  9.04           C  
ATOM   4221  O   SER A 433      53.054 142.964  28.691  1.00  9.07           O  
ATOM   4222  CB  SER A 433      53.084 139.952  29.470  1.00  8.86           C  
ATOM   4223  OG  SER A 433      52.314 139.420  28.396  1.00  8.22           O  
ATOM   4224  HN  SER A 433      54.815 141.209  31.050  0.00 99.00           H  
ATOM   4225  HG  SER A 433      52.918 138.940  27.764  0.00 99.00           H  
ATOM   4226  N   GLY A 434      53.669 141.880  26.803  1.00  8.91           N  
ATOM   4227  CA  GLY A 434      53.191 142.910  25.876  1.00  9.16           C  
ATOM   4228  C   GLY A 434      54.317 143.755  25.294  1.00  9.30           C  
ATOM   4229  O   GLY A 434      54.123 144.467  24.296  1.00  8.94           O  
ATOM   4230  HN  GLY A 434      54.104 140.986  26.481  0.00 99.00           H  
ATOM   4231  N   TYR A 435      55.500 143.640  25.905  1.00  9.17           N  
ATOM   4232  CA  TYR A 435      56.672 144.455  25.574  1.00  9.21           C  
ATOM   4233  C   TYR A 435      57.797 143.609  24.968  1.00  9.35           C  
ATOM   4234  O   TYR A 435      57.761 142.376  25.014  1.00  9.74           O  
ATOM   4235  CB  TYR A 435      57.207 145.137  26.843  1.00  9.46           C  
ATOM   4236  CG  TYR A 435      56.306 146.207  27.431  1.00  9.04           C  
ATOM   4237  CD1 TYR A 435      55.070 145.885  27.998  1.00  9.25           C  
ATOM   4238  CD2 TYR A 435      56.710 147.545  27.444  1.00 10.20           C  
ATOM   4239  CE1 TYR A 435      54.246 146.877  28.542  1.00  8.96           C  
ATOM   4240  CE2 TYR A 435      55.899 148.537  27.983  1.00 10.47           C  
ATOM   4241  CZ  TYR A 435      54.673 148.196  28.529  1.00  9.90           C  
ATOM   4242  OH  TYR A 435      53.873 149.185  29.064  1.00 10.62           O  
ATOM   4243  HN  TYR A 435      55.519 142.904  26.655  0.00 99.00           H  
ATOM   4244  HH  TYR A 435      53.332 149.598  28.334  0.00 99.00           H  
ATOM   4245  N   MET A 436      58.812 144.282  24.431  1.00  9.20           N  
ATOM   4246  CA  MET A 436      60.022 143.598  23.960  1.00  9.85           C  
ATOM   4247  C   MET A 436      60.670 142.793  25.098  1.00  9.75           C  
ATOM   4248  O   MET A 436      61.153 141.676  24.878  1.00 10.23           O  
ATOM   4249  CB  MET A 436      61.010 144.605  23.369  1.00  9.95           C  
ATOM   4250  CG  MET A 436      60.489 145.324  22.131  1.00  9.99           C  
ATOM   4251  SD  MET A 436      61.714 146.439  21.414  1.00 11.67           S  
ATOM   4252  CE  MET A 436      61.669 147.801  22.569  1.00 10.20           C  
ATOM   4253  HN  MET A 436      58.679 145.307  24.374  0.00 99.00           H  
ATOM   4254  N   GLU A 437      60.655 143.344  26.311  1.00  9.68           N  
ATOM   4255  CA  GLU A 437      61.156 142.644  27.501  1.00  9.92           C  
ATOM   4256  C   GLU A 437      60.492 141.277  27.686  1.00  9.87           C  
ATOM   4257  O   GLU A 437      61.174 140.255  27.848  1.00 10.26           O  
ATOM   4258  CB  GLU A 437      60.956 143.515  28.752  1.00  9.84           C  
ATOM   4259  CG  GLU A 437      61.191 142.814  30.103  1.00 10.78           C  
ATOM   4260  CD  GLU A 437      62.658 142.488  30.383  1.00 13.15           C  
ATOM   4261  OE1 GLU A 437      63.544 142.992  29.661  1.00 13.02           O  
ATOM   4262  OE2 GLU A 437      62.917 141.729  31.340  1.00 14.47           O1-
ATOM   4263  HN  GLU A 437      60.259 144.307  26.345  0.00 99.00           H  
ATOM   4264  N   GLY A 438      59.161 141.269  27.654  1.00  9.62           N  
ATOM   4265  CA  GLY A 438      58.382 140.036  27.761  1.00  9.44           C  
ATOM   4266  C   GLY A 438      58.686 139.036  26.653  1.00  9.30           C  
ATOM   4267  O   GLY A 438      58.665 137.821  26.871  1.00  9.30           O  
ATOM   4268  HN  GLY A 438      58.725 142.210  27.546  0.00 99.00           H  
ATOM   4269  N   ALA A 439      58.962 139.545  25.456  1.00  9.01           N  
ATOM   4270  CA  ALA A 439      59.365 138.680  24.354  1.00  9.39           C  
ATOM   4271  C   ALA A 439      60.636 137.900  24.699  1.00  9.29           C  
ATOM   4272  O   ALA A 439      60.709 136.694  24.463  1.00  9.36           O  
ATOM   4273  CB  ALA A 439      59.553 139.487  23.085  1.00  9.01           C  
ATOM   4274  HN  ALA A 439      58.869 140.570  25.380  0.00 99.00           H  
ATOM   4275  N   VAL A 440      61.627 138.580  25.277  1.00  9.75           N  
ATOM   4276  CA  VAL A 440      62.880 137.911  25.664  1.00  9.88           C  
ATOM   4277  C   VAL A 440      62.636 136.882  26.767  1.00 10.01           C  
ATOM   4278  O   VAL A 440      63.068 135.735  26.650  1.00 10.14           O  
ATOM   4279  CB  VAL A 440      63.993 138.909  26.074  1.00  9.77           C  
ATOM   4280  CG1 VAL A 440      65.270 138.161  26.450  1.00 10.02           C  
ATOM   4281  CG2 VAL A 440      64.289 139.871  24.934  1.00  9.57           C  
ATOM   4282  HN  VAL A 440      61.448 139.583  25.426  0.00 99.00           H  
ATOM   4283  N   GLU A 441      61.924 137.281  27.821  1.00 10.34           N  
ATOM   4284  CA  GLU A 441      61.611 136.363  28.919  1.00 10.75           C  
ATOM   4285  C   GLU A 441      60.975 135.074  28.391  1.00 10.69           C  
ATOM   4286  O   GLU A 441      61.423 133.972  28.722  1.00 10.63           O  
ATOM   4287  CB  GLU A 441      60.679 137.023  29.937  1.00 10.99           C  
ATOM   4288  CG  GLU A 441      60.377 136.132  31.143  1.00 13.64           C  
ATOM   4289  CD  GLU A 441      59.024 136.402  31.762  1.00 17.12           C  
ATOM   4290  OE1 GLU A 441      58.754 137.558  32.143  1.00 19.93           O  
ATOM   4291  OE2 GLU A 441      58.223 135.451  31.867  1.00 19.26           O1-
ATOM   4292  HN  GLU A 441      61.618 138.269  27.795  0.00 99.00           H  
ATOM   4293  N   ALA A 442      59.956 135.225  27.549  1.00 10.33           N  
ATOM   4294  CA  ALA A 442      59.167 134.090  27.057  1.00 10.29           C  
ATOM   4295  C   ALA A 442      59.949 133.171  26.123  1.00 10.55           C  
ATOM   4296  O   ALA A 442      59.814 131.949  26.195  1.00 10.94           O  
ATOM   4297  CB  ALA A 442      57.914 134.589  26.373  1.00 10.13           C  
ATOM   4298  HN  ALA A 442      59.765 136.211  27.270  0.00 99.00           H  
ATOM   4299  N   GLY A 443      60.751 133.761  25.239  1.00 10.70           N  
ATOM   4300  CA  GLY A 443      61.540 132.981  24.291  1.00 11.15           C  
ATOM   4301  C   GLY A 443      62.592 132.149  24.993  1.00 11.28           C  
ATOM   4302  O   GLY A 443      62.766 130.966  24.691  1.00 11.31           O  
ATOM   4303  HN  GLY A 443      60.764 134.796  25.283  0.00 99.00           H  
ATOM   4304  N   GLU A 444      63.283 132.763  25.948  1.00 11.30           N  
ATOM   4305  CA  GLU A 444      64.323 132.065  26.707  1.00 11.90           C  
ATOM   4306  C   GLU A 444      63.734 130.996  27.640  1.00 11.84           C  
ATOM   4307  O   GLU A 444      64.286 129.896  27.756  1.00 12.26           O  
ATOM   4308  CB  GLU A 444      65.217 133.075  27.443  1.00 11.86           C  
ATOM   4309  CG  GLU A 444      66.016 133.947  26.471  1.00 12.37           C  
ATOM   4310  CD  GLU A 444      67.052 134.863  27.118  1.00 12.61           C  
ATOM   4311  OE1 GLU A 444      67.171 134.898  28.366  1.00 14.57           O  
ATOM   4312  OE2 GLU A 444      67.755 135.561  26.354  1.00 13.00           O1-
ATOM   4313  HN  GLU A 444      63.028 133.755  26.107  0.00 99.00           H  
ATOM   4314  N   ARG A 445      62.590 131.291  28.258  1.00 11.82           N  
ATOM   4315  CA  ARG A 445      61.888 130.302  29.092  1.00 11.65           C  
ATOM   4316  C   ARG A 445      61.430 129.083  28.279  1.00 11.66           C  
ATOM   4317  O   ARG A 445      61.618 127.943  28.710  1.00 11.74           O  
ATOM   4318  CB  ARG A 445      60.711 130.950  29.849  1.00 11.59           C  
ATOM   4319  CG  ARG A 445      59.948 130.014  30.806  1.00 11.61           C  
ATOM   4320  CD  ARG A 445      58.760 129.346  30.104  1.00 11.78           C  
ATOM   4321  NE  ARG A 445      57.871 130.347  29.506  1.00 11.57           N  
ATOM   4322  CZ  ARG A 445      57.125 130.158  28.420  1.00 11.94           C  
ATOM   4323  NH1 ARG A 445      57.132 128.996  27.772  1.00 11.15           N1+
ATOM   4324  NH2 ARG A 445      56.371 131.154  27.963  1.00 11.80           N  
ATOM   4325  HN  ARG A 445      62.244 132.254  28.106  0.00 99.00           H  
ATOM   4326  HE  ARG A 445      57.822 131.253  29.955  0.00 99.00           H  
ATOM   4327 1HH1 ARG A 445      57.688 128.237  28.108  0.00 99.00           H  
ATOM   4328 2HH1 ARG A 445      56.577 128.882  26.947  0.00 99.00           H  
ATOM   4329 1HH2 ARG A 445      56.354 132.030  28.447  0.00 99.00           H  
ATOM   4330 2HH2 ARG A 445      55.822 131.028  27.138  0.00 99.00           H  
ATOM   4331  N   ALA A 446      60.843 129.319  27.105  1.00 11.78           N  
ATOM   4332  CA  ALA A 446      60.383 128.225  26.245  1.00 11.67           C  
ATOM   4333  C   ALA A 446      61.562 127.367  25.780  1.00 11.87           C  
ATOM   4334  O   ALA A 446      61.460 126.136  25.710  1.00 11.87           O  
ATOM   4335  CB  ALA A 446      59.599 128.758  25.050  1.00 11.64           C  
ATOM   4336  HN  ALA A 446      60.741 130.319  26.859  0.00 99.00           H  
ATOM   4337  N   ALA A 447      62.675 128.028  25.464  1.00 11.88           N  
ATOM   4338  CA  ALA A 447      63.902 127.333  25.079  1.00 12.56           C  
ATOM   4339  C   ALA A 447      64.399 126.430  26.212  1.00 12.86           C  
ATOM   4340  O   ALA A 447      64.794 125.293  25.974  1.00 13.28           O  
ATOM   4341  CB  ALA A 447      64.970 128.330  24.685  1.00 12.67           C  
ATOM   4342  HN  ALA A 447      62.596 129.062  25.514  0.00 99.00           H  
ATOM   4343  N   ARG A 448      64.370 126.936  27.441  1.00 13.48           N  
ATOM   4344  CA  ARG A 448      64.813 126.153  28.602  1.00 14.08           C  
ATOM   4345  C   ARG A 448      63.849 125.013  28.961  1.00 14.34           C  
ATOM   4346  O   ARG A 448      64.272 123.988  29.510  1.00 14.32           O  
ATOM   4347  CB  ARG A 448      65.071 127.058  29.808  1.00 14.38           C  
ATOM   4348  CG  ARG A 448      66.263 127.991  29.632  1.00 16.25           C  
ATOM   4349  CD  ARG A 448      66.530 128.742  30.922  1.00 20.70           C  
ATOM   4350  NE  ARG A 448      66.953 130.117  30.690  1.00 25.68           N  
ATOM   4351  CZ  ARG A 448      66.208 131.193  30.930  1.00 25.29           C  
ATOM   4352  NH1 ARG A 448      64.975 131.088  31.432  1.00 25.35           N1+
ATOM   4353  NH2 ARG A 448      66.712 132.388  30.677  1.00 26.99           N  
ATOM   4354  HN  ARG A 448      64.017 127.907  27.510  0.00 99.00           H  
ATOM   4355  HE  ARG A 448      67.883 130.266  30.320  0.00 99.00           H  
ATOM   4356 1HH1 ARG A 448      64.604 130.188  31.654  0.00 99.00           H  
ATOM   4357 2HH1 ARG A 448      64.429 131.910  31.585  0.00 99.00           H  
ATOM   4358 1HH2 ARG A 448      67.645 132.487  30.329  0.00 99.00           H  
ATOM   4359 2HH2 ARG A 448      66.156 133.211  30.834  0.00 99.00           H  
ATOM   4360  N   GLU A 449      62.561 125.187  28.659  1.00 14.27           N  
ATOM   4361  CA  GLU A 449      61.586 124.097  28.799  1.00 14.72           C  
ATOM   4362  C   GLU A 449      61.991 122.895  27.944  1.00 14.91           C  
ATOM   4363  O   GLU A 449      61.923 121.746  28.398  1.00 15.09           O  
ATOM   4364  CB  GLU A 449      60.171 124.568  28.431  1.00 14.62           C  
ATOM   4365  CG  GLU A 449      59.505 125.402  29.516  1.00 14.72           C  
ATOM   4366  CD  GLU A 449      58.053 125.734  29.212  1.00 15.40           C  
ATOM   4367  OE1 GLU A 449      57.196 125.490  30.087  1.00 19.32           O  
ATOM   4368  OE2 GLU A 449      57.760 126.245  28.110  1.00 15.29           O1-
ATOM   4369  HN  GLU A 449      62.313 126.134  28.325  0.00 99.00           H  
ATOM   4370  N   ILE A 450      62.418 123.173  26.712  1.00 14.98           N  
ATOM   4371  CA  ILE A 450      62.927 122.141  25.805  1.00 15.33           C  
ATOM   4372  C   ILE A 450      64.249 121.539  26.300  1.00 15.80           C  
ATOM   4373  O   ILE A 450      64.407 120.323  26.290  1.00 15.94           O  
ATOM   4374  CB  ILE A 450      63.038 122.660  24.348  1.00 15.34           C  
ATOM   4375  CG1 ILE A 450      61.628 122.841  23.776  1.00 14.92           C  
ATOM   4376  CG2 ILE A 450      63.865 121.693  23.482  1.00 15.13           C  
ATOM   4377  CD1 ILE A 450      61.561 123.620  22.482  1.00 15.58           C  
ATOM   4378  HN  ILE A 450      62.360 124.180  26.451  0.00 99.00           H  
ATOM   4379  N   LEU A 451      65.184 122.379  26.741  1.00 16.36           N  
ATOM   4380  CA  LEU A 451      66.433 121.873  27.328  1.00 17.04           C  
ATOM   4381  C   LEU A 451      66.164 120.922  28.501  1.00 17.56           C  
ATOM   4382  O   LEU A 451      66.834 119.890  28.638  1.00 17.63           O  
ATOM   4383  CB  LEU A 451      67.361 123.019  27.746  1.00 16.97           C  
ATOM   4384  CG  LEU A 451      67.998 123.890  26.656  1.00 17.15           C  
ATOM   4385  CD1 LEU A 451      68.832 124.993  27.287  1.00 17.40           C  
ATOM   4386  CD2 LEU A 451      68.856 123.069  25.684  1.00 17.59           C  
ATOM   4387  HN  LEU A 451      64.964 123.380  26.640  0.00 99.00           H  
ATOM   4388  N   HIS A 452      65.178 121.258  29.331  1.00 18.18           N  
ATOM   4389  CA  HIS A 452      64.778 120.379  30.431  1.00 18.85           C  
ATOM   4390  C   HIS A 452      64.154 119.076  29.930  1.00 19.20           C  
ATOM   4391  O   HIS A 452      64.427 118.007  30.481  1.00 19.18           O  
ATOM   4392  CB  HIS A 452      63.823 121.088  31.397  1.00 19.06           C  
ATOM   4393  CG  HIS A 452      63.237 120.177  32.430  1.00 20.03           C  
ATOM   4394  CD2 HIS A 452      61.992 119.658  32.559  0.00 99.00           C  
ATOM   4395  ND1 HIS A 452      63.970 119.678  33.486  0.00 99.00           N  
ATOM   4396  CE1 HIS A 452      63.201 118.896  34.223  0.00 99.00           C  
ATOM   4397  NE2 HIS A 452      61.996 118.868  33.683  0.00 99.00           N  
ATOM   4398  HN  HIS A 452      64.731 122.170  29.136  0.00 99.00           H  
ATOM   4399  HD1 HIS A 452      64.933 119.880  33.664  0.00 99.00           H  
ATOM   4400  N   ALA A 453      63.329 119.170  28.887  1.00 19.53           N  
ATOM   4401  CA  ALA A 453      62.704 117.997  28.271  1.00 20.10           C  
ATOM   4402  C   ALA A 453      63.745 117.034  27.705  1.00 20.78           C  
ATOM   4403  O   ALA A 453      63.525 115.821  27.675  1.00 20.81           O  
ATOM   4404  CB  ALA A 453      61.724 118.421  27.182  1.00 20.15           C  
ATOM   4405  HN  ALA A 453      63.167 120.143  28.551  0.00 99.00           H  
ATOM   4406  N   MET A 454      64.871 117.586  27.259  1.00 21.34           N  
ATOM   4407  CA  MET A 454      65.974 116.797  26.704  1.00 22.47           C  
ATOM   4408  C   MET A 454      66.930 116.287  27.779  1.00 22.62           C  
ATOM   4409  O   MET A 454      67.870 115.543  27.476  1.00 22.78           O  
ATOM   4410  CB  MET A 454      66.748 117.609  25.663  1.00 22.27           C  
ATOM   4411  CG  MET A 454      65.942 117.966  24.426  1.00 22.92           C  
ATOM   4412  SD  MET A 454      66.847 118.998  23.262  1.00 24.09           S  
ATOM   4413  CE  MET A 454      67.429 120.283  24.344  1.00 26.11           C  
ATOM   4414  HN  MET A 454      64.902 118.627  27.338  0.00 99.00           H  
ATOM   4415  N   GLY A 455      66.690 116.692  29.025  1.00 22.96           N  
ATOM   4416  CA  GLY A 455      67.503 116.259  30.165  1.00 23.43           C  
ATOM   4417  C   GLY A 455      68.836 116.978  30.278  1.00 23.78           C  
ATOM   4418  O   GLY A 455      69.764 116.474  30.914  1.00 23.84           O  
ATOM   4419  HN  GLY A 455      65.878 117.340  29.120  0.00 99.00           H  
ATOM   4420  N   LYS A 456      68.928 118.160  29.668  1.00 23.87           N  
ATOM   4421  CA  LYS A 456      70.175 118.927  29.635  1.00 24.15           C  
ATOM   4422  C   LYS A 456      70.335 119.897  30.810  1.00 24.03           C  
ATOM   4423  O   LYS A 456      71.461 120.245  31.177  1.00 24.22           O  
ATOM   4424  CB  LYS A 456      70.324 119.660  28.297  1.00 24.19           C  
ATOM   4425  CG  LYS A 456      70.480 118.719  27.107  1.00 25.12           C  
ATOM   4426  CD  LYS A 456      70.812 119.464  25.825  1.00 26.49           C  
ATOM   4427  CE  LYS A 456      71.011 118.498  24.659  1.00 28.13           C  
ATOM   4428  NZ  LYS A 456      72.174 117.575  24.855  1.00 29.43           N1+
ATOM   4429  HN  LYS A 456      68.046 118.486  29.221  0.00 99.00           H  
ATOM   4430  HZ1 LYS A 456      71.836 116.648  24.999  0.00 99.00           H  
ATOM   4431  HZ2 LYS A 456      72.754 117.602  24.043  0.00 99.00           H  
ATOM   4432  HZ3 LYS A 456      72.696 117.872  25.652  0.00 99.00           H  
ATOM   4433  N   ILE A 457      69.212 120.330  31.386  1.00 23.94           N  
ATOM   4434  CA  ILE A 457      69.208 121.196  32.575  1.00 23.73           C  
ATOM   4435  C   ILE A 457      68.168 120.714  33.597  1.00 23.81           C  
ATOM   4436  O   ILE A 457      67.183 120.076  33.216  1.00 23.53           O  
ATOM   4437  CB  ILE A 457      68.947 122.695  32.219  1.00 23.67           C  
ATOM   4438  CG1 ILE A 457      67.583 122.873  31.534  1.00 23.62           C  
ATOM   4439  CG2 ILE A 457      70.088 123.264  31.371  1.00 23.75           C  
ATOM   4440  CD1 ILE A 457      67.109 124.315  31.451  1.00 23.40           C  
ATOM   4441  HN  ILE A 457      68.336 120.003  30.923  0.00 99.00           H  
ATOM   4442  N   PRO A 458      68.385 120.998  34.900  1.00 24.10           N  
ATOM   4443  CA  PRO A 458      67.373 120.659  35.903  1.00 24.47           C  
ATOM   4444  C   PRO A 458      66.119 121.542  35.827  1.00 24.85           C  
ATOM   4445  O   PRO A 458      66.143 122.607  35.200  1.00 24.75           O  
ATOM   4446  CB  PRO A 458      68.103 120.883  37.233  1.00 24.40           C  
ATOM   4447  CG  PRO A 458      69.160 121.868  36.925  1.00 24.44           C  
ATOM   4448  CD  PRO A 458      69.580 121.614  35.509  1.00 24.14           C  
ATOM   4449  N   GLU A 459      65.046 121.088  36.470  1.00 25.20           N  
ATOM   4450  CA  GLU A 459      63.755 121.783  36.469  1.00 26.06           C  
ATOM   4451  C   GLU A 459      63.845 123.221  36.996  1.00 25.56           C  
ATOM   4452  O   GLU A 459      63.195 124.126  36.461  1.00 25.37           O  
ATOM   4453  CB  GLU A 459      62.734 120.979  37.279  1.00 26.04           C  
ATOM   4454  CG  GLU A 459      61.281 121.340  37.017  1.00 27.43           C  
ATOM   4455  CD  GLU A 459      60.322 120.502  37.843  1.00 28.25           C  
ATOM   4456  OE1 GLU A 459      60.260 120.701  39.078  1.00 30.98           O  
ATOM   4457  OE2 GLU A 459      59.630 119.643  37.256  1.00 31.40           O1-
ATOM   4458  HN  GLU A 459      65.201 120.186  36.980  0.00 99.00           H  
ATOM   4459  N   ASP A 460      64.659 123.423  38.032  1.00 25.22           N  
ATOM   4460  CA  ASP A 460      64.793 124.735  38.675  1.00 25.08           C  
ATOM   4461  C   ASP A 460      65.516 125.785  37.822  1.00 24.47           C  
ATOM   4462  O   ASP A 460      65.613 126.947  38.218  1.00 24.67           O  
ATOM   4463  CB  ASP A 460      65.447 124.606  40.064  1.00 25.53           C  
ATOM   4464  CG  ASP A 460      66.807 123.913  40.026  1.00 26.86           C  
ATOM   4465  OD1 ASP A 460      67.569 124.097  39.055  1.00 28.70           O  
ATOM   4466  OD2 ASP A 460      67.125 123.189  40.994  1.00 29.56           O1-
ATOM   4467  HN  ASP A 460      65.186 122.582  38.341  0.00 99.00           H  
ATOM   4468  N   GLU A 461      66.009 125.371  36.657  1.00 23.59           N  
ATOM   4469  CA  GLU A 461      66.702 126.276  35.741  1.00 22.85           C  
ATOM   4470  C   GLU A 461      65.834 126.745  34.567  1.00 21.87           C  
ATOM   4471  O   GLU A 461      66.301 127.506  33.722  1.00 21.66           O  
ATOM   4472  CB  GLU A 461      68.006 125.646  35.234  1.00 22.78           C  
ATOM   4473  CG  GLU A 461      69.146 125.702  36.249  1.00 23.63           C  
ATOM   4474  CD  GLU A 461      70.426 125.046  35.759  1.00 24.01           C  
ATOM   4475  OE1 GLU A 461      70.672 125.010  34.533  1.00 24.60           O  
ATOM   4476  OE2 GLU A 461      71.198 124.561  36.613  1.00 26.13           O1-
ATOM   4477  HN  GLU A 461      65.859 124.361  36.456  0.00 99.00           H  
ATOM   4478  N   ILE A 462      64.580 126.293  34.521  1.00 20.90           N  
ATOM   4479  CA  ILE A 462      63.648 126.710  33.463  1.00 20.18           C  
ATOM   4480  C   ILE A 462      63.345 128.210  33.571  1.00 19.77           C  
ATOM   4481  O   ILE A 462      63.444 128.944  32.584  1.00 19.29           O  
ATOM   4482  CB  ILE A 462      62.339 125.867  33.466  1.00 20.13           C  
ATOM   4483  CG1 ILE A 462      62.633 124.423  33.040  1.00 20.24           C  
ATOM   4484  CG2 ILE A 462      61.290 126.487  32.543  1.00 19.80           C  
ATOM   4485  CD1 ILE A 462      61.513 123.432  33.346  1.00 20.03           C  
ATOM   4486  HN  ILE A 462      64.323 125.636  35.280  0.00 99.00           H  
ATOM   4487  N   TRP A 463      62.988 128.649  34.773  1.00 19.50           N  
ATOM   4488  CA  TRP A 463      62.738 130.062  35.043  1.00 19.62           C  
ATOM   4489  C   TRP A 463      63.965 130.658  35.719  1.00 19.85           C  
ATOM   4490  O   TRP A 463      64.384 130.184  36.778  1.00 20.32           O  
ATOM   4491  CB  TRP A 463      61.492 130.235  35.917  1.00 19.32           C  
ATOM   4492  CG  TRP A 463      60.226 129.746  35.265  1.00 19.15           C  
ATOM   4493  CD1 TRP A 463      59.752 128.464  35.251  1.00 19.35           C  
ATOM   4494  CD2 TRP A 463      59.277 130.531  34.527  1.00 18.95           C  
ATOM   4495  CE2 TRP A 463      58.252 129.656  34.098  1.00 19.23           C  
ATOM   4496  CE3 TRP A 463      59.193 131.888  34.187  1.00 18.89           C  
ATOM   4497  NE1 TRP A 463      58.569 128.399  34.549  1.00 19.66           N  
ATOM   4498  CZ2 TRP A 463      57.154 130.094  33.347  1.00 19.16           C  
ATOM   4499  CZ3 TRP A 463      58.100 132.326  33.440  1.00 18.88           C  
ATOM   4500  CH2 TRP A 463      57.097 131.430  33.030  1.00 18.86           C  
ATOM   4501  HN  TRP A 463      62.904 127.907  35.499  0.00 99.00           H  
ATOM   4502  HE1 TRP A 463      58.030 127.575  34.394  0.00 99.00           H  
ATOM   4503  N   GLN A 464      64.547 131.683  35.102  1.00 19.96           N  
ATOM   4504  CA  GLN A 464      65.782 132.284  35.610  1.00 20.37           C  
ATOM   4505  C   GLN A 464      65.679 133.784  35.839  1.00 20.02           C  
ATOM   4506  O   GLN A 464      65.165 134.523  34.990  1.00 19.90           O  
ATOM   4507  CB  GLN A 464      66.959 131.973  34.683  1.00 20.47           C  
ATOM   4508  CG  GLN A 464      67.441 130.535  34.802  1.00 21.60           C  
ATOM   4509  CD  GLN A 464      68.579 130.194  33.856  1.00 22.14           C  
ATOM   4510  NE2 GLN A 464      68.846 128.897  33.712  0.00 99.00           N  
ATOM   4511  OE1 GLN A 464      69.211 131.078  33.258  0.00 99.00           O  
ATOM   4512  HN  GLN A 464      64.061 132.013  34.248  0.00 99.00           H  
ATOM   4513 1HE2 GLN A 464      69.587 128.588  33.084  0.00 99.00           H  
ATOM   4514 2HE2 GLN A 464      68.300 128.221  34.238  0.00 99.00           H  
ATOM   4515  N   SER A 465      66.174 134.220  36.997  1.00 19.60           N  
ATOM   4516  CA  SER A 465      66.230 135.637  37.353  1.00 19.43           C  
ATOM   4517  C   SER A 465      67.223 136.371  36.458  1.00 18.80           C  
ATOM   4518  O   SER A 465      68.083 135.746  35.832  1.00 18.89           O  
ATOM   4519  CB  SER A 465      66.630 135.799  38.823  1.00 19.68           C  
ATOM   4520  OG  SER A 465      67.939 135.306  39.049  1.00 21.11           O  
ATOM   4521  HN  SER A 465      66.519 133.462  37.628  0.00 99.00           H  
ATOM   4522  HG  SER A 465      68.175 134.649  38.335  0.00 99.00           H  
ATOM   4523  N   GLU A 466      67.097 137.695  36.397  1.00 18.26           N  
ATOM   4524  CA  GLU A 466      67.984 138.520  35.580  1.00 17.64           C  
ATOM   4525  C   GLU A 466      68.659 139.598  36.428  1.00 17.88           C  
ATOM   4526  O   GLU A 466      67.970 140.364  37.112  1.00 18.05           O  
ATOM   4527  CB  GLU A 466      67.196 139.169  34.434  1.00 17.30           C  
ATOM   4528  CG  GLU A 466      68.054 139.933  33.429  1.00 16.08           C  
ATOM   4529  CD  GLU A 466      68.886 139.028  32.526  1.00 15.85           C  
ATOM   4530  OE1 GLU A 466      68.508 137.856  32.312  1.00 15.67           O  
ATOM   4531  OE2 GLU A 466      69.921 139.502  32.017  1.00 15.26           O1-
ATOM   4532  HN  GLU A 466      66.323 138.084  36.972  0.00 99.00           H  
ATOM   4533  N   PRO A 467      70.007 139.667  36.388  1.00 18.24           N  
ATOM   4534  CA  PRO A 467      70.715 140.725  37.117  1.00 18.42           C  
ATOM   4535  C   PRO A 467      70.331 142.110  36.600  1.00 18.76           C  
ATOM   4536  O   PRO A 467      70.051 142.267  35.405  1.00 18.40           O  
ATOM   4537  CB  PRO A 467      72.193 140.440  36.814  1.00 18.58           C  
ATOM   4538  CG  PRO A 467      72.241 139.012  36.391  1.00 18.55           C  
ATOM   4539  CD  PRO A 467      70.943 138.774  35.676  1.00 18.27           C  
ATOM   4540  N   GLU A 468      70.310 143.099  37.493  1.00 19.16           N  
ATOM   4541  CA  GLU A 468      69.947 144.465  37.114  1.00 19.90           C  
ATOM   4542  C   GLU A 468      71.001 145.084  36.205  1.00 19.42           C  
ATOM   4543  O   GLU A 468      72.205 144.917  36.429  1.00 19.41           O  
ATOM   4544  CB  GLU A 468      69.730 145.344  38.353  1.00 19.80           C  
ATOM   4545  CG  GLU A 468      69.283 146.778  38.028  1.00 21.65           C  
ATOM   4546  CD  GLU A 468      68.948 147.591  39.263  1.00 22.35           C  
ATOM   4547  OE1 GLU A 468      67.744 147.805  39.529  1.00 25.13           O  
ATOM   4548  OE2 GLU A 468      69.887 148.015  39.975  1.00 25.80           O1-
ATOM   4549  HN  GLU A 468      70.568 142.823  38.458  0.00 99.00           H  
ATOM   4550  N   SER A 469      70.532 145.788  35.177  1.00 19.22           N  
ATOM   4551  CA  SER A 469      71.396 146.548  34.282  1.00 19.30           C  
ATOM   4552  C   SER A 469      72.225 147.571  35.057  1.00 19.85           C  
ATOM   4553  O   SER A 469      71.712 148.244  35.953  1.00 19.83           O  
ATOM   4554  CB  SER A 469      70.560 147.261  33.217  1.00 19.08           C  
ATOM   4555  OG  SER A 469      71.349 148.179  32.486  1.00 18.15           O  
ATOM   4556  HN  SER A 469      69.492 145.748  35.068  0.00 99.00           H  
ATOM   4557  HG  SER A 469      72.314 147.932  32.570  0.00 99.00           H  
ATOM   4558  N   VAL A 470      73.507 147.667  34.721  1.00 20.38           N  
ATOM   4559  CA  VAL A 470      74.381 148.690  35.303  1.00 21.06           C  
ATOM   4560  C   VAL A 470      74.222 150.032  34.590  1.00 21.05           C  
ATOM   4561  O   VAL A 470      74.535 151.088  35.151  1.00 21.54           O  
ATOM   4562  CB  VAL A 470      75.884 148.260  35.311  1.00 21.17           C  
ATOM   4563  CG1 VAL A 470      76.074 146.971  36.095  1.00 21.71           C  
ATOM   4564  CG2 VAL A 470      76.439 148.118  33.890  1.00 21.94           C  
ATOM   4565  HN  VAL A 470      73.832 146.971  34.025  0.00 99.00           H  
ATOM   4566  N   ASP A 471      73.734 149.980  33.354  1.00 20.83           N  
ATOM   4567  CA  ASP A 471      73.594 151.163  32.506  1.00 20.72           C  
ATOM   4568  C   ASP A 471      72.266 151.874  32.723  1.00 20.42           C  
ATOM   4569  O   ASP A 471      72.170 153.085  32.528  1.00 20.41           O  
ATOM   4570  CB  ASP A 471      73.720 150.771  31.033  1.00 20.89           C  
ATOM   4571  CG  ASP A 471      74.978 149.976  30.751  1.00 21.94           C  
ATOM   4572  OD1 ASP A 471      74.864 148.790  30.377  1.00 22.73           O  
ATOM   4573  OD2 ASP A 471      76.083 150.531  30.925  1.00 23.58           O1-
ATOM   4574  HN  ASP A 471      73.459 149.021  33.039  0.00 99.00           H  
ATOM   4575  N   VAL A 472      71.245 151.109  33.109  1.00 20.01           N  
ATOM   4576  CA  VAL A 472      69.895 151.641  33.305  1.00 19.77           C  
ATOM   4577  C   VAL A 472      69.396 151.260  34.704  1.00 19.95           C  
ATOM   4578  O   VAL A 472      68.578 150.345  34.859  1.00 19.81           O  
ATOM   4579  CB  VAL A 472      68.905 151.154  32.203  1.00 19.63           C  
ATOM   4580  CG1 VAL A 472      67.565 151.894  32.305  1.00 19.20           C  
ATOM   4581  CG2 VAL A 472      69.493 151.358  30.815  1.00 19.36           C  
ATOM   4582  HN  VAL A 472      71.488 150.106  33.260  0.00 99.00           H  
ATOM   4583  N   PRO A 473      69.899 151.962  35.737  1.00 20.12           N  
ATOM   4584  CA  PRO A 473      69.496 151.657  37.107  1.00 20.24           C  
ATOM   4585  C   PRO A 473      68.028 152.002  37.355  1.00 20.07           C  
ATOM   4586  O   PRO A 473      67.492 152.926  36.734  1.00 20.09           O  
ATOM   4587  CB  PRO A 473      70.413 152.551  37.949  1.00 20.32           C  
ATOM   4588  CG  PRO A 473      70.774 153.680  37.051  1.00 20.63           C  
ATOM   4589  CD  PRO A 473      70.859 153.081  35.680  1.00 20.19           C  
ATOM   4590  N   ALA A 474      67.392 151.247  38.245  1.00 19.98           N  
ATOM   4591  CA  ALA A 474      65.982 151.439  38.558  1.00 20.06           C  
ATOM   4592  C   ALA A 474      65.797 152.086  39.922  1.00 20.26           C  
ATOM   4593  O   ALA A 474      66.151 151.506  40.951  1.00 20.30           O  
ATOM   4594  CB  ALA A 474      65.238 150.110  38.500  1.00 20.03           C  
ATOM   4595  HN  ALA A 474      67.983 150.516  38.695  0.00 99.00           H  
ATOM   4596  N   GLN A 475      65.230 153.287  39.925  1.00 20.17           N  
ATOM   4597  CA  GLN A 475      64.861 153.939  41.171  1.00 20.70           C  
ATOM   4598  C   GLN A 475      63.560 153.304  41.662  1.00 20.47           C  
ATOM   4599  O   GLN A 475      62.699 152.940  40.845  1.00 19.91           O  
ATOM   4600  CB  GLN A 475      64.711 155.453  40.978  1.00 21.06           C  
ATOM   4601  CG  GLN A 475      65.891 156.140  40.255  1.00 23.64           C  
ATOM   4602  CD  GLN A 475      67.141 156.318  41.115  1.00 26.89           C  
ATOM   4603  NE2 GLN A 475      66.954 156.732  42.354  0.00 99.00           N  
ATOM   4604  OE1 GLN A 475      68.263 156.092  40.657  0.00 99.00           O  
ATOM   4605  HN  GLN A 475      65.081 153.704  38.990  0.00 99.00           H  
ATOM   4606 1HE2 GLN A 475      67.737 156.860  42.988  0.00 99.00           H  
ATOM   4607 2HE2 GLN A 475      66.003 156.926  42.673  0.00 99.00           H  
ATOM   4608  N   PRO A 476      63.413 153.137  42.990  1.00 20.57           N  
ATOM   4609  CA  PRO A 476      62.201 152.522  43.528  1.00 20.71           C  
ATOM   4610  C   PRO A 476      60.970 153.414  43.358  1.00 20.81           C  
ATOM   4611  O   PRO A 476      61.094 154.633  43.257  1.00 20.71           O  
ATOM   4612  CB  PRO A 476      62.526 152.338  45.016  1.00 20.86           C  
ATOM   4613  CG  PRO A 476      63.558 153.358  45.307  1.00 20.71           C  
ATOM   4614  CD  PRO A 476      64.369 153.500  44.054  1.00 20.61           C  
ATOM   4615  N   ILE A 477      59.795 152.796  43.310  1.00 21.13           N  
ATOM   4616  CA  ILE A 477      58.542 153.545  43.254  1.00 21.49           C  
ATOM   4617  C   ILE A 477      58.148 153.923  44.677  1.00 21.94           C  
ATOM   4618  O   ILE A 477      58.025 153.049  45.535  1.00 22.07           O  
ATOM   4619  CB  ILE A 477      57.403 152.723  42.592  1.00 21.45           C  
ATOM   4620  CG1 ILE A 477      57.810 152.219  41.194  1.00 21.03           C  
ATOM   4621  CG2 ILE A 477      56.097 153.530  42.550  1.00 21.59           C  
ATOM   4622  CD1 ILE A 477      58.198 153.307  40.192  1.00 20.09           C  
ATOM   4623  HN  ILE A 477      59.843 151.761  43.316  0.00 99.00           H  
ATOM   4624  N   THR A 478      57.966 155.219  44.919  1.00 22.50           N  
ATOM   4625  CA  THR A 478      57.655 155.728  46.257  1.00 23.24           C  
ATOM   4626  C   THR A 478      56.307 156.439  46.273  1.00 23.56           C  
ATOM   4627  O   THR A 478      55.814 156.869  45.229  1.00 23.62           O  
ATOM   4628  CB  THR A 478      58.747 156.705  46.778  1.00 23.25           C  
ATOM   4629  CG2 THR A 478      60.116 156.029  46.824  1.00 23.84           C  
ATOM   4630  OG1 THR A 478      58.818 157.857  45.931  1.00 23.81           O  
ATOM   4631  HN  THR A 478      58.064 155.834  44.086  0.00 99.00           H  
ATOM   4632  HG1 THR A 478      57.904 158.259  45.808  0.00 99.00           H  
ATOM   4633  N   THR A 479      55.715 156.540  47.461  1.00 24.01           N  
ATOM   4634  CA  THR A 479      54.485 157.307  47.676  1.00 24.50           C  
ATOM   4635  C   THR A 479      54.657 158.227  48.881  1.00 24.97           C  
ATOM   4636  O   THR A 479      55.523 157.986  49.727  1.00 25.01           O  
ATOM   4637  CB  THR A 479      53.274 156.388  47.940  1.00 24.47           C  
ATOM   4638  CG2 THR A 479      52.949 155.544  46.712  1.00 24.31           C  
ATOM   4639  OG1 THR A 479      53.561 155.525  49.050  1.00 24.79           O  
ATOM   4640  HN  THR A 479      56.202 156.025  48.231  0.00 99.00           H  
ATOM   4641  HG1 THR A 479      52.756 155.445  49.646  0.00 99.00           H  
ATOM   4642  N   THR A 480      53.840 159.276  48.957  1.00 25.42           N  
ATOM   4643  CA  THR A 480      53.836 160.160  50.123  1.00 25.85           C  
ATOM   4644  C   THR A 480      52.801 159.685  51.139  1.00 26.17           C  
ATOM   4645  O   THR A 480      51.923 158.874  50.815  1.00 25.94           O  
ATOM   4646  CB  THR A 480      53.561 161.635  49.745  1.00 25.92           C  
ATOM   4647  CG2 THR A 480      54.578 162.139  48.725  1.00 25.92           C  
ATOM   4648  OG1 THR A 480      52.238 161.760  49.210  1.00 26.28           O  
ATOM   4649  HN  THR A 480      53.221 159.408  48.137  0.00 99.00           H  
ATOM   4650  HG1 THR A 480      52.184 161.325  48.305  0.00 99.00           H  
ATOM   4651  N   PHE A 481      52.917 160.186  52.370  1.00 26.46           N  
ATOM   4652  CA  PHE A 481      51.956 159.894  53.431  1.00 26.83           C  
ATOM   4653  C   PHE A 481      50.528 160.247  53.015  1.00 26.64           C  
ATOM   4654  O   PHE A 481      49.606 159.456  53.227  1.00 26.69           O  
ATOM   4655  CB  PHE A 481      52.331 160.643  54.716  1.00 27.22           C  
ATOM   4656  CG  PHE A 481      51.457 160.309  55.894  1.00 28.02           C  
ATOM   4657  CD1 PHE A 481      51.710 159.179  56.666  1.00 28.89           C  
ATOM   4658  CD2 PHE A 481      50.380 161.125  56.235  1.00 28.74           C  
ATOM   4659  CE1 PHE A 481      50.905 158.866  57.762  1.00 29.29           C  
ATOM   4660  CE2 PHE A 481      49.569 160.819  57.325  1.00 29.05           C  
ATOM   4661  CZ  PHE A 481      49.831 159.687  58.087  1.00 28.85           C  
ATOM   4662  HN  PHE A 481      53.749 160.801  52.508  0.00 99.00           H  
ATOM   4663  N   LEU A 482      50.362 161.429  52.419  1.00 26.54           N  
ATOM   4664  CA  LEU A 482      49.051 161.912  51.986  1.00 26.47           C  
ATOM   4665  C   LEU A 482      48.467 161.058  50.860  1.00 26.15           C  
ATOM   4666  O   LEU A 482      47.275 160.757  50.868  1.00 26.11           O  
ATOM   4667  CB  LEU A 482      49.112 163.390  51.573  1.00 26.68           C  
ATOM   4668  CG  LEU A 482      49.285 164.451  52.672  1.00 27.37           C  
ATOM   4669  CD1 LEU A 482      49.484 165.827  52.049  1.00 28.15           C  
ATOM   4670  CD2 LEU A 482      48.111 164.469  53.646  1.00 27.77           C  
ATOM   4671  HN  LEU A 482      51.241 161.975  52.290  0.00 99.00           H  
ATOM   4672  N   GLU A 483      49.310 160.662  49.907  1.00 25.72           N  
ATOM   4673  CA  GLU A 483      48.876 159.787  48.814  1.00 25.53           C  
ATOM   4674  C   GLU A 483      48.349 158.454  49.349  1.00 25.20           C  
ATOM   4675  O   GLU A 483      47.347 157.924  48.860  1.00 24.98           O  
ATOM   4676  CB  GLU A 483      50.012 159.564  47.810  1.00 25.38           C  
ATOM   4677  CG  GLU A 483      50.254 160.750  46.875  1.00 25.65           C  
ATOM   4678  CD  GLU A 483      51.548 160.645  46.078  1.00 26.05           C  
ATOM   4679  OE1 GLU A 483      52.386 159.766  46.383  1.00 25.58           O  
ATOM   4680  OE2 GLU A 483      51.728 161.457  45.143  1.00 26.92           O1-
ATOM   4681  HN  GLU A 483      50.277 161.019  50.002  0.00 99.00           H  
ATOM   4682  N   ARG A 484      49.023 157.927  50.368  1.00 25.03           N  
ATOM   4683  CA  ARG A 484      48.645 156.656  50.982  1.00 25.31           C  
ATOM   4684  C   ARG A 484      47.349 156.707  51.802  1.00 24.75           C  
ATOM   4685  O   ARG A 484      46.572 155.750  51.786  1.00 24.62           O  
ATOM   4686  CB  ARG A 484      49.786 156.124  51.858  1.00 25.24           C  
ATOM   4687  CG  ARG A 484      50.930 155.500  51.072  1.00 26.26           C  
ATOM   4688  CD  ARG A 484      51.986 154.871  51.979  1.00 27.20           C  
ATOM   4689  NE  ARG A 484      53.032 155.822  52.358  1.00 30.94           N  
ATOM   4690  CZ  ARG A 484      53.272 156.237  53.600  1.00 32.36           C  
ATOM   4691  NH1 ARG A 484      52.547 155.782  54.615  1.00 33.96           N1+
ATOM   4692  NH2 ARG A 484      54.247 157.107  53.829  1.00 33.20           N  
ATOM   4693  HN  ARG A 484      49.837 158.495  50.688  0.00 99.00           H  
ATOM   4694  HE  ARG A 484      53.617 156.191  51.621  0.00 99.00           H  
ATOM   4695 1HH1 ARG A 484      51.827 155.109  54.468  0.00 99.00           H  
ATOM   4696 2HH1 ARG A 484      52.727 156.119  55.545  0.00 99.00           H  
ATOM   4697 1HH2 ARG A 484      54.811 157.433  53.066  0.00 99.00           H  
ATOM   4698 2HH2 ARG A 484      54.420 157.437  54.755  0.00 99.00           H  
ATOM   4699  N   HIS A 485      47.117 157.815  52.505  1.00 24.44           N  
ATOM   4700  CA  HIS A 485      46.063 157.857  53.530  1.00 24.34           C  
ATOM   4701  C   HIS A 485      44.859 158.776  53.286  1.00 23.84           C  
ATOM   4702  O   HIS A 485      43.863 158.677  54.007  1.00 23.90           O  
ATOM   4703  CB  HIS A 485      46.675 158.139  54.906  1.00 24.55           C  
ATOM   4704  CG  HIS A 485      47.693 157.125  55.326  1.00 25.60           C  
ATOM   4705  CD2 HIS A 485      49.032 157.222  55.492  0.00 99.00           C  
ATOM   4706  ND1 HIS A 485      47.364 155.816  55.613  0.00 99.00           N  
ATOM   4707  CE1 HIS A 485      48.459 155.153  55.941  0.00 99.00           C  
ATOM   4708  NE2 HIS A 485      49.484 155.984  55.879  0.00 99.00           N  
ATOM   4709  HN  HIS A 485      47.723 158.618  52.277  0.00 99.00           H  
ATOM   4710  HD1 HIS A 485      46.442 155.434  55.576  0.00 99.00           H  
ATOM   4711  N   LEU A 486      44.936 159.655  52.286  1.00 23.37           N  
ATOM   4712  CA  LEU A 486      43.797 160.518  51.960  1.00 22.87           C  
ATOM   4713  C   LEU A 486      42.594 159.679  51.522  1.00 22.41           C  
ATOM   4714  O   LEU A 486      42.760 158.681  50.817  1.00 22.38           O  
ATOM   4715  CB  LEU A 486      44.162 161.563  50.899  1.00 22.93           C  
ATOM   4716  CG  LEU A 486      44.874 162.836  51.384  1.00 23.52           C  
ATOM   4717  CD1 LEU A 486      45.386 163.635  50.198  1.00 24.06           C  
ATOM   4718  CD2 LEU A 486      43.975 163.703  52.271  1.00 24.22           C  
ATOM   4719  HN  LEU A 486      45.832 159.673  51.781  0.00 99.00           H  
ATOM   4720  N   PRO A 487      41.382 160.065  51.958  1.00 21.88           N  
ATOM   4721  CA  PRO A 487      40.193 159.277  51.625  1.00 21.55           C  
ATOM   4722  C   PRO A 487      39.792 159.383  50.155  1.00 21.19           C  
ATOM   4723  O   PRO A 487      40.172 160.334  49.472  1.00 20.88           O  
ATOM   4724  CB  PRO A 487      39.104 159.906  52.503  1.00 21.64           C  
ATOM   4725  CG  PRO A 487      39.547 161.307  52.699  1.00 21.70           C  
ATOM   4726  CD  PRO A 487      41.046 161.243  52.782  1.00 21.92           C  
ATOM   4727  N   SER A 488      39.036 158.394  49.683  1.00 21.17           N  
ATOM   4728  CA  SER A 488      38.346 158.487  48.402  1.00 21.15           C  
ATOM   4729  C   SER A 488      37.181 159.460  48.558  1.00 21.54           C  
ATOM   4730  O   SER A 488      36.903 159.915  49.673  1.00 21.37           O  
ATOM   4731  CB  SER A 488      37.812 157.113  48.003  1.00 20.94           C  
ATOM   4732  OG  SER A 488      36.850 156.653  48.940  1.00 20.31           O  
ATOM   4733  HN  SER A 488      38.981 157.559  50.303  0.00 99.00           H  
ATOM   4734  HG  SER A 488      36.679 157.366  49.618  0.00 99.00           H  
ATOM   4735  N   VAL A 489      36.500 159.770  47.455  1.00 21.92           N  
ATOM   4736  CA  VAL A 489      35.304 160.619  47.502  1.00 22.57           C  
ATOM   4737  C   VAL A 489      34.196 159.986  48.377  1.00 23.35           C  
ATOM   4738  O   VAL A 489      33.717 160.635  49.308  1.00 23.29           O  
ATOM   4739  CB  VAL A 489      34.796 161.022  46.079  1.00 22.55           C  
ATOM   4740  CG1 VAL A 489      33.458 161.757  46.158  1.00 22.38           C  
ATOM   4741  CG2 VAL A 489      35.830 161.889  45.362  1.00 22.27           C  
ATOM   4742  HN  VAL A 489      36.880 159.370  46.578  0.00 99.00           H  
ATOM   4743  N   PRO A 490      33.804 158.719  48.104  1.00 24.11           N  
ATOM   4744  CA  PRO A 490      32.805 158.095  48.988  1.00 24.84           C  
ATOM   4745  C   PRO A 490      33.299 157.916  50.426  1.00 25.83           C  
ATOM   4746  O   PRO A 490      32.497 157.947  51.361  1.00 25.84           O  
ATOM   4747  CB  PRO A 490      32.549 156.731  48.336  1.00 24.85           C  
ATOM   4748  CG  PRO A 490      33.741 156.476  47.487  1.00 24.44           C  
ATOM   4749  CD  PRO A 490      34.200 157.814  47.007  1.00 24.13           C  
ATOM   4750  N   GLY A 491      34.609 157.738  50.590  1.00 26.83           N  
ATOM   4751  CA  GLY A 491      35.233 157.692  51.910  1.00 28.35           C  
ATOM   4752  C   GLY A 491      35.042 158.986  52.681  1.00 29.42           C  
ATOM   4753  O   GLY A 491      34.736 158.955  53.874  1.00 29.49           O  
ATOM   4754  HN  GLY A 491      35.146 157.635  49.702  0.00 99.00           H  
ATOM   4755  N   LEU A 492      35.220 160.118  51.997  1.00 30.48           N  
ATOM   4756  CA  LEU A 492      34.985 161.439  52.587  1.00 31.72           C  
ATOM   4757  C   LEU A 492      33.508 161.638  52.939  1.00 32.60           C  
ATOM   4758  O   LEU A 492      33.187 162.193  53.994  1.00 32.58           O  
ATOM   4759  CB  LEU A 492      35.470 162.554  51.648  1.00 31.65           C  
ATOM   4760  CG  LEU A 492      35.383 164.010  52.133  1.00 31.95           C  
ATOM   4761  CD1 LEU A 492      36.394 164.293  53.239  1.00 32.35           C  
ATOM   4762  CD2 LEU A 492      35.571 164.984  50.977  1.00 31.81           C  
ATOM   4763  HN  LEU A 492      35.538 159.983  51.014  0.00 99.00           H  
ATOM   4764  N   LEU A 493      32.621 161.174  52.058  1.00 33.63           N  
ATOM   4765  CA  LEU A 493      31.174 161.278  52.266  1.00 34.80           C  
ATOM   4766  C   LEU A 493      30.702 160.438  53.457  1.00 35.78           C  
ATOM   4767  O   LEU A 493      29.811 160.853  54.199  1.00 35.79           O  
ATOM   4768  CB  LEU A 493      30.406 160.886  50.995  1.00 34.65           C  
ATOM   4769  CG  LEU A 493      30.489 161.809  49.770  1.00 34.63           C  
ATOM   4770  CD1 LEU A 493      29.869 161.137  48.556  1.00 34.33           C  
ATOM   4771  CD2 LEU A 493      29.830 163.163  50.022  1.00 34.53           C  
ATOM   4772  HN  LEU A 493      33.043 160.733  51.212  0.00 99.00           H  
ATOM   4773  N   ARG A 494      31.306 159.261  53.630  1.00 36.97           N  
ATOM   4774  CA  ARG A 494      31.047 158.420  54.799  1.00 38.26           C  
ATOM   4775  C   ARG A 494      31.495 159.121  56.079  1.00 38.85           C  
ATOM   4776  O   ARG A 494      30.812 159.050  57.103  1.00 39.02           O  
ATOM   4777  CB  ARG A 494      31.755 157.067  54.676  1.00 38.40           C  
ATOM   4778  CG  ARG A 494      30.974 156.001  53.923  1.00 39.75           C  
ATOM   4779  CD  ARG A 494      31.288 154.619  54.491  1.00 41.86           C  
ATOM   4780  NE  ARG A 494      30.520 153.549  53.854  1.00 43.56           N  
ATOM   4781  CZ  ARG A 494      31.055 152.487  53.253  1.00 44.51           C  
ATOM   4782  NH1 ARG A 494      32.375 152.333  53.205  1.00 44.98           N1+
ATOM   4783  NH2 ARG A 494      30.269 151.569  52.706  1.00 44.89           N  
ATOM   4784  HN  ARG A 494      31.966 158.997  52.872  0.00 99.00           H  
ATOM   4785  HE  ARG A 494      29.514 153.620  53.870  0.00 99.00           H  
ATOM   4786 1HH1 ARG A 494      32.982 152.997  53.634  0.00 99.00           H  
ATOM   4787 2HH1 ARG A 494      32.765 151.538  52.732  0.00 99.00           H  
ATOM   4788 1HH2 ARG A 494      29.273 151.669  52.765  0.00 99.00           H  
ATOM   4789 2HH2 ARG A 494      30.664 150.781  52.239  0.00 99.00           H  
ATOM   4790  N   LEU A 495      32.639 159.799  56.006  1.00 39.60           N  
ATOM   4791  CA  LEU A 495      33.197 160.540  57.136  1.00 40.35           C  
ATOM   4792  C   LEU A 495      32.318 161.737  57.513  1.00 40.83           C  
ATOM   4793  O   LEU A 495      32.179 162.062  58.695  1.00 40.87           O  
ATOM   4794  CB  LEU A 495      34.624 160.998  56.817  1.00 40.36           C  
ATOM   4795  CG  LEU A 495      35.607 161.182  57.975  1.00 40.63           C  
ATOM   4796  CD1 LEU A 495      36.054 159.837  58.549  1.00 40.76           C  
ATOM   4797  CD2 LEU A 495      36.813 161.996  57.518  1.00 40.63           C  
ATOM   4798  HN  LEU A 495      33.105 159.756  55.070  0.00 99.00           H  
ATOM   4799  N   ILE A 496      31.733 162.385  56.504  1.00 41.30           N  
ATOM   4800  CA  ILE A 496      30.770 163.467  56.722  1.00 41.83           C  
ATOM   4801  C   ILE A 496      29.473 162.912  57.329  1.00 42.35           C  
ATOM   4802  O   ILE A 496      28.997 163.418  58.346  1.00 42.46           O  
ATOM   4803  CB  ILE A 496      30.491 164.270  55.419  1.00 41.77           C  
ATOM   4804  CG1 ILE A 496      31.758 165.006  54.964  1.00 41.66           C  
ATOM   4805  CG2 ILE A 496      29.347 165.270  55.625  1.00 41.74           C  
ATOM   4806  CD1 ILE A 496      31.723 165.484  53.516  1.00 41.60           C  
ATOM   4807  HN  ILE A 496      32.016 162.057  55.557  0.00 99.00           H  
ATOM   4808  N   GLY A 497      28.928 161.859  56.724  1.00 43.11           N  
ATOM   4809  CA  GLY A 497      27.723 161.202  57.242  1.00 44.14           C  
ATOM   4810  C   GLY A 497      27.853 160.735  58.683  1.00 44.88           C  
ATOM   4811  O   GLY A 497      26.875 160.739  59.436  1.00 44.98           O  
ATOM   4812  HN  GLY A 497      29.422 161.545  55.865  0.00 99.00           H  
ATOM   4813  N   LEU A 498      29.068 160.343  59.063  1.00 45.63           N  
ATOM   4814  CA  LEU A 498      29.368 159.863  60.412  1.00 46.40           C  
ATOM   4815  C   LEU A 498      29.403 161.004  61.431  1.00 46.86           C  
ATOM   4816  O   LEU A 498      28.847 160.883  62.526  1.00 47.00           O  
ATOM   4817  CB  LEU A 498      30.703 159.107  60.418  1.00 46.41           C  
ATOM   4818  CG  LEU A 498      31.027 158.158  61.575  1.00 46.60           C  
ATOM   4819  CD1 LEU A 498      30.211 156.874  61.478  1.00 46.83           C  
ATOM   4820  CD2 LEU A 498      32.517 157.845  61.591  1.00 46.49           C  
ATOM   4821  HN  LEU A 498      29.794 160.408  58.310  0.00 99.00           H  
ATOM   4822  N   THR A 499      30.063 162.102  61.062  1.00 47.41           N  
ATOM   4823  CA  THR A 499      30.180 163.280  61.924  1.00 47.97           C  
ATOM   4824  C   THR A 499      28.833 163.999  62.057  1.00 48.30           C  
ATOM   4825  O   THR A 499      28.490 164.495  63.135  1.00 48.41           O  
ATOM   4826  CB  THR A 499      31.265 164.257  61.408  1.00 47.98           C  
ATOM   4827  CG2 THR A 499      31.585 165.325  62.451  1.00 48.01           C  
ATOM   4828  OG1 THR A 499      32.461 163.526  61.106  1.00 48.10           O  
ATOM   4829  HN  THR A 499      30.489 162.051  60.110  0.00 99.00           H  
ATOM   4830  HG1 THR A 499      32.362 163.041  60.231  0.00 99.00           H  
ATOM   4831  N   THR A 500      28.076 164.043  60.962  1.00 48.68           N  
ATOM   4832  CA  THR A 500      26.732 164.619  60.965  1.00 49.02           C  
ATOM   4833  C   THR A 500      25.705 163.530  61.305  1.00 49.20           C  
ATOM   4834  O   THR A 500      24.846 163.183  60.487  1.00 49.30           O  
ATOM   4835  CB  THR A 500      26.398 165.300  59.611  1.00 49.06           C  
ATOM   4836  CG2 THR A 500      25.243 166.287  59.766  1.00 49.12           C  
ATOM   4837  OG1 THR A 500      27.551 165.998  59.122  1.00 49.14           O  
ATOM   4838  HN  THR A 500      28.520 163.637  60.112  0.00 99.00           H  
ATOM   4839  HG1 THR A 500      28.248 165.344  58.808  0.00 99.00           H  
ATOM   4840  N   ILE A 501      25.817 162.989  62.517  1.00 49.38           N  
ATOM   4841  CA  ILE A 501      24.922 161.937  63.003  1.00 49.53           C  
ATOM   4842  C   ILE A 501      24.797 161.979  64.524  1.00 49.61           C  
ATOM   4843  O   ILE A 501      25.797 162.067  65.241  1.00 49.76           O  
ATOM   4844  CB  ILE A 501      25.406 160.563  62.543  1.00 49.53           C  
ATOM   4845  CG1 ILE A 501      25.499 160.480  61.037  0.00 99.00           C  
ATOM   4846  CG2 ILE A 501      24.501 159.475  63.091  0.00 99.00           C  
ATOM   4847  CD1 ILE A 501      26.168 159.227  60.540  0.00 99.00           C  
ATOM   4848  OXT ILE A 501      23.791 161.938  65.235  0.00 99.00           O1-
ATOM   4849  HN  ILE A 501      26.597 163.380  63.092  0.00 99.00           H  
TER   
HETATM 4850  P   FAD A 502      57.193 138.671  19.838  1.00 23.35           P  
HETATM 4851  PA  FAD A 502      56.158 139.298  17.064  1.00 23.45           P  
HETATM 4852  O1P FAD A 502      58.386 137.965  19.322  1.00 27.72           O1-
HETATM 4853  O2P FAD A 502      56.633 138.014  21.108  1.00 27.95           O  
HETATM 4854  O3P FAD A 502      56.112 138.618  18.841  1.00 27.71           O  
HETATM 4855  C5' FAD A 502      56.577 141.117  20.468  1.00 30.82           C  
HETATM 4856  O5' FAD A 502      57.592 140.204  20.121  1.00 28.37           O  
HETATM 4857  C4' FAD A 502      57.156 142.507  20.693  1.00 31.73           C  
HETATM 4858  O4' FAD A 502      57.816 142.932  19.521  1.00 30.04           O  
HETATM 4859  C3' FAD A 502      56.023 143.453  21.097  1.00 32.06           C  
HETATM 4860  O3' FAD A 502      55.658 143.140  22.425  1.00 30.73           O  
HETATM 4861  C2' FAD A 502      56.360 144.944  21.009  1.00 32.66           C  
HETATM 4862  O2' FAD A 502      56.732 145.309  19.688  1.00 31.11           O  
HETATM 4863  C1' FAD A 502      55.159 145.785  21.458  1.00 33.46           C  
HETATM 4864  C1B FAD A 502      55.774 135.674  12.478  1.00 32.98           C  
HETATM 4865  N1  FAD A 502      57.155 147.119  23.061  1.00 33.68           N  
HETATM 4866  N1A FAD A 502      54.513 131.153  10.267  1.00 33.06           N  
HETATM 4867  O1A FAD A 502      54.772 139.552  16.595  1.00 27.98           O1-
HETATM 4868  C2  FAD A 502      58.099 147.732  23.864  1.00 34.44           C  
HETATM 4869  C2A FAD A 502      55.767 131.703  10.444  1.00 33.30           C  
HETATM 4870  C2B FAD A 502      55.523 137.161  12.289  1.00 32.46           C  
HETATM 4871  O2  FAD A 502      58.796 147.054  24.613  1.00 32.64           O  
HETATM 4872  O2A FAD A 502      57.040 140.553  17.021  1.00 27.17           O  
HETATM 4873  O2B FAD A 502      55.794 137.590  10.974  1.00 31.03           O  
HETATM 4874  C3B FAD A 502      56.482 137.775  13.292  1.00 32.35           C  
HETATM 4875  N3  FAD A 502      58.259 149.105  23.823  1.00 33.56           N  
HETATM 4876  N3A FAD A 502      55.895 132.931  11.061  1.00 32.88           N  
HETATM 4877  O3B FAD A 502      57.727 138.070  12.697  1.00 31.38           O  
HETATM 4878  C4  FAD A 502      57.477 149.869  22.976  1.00 34.67           C  
HETATM 4879  C4A FAD A 502      54.789 133.593  11.494  1.00 33.35           C  
HETATM 4880  C4B FAD A 502      56.693 136.690  14.338  1.00 31.74           C  
HETATM 4881  C4X FAD A 502      56.522 149.257  22.166  1.00 34.28           C  
HETATM 4882  O4  FAD A 502      57.626 151.088  22.941  1.00 32.96           O  
HETATM 4883  O4B FAD A 502      56.075 135.521  13.848  1.00 31.44           O  
HETATM 4884  C5A FAD A 502      53.516 133.057  11.324  1.00 33.43           C  
HETATM 4885  C5B FAD A 502      56.087 137.064  15.682  1.00 30.64           C  
HETATM 4886  C5X FAD A 502      54.760 149.421  20.544  1.00 34.95           C  
HETATM 4887  N5  FAD A 502      55.732 150.016  21.324  1.00 34.36           N  
HETATM 4888  O5B FAD A 502      56.852 138.110  16.229  1.00 28.16           O  
HETATM 4889  C6  FAD A 502      54.247 150.218  19.520  1.00 35.14           C  
HETATM 4890  C6A FAD A 502      53.381 131.818  10.699  1.00 33.59           C  
HETATM 4891  N6A FAD A 502      52.186 131.250  10.551  1.00 32.86           N  
HETATM 4892  C7  FAD A 502      53.891 149.665  18.299  1.00 35.05           C  
HETATM 4893  C7M FAD A 502      53.349 150.568  17.201  1.00 35.40           C  
HETATM 4894  N7A FAD A 502      52.627 133.932  11.844  1.00 32.84           N  
HETATM 4895  C8  FAD A 502      54.006 148.256  18.086  1.00 35.14           C  
HETATM 4896  C8A FAD A 502      53.299 134.998  12.335  1.00 33.39           C  
HETATM 4897  C8M FAD A 502      53.582 147.511  16.805  1.00 34.80           C  
HETATM 4898  C9  FAD A 502      54.532 147.485  19.126  1.00 34.96           C  
HETATM 4899  C9A FAD A 502      54.880 148.043  20.351  1.00 34.84           C  
HETATM 4900  N9A FAD A 502      54.641 134.802  12.118  1.00 32.80           N  
HETATM 4901  C10 FAD A 502      56.361 147.870  22.209  1.00 34.59           C  
HETATM 4902  N10 FAD A 502      55.423 147.271  21.381  1.00 33.64           N  
HETATM 4903  HN3 FAD A 502      58.947 149.552  24.412  1.00  0.00           H  
HETATM 4904  H04 FAD A 502      57.880 143.890  19.519  1.00 30.04           H  
HETATM 4905  H06 FAD A 502      55.746 143.923  22.974  1.00 30.73           H  
HETATM 4906  H08 FAD A 502      56.654 146.260  19.593  1.00 31.11           H  
HETATM 4907  H14 FAD A 502      55.643 138.536  10.908  1.00 31.03           H  
HETATM 4908  H16 FAD A 502      57.969 138.979  12.894  1.00 31.38           H  
HETATM 4909  H24 FAD A 502      52.108 130.344  10.110  1.00 32.86           H  
HETATM 4910  H25 FAD A 502      51.357 131.725  10.879  1.00 32.86           H  
ATOM   4911  N   UNL     1      52.070 154.961  27.966  0.00  0.00           N  
ATOM   4912  N   UNL     1      54.537 151.839  24.105  0.00  0.00           N  
ATOM   4913  C   UNL     1      52.536 156.025  28.713  0.00  0.00           C  
ATOM   4914  C   UNL     1      52.745 154.276  26.932  0.00  0.00           C  
ATOM   4915  C   UNL     1      52.652 152.874  26.936  0.00  0.00           C  
ATOM   4916  C   UNL     1      53.291 152.120  25.932  0.00  0.00           C  
ATOM   4917  C   UNL     1      53.383 150.730  25.642  0.00  0.00           C  
ATOM   4918  C   UNL     1      54.157 150.588  24.513  0.00  0.00           C  
ATOM   4919  C   UNL     1      54.019 152.792  24.953  0.00  0.00           C  
ATOM   4920  C   UNL     1      54.138 154.184  24.929  0.00  0.00           C  
ATOM   4921  C   UNL     1      53.486 154.912  25.934  0.00  0.00           C  
ATOM   4922  C   UNL     1      51.532 156.466  29.722  0.00  0.00           C  
ATOM   4923  C   UNL     1      51.363 157.773  29.973  0.00  0.00           C  
ATOM   4924  C   UNL     1      50.382 158.292  30.934  0.00  0.00           C  
ATOM   4925  C   UNL     1      49.105 157.715  30.966  0.00  0.00           C  
ATOM   4926  C   UNL     1      48.134 158.185  31.855  0.00  0.00           C  
ATOM   4927  C   UNL     1      48.421 159.246  32.713  0.00  0.00           C  
ATOM   4928  C   UNL     1      49.681 159.839  32.681  0.00  0.00           C  
ATOM   4929  C   UNL     1      50.649 159.363  31.797  0.00  0.00           C  
ATOM   4930  O   UNL     1      53.609 156.603  28.599  0.00  0.00           O  
ATOM   4931  F   UNL     1      51.850 159.963  31.789  0.00  0.00           F  
ATOM   4932  H   UNL     1      51.129 154.643  28.152  0.00  0.00           H  
ATOM   4933  H   UNL     1      55.113 152.041  23.299  0.00  0.00           H  
CONECT 3852 3855
CONECT 3855 3852 3856 3861
CONECT 3856 3855 3857 3859
CONECT 3857 3856 3858 3862
CONECT 3858 3857
CONECT 3859 3856 3860
CONECT 3860 3859 4897
CONECT 3861 3855
CONECT 3862 3857
CONECT 4850 4852 4853 4854 4856
CONECT 4851 4854 4867 4872 4888
CONECT 4852 4850
CONECT 4853 4850
CONECT 4854 4850 4851
CONECT 4855 4856 4857
CONECT 4856 4850 4855
CONECT 4857 4855 4858 4859
CONECT 4858 4857 4904
[truncated: 1,189 more chars]
