# Supplementary material for: Network-Based Drug Optimization toward the Treatment of Parkinson’s Disease: NRF2, MAO-B, Oxidative Stress, and Chronic Neuroinflammation
Source: J Med Chem. 2025 Jan 17;68(3):3495–517. doi: 10.1021/acs.jmedchem.4c02659 (PMC11881042; doi:10.1021/acs.jmedchem.4c02659)
Supplement: Supplementary file 4 — jm4c02659_si_004.zip [file jm4c02659_si_004.zip]

Archive with 30 entries (29 files):
- Figure_S1_VS_2bk3/
- __MACOSX/._Figure_S1_VS_2bk3
- Figure_S1_VS_2bk3/VS14_2bk3.pdb
- __MACOSX/Figure_S1_VS_2bk3/._VS14_2bk3.pdb
- Figure_S1_VS_2bk3/.DS_Store
- __MACOSX/Figure_S1_VS_2bk3/._.DS_Store
- Figure_S1_VS_2bk3/VS7_2bk3.pdb
- __MACOSX/Figure_S1_VS_2bk3/._VS7_2bk3.pdb
- Figure_S1_VS_2bk3/VS6_2bk3.pdb
- __MACOSX/Figure_S1_VS_2bk3/._VS6_2bk3.pdb
- Figure_S1_VS_2bk3/VS13_2bk3.pdb
- __MACOSX/Figure_S1_VS_2bk3/._VS13_2bk3.pdb
- Figure_S1_VS_2bk3/VS12_2bk3.pdb
- __MACOSX/Figure_S1_VS_2bk3/._VS12_2bk3.pdb
- Figure_S1_VS_2bk3/VS3_2bk3.pdb
- __MACOSX/Figure_S1_VS_2bk3/._VS3_2bk3.pdb
- Figure_S1_VS_2bk3/VS2_2bk3.pdb
- __MACOSX/Figure_S1_VS_2bk3/._VS2_2bk3.pdb
- Figure_S1_VS_2bk3/VS9_2bk3.pdb
- __MACOSX/Figure_S1_VS_2bk3/._VS9_2bk3.pdb
- Figure_S1_VS_2bk3/VS8_2bk3.pdb
- __MACOSX/Figure_S1_VS_2bk3/._VS8_2bk3.pdb
- Figure_S1_VS_2bk3/VS10_2bk3.pdb
- __MACOSX/Figure_S1_VS_2bk3/._VS10_2bk3.pdb
- Figure_S1_VS_2bk3/VS11_2bk3.pdb
- __MACOSX/Figure_S1_VS_2bk3/._VS11_2bk3.pdb
- Figure_S1_VS_2bk3/VS4_2bk3.pdb
- __MACOSX/Figure_S1_VS_2bk3/._VS4_2bk3.pdb
- Figure_S1_VS_2bk3/VS5_2bk3.pdb
- __MACOSX/Figure_S1_VS_2bk3/._VS5_2bk3.pdb
