# Supplementary material for: Network-Based Drug Optimization toward the Treatment of Parkinson’s Disease: NRF2, MAO-B, Oxidative Stress, and Chronic Neuroinflammation
Source: J Med Chem. 2025 Jan 17;68(3):3495–517. doi: 10.1021/acs.jmedchem.4c02659 (PMC11881042; doi:10.1021/acs.jmedchem.4c02659)
Supplement: Supplementary file 5 — jm4c02659_si_005.zip [file jm4c02659_si_005.zip]

Archive with 20 entries (19 files):
- Figure_S4_alterntive_conformations/
- __MACOSX/._Figure_S4_alterntive_conformations
- Figure_S4_alterntive_conformations/.DS_Store
- __MACOSX/Figure_S4_alterntive_conformations/._.DS_Store
- Figure_S4_alterntive_conformations/VS3_2bk3_alternative_conformation.pdb
- __MACOSX/Figure_S4_alterntive_conformations/._VS3_2bk3_alternative_conformation.pdb
- Figure_S4_alterntive_conformations/VS14_2bk3_alternative_conformation.pdb
- __MACOSX/Figure_S4_alterntive_conformations/._VS14_2bk3_alternative_conformation.pdb
- Figure_S4_alterntive_conformations/VS12_2bk3_alternative_conformation.cif
- __MACOSX/Figure_S4_alterntive_conformations/._VS12_2bk3_alternative_conformation.cif
- Figure_S4_alterntive_conformations/VS6_2bk3_alternative_conformation.pdb
- __MACOSX/Figure_S4_alterntive_conformations/._VS6_2bk3_alternative_conformation.pdb
- Figure_S4_alterntive_conformations/VS13_2bk3_alternative_conformation.pdb
- __MACOSX/Figure_S4_alterntive_conformations/._VS13_2bk3_alternative_conformation.pdb
- Figure_S4_alterntive_conformations/VS11_2bk3_alternative_conformation.pdb
- __MACOSX/Figure_S4_alterntive_conformations/._VS11_2bk3_alternative_conformation.pdb
- Figure_S4_alterntive_conformations/VS4_2bk3_alternative_conformation.pdb
- __MACOSX/Figure_S4_alterntive_conformations/._VS4_2bk3_alternative_conformation.pdb
- Figure_S4_alterntive_conformations/VS9_2bk3_alternative_conformation.pdb
- __MACOSX/Figure_S4_alterntive_conformations/._VS9_2bk3_alternative_conformation.pdb
