# Supplementary material for: Network-Based Drug Optimization toward the Treatment of Parkinson’s Disease: NRF2, MAO-B, Oxidative Stress, and Chronic Neuroinflammation
Source: J Med Chem. 2025 Jan 17;68(3):3495–517. doi: 10.1021/acs.jmedchem.4c02659 (PMC11881042; doi:10.1021/acs.jmedchem.4c02659)
Supplement: Supplementary file 5 — jm4c02659_si_005.zip [file jm4c02659_si_005.zip › Figure_S4_alterntive_conformations/VS12_2bk3_alternative_conformation.cif]

# generated by PyMOL 3.0.3
#
data_2bk3_pm_m_aln
_entry.id 2bk3_pm_m_aln
#
loop_
_atom_site.group_PDB
_atom_site.id
_atom_site.type_symbol
_atom_site.label_atom_id
_atom_site.label_alt_id
_atom_site.label_comp_id
_atom_site.label_asym_id
_atom_site.label_entity_id
_atom_site.label_seq_id
_atom_site.pdbx_PDB_ins_code
_atom_site.Cartn_x
_atom_site.Cartn_y
_atom_site.Cartn_z
_atom_site.occupancy
_atom_site.B_iso_or_equiv
_atom_site.pdbx_formal_charge
_atom_site.auth_asym_id
_atom_site.pdbx_PDB_model_num
ATOM   1   N N   . ASN . . 3 ? 65.577 120.410  5.986 1.00  58.80 0 A 1
ATOM   2   C CA  . ASN . . 3 ? 64.755 119.263  6.469 1.00  58.63 0 A 1
ATOM   3   C C   . ASN . . 3 ? 64.865 119.044  7.982 1.00  57.72 0 A 1
ATOM   4   O O   . ASN . . 3 ? 63.977 119.466  8.720 1.00  57.70 0 A 1
ATOM   5   C CB  . ASN . . 3 ? 65.080 117.970  5.697 1.00  59.34 0 A 1
ATOM   6   C CG  . ASN . . 3 ? 63.838 117.300  5.118 1.00  61.31 0 A 1
ATOM   7   N ND2 . ASN . . 3 ? 63.887 116.982  3.829 0.00  99.00 0 A 1
ATOM   8   O OD1 . ASN . . 3 ? 62.849 117.062  5.823 0.00  99.00 0 A 1
ATOM   9   H HN1 . ASN . . 3 ? 64.972 121.159  5.727 0.00  99.00 0 A 1
ATOM   10  H HN2 . ASN . . 3 ? 66.112 120.119  5.197 0.00  99.00 0 A 1
ATOM   11  H HN3 . ASN . . 3 ? 66.186 120.706  6.717 0.00  99.00 0 A 1
ATOM   12  H 1HD2 . ASN . . 3 ? 64.712 117.180  3.297 0.00  99.00 0 A 1
ATOM   13  H 2HD2 . ASN . . 3 ? 63.103 116.546  3.389 0.00  99.00 0 A 1
ATOM   14  N N   . LYS . . 4 ? 65.950 118.419  8.443 1.00  56.41 0 A 1
ATOM   15  C CA  . LYS . . 4 ? 66.033 117.939  9.831 1.00  55.42 0 A 1
ATOM   16  C C   . LYS . . 4 ? 66.861 118.813 10.769 1.00  54.05 0 A 1
ATOM   17  O O   . LYS . . 4 ? 67.958 119.260 10.414 1.00  54.09 0 A 1
ATOM   18  C CB  . LYS . . 4 ? 66.551 116.490  9.898 1.00  55.76 0 A 1
ATOM   19  C CG  . LYS . . 4 ? 66.488 115.703  8.589 1.00  57.47 0 A 1
ATOM   20  C CD  . LYS . . 4 ? 65.153 114.998  8.422 1.00  59.80 0 A 1
ATOM   21  C CE  . LYS . . 4 ? 65.260 113.820  7.462 1.00  61.36 0 A 1
ATOM   22  N NZ  . LYS . . 4 ? 65.134 112.522  8.183 1.00  62.87 1 A 1
ATOM   23  H HN  . LYS . . 4 ? 66.714 118.303  7.754 0.00  99.00 0 A 1
ATOM   24  H HZ1 . LYS . . 4 ? 66.046 112.157  8.368 0.00  99.00 0 A 1
ATOM   25  H HZ2 . LYS . . 4 ? 64.650 112.668  9.045 0.00  99.00 0 A 1
ATOM   26  H HZ3 . LYS . . 4 ? 64.623 111.877  7.616 0.00  99.00 0 A 1
ATOM   27  N N   . CYS . . 5 ? 66.317 119.045 11.967 1.00  52.01 0 A 1
ATOM   28  C CA  . CYS . . 5 ? 66.979 119.812 13.026 1.00  49.98 0 A 1
ATOM   29  C C   . CYS . . 5 ? 66.483 119.370 14.407 1.00  48.81 0 A 1
ATOM   30  O O   . CYS . . 5 ? 65.588 118.522 14.513 1.00  48.08 0 A 1
ATOM   31  C CB  . CYS . . 5 ? 66.726 121.314 12.836 1.00  50.23 0 A 1
ATOM   32  S SG  . CYS . . 5 ? 64.976 121.794 12.949 1.00  49.68 0 A 1
ATOM   33  H HN  . CYS . . 5 ? 65.361 118.625 12.087 0.00  99.00 0 A 1
ATOM   34  H HG  . CYS . . 5 ? 64.861 122.441 13.700 0.00  99.00 0 A 1
ATOM   35  N N   . ASP . . 6 ? 67.056 119.954 15.459 1.00  46.99 0 A 1
ATOM   36  C CA  . ASP . . 6 ? 66.608 119.698 16.827 1.00  45.74 0 A 1
ATOM   37  C C   . ASP . . 6 ? 65.299 120.422 17.185 1.00  44.84 0 A 1
ATOM   38  O O   . ASP . . 6 ? 64.378 119.809 17.734 1.00  44.71 0 A 1
ATOM   39  C CB  . ASP . . 6 ? 67.701 120.063 17.830 1.00  46.04 0 A 1
ATOM   40  C CG  . ASP . . 6 ? 68.972 119.247 17.627 1.00  46.67 0 A 1
ATOM   41  O OD1 . ASP . . 6 ? 68.865 118.007 17.513 1.00  48.36 0 A 1
ATOM   42  O OD2 . ASP . . 6 ? 70.103 119.762 17.557 1.00  46.29 -1 A 1
ATOM   43  H HN  . ASP . . 6 ? 67.838 120.598 15.225 0.00  99.00 0 A 1
ATOM   44  N N   . VAL . . 7 ? 65.238 121.724 16.906 1.00  43.50 0 A 1
ATOM   45  C CA  . VAL . . 7 ? 64.059 122.540 17.219 1.00  42.19 0 A 1
ATOM   46  C C   . VAL . . 7 ? 63.696 123.490 16.072 1.00  41.51 0 A 1
ATOM   47  O O   . VAL . . 7 ? 64.559 124.194 15.534 1.00  41.39 0 A 1
ATOM   48  C CB  . VAL . . 7 ? 64.239 123.390 18.515 1.00  42.22 0 A 1
ATOM   49  C CG1 . VAL . . 7 ? 62.925 124.101 18.894 1.00  41.93 0 A 1
ATOM   50  C CG2 . VAL . . 7 ? 64.744 122.549 19.686 1.00  42.09 0 A 1
ATOM   51  H HN  . VAL . . 7 ? 66.091 122.110 16.451 0.00  99.00 0 A 1
ATOM   52  N N   . VAL . . 8 ? 62.412 123.503 15.703 1.00  40.51 0 A 1
ATOM   53  C CA  . VAL . . 8 ? 61.892 124.495 14.771 1.00  39.70 0 A 1
ATOM   54  C C   . VAL . . 8 ? 61.263 125.609 15.616 1.00  39.83 0 A 1
ATOM   55  O O   . VAL . . 8 ? 60.461 125.340 16.521 1.00  39.51 0 A 1
ATOM   56  C CB  . VAL . . 8 ? 60.848 123.897 13.773 1.00  39.89 0 A 1
ATOM   57  C CG1 . VAL . . 8 ? 60.010 125.002 13.107 1.00  39.12 0 A 1
ATOM   58  C CG2 . VAL . . 8 ? 61.522 123.048 12.700 1.00  39.89 0 A 1
ATOM   59  H HN  . VAL . . 8 ? 61.831 122.757 16.132 0.00  99.00 0 A 1
ATOM   60  N N   . VAL . . 9 ? 61.669 126.847 15.346 1.00  39.13 0 A 1
ATOM   61  C CA  . VAL . . 9 ? 61.030 128.008 15.955 1.00  38.76 0 A 1
ATOM   62  C C   . VAL . . 9 ? 60.134 128.673 14.916 1.00  38.20 0 A 1
ATOM   63  O O   . VAL . . 9 ? 60.598 129.054 13.847 1.00  38.39 0 A 1
ATOM   64  C CB  . VAL . . 9 ? 62.065 129.026 16.478 1.00  38.92 0 A 1
ATOM   65  C CG1 . VAL . . 9 ? 61.370 130.215 17.123 1.00  38.40 0 A 1
ATOM   66  C CG2 . VAL . . 9 ? 63.039 128.356 17.466 1.00  38.69 0 A 1
ATOM   67  H HN  . VAL . . 9 ? 62.461 126.911 14.680 0.00  99.00 0 A 1
ATOM   68  N N   . VAL . . 10 ? 58.851 128.811 15.238 1.00  37.82 0 A 1
ATOM   69  C CA  . VAL . . 10 ? 57.890 129.465 14.349 1.00  37.42 0 A 1
ATOM   70  C C   . VAL . . 10 ? 57.757 130.948 14.730 1.00  37.63 0 A 1
ATOM   71  O O   . VAL . . 10 ? 57.259 131.285 15.814 1.00  37.43 0 A 1
ATOM   72  C CB  . VAL . . 10 ? 56.488 128.785 14.416 1.00  37.66 0 A 1
ATOM   73  C CG1 . VAL . . 10 ? 55.523 129.442 13.422 1.00  37.42 0 A 1
ATOM   74  C CG2 . VAL . . 10 ? 56.589 127.281 14.159 1.00  37.71 0 A 1
ATOM   75  H HN  . VAL . . 10 ? 58.591 128.418 16.167 0.00  99.00 0 A 1
ATOM   76  N N   . GLY . . 11 ? 58.213 131.828 13.842 1.00  37.54 0 A 1
ATOM   77  C CA  . GLY . . 11 ? 58.246 133.257 14.105 1.00  37.53 0 A 1
ATOM   78  C C   . GLY . . 11 ? 59.634 133.787 14.439 1.00  37.61 0 A 1
ATOM   79  O O   . GLY . . 11 ? 60.279 133.317 15.377 1.00  37.99 0 A 1
ATOM   80  H HN  . GLY . . 11 ? 58.542 131.403 12.946 0.00  99.00 0 A 1
ATOM   81  N N   . GLY . . 12 ? 60.072 134.785 13.677 1.00  37.34 0 A 1
ATOM   82  C CA  . GLY . . 12 ? 61.348 135.449 13.888 1.00  37.00 0 A 1
ATOM   83  C C   . GLY . . 12 ? 61.211 136.876 14.398 1.00  36.94 0 A 1
ATOM   84  O O   . GLY . . 12 ? 61.916 137.774 13.931 1.00  37.41 0 A 1
ATOM   85  H HN  . GLY . . 12 ? 59.411 135.053 12.905 0.00  99.00 0 A 1
ATOM   86  N N   . GLY . . 13 ? 60.290 137.096 15.342 1.00  36.25 0 A 1
ATOM   87  C CA  . GLY . . 13 ? 60.274 138.322 16.128 1.00  35.73 0 A 1
ATOM   88  C C   . GLY . . 13 ? 61.300 138.197 17.255 1.00  35.74 0 A 1
ATOM   89  O O   . GLY . . 13 ? 62.039 137.213 17.307 1.00  35.43 0 A 1
ATOM   90  H HN  . GLY . . 13 ? 59.601 136.327 15.460 0.00  99.00 0 A 1
ATOM   91  N N   . ILE . . 14 ? 61.350 139.173 18.165 1.00  35.93 0 A 1
ATOM   92  C CA  . ILE . . 14 ? 62.296 139.111 19.292 1.00  35.37 0 A 1
ATOM   93  C C   . ILE . . 14 ? 62.197 137.824 20.124 1.00  35.81 0 A 1
ATOM   94  O O   . ILE . . 14 ? 63.224 137.262 20.513 1.00  35.89 0 A 1
ATOM   95  C CB  . ILE . . 14 ? 62.184 140.382 20.191 1.00  35.45 0 A 1
ATOM   96  C CG1 . ILE . . 14 ? 62.722 141.597 19.426 1.00  34.29 0 A 1
ATOM   97  C CG2 . ILE . . 14 ? 62.974 140.200 21.517 1.00  35.89 0 A 1
ATOM   98  C CD1 . ILE . . 14 ? 62.517 142.912 20.143 1.00  34.08 0 A 1
ATOM   99  H HN  . ILE . . 14 ? 60.690 139.950 18.016 0.00  99.00 0 A 1
ATOM   100 N N   . SER . . 15 ? 60.975 137.340 20.366 1.00  35.53 0 A 1
ATOM   101 C CA  . SER . . 15 ? 60.784 136.147 21.174 1.00  35.96 0 A 1
ATOM   102 C C   . SER . . 15 ? 61.368 134.890 20.534 1.00  36.11 0 A 1
ATOM   103 O O   . SER . . 15 ? 62.083 134.135 21.208 1.00  35.97 0 A 1
ATOM   104 C CB  . SER . . 15 ? 59.305 135.929 21.518 1.00  35.44 0 A 1
ATOM   105 O OG  . SER . . 15 ? 59.195 135.130 22.680 1.00  36.57 0 A 1
ATOM   106 H HN  . SER . . 15 ? 60.202 137.878 19.937 0.00  99.00 0 A 1
ATOM   107 H HG  . SER . . 15 ? 59.742 135.530 23.414 0.00  99.00 0 A 1
ATOM   108 N N   . GLY . . 16 ? 61.050 134.671 19.254 1.00  36.69 0 A 1
ATOM   109 C CA  . GLY . . 16 ? 61.555 133.540 18.499 1.00  37.11 0 A 1
ATOM   110 C C   . GLY . . 16 ? 63.064 133.610 18.339 1.00  37.80 0 A 1
ATOM   111 O O   . GLY . . 16 ? 63.751 132.602 18.481 1.00  37.58 0 A 1
ATOM   112 H HN  . GLY . . 16 ? 60.405 135.390 18.849 0.00  99.00 0 A 1
ATOM   113 N N   . MET . . 17 ? 63.578 134.816 18.093 1.00  38.16 0 A 1
ATOM   114 C CA  . MET . . 17 ? 65.017 135.007 17.901 1.00  38.63 0 A 1
ATOM   115 C C   . MET . . 17 ? 65.794 134.800 19.200 1.00  38.44 0 A 1
ATOM   116 O O   . MET . . 17 ? 66.870 134.198 19.185 1.00  38.01 0 A 1
ATOM   117 C CB  . MET . . 17 ? 65.318 136.377 17.302 1.00  38.99 0 A 1
ATOM   118 C CG  . MET . . 17 ? 64.791 136.590 15.879 1.00  41.10 0 A 1
ATOM   119 S SD  . MET . . 17 ? 65.296 135.350 14.615 1.00  45.08 0 A 1
ATOM   120 C CE  . MET . . 17 ? 66.854 135.921 14.232 1.00  47.26 0 A 1
ATOM   121 H HN  . MET . . 17 ? 62.888 135.586 18.051 0.00  99.00 0 A 1
ATOM   122 N N   . ALA . . 18 ? 65.271 135.320 20.317 1.00  37.95 0 A 1
ATOM   123 C CA  . ALA . . 18 ? 65.856 135.043 21.630 1.00  38.20 0 A 1
ATOM   124 C C   . ALA . . 18 ? 65.873 133.552 21.956 1.00  38.17 0 A 1
ATOM   125 O O   . ALA . . 18 ? 66.879 133.039 22.450 1.00  38.07 0 A 1
ATOM   126 C CB  . ALA . . 18 ? 65.159 135.846 22.757 1.00  38.28 0 A 1
ATOM   127 H HN  . ALA . . 18 ? 64.441 135.918 20.172 0.00  99.00 0 A 1
ATOM   128 N N   . ALA . . 19 ? 64.773 132.860 21.669 1.00  38.02 0 A 1
ATOM   129 C CA  . ALA . . 19 ? 64.692 131.416 21.893 1.00  37.95 0 A 1
ATOM   130 C C   . ALA . . 19 ? 65.725 130.675 21.040 1.00  38.26 0 A 1
ATOM   131 O O   . ALA . . 19 ? 66.465 129.827 21.557 1.00  38.26 0 A 1
ATOM   132 C CB  . ALA . . 19 ? 63.286 130.901 21.611 1.00  37.45 0 A 1
ATOM   133 H HN  . ALA . . 19 ? 63.992 133.422 21.280 0.00  99.00 0 A 1
ATOM   134 N N   . ALA . . 20 ? 65.784 131.016 19.751 1.00  38.10 0 A 1
ATOM   135 C CA  . ALA . . 20 ? 66.687 130.349 18.822 1.00  38.69 0 A 1
ATOM   136 C C   . ALA . . 20 ? 68.137 130.570 19.229 1.00  39.32 0 A 1
ATOM   137 O O   . ALA . . 20 ? 68.958 129.644 19.150 1.00  39.62 0 A 1
ATOM   138 C CB  . ALA . . 20 ? 66.458 130.834 17.403 1.00  38.46 0 A 1
ATOM   139 H HN  . ALA . . 20 ? 65.141 131.784 19.476 0.00  99.00 0 A 1
ATOM   140 N N   . LYS . . 21 ? 68.446 131.787 19.670 1.00  39.48 0 A 1
ATOM   141 C CA  . LYS . . 21 ? 69.816 132.121 20.061 1.00  40.12 0 A 1
ATOM   142 C C   . LYS . . 21 ? 70.247 131.313 21.290 1.00  40.28 0 A 1
ATOM   143 O O   . LYS . . 21 ? 71.375 130.808 21.349 1.00  40.87 0 A 1
ATOM   144 C CB  . LYS . . 21 ? 69.947 133.621 20.332 1.00  40.08 0 A 1
ATOM   145 C CG  . LYS . . 21 ? 71.359 134.050 20.633 1.00  40.56 0 A 1
ATOM   146 C CD  . LYS . . 21 ? 71.438 135.471 21.167 1.00  41.82 0 A 1
ATOM   147 C CE  . LYS . . 21 ? 72.882 135.811 21.569 1.00  41.46 0 A 1
ATOM   148 N NZ  . LYS . . 21 ? 73.290 135.124 22.838 1.00  41.28 1 A 1
ATOM   149 H HN  . LYS . . 21 ? 67.659 132.454 19.711 0.00  99.00 0 A 1
ATOM   150 H HZ1 . LYS . . 21 ? 73.459 135.812 23.541 0.00  99.00 0 A 1
ATOM   151 H HZ2 . LYS . . 21 ? 72.556 134.514 23.129 0.00  99.00 0 A 1
ATOM   152 H HZ3 . LYS . . 21 ? 74.121 134.598 22.671 0.00  99.00 0 A 1
ATOM   153 N N   . LEU . . 22 ? 69.362 131.204 22.278 1.00  40.04 0 A 1
ATOM   154 C CA  . LEU . . 22 ? 69.652 130.402 23.464 1.00  40.55 0 A 1
ATOM   155 C C   . LEU . . 22 ? 69.931 128.941 23.092 1.00  40.82 0 A 1
ATOM   156 O O   . LEU . . 22 ? 70.932 128.360 23.540 1.00  40.80 0 A 1
ATOM   157 C CB  . LEU . . 22 ? 68.506 130.473 24.494 1.00  40.30 0 A 1
ATOM   158 C CG  . LEU . . 22 ? 68.818 129.976 25.917 1.00  41.17 0 A 1
ATOM   159 C CD1 . LEU . . 22 ? 67.973 130.674 26.977 1.00  42.98 0 A 1
ATOM   160 C CD2 . LEU . . 22 ? 68.669 128.461 26.053 1.00  42.52 0 A 1
ATOM   161 H HN  . LEU . . 22 ? 68.479 131.721 22.136 0.00  99.00 0 A 1
ATOM   162 N N   . LEU . . 23 ? 69.046 128.362 22.279 1.00  40.84 0 A 1
ATOM   163 C CA  . LEU . . 23 ? 69.181 126.971 21.844 1.00  41.02 0 A 1
ATOM   164 C C   . LEU . . 23 ? 70.451 126.746 21.020 1.00  41.46 0 A 1
ATOM   165 O O   . LEU . . 23 ? 71.134 125.730 21.193 1.00  41.54 0 A 1
ATOM   166 C CB  . LEU . . 23 ? 67.949 126.522 21.047 1.00  40.32 0 A 1
ATOM   167 C CG  . LEU . . 23 ? 66.621 126.459 21.811 1.00  39.95 0 A 1
ATOM   168 C CD1 . LEU . . 23 ? 65.460 126.261 20.836 1.00  39.18 0 A 1
ATOM   169 C CD2 . LEU . . 23 ? 66.624 125.354 22.885 1.00  39.60 0 A 1
ATOM   170 H HN  . LEU . . 23 ? 68.261 128.978 21.985 0.00  99.00 0 A 1
ATOM   171 N N   . HIS . . 24 ? 70.760 127.705 20.150 1.00  42.15 0 A 1
ATOM   172 C CA  . HIS . . 24 ? 71.949 127.653 19.293 1.00  43.08 0 A 1
ATOM   173 C C   . HIS . . 24 ? 73.221 127.696 20.136 1.00  43.51 0 A 1
ATOM   174 O O   . HIS . . 24 ? 74.148 126.912 19.901 1.00  43.67 0 A 1
ATOM   175 C CB  . HIS . . 24 ? 71.928 128.809 18.279 1.00  43.29 0 A 1
ATOM   176 C CG  . HIS . . 24 ? 73.208 128.979 17.516 1.00  44.43 0 A 1
ATOM   177 C CD2 . HIS . . 24 ? 73.682 128.346 16.415 0.00  99.00 0 A 1
ATOM   178 N ND1 . HIS . . 24 ? 74.173 129.896 17.876 0.00  99.00 0 A 1
ATOM   179 C CE1 . HIS . . 24 ? 75.184 129.821 17.028 0.00  99.00 0 A 1
ATOM   180 N NE2 . HIS . . 24 ? 74.911 128.890 16.131 0.00  99.00 0 A 1
ATOM   181 H HN  . HIS . . 24 ? 70.082 128.501 20.128 0.00  99.00 0 A 1
ATOM   182 H HD1 . HIS . . 24 ? 74.114 130.517 18.657 0.00  99.00 0 A 1
ATOM   183 N N   . ASP . . 25 ? 73.254 128.610 21.110 1.00  43.77 0 A 1
ATOM   184 C CA  . ASP . . 25 ? 74.380 128.749 22.040 1.00  44.36 0 A 1
ATOM   185 C C   . ASP . . 25 ? 74.575 127.494 22.896 1.00  44.85 0 A 1
ATOM   186 O O   . ASP . . 25 ? 75.694 127.180 23.309 1.00  44.59 0 A 1
ATOM   187 C CB  . ASP . . 25 ? 74.191 129.960 22.968 1.00  44.08 0 A 1
ATOM   188 C CG  . ASP . . 25 ? 74.281 131.295 22.241 1.00  44.78 0 A 1
ATOM   189 O OD1 . ASP . . 25 ? 74.661 131.353 21.051 1.00  44.67 0 A 1
ATOM   190 O OD2 . ASP . . 25 ? 73.966 132.361 22.801 1.00  45.79 -1 A 1
ATOM   191 H HN  . ASP . . 25 ? 72.406 129.220 21.153 0.00  99.00 0 A 1
ATOM   192 N N   . SER . . 26 ? 73.485 126.782 23.161 1.00  45.31 0 A 1
ATOM   193 C CA  . SER . . 26 ? 73.549 125.531 23.920 1.00  46.21 0 A 1
ATOM   194 C C   . SER . . 26 ? 74.033 124.333 23.097 1.00  46.26 0 A 1
ATOM   195 O O   . SER . . 26 ? 74.210 123.249 23.646 1.00  46.47 0 A 1
ATOM   196 C CB  . SER . . 26 ? 72.183 125.213 24.532 1.00  46.20 0 A 1
ATOM   197 O OG  . SER . . 26 ? 71.825 126.208 25.475 1.00  48.38 0 A 1
ATOM   198 H HN  . SER . . 26 ? 72.601 127.180 22.792 0.00  99.00 0 A 1
ATOM   199 H HG  . SER . . 26 ? 71.458 127.005 24.996 0.00  99.00 0 A 1
ATOM   200 N N   . GLY . . 27 ? 74.227 124.526 21.792 1.00  46.41 0 A 1
ATOM   201 C CA  . GLY . . 27 ? 74.747 123.480 20.925 1.00  46.57 0 A 1
ATOM   202 C C   . GLY . . 27 ? 73.739 122.712 20.088 1.00  46.74 0 A 1
ATOM   203 O O   . GLY . . 27 ? 74.106 121.744 19.417 1.00  47.09 0 A 1
ATOM   204 H HN  . GLY . . 27 ? 73.976 125.479 21.455 0.00  99.00 0 A 1
ATOM   205 N N   . LEU . . 28 ? 72.476 123.140 20.105 1.00  46.45 0 A 1
ATOM   206 C CA  . LEU . . 28 ? 71.430 122.482 19.324 1.00  45.83 0 A 1
ATOM   207 C C   . LEU . . 28 ? 71.281 123.071 17.929 1.00  45.46 0 A 1
ATOM   208 O O   . LEU . . 28 ? 71.638 124.223 17.697 1.00  44.97 0 A 1
ATOM   209 C CB  . LEU . . 28 ? 70.087 122.560 20.050 1.00  46.25 0 A 1
ATOM   210 C CG  . LEU . . 28 ? 69.957 121.924 21.433 1.00  46.40 0 A 1
ATOM   211 C CD1 . LEU . . 28 ? 68.576 122.238 21.961 1.00  48.45 0 A 1
ATOM   212 C CD2 . LEU . . 28 ? 70.197 120.419 21.417 1.00  47.39 0 A 1
ATOM   213 H HN  . LEU . . 28 ? 72.305 123.966 20.710 0.00  99.00 0 A 1
ATOM   214 N N   . ASN . . 29 ? 70.752 122.262 17.010 1.00  45.43 0 A 1
ATOM   215 C CA  . ASN . . 29 ? 70.495 122.681 15.639 1.00  45.15 0 A 1
ATOM   216 C C   . ASN . . 29 ? 69.089 123.254 15.526 1.00  44.64 0 A 1
ATOM   217 O O   . ASN . . 29 ? 68.098 122.546 15.700 1.00  44.19 0 A 1
ATOM   218 C CB  . ASN . . 29 ? 70.702 121.517 14.667 1.00  45.66 0 A 1
ATOM   219 C CG  . ASN . . 29 ? 72.165 121.093 14.573 1.00  47.76 0 A 1
ATOM   220 N ND2 . ASN . . 29 ? 72.411 119.789 14.629 0.00  99.00 0 A 1
ATOM   221 O OD1 . ASN . . 29 ? 73.062 121.935 14.456 0.00  99.00 0 A 1
ATOM   222 H HN  . ASN . . 29 ? 70.538 121.299 17.362 0.00  99.00 0 A 1
ATOM   223 H 1HD2 . ASN . . 29 ? 71.649 119.144 14.722 0.00  99.00 0 A 1
ATOM   224 H 2HD2 . ASN . . 29 ? 73.348 119.451 14.578 0.00  99.00 0 A 1
ATOM   225 N N   . VAL . . 30 ? 69.023 124.550 15.250 1.00  44.21 0 A 1
ATOM   226 C CA  . VAL . . 30 ? 67.752 125.258 15.204 1.00  43.65 0 A 1
ATOM   227 C C   . VAL . . 30 ? 67.459 125.831 13.829 1.00  42.94 0 A 1
ATOM   228 O O   . VAL . . 30 ? 68.366 126.216 13.088 1.00  43.09 0 A 1
ATOM   229 C CB  . VAL . . 30 ? 67.679 126.380 16.288 1.00  43.70 0 A 1
ATOM   230 C CG1 . VAL . . 30 ? 68.014 125.814 17.653 1.00  44.55 0 A 1
ATOM   231 C CG2 . VAL . . 30 ? 68.605 127.558 15.948 1.00  44.25 0 A 1
ATOM   232 H HN  . VAL . . 30 ? 69.940 125.006 15.073 0.00  99.00 0 A 1
ATOM   233 N N   . VAL . . 31 ? 66.174 125.892 13.497 1.00  42.02 0 A 1
ATOM   234 C CA  . VAL . . 31 ? 65.723 126.553 12.288 1.00  41.79 0 A 1
ATOM   235 C C   . VAL . . 31 ? 64.627 127.542 12.688 1.00  41.24 0 A 1
ATOM   236 O O   . VAL . . 31 ? 63.752 127.197 13.486 1.00  41.00 0 A 1
ATOM   237 C CB  . VAL . . 31 ? 65.186 125.513 11.246 1.00  42.24 0 A 1
ATOM   238 C CG1 . VAL . . 31 ? 64.462 126.198 10.112 1.00  42.03 0 A 1
ATOM   239 C CG2 . VAL . . 31 ? 66.350 124.646 10.689 1.00  42.17 0 A 1
ATOM   240 H HN  . VAL . . 31 ? 65.530 125.429 14.174 0.00  99.00 0 A 1
ATOM   241 N N   . VAL . . 32 ? 64.678 128.752 12.134 1.00  40.49 0 A 1
ATOM   242 C CA  . VAL . . 32 ? 63.624 129.752 12.355 1.00  39.73 0 A 1
ATOM   243 C C   . VAL . . 32 ? 62.810 129.939 11.078 1.00  39.10 0 A 1
ATOM   244 O O   . VAL . . 32 ? 63.352 130.293 10.026 1.00  38.52 0 A 1
ATOM   245 C CB  . VAL . . 32 ? 64.197 131.131 12.820 1.00  40.09 0 A 1
ATOM   246 C CG1 . VAL . . 32 ? 63.079 132.162 12.974 1.00  40.06 0 A 1
ATOM   247 C CG2 . VAL . . 32 ? 64.948 130.994 14.129 1.00  38.74 0 A 1
ATOM   248 H HN  . VAL . . 32 ? 65.512 128.927 11.542 0.00  99.00 0 A 1
ATOM   249 N N   . LEU . . 33 ? 61.505 129.704 11.173 1.00  38.43 0 A 1
ATOM   250 C CA  . LEU . . 33 ? 60.619 129.858 10.030 1.00  37.86 0 A 1
ATOM   251 C C   . LEU . . 33 ? 59.823 131.148 10.179 1.00  38.14 0 A 1
ATOM   252 O O   . LEU . . 33 ? 58.960 131.260 11.050 1.00  37.93 0 A 1
ATOM   253 C CB  . LEU . . 33 ? 59.689 128.640  9.895 1.00  37.70 0 A 1
ATOM   254 C CG  . LEU . . 33 ? 60.365 127.271  9.721 1.00  37.76 0 A 1
ATOM   255 C CD1 . LEU . . 33 ? 59.359 126.109  9.600 1.00  36.66 0 A 1
ATOM   256 C CD2 . LEU . . 33 ? 61.321 127.292  8.523 1.00  37.58 0 A 1
ATOM   257 H HN  . LEU . . 33 ? 61.183 129.408 12.115 0.00  99.00 0 A 1
ATOM   258 N N   . GLU . . 34 ? 60.134 132.124  9.331 1.00  38.39 0 A 1
ATOM   259 C CA  . GLU . . 34 ? 59.532 133.455  9.423 1.00  38.19 0 A 1
ATOM   260 C C   . GLU . . 34 ? 58.655 133.722  8.203 1.00  38.16 0 A 1
ATOM   261 O O   . GLU . . 34 ? 59.106 133.593  7.070 1.00  37.92 0 A 1
ATOM   262 C CB  . GLU . . 34 ? 60.629 134.525  9.586 1.00  38.15 0 A 1
ATOM   263 C CG  . GLU . . 34 ? 60.195 135.978  9.385 1.00  37.56 0 A 1
ATOM   264 C CD  . GLU . . 34 ? 59.028 136.396 10.273 1.00  37.61 0 A 1
ATOM   265 O OE1 . GLU . . 34 ? 59.056 136.104 11.488 1.00  38.20 0 A 1
ATOM   266 O OE2 . GLU . . 34 ? 58.077 137.012  9.740 1.00  35.97 -1 A 1
ATOM   267 H HN  . GLU . . 34 ? 60.833 131.864  8.606 0.00  99.00 0 A 1
ATOM   268 N N   . ALA . . 35 ? 57.397 134.080  8.457 1.00  37.87 0 A 1
ATOM   269 C CA  . ALA . . 35 ? 56.426 134.350  7.411 1.00  37.63 0 A 1
ATOM   270 C C   . ALA . . 35 ? 56.793 135.514  6.481 1.00  37.58 0 A 1
ATOM   271 O O   . ALA . . 35 ? 56.545 135.450  5.277 1.00  37.32 0 A 1
ATOM   272 C CB  . ALA . . 35 ? 55.037 134.577  8.028 1.00  37.46 0 A 1
ATOM   273 H HN  . ALA . . 35 ? 57.172 134.149  9.478 0.00  99.00 0 A 1
ATOM   274 N N   . ARG . . 36 ? 57.369 136.578  7.035 1.00  37.30 0 A 1
ATOM   275 C CA  . ARG . . 36 ? 57.641 137.786  6.254 1.00  37.55 0 A 1
ATOM   276 C C   . ARG . . 36 ? 58.994 137.720  5.540 1.00  38.05 0 A 1
ATOM   277 O O   . ARG . . 36 ? 59.791 136.806  5.781 1.00  38.11 0 A 1
ATOM   278 C CB  . ARG . . 36 ? 57.625 139.032  7.146 1.00  37.14 0 A 1
ATOM   279 C CG  . ARG . . 36 ? 56.267 139.430  7.729 1.00  37.46 0 A 1
ATOM   280 C CD  . ARG . . 36 ? 56.437 140.600  8.679 1.00  37.37 0 A 1
ATOM   281 N NE  . ARG . . 36 ? 55.230 141.328  9.041 1.00  36.67 0 A 1
ATOM   282 C CZ  . ARG . . 36 ? 54.673 141.298 10.246 1.00  37.02 0 A 1
ATOM   283 N NH1 . ARG . . 36 ? 55.159 140.507 11.201 1.00  35.27 1 A 1
ATOM   284 N NH2 . ARG . . 36 ? 53.605 142.050 10.492 1.00  36.75 0 A 1
ATOM   285 H HN  . ARG . . 36 ? 57.602 136.480  8.038 0.00  99.00 0 A 1
ATOM   286 H HE  . ARG . . 36 ? 54.787 141.891  8.332 0.00  99.00 0 A 1
ATOM   287 H 1HH1 . ARG . . 36 ? 55.961 139.941 11.030 0.00  99.00 0 A 1
ATOM   288 H 2HH1 . ARG . . 36 ? 54.714 140.483 12.100 0.00  99.00 0 A 1
ATOM   289 H 1HH2 . ARG . . 36 ? 53.239 142.648  9.777 0.00  99.00 0 A 1
ATOM   290 H 2HH2 . ARG . . 36 ? 53.168 142.020 11.390 0.00  99.00 0 A 1
ATOM   291 N N   . ASP . . 37 ? 59.232 138.703  4.672 1.00  38.78 0 A 1
ATOM   292 C CA  . ASP . . 37 ? 60.526 138.908  4.021 1.00  39.94 0 A 1
ATOM   293 C C   . ASP . . 37 ? 61.557 139.615  4.920 1.00  39.93 0 A 1
ATOM   294 O O   . ASP . . 37 ? 62.623 140.048  4.447 1.00  40.15 0 A 1
ATOM   295 C CB  . ASP . . 37 ? 60.343 139.631  2.672 1.00  40.69 0 A 1
ATOM   296 C CG  . ASP . . 37 ? 59.857 141.082  2.815 1.00  43.47 0 A 1
ATOM   297 O OD1 . ASP . . 37 ? 59.687 141.588  3.949 1.00  45.53 0 A 1
ATOM   298 O OD2 . ASP . . 37 ? 59.619 141.800  1.818 1.00  46.81 -1 A 1
ATOM   299 H HN  . ASP . . 37 ? 58.404 139.323  4.493 0.00  99.00 0 A 1
ATOM   300 N N   . ARG . . 38 ? 61.238 139.709  6.210 1.00  39.45 0 A 1
ATOM   301 C CA  . ARG . . 38 ? 62.079 140.358  7.219 1.00  39.01 0 A 1
ATOM   302 C C   . ARG . . 38 ? 61.882 139.707  8.596 1.00  38.70 0 A 1
ATOM   303 O O   . ARG . . 38 ? 60.842 139.089  8.851 1.00  38.59 0 A 1
ATOM   304 C CB  . ARG . . 38 ? 61.742 141.853  7.308 1.00  39.02 0 A 1
ATOM   305 C CG  . ARG . . 38 ? 60.362 142.157  7.914 1.00  38.97 0 A 1
ATOM   306 C CD  . ARG . . 38 ? 60.073 143.644  8.104 1.00  39.98 0 A 1
ATOM   307 N NE  . ARG . . 38 ? 58.757 143.859  8.698 1.00  39.15 0 A 1
ATOM   308 C CZ  . ARG . . 38 ? 58.514 143.878 10.003 1.00  39.14 0 A 1
ATOM   309 N NH1 . ARG . . 38 ? 59.503 143.714 10.875 1.00  38.01 1 A 1
ATOM   310 N NH2 . ARG . . 38 ? 57.275 144.075 10.436 1.00  37.72 0 A 1
ATOM   311 H HN  . ARG . . 38 ? 60.311 139.269  6.450 0.00  99.00 0 A 1
ATOM   312 H HE  . ARG . . 38 ? 57.978 144.003  8.073 0.00  99.00 0 A 1
ATOM   313 H 1HH1 . ARG . . 38 ? 60.443 143.595 10.566 0.00  99.00 0 A 1
ATOM   314 H 2HH1 . ARG . . 38 ? 59.301 143.712 11.860 0.00  99.00 0 A 1
ATOM   315 H 1HH2 . ARG . . 38 ? 56.534 144.228  9.779 0.00  99.00 0 A 1
ATOM   316 H 2HH2 . ARG . . 38 ? 57.079 144.073 11.416 0.00  99.00 0 A 1
ATOM   317 N N   . VAL . . 39 ? 62.876 139.851  9.480 1.00  38.13 0 A 1
ATOM   318 C CA  . VAL . . 39 ? 62.707 139.509 10.895 1.00  37.76 0 A 1
ATOM   319 C C   . VAL . . 39 ? 62.255 140.752 11.684 1.00  37.64 0 A 1
ATOM   320 O O   . VAL . . 39 ? 62.265 141.863 11.141 1.00  38.09 0 A 1
ATOM   321 C CB  . VAL . . 39 ? 63.997 138.912 11.515 1.00  38.05 0 A 1
ATOM   322 C CG1 . VAL . . 39 ? 64.314 137.536 10.895 1.00  38.05 0 A 1
ATOM   323 C CG2 . VAL . . 39 ? 65.178 139.877 11.368 1.00  37.55 0 A 1
ATOM   324 H HN  . VAL . . 39 ? 63.760 140.219  9.082 0.00  99.00 0 A 1
ATOM   325 N N   . GLY . . 40 ? 61.845 140.555 12.939 1.00  36.85 0 A 1
ATOM   326 C CA  . GLY . . 40 ? 61.510 141.652 13.836 1.00  36.88 0 A 1
ATOM   327 C C   . GLY . . 40 ? 60.055 141.714 14.284 1.00  36.41 0 A 1
ATOM   328 O O   . GLY . . 40 ? 59.763 142.222 15.364 1.00  37.00 0 A 1
ATOM   329 H HN  . GLY . . 40 ? 61.787 139.550 13.217 0.00  99.00 0 A 1
ATOM   330 N N   . GLY . . 41 ? 59.144 141.236 13.447 1.00  35.89 0 A 1
ATOM   331 C CA  . GLY . . 41 ? 57.729 141.181 13.800 1.00  35.19 0 A 1
ATOM   332 C C   . GLY . . 41 ? 57.083 142.522 14.105 1.00  34.93 0 A 1
ATOM   333 O O   . GLY . . 41 ? 56.959 143.383 13.225 1.00  34.60 0 A 1
ATOM   334 H HN  . GLY . . 41 ? 59.518 140.909 12.534 0.00  99.00 0 A 1
ATOM   335 N N   . ARG . . 42 ? 56.662 142.687 15.358 1.00  34.95 0 A 1
ATOM   336 C CA  . ARG . . 42 ? 56.060 143.949 15.813 1.00  35.00 0 A 1
ATOM   337 C C   . ARG . . 42 ? 57.100 145.043 16.087 1.00  35.60 0 A 1
ATOM   338 O O   . ARG . . 42 ? 56.741 146.175 16.402 1.00  35.50 0 A 1
ATOM   339 C CB  . ARG . . 42 ? 55.159 143.723 17.025 1.00  35.09 0 A 1
ATOM   340 C CG  . ARG . . 42 ? 53.834 143.024 16.683 1.00  33.67 0 A 1
ATOM   341 C CD  . ARG . . 42 ? 53.058 142.596 17.929 1.00  34.41 0 A 1
ATOM   342 N NE  . ARG . . 42 ? 53.392 141.244 18.376 1.00  33.94 0 A 1
ATOM   343 C CZ  . ARG . . 42 ? 52.933 140.669 19.487 1.00  33.63 0 A 1
ATOM   344 N NH1 . ARG . . 42 ? 52.103 141.329 20.316 1.00  35.04 1 A 1
ATOM   345 N NH2 . ARG . . 42 ? 53.292 139.425 19.770 1.00  32.89 0 A 1
ATOM   346 H HN  . ARG . . 42 ? 56.792 141.865 15.976 0.00  99.00 0 A 1
ATOM   347 H HE  . ARG . . 42 ? 54.021 140.702 17.797 0.00  99.00 0 A 1
ATOM   348 H 1HH1 . ARG . . 42 ? 51.810 142.252 20.089 0.00  99.00 0 A 1
ATOM   349 H 2HH1 . ARG . . 42 ? 51.787 140.885 21.151 0.00  99.00 0 A 1
ATOM   350 H 1HH2 . ARG . . 42 ? 53.886 138.917 19.144 0.00  99.00 0 A 1
ATOM   351 H 2HH2 . ARG . . 42 ? 52.969 138.988 20.611 0.00  99.00 0 A 1
ATOM   352 N N   . THR . . 43 ? 58.386 144.706 15.953 1.00  36.01 0 A 1
ATOM   353 C CA  . THR . . 43 ? 59.406 145.747 15.755 1.00  36.70 0 A 1
ATOM   354 C C   . THR . . 43 ? 59.775 145.866 14.279 1.00  37.05 0 A 1
ATOM   355 O O   . THR . . 43 ? 59.861 144.871 13.557 1.00  37.20 0 A 1
ATOM   356 C CB  . THR . . 43 ? 60.676 145.541 16.633 1.00  36.45 0 A 1
ATOM   357 C CG2 . THR . . 43 ? 60.298 145.286 18.100 1.00  36.90 0 A 1
ATOM   358 O OG1 . THR . . 43 ? 61.385 144.359 16.222 1.00  37.22 0 A 1
ATOM   359 H HN  . THR . . 43 ? 58.590 143.703 15.998 0.00  99.00 0 A 1
ATOM   360 H HG1 . THR . . 43 ? 60.738 143.660 15.902 0.00  99.00 0 A 1
ATOM   361 N N   . TYR . . 44 ? 59.966 147.099 13.834 1.00  37.42 0 A 1
ATOM   362 C CA  . TYR . . 44 ? 60.302 147.391 12.447 1.00  38.11 0 A 1
ATOM   363 C C   . TYR . . 44 ? 61.029 148.724 12.395 1.00  37.39 0 A 1
ATOM   364 O O   . TYR . . 44 ? 60.463 149.752 12.726 1.00  37.10 0 A 1
ATOM   365 C CB  . TYR . . 44 ? 59.037 147.454 11.568 1.00  38.31 0 A 1
ATOM   366 C CG  . TYR . . 44 ? 59.327 147.778 10.115 1.00  40.82 0 A 1
ATOM   367 C CD1 . TYR . . 44 ? 60.283 147.052  9.393 1.00  43.02 0 A 1
ATOM   368 C CD2 . TYR . . 44 ? 58.665 148.819  9.468 1.00  44.11 0 A 1
ATOM   369 C CE1 . TYR . . 44 ? 60.567 147.349  8.057 1.00  45.80 0 A 1
ATOM   370 C CE2 . TYR . . 44 ? 58.937 149.124  8.129 1.00  45.53 0 A 1
ATOM   371 C CZ  . TYR . . 44 ? 59.886 148.383  7.435 1.00  46.78 0 A 1
ATOM   372 O OH  . TYR . . 44 ? 60.153 148.674  6.118 1.00  49.88 0 A 1
ATOM   373 H HN  . TYR . . 44 ? 59.855 147.843 14.561 0.00  99.00 0 A 1
ATOM   374 H HH  . TYR . . 44 ? 60.073 147.840  5.575 0.00  99.00 0 A 1
ATOM   375 N N   . THR . . 45 ? 62.302 148.701 12.009 1.00  37.15 0 A 1
ATOM   376 C CA  . THR . . 45 ? 63.051 149.944 11.850 1.00  37.17 0 A 1
ATOM   377 C C   . THR . . 45 ? 63.198 150.321 10.370 1.00  37.57 0 A 1
ATOM   378 O O   . THR . . 45 ? 63.885 149.631  9.615 1.00  37.63 0 A 1
ATOM   379 C CB  . THR . . 45 ? 64.454 149.859 12.531 1.00  36.94 0 A 1
ATOM   380 C CG2 . THR . . 45 ? 65.128 151.225 12.524 1.00  35.75 0 A 1
ATOM   381 O OG1 . THR . . 45 ? 64.302 149.565 13.924 1.00  36.13 0 A 1
ATOM   382 H HN  . THR . . 45 ? 62.696 147.765 11.839 0.00  99.00 0 A 1
ATOM   383 H HG1 . THR . . 45 ? 63.790 150.299 14.383 0.00  99.00 0 A 1
ATOM   384 N N   . LEU . . 46 ? 62.534 151.401  9.960 1.00  38.17 0 A 1
ATOM   385 C CA  . LEU . . 46 ? 62.660 151.925  8.597 1.00  39.14 0 A 1
ATOM   386 C C   . LEU . . 46 ? 63.888 152.839  8.468 1.00  39.49 0 A 1
ATOM   387 O O   . LEU . . 46 ? 64.091 153.732  9.297 1.00  39.06 0 A 1
ATOM   388 C CB  . LEU . . 46 ? 61.390 152.708  8.203 1.00  39.61 0 A 1
ATOM   389 C CG  . LEU . . 46 ? 61.338 153.324  6.793 1.00  41.01 0 A 1
ATOM   390 C CD1 . LEU . . 46 ? 61.171 152.266  5.700 1.00  43.09 0 A 1
ATOM   391 C CD2 . LEU . . 46 ? 60.240 154.374  6.679 1.00  42.16 0 A 1
ATOM   392 H HN  . LEU . . 46 ? 61.925 151.836 10.682 0.00  99.00 0 A 1
ATOM   393 N N   . ARG . . 47 ? 64.690 152.604  7.429 1.00  39.59 0 A 1
ATOM   394 C CA  . ARG . . 47 ? 65.823 153.474  7.097 1.00  40.45 0 A 1
ATOM   395 C C   . ARG . . 47 ? 65.656 154.136  5.729 1.00  40.48 0 A 1
ATOM   396 O O   . ARG . . 47 ? 65.407 153.461  4.727 1.00  40.21 0 A 1
ATOM   397 C CB  . ARG . . 47 ? 67.139 152.691  7.108 1.00  40.57 0 A 1
ATOM   398 C CG  . ARG . . 47 ? 67.588 152.254  8.487 1.00  42.18 0 A 1
ATOM   399 C CD  . ARG . . 47 ? 67.210 150.837  8.783 1.00  43.37 0 A 1
ATOM   400 N NE  . ARG . . 47 ? 67.938 150.271  9.915 1.00  44.47 0 A 1
ATOM   401 C CZ  . ARG . . 47 ? 67.763 149.031 10.351 1.00  44.15 0 A 1
ATOM   402 N NH1 . ARG . . 47 ? 66.905 148.230  9.723 1.00  44.53 1 A 1
ATOM   403 N NH2 . ARG . . 47 ? 68.450 148.581 11.393 1.00  43.39 0 A 1
ATOM   404 H HN  . ARG . . 47 ? 64.445 151.755  6.877 0.00  99.00 0 A 1
ATOM   405 H HE  . ARG . . 47 ? 68.605 150.852 10.386 0.00  99.00 0 A 1
ATOM   406 H 1HH1 . ARG . . 47 ? 66.404 148.531  8.920 0.00  99.00 0 A 1
ATOM   407 H 2HH1 . ARG . . 47 ? 66.761 147.293 10.071 0.00  99.00 0 A 1
ATOM   408 H 1HH2 . ARG . . 47 ? 69.120 149.184 11.837 0.00  99.00 0 A 1
ATOM   409 H 2HH2 . ARG . . 47 ? 68.306 147.657 11.732 0.00  99.00 0 A 1
ATOM   410 N N   . ASN . . 48 ? 65.790 155.459  5.713 1.00  40.81 0 A 1
ATOM   411 C CA  . ASN . . 48 ? 65.893 156.250  4.489 1.00  41.24 0 A 1
ATOM   412 C C   . ASN . . 48 ? 66.641 157.537  4.799 1.00  41.73 0 A 1
ATOM   413 O O   . ASN . . 48 ? 66.968 157.806  5.955 1.00  41.63 0 A 1
ATOM   414 C CB  . ASN . . 48 ? 64.511 156.530  3.852 1.00  40.85 0 A 1
ATOM   415 C CG  . ASN . . 48 ? 63.589 157.348  4.749 1.00  41.90 0 A 1
ATOM   416 N ND2 . ASN . . 48 ? 62.338 156.892  4.876 0.00  99.00 0 A 1
ATOM   417 O OD1 . ASN . . 48 ? 63.982 158.371  5.308 0.00  99.00 0 A 1
ATOM   418 H HN  . ASN . . 48 ? 65.816 155.895  6.671 0.00  99.00 0 A 1
ATOM   419 H 1HD2 . ASN . . 48 ? 62.063 156.058  4.401 0.00  99.00 0 A 1
ATOM   420 H 2HD2 . ASN . . 48 ? 61.684 157.386  5.445 0.00  99.00 0 A 1
ATOM   421 N N   . GLN . . 49 ? 66.905 158.335  3.774 1.00  42.52 0 A 1
ATOM   422 C CA  . GLN . . 49 ? 67.725 159.529  3.942 1.00  43.71 0 A 1
ATOM   423 C C   . GLN . . 49 ? 67.051 160.644  4.734 1.00  43.17 0 A 1
ATOM   424 O O   . GLN . . 49 ? 67.730 161.440  5.386 1.00  42.85 0 A 1
ATOM   425 C CB  . GLN . . 49 ? 68.179 160.050  2.579 1.00  44.29 0 A 1
ATOM   426 C CG  . GLN . . 49 ? 69.690 160.019  2.402 1.00  49.35 0 A 1
ATOM   427 C CD  . GLN . . 49 ? 70.426 160.845  3.452 1.00  54.27 0 A 1
ATOM   428 N NE2 . GLN . . 49 ? 71.362 160.213  4.149 0.00  99.00 0 A 1
ATOM   429 O OE1 . GLN . . 49 ? 70.146 162.038  3.630 0.00  99.00 0 A 1
ATOM   430 H HN  . GLN . . 49 ? 66.491 158.046  2.871 0.00  99.00 0 A 1
ATOM   431 H 1HE2 . GLN . . 49 ? 71.903 160.702  4.856 0.00  99.00 0 A 1
ATOM   432 H 2HE2 . GLN . . 49 ? 71.530 159.225  3.965 0.00  99.00 0 A 1
ATOM   433 N N   . LYS . . 50 ? 65.723 160.695  4.678 1.00  42.62 0 A 1
ATOM   434 C CA  . LYS . . 50 ? 64.977 161.741  5.370 1.00  42.72 0 A 1
ATOM   435 C C   . LYS . . 50 ? 64.887 161.568  6.888 1.00  42.07 0 A 1
ATOM   436 O O   . LYS . . 50 ? 64.822 162.553  7.617 1.00  42.51 0 A 1
ATOM   437 C CB  . LYS . . 50 ? 63.570 161.871  4.772 1.00  42.81 0 A 1
ATOM   438 C CG  . LYS . . 50 ? 63.551 162.492  3.371 1.00  45.32 0 A 1
ATOM   439 C CD  . LYS . . 50 ? 63.648 164.014  3.439 1.00  49.35 0 A 1
ATOM   440 C CE  . LYS . . 50 ? 63.740 164.640  2.049 1.00  51.86 0 A 1
ATOM   441 N NZ  . LYS . . 50 ? 62.561 164.301  1.197 1.00  53.98 1 A 1
ATOM   442 H HN  . LYS . . 50 ? 65.278 159.948  4.116 0.00  99.00 0 A 1
ATOM   443 H HZ1 . LYS . . 50 ? 62.624 164.800  0.334 0.00  99.00 0 A 1
ATOM   444 H HZ2 . LYS . . 50 ? 62.556 163.318  1.018 0.00  99.00 0 A 1
ATOM   445 H HZ3 . LYS . . 50 ? 61.724 164.561  1.676 0.00  99.00 0 A 1
ATOM   446 N N   . VAL . . 51 ? 64.876 160.324  7.357 1.00  41.40 0 A 1
ATOM   447 C CA  . VAL . . 51 ? 64.715 160.032  8.788 1.00  40.67 0 A 1
ATOM   448 C C   . VAL . . 51 ? 65.982 159.448  9.430 1.00  40.42 0 A 1
ATOM   449 O O   . VAL . . 51 ? 66.108 159.402 10.659 1.00  39.97 0 A 1
ATOM   450 C CB  . VAL . . 51 ? 63.521 159.065  9.028 1.00  41.07 0 A 1
ATOM   451 C CG1 . VAL . . 51 ? 62.282 159.570  8.305 1.00  40.09 0 A 1
ATOM   452 C CG2 . VAL . . 51 ? 63.860 157.643  8.566 1.00  40.07 0 A 1
ATOM   453 H HN  . VAL . . 51 ? 64.989 159.584  6.637 0.00  99.00 0 A 1
ATOM   454 N N   . LYS . . 52 ? 66.911 159.010  8.576 1.00  39.83 0 A 1
ATOM   455 C CA  . LYS . . 52 ? 68.042 158.150  8.962 1.00  39.78 0 A 1
ATOM   456 C C   . LYS . . 52 ? 67.555 156.753  9.384 1.00  38.77 0 A 1
ATOM   457 O O   . LYS . . 52 ? 67.756 155.767  8.653 1.00  38.50 0 A 1
ATOM   458 C CB  . LYS . . 52 ? 68.954 158.793 10.024 1.00  40.28 0 A 1
ATOM   459 C CG  . LYS . . 52 ? 70.260 158.016 10.230 1.00  43.12 0 A 1
ATOM   460 C CD  . LYS . . 52 ? 71.443 158.948 10.472 1.00  48.97 0 A 1
ATOM   461 C CE  . LYS . . 52 ? 71.841 158.974 11.925 1.00  50.97 0 A 1
ATOM   462 N NZ  . LYS . . 52 ? 72.698 160.159 12.209 1.00  53.16 1 A 1
ATOM   463 H HN  . LYS . . 52 ? 66.766 159.335  7.587 0.00  99.00 0 A 1
ATOM   464 H HZ1 . LYS . . 52 ? 73.414 159.902 12.857 0.00  99.00 0 A 1
ATOM   465 H HZ2 . LYS . . 52 ? 73.115 160.477 11.358 0.00  99.00 0 A 1
ATOM   466 H HZ3 . LYS . . 52 ? 72.137 160.887 12.601 0.00  99.00 0 A 1
ATOM   467 N N   . TYR . . 53 ? 66.927 156.667 10.552 1.00  38.04 0 A 1
ATOM   468 C CA  . TYR . . 53 ? 66.229 155.454 10.979 1.00  37.23 0 A 1
ATOM   469 C C   . TYR . . 53 ? 65.024 155.868 11.810 1.00  36.70 0 A 1
ATOM   470 O O   . TYR . . 53 ? 65.063 156.892 12.470 1.00  36.53 0 A 1
ATOM   471 C CB  . TYR . . 53 ? 67.149 154.512 11.800 1.00  37.03 0 A 1
ATOM   472 C CG  . TYR . . 53 ? 67.667 155.118 13.097 1.00  37.13 0 A 1
ATOM   473 C CD1 . TYR . . 53 ? 66.937 155.026 14.282 1.00  37.40 0 A 1
ATOM   474 C CD2 . TYR . . 53 ? 68.890 155.802 13.131 1.00  38.41 0 A 1
ATOM   475 C CE1 . TYR . . 53 ? 67.400 155.589 15.462 1.00  37.78 0 A 1
ATOM   476 C CE2 . TYR . . 53 ? 69.363 156.378 14.310 1.00  37.63 0 A 1
ATOM   477 C CZ  . TYR . . 53 ? 68.616 156.266 15.472 1.00  39.08 0 A 1
ATOM   478 O OH  . TYR . . 53 ? 69.061 156.819 16.645 1.00  38.97 0 A 1
ATOM   479 H HN  . TYR . . 53 ? 66.973 157.531 11.134 0.00  99.00 0 A 1
ATOM   480 H HH  . TYR . . 53 ? 68.294 157.248 17.120 0.00  99.00 0 A 1
ATOM   481 N N   . VAL . . 54 ? 63.965 155.068 11.789 1.00  36.49 0 A 1
ATOM   482 C CA  . VAL . . 54 ? 62.820 155.308 12.683 1.00  36.20 0 A 1
ATOM   483 C C   . VAL . . 54 ? 62.123 153.993 13.048 1.00  35.91 0 A 1
ATOM   484 O O   . VAL . . 54 ? 61.880 153.166 12.173 1.00  35.90 0 A 1
ATOM   485 C CB  . VAL . . 54 ? 61.801 156.337 12.081 1.00  36.24 0 A 1
ATOM   486 C CG1 . VAL . . 54 ? 61.194 155.862 10.733 1.00  36.55 0 A 1
ATOM   487 C CG2 . VAL . . 54 ? 60.705 156.704 13.105 1.00  36.78 0 A 1
ATOM   488 H HN  . VAL . . 54 ? 64.008 154.289 11.117 0.00  99.00 0 A 1
ATOM   489 N N   . ASP . . 55 ? 61.822 153.809 14.336 1.00  35.79 0 A 1
ATOM   490 C CA  . ASP . . 55 ? 61.025 152.676 14.789 1.00  35.79 0 A 1
ATOM   491 C C   . ASP . . 55 ? 59.561 152.947 14.476 1.00  35.87 0 A 1
ATOM   492 O O   . ASP . . 55 ? 58.991 153.925 14.954 1.00  35.92 0 A 1
ATOM   493 C CB  . ASP . . 55 ? 61.181 152.453 16.291 1.00  36.00 0 A 1
ATOM   494 C CG  . ASP . . 55 ? 62.524 151.823 16.651 1.00  37.36 0 A 1
ATOM   495 O OD1 . ASP . . 55 ? 63.002 150.960 15.886 1.00  39.16 0 A 1
ATOM   496 O OD2 . ASP . . 55 ? 63.149 152.126 17.680 1.00  39.87 -1 A 1
ATOM   497 H HN  . ASP . . 55 ? 62.202 154.536 14.976 0.00  99.00 0 A 1
ATOM   498 N N   . LEU . . 56 ? 58.964 152.062 13.701 1.00  35.85 0 A 1
ATOM   499 C CA  . LEU . . 56 ? 57.539 152.170 13.371 1.00  35.95 0 A 1
ATOM   500 C C   . LEU . . 56 ? 56.712 151.200 14.206 1.00  35.54 0 A 1
ATOM   501 O O   . LEU . . 56 ? 55.478 151.271 14.213 1.00  35.04 0 A 1
ATOM   502 C CB  . LEU . . 56 ? 57.320 151.897 11.882 1.00  36.18 0 A 1
ATOM   503 C CG  . LEU . . 56 ? 57.862 152.875 10.822 1.00  37.26 0 A 1
ATOM   504 C CD1 . LEU . . 56 ? 57.330 152.445  9.453 1.00  38.92 0 A 1
ATOM   505 C CD2 . LEU . . 56 ? 57.467 154.309 11.093 1.00  39.51 0 A 1
ATOM   506 H HN  . LEU . . 56 ? 59.570 151.297 13.350 0.00  99.00 0 A 1
ATOM   507 N N   . GLY . . 57 ? 57.406 150.278 14.876 1.00  35.50 0 A 1
ATOM   508 C CA  . GLY . . 57 ? 56.815 149.368 15.842 1.00  35.31 0 A 1
ATOM   509 C C   . GLY . . 57 ? 57.375 149.625 17.221 1.00  35.08 0 A 1
ATOM   510 O O   . GLY . . 57 ? 57.602 150.777 17.577 1.00  34.97 0 A 1
ATOM   511 H HN  . GLY . . 57 ? 58.432 150.269 14.639 0.00  99.00 0 A 1
ATOM   512 N N   . GLY . . 58 ? 57.591 148.556 17.991 1.00  34.90 0 A 1
ATOM   513 C CA  . GLY . . 58 ? 58.104 148.654 19.349 1.00  35.20 0 A 1
ATOM   514 C C   . GLY . . 58 ? 59.427 149.386 19.372 1.00  35.80 0 A 1
ATOM   515 O O   . GLY . . 58 ? 60.263 149.189 18.471 1.00  35.48 0 A 1
ATOM   516 H HN  . GLY . . 58 ? 57.359 147.646 17.531 0.00  99.00 0 A 1
ATOM   517 N N   . SER . . 59 ? 59.604 150.240 20.382 1.00  35.48 0 A 1
ATOM   518 C CA  . SER . . 59 ? 60.741 151.158 20.444 1.00  35.73 0 A 1
ATOM   519 C C   . SER . . 59 ? 61.313 151.392 21.851 1.00  35.42 0 A 1
ATOM   520 O O   . SER . . 59 ? 62.530 151.347 22.045 1.00  35.51 0 A 1
ATOM   521 C CB  . SER . . 59 ? 60.343 152.511 19.840 1.00  35.86 0 A 1
ATOM   522 O OG  . SER . . 59 ? 61.506 153.295 19.574 1.00  39.75 0 A 1
ATOM   523 H HN  . SER . . 59 ? 58.866 150.196 21.118 0.00  99.00 0 A 1
ATOM   524 H HG  . SER . . 59 ? 62.049 152.847 18.867 0.00  99.00 0 A 1
ATOM   525 N N   . TYR . . 60 ? 60.445 151.658 22.826 1.00  34.82 0 A 1
ATOM   526 C CA  . TYR . . 60 ? 60.901 152.066 24.172 1.00  34.86 0 A 1
ATOM   527 C C   . TYR . . 60 ? 61.298 150.911 25.078 1.00  35.21 0 A 1
ATOM   528 O O   . TYR . . 60 ? 60.693 149.833 25.037 1.00  35.10 0 A 1
ATOM   529 C CB  . TYR . . 60 ? 59.855 152.957 24.870 1.00  35.00 0 A 1
ATOM   530 C CG  . TYR . . 60 ? 59.453 154.115 23.982 1.00  35.41 0 A 1
ATOM   531 C CD1 . TYR . . 60 ? 58.252 154.097 23.280 1.00  34.80 0 A 1
ATOM   532 C CD2 . TYR . . 60 ? 60.309 155.212 23.812 1.00  35.87 0 A 1
ATOM   533 C CE1 . TYR . . 60 ? 57.901 155.139 22.428 1.00  35.65 0 A 1
ATOM   534 C CE2 . TYR . . 60 ? 59.961 156.266 22.980 1.00  35.72 0 A 1
ATOM   535 C CZ  . TYR . . 60 ? 58.759 156.216 22.276 1.00  35.82 0 A 1
ATOM   536 O OH  . TYR . . 60 ? 58.420 157.258 21.442 1.00  35.26 0 A 1
ATOM   537 H HN  . TYR . . 60 ? 59.449 151.559 22.572 0.00  99.00 0 A 1
ATOM   538 H HH  . TYR . . 60 ? 59.155 157.401 20.781 0.00  99.00 0 A 1
ATOM   539 N N   . VAL . . 61 ? 62.361 151.140 25.852 1.00  34.94 0 A 1
ATOM   540 C CA  . VAL . . 61 ? 62.786 150.237 26.918 1.00  35.16 0 A 1
ATOM   541 C C   . VAL . . 61 ? 63.083 151.116 28.139 1.00  35.37 0 A 1
ATOM   542 O O   . VAL . . 61 ? 63.269 152.325 27.993 1.00  35.23 0 A 1
ATOM   543 C CB  . VAL . . 61 ? 64.039 149.378 26.535 1.00  35.28 0 A 1
ATOM   544 C CG1 . VAL . . 61 ? 63.732 148.412 25.394 1.00  35.29 0 A 1
ATOM   545 C CG2 . VAL . . 61 ? 65.241 150.261 26.167 1.00  35.04 0 A 1
ATOM   546 H HN  . VAL . . 61 ? 62.867 152.030 25.626 0.00  99.00 0 A 1
ATOM   547 N N   . GLY . . 62 ? 63.117 150.515 29.332 1.00  35.71 0 A 1
ATOM   548 C CA  . GLY . . 62 ? 63.374 151.272 30.547 1.00  35.94 0 A 1
ATOM   549 C C   . GLY . . 62 ? 63.790 150.425 31.739 1.00  36.49 0 A 1
ATOM   550 O O   . GLY . . 62 ? 63.895 149.193 31.627 1.00  36.55 0 A 1
ATOM   551 H HN  . GLY . . 62 ? 62.949 149.495 29.310 0.00  99.00 0 A 1
ATOM   552 N N   . PRO . . 63 ? 64.011 151.077 32.883 1.00  36.80 0 A 1
ATOM   553 C CA  . PRO . . 63 ? 64.390 150.379 34.118 1.00  37.21 0 A 1
ATOM   554 C C   . PRO . . 63 ? 63.433 149.251 34.508 1.00  37.46 0 A 1
ATOM   555 O O   . PRO . . 63 ? 62.209 149.385 34.332 1.00  37.39 0 A 1
ATOM   556 C CB  . PRO . . 63 ? 64.390 151.491 35.177 1.00  37.28 0 A 1
ATOM   557 C CG  . PRO . . 63 ? 63.764 152.654 34.555 1.00  37.47 0 A 1
ATOM   558 C CD  . PRO . . 63 ? 63.951 152.536 33.075 1.00  36.67 0 A 1
ATOM   559 N N   . THR . . 64 ? 64.015 148.182 35.056 1.00  37.46 0 A 1
ATOM   560 C CA  . THR . . 64 ? 63.392 146.872 35.355 1.00  37.01 0 A 1
ATOM   561 C C   . THR . . 64 ? 63.204 145.929 34.153 1.00  36.85 0 A 1
ATOM   562 O O   . THR . . 64 ? 62.839 144.769 34.340 1.00  37.04 0 A 1
ATOM   563 C CB  . THR . . 64 ? 62.088 146.939 36.219 1.00  37.58 0 A 1
ATOM   564 C CG2 . THR . . 64 ? 62.166 147.999 37.343 1.00  37.44 0 A 1
ATOM   565 O OG1 . THR . . 64 ? 60.972 147.328 35.400 1.00  36.59 0 A 1
ATOM   566 H HN  . THR . . 64 ? 65.052 148.354 35.283 0.00  99.00 0 A 1
ATOM   567 H HG1 . THR . . 64 ? 61.192 148.163 34.887 0.00  99.00 0 A 1
ATOM   568 N N   . GLN . . 65 ? 63.460 146.414 32.941 1.00  36.46 0 A 1
ATOM   569 C CA  . GLN . . 65 ? 63.440 145.573 31.732 1.00  36.38 0 A 1
ATOM   570 C C   . GLN . . 65 ? 64.844 145.050 31.446 1.00  36.85 0 A 1
ATOM   571 O O   . GLN . . 65 ? 65.458 145.372 30.418 1.00  36.91 0 A 1
ATOM   572 C CB  . GLN . . 65 ? 62.902 146.355 30.527 1.00  36.03 0 A 1
ATOM   573 C CG  . GLN . . 65 ? 61.469 146.907 30.725 1.00  35.83 0 A 1
ATOM   574 C CD  . GLN . . 65 ? 60.956 147.675 29.510 1.00  36.42 0 A 1
ATOM   575 N NE2 . GLN . . 65 ? 61.810 147.826 28.486 0.00  99.00 0 A 1
ATOM   576 O OE1 . GLN . . 65 ? 59.812 148.119 29.489 0.00  99.00 0 A 1
ATOM   577 H HN  . GLN . . 65 ? 63.675 147.433 32.916 0.00  99.00 0 A 1
ATOM   578 H 1HE2 . GLN . . 65 ? 61.530 148.310 27.650 0.00  99.00 0 A 1
ATOM   579 H 2HE2 . GLN . . 65 ? 62.747 147.439 28.579 0.00  99.00 0 A 1
ATOM   580 N N   . ASN . . 66 ? 65.347 144.227 32.361 1.00  37.03 0 A 1
ATOM   581 C CA  . ASN . . 66 ? 66.754 143.843 32.344 1.00  36.90 0 A 1
ATOM   582 C C   . ASN . . 66 ? 67.136 142.802 31.292 1.00  37.13 0 A 1
ATOM   583 O O   . ASN . . 66 ? 68.293 142.768 30.856 1.00  36.48 0 A 1
ATOM   584 C CB  . ASN . . 66 ? 67.188 143.419 33.757 1.00  37.46 0 A 1
ATOM   585 C CG  . ASN . . 66 ? 67.100 144.568 34.752 1.00  37.41 0 A 1
ATOM   586 N ND2 . ASN . . 66 ? 66.343 144.367 35.824 0.00  99.00 0 A 1
ATOM   587 O OD1 . ASN . . 66 ? 67.686 145.637 34.541 0.00  99.00 0 A 1
ATOM   588 H HN  . ASN . . 66 ? 64.669 143.891 33.069 0.00  99.00 0 A 1
ATOM   589 H 1HD2 . ASN . . 66 ? 65.873 143.490 35.944 0.00  99.00 0 A 1
ATOM   590 H 2HD2 . ASN . . 66 ? 66.242 145.085 36.510 0.00  99.00 0 A 1
ATOM   591 N N   . ARG . . 67 ? 66.161 141.996 30.859 1.00  36.99 0 A 1
ATOM   592 C CA  . ARG . . 67 ? 66.393 140.968 29.833 1.00  37.69 0 A 1
ATOM   593 C C   . ARG . . 67 ? 66.622 141.540 28.432 1.00  37.59 0 A 1
ATOM   594 O O   . ARG . . 67 ? 67.595 141.175 27.772 1.00  37.86 0 A 1
ATOM   595 C CB  . ARG . . 67 ? 65.258 139.939 29.816 1.00  37.76 0 A 1
ATOM   596 C CG  . ARG . . 67 ? 65.216 139.075 31.054 1.00  39.44 0 A 1
ATOM   597 C CD  . ARG . . 67 ? 64.049 138.087 31.100 1.00  41.49 0 A 1
ATOM   598 N NE  . ARG . . 67 ? 64.066 137.313 32.343 1.00  43.25 0 A 1
ATOM   599 C CZ  . ARG . . 67 ? 63.431 137.670 33.447 1.00  44.81 0 A 1
ATOM   600 N NH1 . ARG . . 67 ? 62.709 138.785 33.468 1.00  45.22 1 A 1
ATOM   601 N NH2 . ARG . . 67 ? 63.513 136.920 34.537 1.00  45.50 0 A 1
ATOM   602 H HN  . ARG . . 67 ? 65.236 142.156 31.304 0.00  99.00 0 A 1
ATOM   603 H HE  . ARG . . 67 ? 64.595 136.457 32.353 0.00  99.00 0 A 1
ATOM   604 H 1HH1 . ARG . . 67 ? 62.616 139.356 32.658 0.00  99.00 0 A 1
ATOM   605 H 2HH1 . ARG . . 67 ? 62.245 139.058 34.320 0.00  99.00 0 A 1
ATOM   606 H 1HH2 . ARG . . 67 ? 64.045 136.069 34.512 0.00  99.00 0 A 1
ATOM   607 H 2HH2 . ARG . . 67 ? 63.051 137.196 35.376 0.00  99.00 0 A 1
ATOM   608 N N   . ILE . . 68 ? 65.745 142.442 27.980 1.00  37.64 0 A 1
ATOM   609 C CA  . ILE . . 68 ? 65.961 143.105 26.682 1.00  37.43 0 A 1
ATOM   610 C C   . ILE . . 68 ? 67.241 143.951 26.711 1.00  37.46 0 A 1
ATOM   611 O O   . ILE . . 68 ? 67.984 144.005 25.726 1.00  37.67 0 A 1
ATOM   612 C CB  . ILE . . 68 ? 64.712 143.926 26.213 1.00  37.50 0 A 1
ATOM   613 C CG1 . ILE . . 68 ? 64.891 144.452 24.782 1.00  37.71 0 A 1
ATOM   614 C CG2 . ILE . . 68 ? 64.419 145.087 27.166 1.00  37.70 0 A 1
ATOM   615 C CD1 . ILE . . 68 ? 64.966 143.378 23.694 1.00  37.27 0 A 1
ATOM   616 H HN  . ILE . . 68 ? 64.941 142.625 28.590 0.00  99.00 0 A 1
ATOM   617 N N   . LEU . . 69 ? 67.517 144.583 27.851 1.00  37.14 0 A 1
ATOM   618 C CA  . LEU . . 69 ? 68.712 145.416 27.981 1.00  37.44 0 A 1
ATOM   619 C C   . LEU . . 69 ? 69.995 144.590 27.894 1.00  37.43 0 A 1
ATOM   620 O O   . LEU . . 69 ? 70.965 145.008 27.259 1.00  37.65 0 A 1
ATOM   621 C CB  . LEU . . 69 ? 68.685 146.221 29.282 1.00  37.49 0 A 1
ATOM   622 C CG  . LEU . . 69 ? 67.662 147.363 29.322 1.00  37.02 0 A 1
ATOM   623 C CD1 . LEU . . 69 ? 67.492 147.854 30.759 1.00  37.30 0 A 1
ATOM   624 C CD2 . LEU . . 69 ? 68.039 148.507 28.368 1.00  36.66 0 A 1
ATOM   625 H HN  . LEU . . 69 ? 66.833 144.437 28.611 0.00  99.00 0 A 1
ATOM   626 N N   . ARG . . 70 ? 69.984 143.423 28.528 1.00  37.76 0 A 1
ATOM   627 C CA  . ARG . . 70 ? 71.138 142.521 28.517 1.00  37.46 0 A 1
ATOM   628 C C   . ARG . . 70 ? 71.329 141.918 27.129 1.00  37.87 0 A 1
ATOM   629 O O   . ARG . . 70 ? 72.467 141.844 26.625 1.00  37.56 0 A 1
ATOM   630 C CB  . ARG . . 70 ? 70.993 141.429 29.610 1.00  37.53 0 A 1
ATOM   631 C CG  . ARG . . 70 ? 72.030 140.264 29.552 1.00  37.52 0 A 1
ATOM   632 C CD  . ARG . . 70 ? 71.535 139.003 28.804 1.00  38.27 0 A 1
ATOM   633 N NE  . ARG . . 70 ? 70.301 138.463 29.386 1.00  39.88 0 A 1
ATOM   634 C CZ  . ARG . . 70 ? 69.403 137.731 28.732 1.00  40.34 0 A 1
ATOM   635 N NH1 . ARG . . 70 ? 69.583 137.404 27.455 1.00  41.43 1 A 1
ATOM   636 N NH2 . ARG . . 70 ? 68.322 137.299 29.367 1.00  39.59 0 A 1
ATOM   637 H HN  . ARG . . 70 ? 69.098 143.206 29.027 0.00  99.00 0 A 1
ATOM   638 H HE  . ARG . . 70 ? 70.120 138.664 30.361 0.00  99.00 0 A 1
ATOM   639 H 1HH1 . ARG . . 70 ? 70.410 137.689 26.974 0.00  99.00 0 A 1
ATOM   640 H 2HH1 . ARG . . 70 ? 68.886 136.868 26.975 0.00  99.00 0 A 1
ATOM   641 H 1HH2 . ARG . . 70 ? 68.196 137.508 30.339 0.00  99.00 0 A 1
ATOM   642 H 2HH2 . ARG . . 70 ? 67.633 136.764 28.879 0.00  99.00 0 A 1
ATOM   643 N N   . LEU . . 71 ? 70.232 141.479 26.514 1.00  37.80 0 A 1
ATOM   644 C CA  . LEU . . 71 ? 70.312 140.892 25.165 1.00  38.64 0 A 1
ATOM   645 C C   . LEU . . 71 ? 70.835 141.898 24.149 1.00  38.73 0 A 1
ATOM   646 O O   . LEU . . 71 ? 71.684 141.565 23.308 1.00  39.45 0 A 1
ATOM   647 C CB  . LEU . . 71 ? 68.947 140.340 24.712 1.00  38.51 0 A 1
ATOM   648 C CG  . LEU . . 71 ? 68.833 139.803 23.275 1.00  38.73 0 A 1
ATOM   649 C CD1 . LEU . . 71 ? 69.757 138.600 23.024 1.00  38.83 0 A 1
ATOM   650 C CD2 . LEU . . 71 ? 67.380 139.435 22.969 1.00  38.28 0 A 1
ATOM   651 H HN  . LEU . . 71 ? 69.355 141.580 27.041 0.00  99.00 0 A 1
ATOM   652 N N   . ALA . . 72 ? 70.330 143.128 24.216 1.00  38.90 0 A 1
ATOM   653 C CA  . ALA . . 72 ? 70.751 144.141 23.251 1.00  39.26 0 A 1
ATOM   654 C C   . ALA . . 72 ? 72.207 144.533 23.480 1.00  39.28 0 A 1
ATOM   655 O O   . ALA . . 72 ? 72.942 144.743 22.525 1.00  39.37 0 A 1
ATOM   656 C CB  . ALA . . 72 ? 69.856 145.362 23.297 1.00  39.00 0 A 1
ATOM   657 H HN  . ALA . . 72 ? 69.653 143.292 24.968 0.00  99.00 0 A 1
ATOM   658 N N   . LYS . . 73 ? 72.620 144.615 24.743 1.00  39.75 0 A 1
ATOM   659 C CA  . LYS . . 73 ? 74.017 144.968 25.049 1.00  40.60 0 A 1
ATOM   660 C C   . LYS . . 73 ? 74.967 143.897 24.497 1.00  40.38 0 A 1
ATOM   661 O O   . LYS . . 73 ? 75.992 144.220 23.903 1.00  40.15 0 A 1
ATOM   662 C CB  . LYS . . 73 ? 74.223 145.167 26.549 1.00  40.80 0 A 1
ATOM   663 C CG  . LYS . . 73 ? 75.589 145.758 26.923 1.00  42.01 0 A 1
ATOM   664 C CD  . LYS . . 73 ? 75.679 146.009 28.418 1.00  43.81 0 A 1
ATOM   665 C CE  . LYS . . 73 ? 77.037 146.599 28.797 1.00  44.48 0 A 1
ATOM   666 N NZ  . LYS . . 73 ? 77.093 146.894 30.254 1.00  46.28 1 A 1
ATOM   667 H HN  . LYS . . 73 ? 71.911 144.419 25.459 0.00  99.00 0 A 1
ATOM   668 H HZ1 . LYS . . 73 ? 77.163 146.037 30.764 0.00  99.00 0 A 1
ATOM   669 H HZ2 . LYS . . 73 ? 77.891 147.464 30.447 0.00  99.00 0 A 1
ATOM   670 H HZ3 . LYS . . 73 ? 76.262 147.379 30.527 0.00  99.00 0 A 1
ATOM   671 N N   . GLU . . 74 ? 74.601 142.629 24.668 1.00  40.72 0 A 1
ATOM   672 C CA  . GLU . . 74 ? 75.394 141.520 24.116 1.00  41.39 0 A 1
ATOM   673 C C   . GLU . . 74 ? 75.544 141.604 22.596 1.00  41.25 0 A 1
ATOM   674 O O   . GLU . . 74 ? 76.595 141.236 22.049 1.00  41.11 0 A 1
ATOM   675 C CB  . GLU . . 74 ? 74.805 140.166 24.524 1.00  41.42 0 A 1
ATOM   676 C CG  . GLU . . 74 ? 75.751 138.995 24.319 1.00  44.15 0 A 1
ATOM   677 C CD  . GLU . . 74 ? 75.132 137.653 24.652 1.00  47.12 0 A 1
ATOM   678 O OE1 . GLU . . 74 ? 75.250 136.723 23.817 1.00  48.08 0 A 1
ATOM   679 O OE2 . GLU . . 74 ? 74.535 137.525 25.743 1.00  47.97 -1 A 1
ATOM   680 H HN  . GLU . . 74 ? 73.731 142.491 25.210 0.00  99.00 0 A 1
ATOM   681 N N   . LEU . . 75 ? 74.507 142.113 21.926 1.00  40.58 0 A 1
ATOM   682 C CA  . LEU . . 75 ? 74.524 142.292 20.472 1.00  40.53 0 A 1
ATOM   683 C C   . LEU . . 75 ? 75.250 143.563 20.013 1.00  40.43 0 A 1
ATOM   684 O O   . LEU . . 75 ? 75.370 143.819 18.809 1.00  41.28 0 A 1
ATOM   685 C CB  . LEU . . 75 ? 73.089 142.229 19.910 1.00  40.55 0 A 1
ATOM   686 C CG  . LEU . . 75 ? 72.304 140.929 20.110 1.00  39.81 0 A 1
ATOM   687 C CD1 . LEU . . 75 ? 70.809 141.130 19.774 1.00  39.02 0 A 1
ATOM   688 C CD2 . LEU . . 75 ? 72.900 139.798 19.274 1.00  38.86 0 A 1
ATOM   689 H HN  . LEU . . 75 ? 73.692 142.369 22.522 0.00  99.00 0 A 1
ATOM   690 N N   . GLY . . 76 ? 75.731 144.359 20.969 1.00  40.45 0 A 1
ATOM   691 C CA  . GLY . . 76 ? 76.521 145.554 20.683 1.00  40.27 0 A 1
ATOM   692 C C   . GLY . . 76 ? 75.694 146.827 20.539 1.00  40.40 0 A 1
ATOM   693 O O   . GLY . . 76 ? 76.153 147.823 19.976 1.00  39.97 0 A 1
ATOM   694 H HN  . GLY . . 76 ? 75.493 144.053 21.941 0.00  99.00 0 A 1
ATOM   695 N N   . LEU . . 77 ? 74.466 146.801 21.053 1.00  40.21 0 A 1
ATOM   696 C CA  . LEU . . 77 ? 73.584 147.966 20.962 1.00  40.50 0 A 1
ATOM   697 C C   . LEU . . 77 ? 73.737 148.911 22.158 1.00  40.76 0 A 1
ATOM   698 O O   . LEU . . 77 ? 74.130 148.487 23.244 1.00  41.11 0 A 1
ATOM   699 C CB  . LEU . . 77 ? 72.120 147.512 20.805 1.00  39.88 0 A 1
ATOM   700 C CG  . LEU . . 77 ? 71.851 146.620 19.591 1.00  40.12 0 A 1
ATOM   701 C CD1 . LEU . . 77 ? 70.380 146.198 19.535 1.00  40.72 0 A 1
ATOM   702 C CD2 . LEU . . 77 ? 72.289 147.301 18.283 1.00  39.79 0 A 1
ATOM   703 H HN  . LEU . . 77 ? 74.198 145.913 21.508 0.00  99.00 0 A 1
ATOM   704 N N   . GLU . . 78 ? 73.428 150.189 21.942 1.00  41.39 0 A 1
ATOM   705 C CA  . GLU . . 78 ? 73.420 151.206 22.995 1.00  41.86 0 A 1
ATOM   706 C C   . GLU . . 78 ? 72.023 151.827 23.087 1.00  41.04 0 A 1
ATOM   707 O O   . GLU . . 78 ? 71.278 151.800 22.112 1.00  40.02 0 A 1
ATOM   708 C CB  . GLU . . 78 ? 74.401 152.327 22.674 1.00  42.69 0 A 1
ATOM   709 C CG  . GLU . . 78 ? 75.871 151.950 22.741 1.00  47.10 0 A 1
ATOM   710 C CD  . GLU . . 78 ? 76.776 153.130 22.434 1.00  53.28 0 A 1
ATOM   711 O OE1 . GLU . . 78 ? 76.385 153.999 21.608 1.00  55.77 0 A 1
ATOM   712 O OE2 . GLU . . 78 ? 77.883 153.194 23.018 1.00  56.88 -1 A 1
ATOM   713 H HN  . GLU . . 78 ? 73.189 150.407 20.944 0.00  99.00 0 A 1
ATOM   714 N N   . THR . . 79 ? 71.693 152.393 24.253 1.00  40.74 0 A 1
ATOM   715 C CA  . THR . . 79 ? 70.463 153.174 24.414 1.00  40.89 0 A 1
ATOM   716 C C   . THR . . 79 ? 70.757 154.668 24.545 1.00  40.94 0 A 1
ATOM   717 O O   . THR . . 79 ? 71.894 155.076 24.795 1.00  40.56 0 A 1
ATOM   718 C CB  . THR . . 79 ? 69.611 152.714 25.640 1.00  41.08 0 A 1
ATOM   719 C CG2 . THR . . 79 ? 69.443 151.186 25.679 1.00  40.96 0 A 1
ATOM   720 O OG1 . THR . . 79 ? 70.265 153.063 26.876 1.00  40.85 0 A 1
ATOM   721 H HN  . THR . . 79 ? 72.373 152.233 25.020 0.00  99.00 0 A 1
ATOM   722 H HG1 . THR . . 79 ? 70.218 152.295 27.521 0.00  99.00 0 A 1
ATOM   723 N N   . TYR . . 80 ? 69.718 155.475 24.361 1.00  40.45 0 A 1
ATOM   724 C CA  . TYR . . 80 ? 69.761 156.889 24.701 1.00  40.64 0 A 1
ATOM   725 C C   . TYR . . 80 ? 68.437 157.270 25.361 1.00  40.39 0 A 1
ATOM   726 O O   . TYR . . 80 ? 67.436 156.577 25.186 1.00  39.92 0 A 1
ATOM   727 C CB  . TYR . . 80 ? 70.037 157.753 23.463 1.00  40.88 0 A 1
ATOM   728 C CG  . TYR . . 80 ? 68.884 157.851 22.481 1.00  42.13 0 A 1
ATOM   729 C CD1 . TYR . . 80 ? 67.928 158.868 22.593 1.00  43.69 0 A 1
ATOM   730 C CD2 . TYR . . 80 ? 68.765 156.947 21.425 1.00  43.69 0 A 1
ATOM   731 C CE1 . TYR . . 80 ? 66.867 158.965 21.677 1.00  45.07 0 A 1
ATOM   732 C CE2 . TYR . . 80 ? 67.720 157.039 20.510 1.00  44.95 0 A 1
ATOM   733 C CZ  . TYR . . 80 ? 66.782 158.048 20.643 1.00  45.93 0 A 1
ATOM   734 O OH  . TYR . . 80 ? 65.757 158.126 19.741 1.00  48.44 0 A 1
ATOM   735 H HN  . TYR . . 80 ? 68.876 155.010 23.955 0.00  99.00 0 A 1
ATOM   736 H HH  . TYR . . 80 ? 65.570 159.086 19.533 0.00  99.00 0 A 1
ATOM   737 N N   . LYS . . 81 ? 68.451 158.378 26.100 1.00  40.05 0 A 1
ATOM   738 C CA  . LYS . . 81 ? 67.304 158.829 26.870 1.00  40.28 0 A 1
ATOM   739 C C   . LYS . . 81 ? 66.303 159.628 26.036 1.00  39.61 0 A 1
ATOM   740 O O   . LYS . . 81 ? 66.671 160.569 25.334 1.00  39.42 0 A 1
ATOM   741 C CB  . LYS . . 81 ? 67.774 159.683 28.055 1.00  40.70 0 A 1
ATOM   742 C CG  . LYS . . 81 ? 68.295 158.884 29.238 1.00  41.97 0 A 1
ATOM   743 C CD  . LYS . . 81 ? 68.646 159.837 30.383 1.00  46.28 0 A 1
ATOM   744 C CE  . LYS . . 81 ? 68.930 159.089 31.672 1.00  48.28 0 A 1
ATOM   745 N NZ  . LYS . . 81 ? 69.539 160.001 32.692 1.00  51.11 1 A 1
ATOM   746 H HN  . LYS . . 81 ? 69.362 158.895 26.076 0.00  99.00 0 A 1
ATOM   747 H HZ1 . LYS . . 81 ? 69.563 160.930 32.327 0.00  99.00 0 A 1
ATOM   748 H HZ2 . LYS . . 81 ? 68.987 159.977 33.523 0.00  99.00 0 A 1
ATOM   749 H HZ3 . LYS . . 81 ? 70.467 159.693 32.894 0.00  99.00 0 A 1
ATOM   750 N N   . VAL . . 82 ? 65.033 159.239 26.128 1.00  38.83 0 A 1
ATOM   751 C CA  . VAL . . 82 ? 63.943 160.006 25.531 1.00  38.12 0 A 1
ATOM   752 C C   . VAL . . 82 ? 63.915 161.394 26.194 1.00  37.75 0 A 1
ATOM   753 O O   . VAL . . 82 ? 64.100 161.501 27.407 1.00  37.79 0 A 1
ATOM   754 C CB  . VAL . . 82 ? 62.583 159.271 25.732 1.00  37.94 0 A 1
ATOM   755 C CG1 . VAL . . 82 ? 61.402 160.139 25.300 1.00  37.96 0 A 1
ATOM   756 C CG2 . VAL . . 82 ? 62.580 157.949 24.990 1.00  37.94 0 A 1
ATOM   757 H HN  . VAL . . 82 ? 64.887 158.354 26.655 0.00  99.00 0 A 1
ATOM   758 N N   . ASN . . 83 ? 63.712 162.447 25.400 1.00  37.56 0 A 1
ATOM   759 C CA  . ASN . . 83 ? 63.667 163.808 25.947 1.00  38.11 0 A 1
ATOM   760 C C   . ASN . . 83 ? 62.522 164.083 26.933 1.00  38.42 0 A 1
ATOM   761 O O   . ASN . . 83 ? 61.343 164.026 26.560 1.00  38.72 0 A 1
ATOM   762 C CB  . ASN . . 83 ? 63.646 164.867 24.839 1.00  37.52 0 A 1
ATOM   763 C CG  . ASN . . 83 ? 63.845 166.273 25.391 1.00  39.17 0 A 1
ATOM   764 N ND2 . ASN . . 83 ? 62.846 167.146 25.200 0.00  99.00 0 A 1
ATOM   765 O OD1 . ASN . . 83 ? 64.879 166.564 26.005 0.00  99.00 0 A 1
ATOM   766 H HN  . ASN . . 83 ? 63.593 162.228 24.399 0.00  99.00 0 A 1
ATOM   767 H 1HD2 . ASN . . 83 ? 62.023 166.842 24.717 0.00  99.00 0 A 1
ATOM   768 H 2HD2 . ASN . . 83 ? 62.925 168.076 25.534 0.00  99.00 0 A 1
ATOM   769 N N   . GLU . . 84 ? 62.887 164.378 28.178 1.00  38.63 0 A 1
ATOM   770 C CA  . GLU . . 84 ? 61.934 164.791 29.220 1.00  39.21 0 A 1
ATOM   771 C C   . GLU . . 84 ? 62.509 165.910 30.108 1.00  39.46 0 A 1
ATOM   772 O O   . GLU . . 84 ? 62.182 166.016 31.294 1.00  39.65 0 A 1
ATOM   773 C CB  . GLU . . 84 ? 61.459 163.587 30.077 1.00  39.46 0 A 1
ATOM   774 C CG  . GLU . . 84 ? 60.074 163.840 30.677 1.00  40.23 0 A 1
ATOM   775 C CD  . GLU . . 84 ? 59.498 162.707 31.505 1.00  41.71 0 A 1
ATOM   776 O OE1 . GLU . . 84 ? 60.247 162.004 32.225 1.00  42.10 0 A 1
ATOM   777 O OE2 . GLU . . 84 ? 58.252 162.545 31.473 1.00  42.90 -1 A 1
ATOM   778 H HN  . GLU . . 84 ? 63.914 164.292 28.358 0.00  99.00 0 A 1
ATOM   779 N N   . VAL . . 85 ? 63.369 166.745 29.526 1.00  39.40 0 A 1
ATOM   780 C CA  . VAL . . 85 ? 64.022 167.816 30.276 1.00  39.61 0 A 1
ATOM   781 C C   . VAL . . 85 ? 63.009 168.928 30.591 1.00  39.40 0 A 1
ATOM   782 O O   . VAL . . 85 ? 62.952 169.420 31.711 1.00  39.47 0 A 1
ATOM   783 C CB  . VAL . . 85 ? 65.251 168.376 29.511 1.00  39.83 0 A 1
ATOM   784 C CG1 . VAL . . 85 ? 65.883 169.578 30.238 1.00  40.78 0 A 1
ATOM   785 C CG2 . VAL . . 85 ? 66.304 167.273 29.282 1.00  40.40 0 A 1
ATOM   786 H HN  . VAL . . 85 ? 63.530 166.572 28.517 0.00  99.00 0 A 1
ATOM   787 N N   . GLU . . 86 ? 62.195 169.287 29.604 1.00  39.02 0 A 1
ATOM   788 C CA  . GLU . . 86 ? 61.257 170.405 29.746 1.00  38.80 0 A 1
ATOM   789 C C   . GLU . . 86 ? 59.868 169.916 30.190 1.00  38.36 0 A 1
ATOM   790 O O   . GLU . . 86 ? 59.727 168.762 30.593 1.00  38.39 0 A 1
ATOM   791 C CB  . GLU . . 86 ? 61.208 171.218 28.449 1.00  38.92 0 A 1
ATOM   792 C CG  . GLU . . 86 ? 62.579 171.677 27.926 1.00  39.75 0 A 1
ATOM   793 C CD  . GLU . . 86 ? 63.244 170.685 26.959 1.00  42.50 0 A 1
ATOM   794 O OE1 . GLU . . 86 ? 62.734 169.557 26.773 1.00  42.10 0 A 1
ATOM   795 O OE2 . GLU . . 86 ? 64.303 171.031 26.381 1.00  42.96 -1 A 1
ATOM   796 H HN  . GLU . . 86 ? 62.277 168.720 28.739 0.00  99.00 0 A 1
ATOM   797 N N   . ARG . . 87 ? 58.850 170.780 30.130 1.00  37.83 0 A 1
ATOM   798 C CA  . ARG . . 87 ? 57.542 170.431 30.718 1.00  37.58 0 A 1
ATOM   799 C C   . ARG . . 87 ? 56.725 169.517 29.803 1.00  36.97 0 A 1
ATOM   800 O O   . ARG . . 87 ? 56.797 169.623 28.576 1.00  36.92 0 A 1
ATOM   801 C CB  . ARG . . 87 ? 56.706 171.681 31.072 1.00  37.77 0 A 1
ATOM   802 C CG  . ARG . . 87 ? 57.397 172.710 31.975 1.00  39.35 0 A 1
ATOM   803 C CD  . ARG . . 87 ? 56.699 174.059 32.048 1.00  39.96 0 A 1
ATOM   804 N NE  . ARG . . 87 ? 56.659 174.738 30.748 1.00  40.67 0 A 1
ATOM   805 C CZ  . ARG . . 87 ? 55.919 175.810 30.478 1.00  41.03 0 A 1
ATOM   806 N NH1 . ARG . . 87 ? 55.140 176.351 31.407 1.00  42.06 1 A 1
ATOM   807 N NH2 . ARG . . 87 ? 55.963 176.357 29.280 1.00  40.45 0 A 1
ATOM   808 H HN  . ARG . . 87 ? 59.047 171.669 29.660 0.00  99.00 0 A 1
ATOM   809 H HE  . ARG . . 87 ? 57.233 174.364 30.009 0.00  99.00 0 A 1
ATOM   810 H 1HH1 . ARG . . 87 ? 55.113 175.973 32.330 0.00  99.00 0 A 1
ATOM   811 H 2HH1 . ARG . . 87 ? 54.574 177.149 31.180 0.00  99.00 0 A 1
ATOM   812 H 1HH2 . ARG . . 87 ? 56.571 175.976 28.576 0.00  99.00 0 A 1
ATOM   813 H 2HH2 . ARG . . 87 ? 55.396 177.152 29.064 0.00  99.00 0 A 1
ATOM   814 N N   . LEU . . 88 ? 55.956 168.625 30.424 1.00  36.11 0 A 1
ATOM   815 C CA  . LEU . . 88 ? 54.954 167.818 29.749 1.00  35.94 0 A 1
ATOM   816 C C   . LEU . . 88 ? 53.687 168.664 29.627 1.00  35.45 0 A 1
ATOM   817 O O   . LEU . . 88 ? 53.562 169.672 30.318 1.00  35.47 0 A 1
ATOM   818 C CB  . LEU . . 88 ? 54.648 166.588 30.608 1.00  36.22 0 A 1
ATOM   819 C CG  . LEU . . 88 ? 55.715 165.488 30.795 1.00  36.37 0 A 1
ATOM   820 C CD1 . LEU . . 88 ? 56.946 165.942 31.621 1.00  37.05 0 A 1
ATOM   821 C CD2 . LEU . . 88 ? 55.063 164.288 31.442 1.00  36.09 0 A 1
ATOM   822 H HN  . LEU . . 88 ? 56.140 168.556 31.458 0.00  99.00 0 A 1
ATOM   823 N N   . ILE . . 89 ? 52.759 168.269 28.760 1.00  34.99 0 A 1
ATOM   824 C CA  . ILE . . 89 ? 51.495 169.009 28.601 1.00  34.19 0 A 1
ATOM   825 C C   . ILE . . 89 ? 50.310 168.068 28.777 1.00  35.21 0 A 1
ATOM   826 O O   . ILE . . 89 ? 50.265 167.005 28.161 1.00  34.93 0 A 1
ATOM   827 C CB  . ILE . . 89 ? 51.394 169.680 27.195 1.00  33.28 0 A 1
ATOM   828 C CG1 . ILE . . 89 ? 52.435 170.796 27.031 1.00  28.72 0 A 1
ATOM   829 C CG2 . ILE . . 89 ? 49.976 170.226 26.946 1.00  34.15 0 A 1
ATOM   830 C CD1 . ILE . . 89 ? 52.529 171.348 25.599 1.00  16.44 0 A 1
ATOM   831 H HN  . ILE . . 89 ? 52.991 167.420 28.219 0.00  99.00 0 A 1
ATOM   832 N N   . HIS . . 90 ? 49.364 168.469 29.617 1.00  35.91 0 A 1
ATOM   833 C CA  . HIS . . 90 ? 48.050 167.822 29.658 1.00  37.04 0 A 1
ATOM   834 C C   . HIS . . 90 ? 47.065 168.762 28.963 1.00  38.10 0 A 1
ATOM   835 O O   . HIS . . 90 ? 46.896 169.913 29.372 1.00  38.43 0 A 1
ATOM   836 C CB  . HIS . . 90 ? 47.627 167.522 31.109 1.00  37.16 0 A 1
ATOM   837 C CG  . HIS . . 90 ? 46.382 166.684 31.220 1.00  37.21 0 A 1
ATOM   838 C CD2 . HIS . . 90 ? 45.471 166.570 32.213 0.00  99.00 0 A 1
ATOM   839 N ND1 . HIS . . 90 ? 45.966 165.828 30.220 0.00  99.00 0 A 1
ATOM   840 C CE1 . HIS . . 90 ? 44.848 165.226 30.592 0.00  99.00 0 A 1
ATOM   841 N NE2 . HIS . . 90 ? 44.525 165.660 31.797 0.00  99.00 0 A 1
ATOM   842 H HN  . HIS . . 90 ? 49.627 169.263 30.230 0.00  99.00 0 A 1
ATOM   843 H HD1 . HIS . . 90 ? 46.439 165.686 29.351 0.00  99.00 0 A 1
ATOM   844 N N   . HIS . . 91 ? 46.446 168.285 27.882 1.00  39.16 0 A 1
ATOM   845 C CA  . HIS . . 91 ? 45.491 169.098 27.126 1.00  40.25 0 A 1
ATOM   846 C C   . HIS . . 91 ? 44.103 168.560 27.410 1.00  41.20 0 A 1
ATOM   847 O O   . HIS . . 91 ? 43.809 167.423 27.065 1.00  41.18 0 A 1
ATOM   848 C CB  . HIS . . 91 ? 45.802 169.032 25.630 1.00  39.88 0 A 1
ATOM   849 C CG  . HIS . . 91 ? 47.114 168.387 25.297 1.00  40.04 0 A 1
ATOM   850 C CD2 . HIS . . 91 ? 47.451 167.079 25.146 0.00  99.00 0 A 1
ATOM   851 N ND1 . HIS . . 91 ? 48.276 169.107 25.121 0.00  99.00 0 A 1
ATOM   852 C CE1 . HIS . . 91 ? 49.270 168.273 24.860 0.00  99.00 0 A 1
ATOM   853 N NE2 . HIS . . 91 ? 48.797 167.038 24.875 0.00  99.00 0 A 1
ATOM   854 H HN  . HIS . . 91 ? 46.694 167.312 27.630 0.00  99.00 0 A 1
ATOM   855 H HD1 . HIS . . 91 ? 48.354 170.101 25.181 0.00  99.00 0 A 1
ATOM   856 N N   . VAL . . 92 ? 43.281 169.373 28.065 1.00  42.82 0 A 1
ATOM   857 C CA  . VAL . . 92 ? 41.941 168.987 28.513 1.00  44.42 0 A 1
ATOM   858 C C   . VAL . . 92 ? 40.958 170.119 28.193 1.00  44.64 0 A 1
ATOM   859 O O   . VAL . . 92 ? 41.252 171.287 28.432 1.00  44.34 0 A 1
ATOM   860 C CB  . VAL . . 92 ? 41.910 168.580 30.050 1.00  44.78 0 A 1
ATOM   861 C CG1 . VAL . . 92 ? 43.218 168.909 30.754 1.00  46.02 0 A 1
ATOM   862 C CG2 . VAL . . 92 ? 40.719 169.206 30.819 1.00  46.06 0 A 1
ATOM   863 H HN  . VAL . . 92 ? 43.678 170.332 28.238 0.00  99.00 0 A 1
ATOM   864 N N   . LYS . . 93 ? 39.815 169.748 27.618 1.00  45.66 0 A 1
ATOM   865 C CA  . LYS . . 93 ? 38.741 170.693 27.259 1.00  46.77 0 A 1
ATOM   866 C C   . LYS . . 93 ? 39.224 171.903 26.443 1.00  46.51 0 A 1
ATOM   867 O O   . LYS . . 93 ? 38.848 173.042 26.720 1.00  46.50 0 A 1
ATOM   868 C CB  . LYS . . 93 ? 37.978 171.149 28.511 1.00  47.20 0 A 1
ATOM   869 C CG  . LYS . . 93 ? 37.164 170.041 29.160 1.00  50.57 0 A 1
ATOM   870 C CD  . LYS . . 93 ? 35.757 170.507 29.503 1.00  55.75 0 A 1
ATOM   871 C CE  . LYS . . 93 ? 34.745 170.019 28.477 1.00  57.84 0 A 1
ATOM   872 N NZ  . LYS . . 93 ? 33.725 171.073 28.181 1.00  60.02 1 A 1
ATOM   873 H HN  . LYS . . 93 ? 39.738 168.719 27.439 0.00  99.00 0 A 1
ATOM   874 H HZ1 . LYS . . 93 ? 33.384 171.449 29.040 0.00  99.00 0 A 1
ATOM   875 H HZ2 . LYS . . 93 ? 34.149 171.797 27.640 0.00  99.00 0 A 1
ATOM   876 H HZ3 . LYS . . 93 ? 32.972 170.665 27.668 0.00  99.00 0 A 1
ATOM   877 N N   . GLY . . 94 ? 40.073 171.636 25.452 1.00  46.28 0 A 1
ATOM   878 C CA  . GLY . . 94 ? 40.574 172.668 24.558 1.00  46.02 0 A 1
ATOM   879 C C   . GLY . . 94 ? 41.689 173.565 25.067 1.00  45.55 0 A 1
ATOM   880 O O   . GLY . . 94 ? 42.001 174.548 24.395 1.00  45.99 0 A 1
ATOM   881 H HN  . GLY . . 94 ? 40.343 170.631 25.376 0.00  99.00 0 A 1
ATOM   882 N N   . LYS . . 95 ? 42.276 173.253 26.227 1.00  44.62 0 A 1
ATOM   883 C CA  . LYS . . 95 ? 43.354 174.075 26.806 1.00  43.98 0 A 1
ATOM   884 C C   . LYS . . 95 ? 44.540 173.213 27.243 1.00  43.07 0 A 1
ATOM   885 O O   . LYS . . 95 ? 44.355 172.087 27.698 1.00  42.31 0 A 1
ATOM   886 C CB  . LYS . . 95 ? 42.844 174.923 27.992 1.00  44.68 0 A 1
ATOM   887 C CG  . LYS . . 95 ? 43.849 176.012 28.468 1.00  47.10 0 A 1
ATOM   888 C CD  . LYS . . 95 ? 43.353 176.852 29.660 1.00  51.98 0 A 1
ATOM   889 C CE  . LYS . . 95 ? 44.525 177.617 30.304 1.00  54.21 0 A 1
ATOM   890 N NZ  . LYS . . 95 ? 44.202 178.124 31.678 1.00  56.33 1 A 1
ATOM   891 H HN  . LYS . . 95 ? 41.913 172.393 26.681 0.00  99.00 0 A 1
ATOM   892 H HZ1 . LYS . . 95 ? 43.846 179.054 31.607 0.00  99.00 0 A 1
ATOM   893 H HZ2 . LYS . . 95 ? 43.516 177.529 32.092 0.00  99.00 0 A 1
ATOM   894 H HZ3 . LYS . . 95 ? 45.033 178.120 32.231 0.00  99.00 0 A 1
ATOM   895 N N   . SER . . 96 ? 45.748 173.754 27.115 1.00  42.21 0 A 1
ATOM   896 C CA  . SER . . 96 ? 46.954 173.057 27.542 1.00  41.42 0 A 1
ATOM   897 C C   . SER . . 96 ? 47.413 173.502 28.935 1.00  41.63 0 A 1
ATOM   898 O O   . SER . . 96 ? 47.472 174.701 29.233 1.00  41.39 0 A 1
ATOM   899 C CB  . SER . . 96 ? 48.074 173.264 26.512 1.00  41.31 0 A 1
ATOM   900 O OG  . SER . . 96 ? 47.779 172.570 25.307 1.00  40.16 0 A 1
ATOM   901 H HN  . SER . . 96 ? 45.756 174.704 26.690 0.00  99.00 0 A 1
ATOM   902 H HG  . SER . . 96 ? 48.501 172.744 24.640 0.00  99.00 0 A 1
ATOM   903 N N   . TYR . . 97 ? 47.748 172.518 29.769 1.00  41.40 0 A 1
ATOM   904 C CA  . TYR . . 97 ? 48.254 172.753 31.120 1.00  41.88 0 A 1
ATOM   905 C C   . TYR . . 97 ? 49.604 172.075 31.317 1.00  41.70 0 A 1
ATOM   906 O O   . TYR . . 97 ? 49.661 170.857 31.502 1.00  41.50 0 A 1
ATOM   907 C CB  . TYR . . 97 ? 47.265 172.238 32.170 1.00  42.23 0 A 1
ATOM   908 C CG  . TYR . . 97 ? 45.879 172.824 32.042 1.00  43.32 0 A 1
ATOM   909 C CD1 . TYR . . 97 ? 44.930 172.230 31.211 1.00  44.24 0 A 1
ATOM   910 C CD2 . TYR . . 97 ? 45.521 173.979 32.741 1.00  45.76 0 A 1
ATOM   911 C CE1 . TYR . . 97 ? 43.643 172.765 31.082 1.00  45.36 0 A 1
ATOM   912 C CE2 . TYR . . 97 ? 44.226 174.525 32.625 1.00  46.76 0 A 1
ATOM   913 C CZ  . TYR . . 97 ? 43.300 173.907 31.792 1.00  46.40 0 A 1
ATOM   914 O OH  . TYR . . 97 ? 42.023 174.415 31.645 1.00  47.27 0 A 1
ATOM   915 H HN  . TYR . . 97 ? 47.617 171.557 29.371 0.00  99.00 0 A 1
ATOM   916 H HH  . TYR . . 97 ? 41.637 174.080 30.789 0.00  99.00 0 A 1
ATOM   917 N N   . PRO . . 98 ? 50.683 172.854 31.271 1.00  41.75 0 A 1
ATOM   918 C CA  . PRO . . 98 ? 52.040 172.308 31.434 1.00  41.72 0 A 1
ATOM   919 C C   . PRO . . 98 ? 52.273 171.755 32.832 1.00  41.68 0 A 1
ATOM   920 O O   . PRO . . 98 ? 51.666 172.230 33.794 1.00  41.51 0 A 1
ATOM   921 C CB  . PRO . . 98 ? 52.943 173.518 31.171 1.00  41.70 0 A 1
ATOM   922 C CG  . PRO . . 98 ? 52.064 174.469 30.417 1.00  42.50 0 A 1
ATOM   923 C CD  . PRO . . 98 ? 50.701 174.307 31.040 1.00  41.61 0 A 1
ATOM   924 N N   . PHE . . 99 ? 53.139 170.752 32.943 1.00  41.65 0 A 1
ATOM   925 C CA  . PHE . . 99 ? 53.425 170.141 34.244 1.00  41.64 0 A 1
ATOM   926 C C   . PHE . . 99 ? 54.721 169.343 34.258 1.00  42.36 0 A 1
ATOM   927 O O   . PHE . . 99 ? 55.318 169.094 33.209 1.00  41.82 0 A 1
ATOM   928 C CB  . PHE . . 99 ? 52.249 169.274 34.735 1.00  40.72 0 A 1
ATOM   929 C CG  . PHE . . 99 ? 52.103 167.950 34.013 1.00  39.58 0 A 1
ATOM   930 C CD1 . PHE . . 99 ? 52.577 166.766 34.591 1.00  38.32 0 A 1
ATOM   931 C CD2 . PHE . . 99 ? 51.455 167.885 32.784 1.00  38.24 0 A 1
ATOM   932 C CE1 . PHE . . 99 ? 52.442 165.533 33.918 1.00  38.17 0 A 1
ATOM   933 C CE2 . PHE . . 99 ? 51.296 166.672 32.108 1.00  37.21 0 A 1
ATOM   934 C CZ  . PHE . . 99 ? 51.795 165.490 32.676 1.00  37.88 0 A 1
ATOM   935 H HN  . PHE . . 99 ? 53.580 170.449 32.060 0.00  99.00 0 A 1
ATOM   936 N N   . ARG . . 100 ? 55.135 168.952 35.461 1.00  43.74 0 A 1
ATOM   937 C CA  . ARG . . 100 ? 56.311 168.109 35.672 1.00  45.77 0 A 1
ATOM   938 C C   . ARG . . 100 ? 55.909 166.899 36.513 1.00  46.20 0 A 1
ATOM   939 O O   . ARG . . 100 ? 54.869 166.920 37.178 1.00  46.17 0 A 1
ATOM   940 C CB  . ARG . . 100 ? 57.434 168.900 36.350 1.00  46.26 0 A 1
ATOM   941 C CG  . ARG . . 100 ? 58.004 169.989 35.465 1.00  49.13 0 A 1
ATOM   942 C CD  . ARG . . 100 ? 59.378 170.480 35.865 1.00  52.96 0 A 1
ATOM   943 N NE  . ARG . . 100 ? 59.695 171.739 35.189 1.00  55.19 0 A 1
ATOM   944 C CZ  . ARG . . 100 ? 60.479 171.851 34.120 1.00  55.66 0 A 1
ATOM   945 N NH1 . ARG . . 100 ? 61.049 170.778 33.582 1.00  55.65 1 A 1
ATOM   946 N NH2 . ARG . . 100 ? 60.689 173.046 33.583 1.00  55.99 0 A 1
ATOM   947 H HN  . ARG . . 100 ? 54.541 169.303 36.252 0.00  99.00 0 A 1
ATOM   948 H HE  . ARG . . 100 ? 59.288 172.585 35.562 0.00  99.00 0 A 1
ATOM   949 H 1HH1 . ARG . . 100 ? 60.882 169.870 33.959 0.00  99.00 0 A 1
ATOM   950 H 2HH1 . ARG . . 100 ? 61.654 170.882 32.786 0.00  99.00 0 A 1
ATOM   951 H 1HH2 . ARG . . 100 ? 60.242 173.854 33.972 0.00  99.00 0 A 1
ATOM   952 H 2HH2 . ARG . . 100 ? 61.291 173.142 32.791 0.00  99.00 0 A 1
ATOM   953 N N   . GLY . . 101 ? 56.719 165.840 36.464 1.00  46.79 0 A 1
ATOM   954 C CA  . GLY . . 101 ? 56.424 164.618 37.195 1.00  46.76 0 A 1
ATOM   955 C C   . GLY . . 101 ? 55.522 163.748 36.340 1.00  46.77 0 A 1
ATOM   956 O O   . GLY . . 101 ? 54.958 164.242 35.364 1.00  47.08 0 A 1
ATOM   957 H HN  . GLY . . 101 ? 57.561 165.966 35.869 0.00  99.00 0 A 1
ATOM   958 N N   . PRO . . 102 ? 55.383 162.472 36.695 1.00  46.65 0 A 1
ATOM   959 C CA  . PRO . . 102 ? 54.700 161.497 35.833 1.00  46.57 0 A 1
ATOM   960 C C   . PRO . . 102 ? 53.183 161.680 35.693 1.00  46.79 0 A 1
ATOM   961 O O   . PRO . . 102 ? 52.669 161.417 34.590 1.00  46.19 0 A 1
ATOM   962 C CB  . PRO . . 102 ? 55.022 160.154 36.492 1.00  46.79 0 A 1
ATOM   963 C CG  . PRO . . 102 ? 55.311 160.478 37.927 1.00  46.87 0 A 1
ATOM   964 C CD  . PRO . . 102 ? 55.913 161.854 37.927 1.00  46.70 0 A 1
ATOM   965 N N   . PHE . . 103 ? 52.505 162.107 36.762 1.00  46.81 0 A 1
ATOM   966 C CA  . PHE . . 103 ? 51.039 162.201 36.789 1.00  47.38 0 A 1
ATOM   967 C C   . PHE . . 103 ? 50.565 163.631 36.564 1.00  47.85 0 A 1
ATOM   968 O O   . PHE . . 103 ? 51.059 164.554 37.219 1.00  47.17 0 A 1
ATOM   969 C CB  . PHE . . 103 ? 50.481 161.739 38.139 1.00  47.20 0 A 1
ATOM   970 C CG  . PHE . . 103 ? 50.743 160.299 38.464 1.00  47.72 0 A 1
ATOM   971 C CD1 . PHE . . 103 ? 51.893 159.929 39.164 1.00  47.63 0 A 1
ATOM   972 C CD2 . PHE . . 103 ? 49.827 159.315 38.110 1.00  48.20 0 A 1
ATOM   973 C CE1 . PHE . . 103 ? 52.138 158.593 39.488 1.00  48.81 0 A 1
ATOM   974 C CE2 . PHE . . 103 ? 50.062 157.967 38.432 1.00  48.94 0 A 1
ATOM   975 C CZ  . PHE . . 103 ? 51.220 157.609 39.127 1.00  48.45 0 A 1
ATOM   976 H HN  . PHE . . 103 ? 53.104 162.368 37.576 0.00  99.00 0 A 1
ATOM   977 N N   . PRO . . 104 ? 49.594 163.827 35.667 1.00  48.42 0 A 1
ATOM   978 C CA  . PRO . . 104 ? 49.022 165.159 35.457 1.00  49.23 0 A 1
ATOM   979 C C   . PRO . . 104 ? 48.328 165.616 36.745 1.00  50.22 0 A 1
ATOM   980 O O   . PRO . . 104 ? 47.461 164.897 37.268 1.00  50.45 0 A 1
ATOM   981 C CB  . PRO . . 104 ? 48.005 164.938 34.332 1.00  49.05 0 A 1
ATOM   982 C CG  . PRO . . 104 ? 48.432 163.679 33.688 1.00  48.64 0 A 1
ATOM   983 C CD  . PRO . . 104 ? 48.954 162.815 34.805 1.00  48.72 0 A 1
ATOM   984 N N   . PRO . . 105 ? 48.734 166.775 37.257 1.00  50.65 0 A 1
ATOM   985 C CA  . PRO . . 105 ? 48.261 167.259 38.555 1.00  51.00 0 A 1
ATOM   986 C C   . PRO . . 105 ? 46.828 167.782 38.480 1.00  51.34 0 A 1
ATOM   987 O O   . PRO . . 105 ? 46.313 168.098 37.395 1.00  51.03 0 A 1
ATOM   988 C CB  . PRO . . 105 ? 49.222 168.404 38.866 1.00  51.10 0 A 1
ATOM   989 C CG  . PRO . . 105 ? 49.624 168.929 37.516 1.00  51.08 0 A 1
ATOM   990 C CD  . PRO . . 105 ? 49.677 167.718 36.625 1.00  51.05 0 A 1
ATOM   991 N N   . VAL . . 106 ? 46.195 167.856 39.642 1.00  51.25 0 A 1
ATOM   992 C CA  . VAL . . 106 ? 44.854 168.395 39.739 1.00  51.59 0 A 1
ATOM   993 C C   . VAL . . 106 ? 44.729 169.229 41.013 1.00  51.85 0 A 1
ATOM   994 O O   . VAL . . 106 ? 45.231 168.847 42.079 1.00  51.59 0 A 1
ATOM   995 C CB  . VAL . . 106 ? 43.790 167.274 39.654 1.00  51.89 0 A 1
ATOM   996 C CG1 . VAL . . 106 ? 43.852 166.345 40.856 1.00  51.89 0 A 1
ATOM   997 C CG2 . VAL . . 106 ? 42.413 167.859 39.489 1.00  52.35 0 A 1
ATOM   998 H HN  . VAL . . 106 ? 46.734 167.501 40.456 0.00  99.00 0 A 1
ATOM   999 N N   . TRP . . 107 ? 44.063 170.372 40.888 1.00  52.23 0 A 1
ATOM   1000 C CA  . TRP . . 107 ? 43.985 171.346 41.977 1.00  52.84 0 A 1
ATOM   1001 C C   . TRP . . 107 ? 42.724 171.226 42.820 1.00  52.17 0 A 1
ATOM   1002 O O   . TRP . . 107 ? 42.794 171.333 44.042 1.00  52.40 0 A 1
ATOM   1003 C CB  . TRP . . 107 ? 44.133 172.764 41.426 1.00  53.49 0 A 1
ATOM   1004 C CG  . TRP . . 107 ? 45.537 173.035 41.007 1.00  56.96 0 A 1
ATOM   1005 C CD1 . TRP . . 107 ? 46.083 172.809 39.774 1.00  59.07 0 A 1
ATOM   1006 C CD2 . TRP . . 107 ? 46.598 173.540 41.829 1.00  60.02 0 A 1
ATOM   1007 C CE2 . TRP . . 107 ? 47.757 173.613 41.021 1.00  61.35 0 A 1
ATOM   1008 C CE3 . TRP . . 107 ? 46.686 173.954 43.169 1.00  61.58 0 A 1
ATOM   1009 N NE1 . TRP . . 107 ? 47.413 173.158 39.774 1.00  60.95 0 A 1
ATOM   1010 C CZ2 . TRP . . 107 ? 48.990 174.080 41.506 1.00  62.29 0 A 1
ATOM   1011 C CZ3 . TRP . . 107 ? 47.913 174.424 43.652 1.00  62.50 0 A 1
ATOM   1012 C CH2 . TRP . . 107 ? 49.047 174.481 42.818 1.00  62.60 0 A 1
ATOM   1013 H HN  . TRP . . 107 ? 43.608 170.514 39.964 0.00  99.00 0 A 1
ATOM   1014 H HE1 . TRP . . 107 ? 48.031 173.091 38.992 0.00  99.00 0 A 1
ATOM   1015 N N   . ASN . . 108 ? 41.585 171.001 42.169 1.00  51.15 0 A 1
ATOM   1016 C CA  . ASN . . 108 ? 40.310 170.839 42.865 1.00  50.59 0 A 1
ATOM   1017 C C   . ASN . . 108 ? 40.361 169.729 43.934 1.00  50.02 0 A 1
ATOM   1018 O O   . ASN . . 108 ? 40.638 168.570 43.613 1.00  49.89 0 A 1
ATOM   1019 C CB  . ASN . . 108 ? 39.195 170.584 41.845 1.00  50.85 0 A 1
ATOM   1020 C CG  . ASN . . 108 ? 37.829 170.418 42.491 1.00  51.57 0 A 1
ATOM   1021 N ND2 . ASN . . 108 ? 36.831 171.097 41.944 0.00  99.00 0 A 1
ATOM   1022 O OD1 . ASN . . 108 ? 37.674 169.672 43.458 0.00  99.00 0 A 1
ATOM   1023 H HN  . ASN . . 108 ? 41.680 170.951 41.133 0.00  99.00 0 A 1
ATOM   1024 H 1HD2 . ASN . . 108 ? 36.999 171.676 41.143 0.00  99.00 0 A 1
ATOM   1025 H 2HD2 . ASN . . 108 ? 35.909 171.034 42.327 0.00  99.00 0 A 1
ATOM   1026 N N   . PRO . . 109 ? 40.107 170.085 45.198 1.00  49.51 0 A 1
ATOM   1027 C CA  . PRO . . 109 ? 40.242 169.151 46.326 1.00  48.81 0 A 1
ATOM   1028 C C   . PRO . . 109 ? 39.458 167.852 46.175 1.00  48.11 0 A 1
ATOM   1029 O O   . PRO . . 109 ? 40.022 166.815 46.526 1.00  47.83 0 A 1
ATOM   1030 C CB  . PRO . . 109 ? 39.704 169.954 47.520 1.00  49.19 0 A 1
ATOM   1031 C CG  . PRO . . 109 ? 39.876 171.366 47.132 1.00  49.16 0 A 1
ATOM   1032 C CD  . PRO . . 109 ? 39.672 171.421 45.647 1.00  49.75 0 A 1
ATOM   1033 N N   . ILE . . 110 ? 38.209 167.909 45.693 1.00  47.38 0 A 1
ATOM   1034 C CA  . ILE . . 110 ? 37.411 166.699 45.456 1.00  46.77 0 A 1
ATOM   1035 C C   . ILE . . 110 ? 38.045 165.879 44.331 1.00  46.35 0 A 1
ATOM   1036 O O   . ILE . . 110 ? 38.287 164.673 44.490 1.00  45.81 0 A 1
ATOM   1037 C CB  . ILE . . 110 ? 35.917 167.037 45.138 1.00  47.13 0 A 1
ATOM   1038 C CG1 . ILE . . 110 ? 35.234 167.756 46.316 1.00  47.25 0 A 1
ATOM   1039 C CG2 . ILE . . 110 ? 35.144 165.786 44.681 1.00  46.60 0 A 1
ATOM   1040 C CD1 . ILE . . 110 ? 35.342 167.061 47.656 1.00  49.13 0 A 1
ATOM   1041 H HN  . ILE . . 110 ? 37.861 168.868 45.505 0.00  99.00 0 A 1
ATOM   1042 N N   . THR . . 111 ? 38.325 166.549 43.214 1.00  45.95 0 A 1
ATOM   1043 C CA  . THR . . 111 ? 38.938 165.920 42.045 1.00  45.68 0 A 1
ATOM   1044 C C   . THR . . 111 ? 40.300 165.330 42.416 1.00  45.21 0 A 1
ATOM   1045 O O   . THR . . 111 ? 40.684 164.270 41.926 1.00  44.90 0 A 1
ATOM   1046 C CB  . THR . . 111 ? 39.075 166.942 40.891 1.00  45.67 0 A 1
ATOM   1047 C CG2 . THR . . 111 ? 39.379 166.236 39.584 1.00  45.96 0 A 1
ATOM   1048 O OG1 . THR . . 111 ? 37.809 167.561 40.637 1.00  46.70 0 A 1
ATOM   1049 H HN  . THR . . 111 ? 38.069 167.562 43.245 0.00  99.00 0 A 1
ATOM   1050 H HG1 . THR . . 111 ? 37.590 168.221 41.363 0.00  99.00 0 A 1
ATOM   1051 N N   . TYR . . 112 ? 41.021 166.017 43.294 1.00  44.70 0 A 1
ATOM   1052 C CA  . TYR . . 112 ? 42.306 165.527 43.775 1.00  44.65 0 A 1
ATOM   1053 C C   . TYR . . 112 ? 42.171 164.192 44.517 1.00  43.91 0 A 1
ATOM   1054 O O   . TYR . . 112 ? 42.920 163.246 44.256 1.00  43.81 0 A 1
ATOM   1055 C CB  . TYR . . 112 ? 43.013 166.562 44.655 1.00  45.28 0 A 1
ATOM   1056 C CG  . TYR . . 112 ? 44.348 166.047 45.125 1.00  47.65 0 A 1
ATOM   1057 C CD1 . TYR . . 112 ? 44.445 165.264 46.273 1.00  50.07 0 A 1
ATOM   1058 C CD2 . TYR . . 112 ? 45.508 166.299 44.392 1.00  50.81 0 A 1
ATOM   1059 C CE1 . TYR . . 112 ? 45.667 164.755 46.696 1.00  52.73 0 A 1
ATOM   1060 C CE2 . TYR . . 112 ? 46.739 165.807 44.806 1.00  53.11 0 A 1
ATOM   1061 C CZ  . TYR . . 112 ? 46.812 165.034 45.959 1.00  54.36 0 A 1
ATOM   1062 O OH  . TYR . . 112 ? 48.031 164.536 46.375 1.00  56.56 0 A 1
ATOM   1063 H HN  . TYR . . 112 ? 40.598 166.914 43.601 0.00  99.00 0 A 1
ATOM   1064 H HH  . TYR . . 112 ? 47.884 163.911 47.138 0.00  99.00 0 A 1
ATOM   1065 N N   . LEU . . 113 ? 41.209 164.119 45.431 1.00  42.92 0 A 1
ATOM   1066 C CA  . LEU . . 113 ? 40.928 162.876 46.144 1.00  42.39 0 A 1
ATOM   1067 C C   . LEU . . 113 ? 40.557 161.738 45.191 1.00  42.08 0 A 1
ATOM   1068 O O   . LEU . . 113 ? 41.010 160.609 45.383 1.00  41.78 0 A 1
ATOM   1069 C CB  . LEU . . 113 ? 39.809 163.071 47.173 1.00  42.49 0 A 1
ATOM   1070 C CG  . LEU . . 113 ? 40.043 164.066 48.324 1.00  43.18 0 A 1
ATOM   1071 C CD1 . LEU . . 113 ? 38.808 164.171 49.207 1.00  43.68 0 A 1
ATOM   1072 C CD2 . LEU . . 113 ? 41.261 163.693 49.166 1.00  43.07 0 A 1
ATOM   1073 H HN  . LEU . . 113 ? 40.688 165.001 45.590 0.00  99.00 0 A 1
ATOM   1074 N N   . ASP . . 114 ? 39.724 162.039 44.193 1.00  41.67 0 A 1
ATOM   1075 C CA  . ASP . . 114 ? 39.282 161.052 43.207 1.00  41.30 0 A 1
ATOM   1076 C C   . ASP . . 114 ? 40.464 160.535 42.351 1.00  41.04 0 A 1
ATOM   1077 O O   . ASP . . 114 ? 40.659 159.327 42.221 1.00  40.91 0 A 1
ATOM   1078 C CB  . ASP . . 114 ? 38.168 161.656 42.339 1.00  41.68 0 A 1
ATOM   1079 C CG  . ASP . . 114 ? 37.291 160.602 41.688 1.00  41.83 0 A 1
ATOM   1080 O OD1 . ASP . . 114 ? 36.979 159.574 42.344 1.00  42.45 0 A 1
ATOM   1081 O OD2 . ASP . . 114 ? 36.859 160.735 40.530 1.00  42.71 -1 A 1
ATOM   1082 H HN  . ASP . . 114 ? 39.416 163.036 44.176 0.00  99.00 0 A 1
ATOM   1083 N N   . HIS . . 115 ? 41.252 161.448 41.787 1.00  40.72 0 A 1
ATOM   1084 C CA  . HIS . . 115 ? 42.446 161.066 41.015 1.00  40.71 0 A 1
ATOM   1085 C C   . HIS . . 115 ? 43.406 160.230 41.870 1.00  40.53 0 A 1
ATOM   1086 O O   . HIS . . 115 ? 43.871 159.172 41.447 1.00  40.33 0 A 1
ATOM   1087 C CB  . HIS . . 115 ? 43.177 162.296 40.452 1.00  40.60 0 A 1
ATOM   1088 C CG  . HIS . . 115 ? 42.588 162.845 39.184 1.00  40.88 0 A 1
ATOM   1089 C CD2 . HIS . . 115 ? 41.391 163.430 38.929 0.00  99.00 0 A 1
ATOM   1090 N ND1 . HIS . . 115 ? 43.278 162.855 37.990 0.00  99.00 0 A 1
ATOM   1091 C CE1 . HIS . . 115 ? 42.528 163.408 37.053 0.00  99.00 0 A 1
ATOM   1092 N NE2 . HIS . . 115 ? 41.380 163.770 37.599 0.00  99.00 0 A 1
ATOM   1093 H HN  . HIS . . 115 ? 40.962 162.431 41.933 0.00  99.00 0 A 1
ATOM   1094 H HD1 . HIS . . 115 ? 44.203 162.498 37.857 0.00  99.00 0 A 1
ATOM   1095 N N   . ASN . . 116 ? 43.690 160.693 43.086 1.00  40.31 0 A 1
ATOM   1096 C CA  . ASN . . 116 ? 44.620 159.979 43.968 1.00  40.10 0 A 1
ATOM   1097 C C   . ASN . . 116 ? 44.133 158.568 44.259 1.00  39.94 0 A 1
ATOM   1098 O O   . ASN . . 116 ? 44.913 157.611 44.268 1.00  38.90 0 A 1
ATOM   1099 C CB  . ASN . . 116 ? 44.820 160.726 45.297 1.00  39.91 0 A 1
ATOM   1100 C CG  . ASN . . 116 ? 45.755 159.995 46.241 1.00  40.37 0 A 1
ATOM   1101 N ND2 . ASN . . 116 ? 45.191 159.415 47.295 0.00  99.00 0 A 1
ATOM   1102 O OD1 . ASN . . 116 ? 46.973 159.945 46.031 0.00  99.00 0 A 1
ATOM   1103 H HN  . ASN . . 116 ? 43.214 161.570 43.347 0.00  99.00 0 A 1
ATOM   1104 H 1HD2 . ASN . . 116 ? 44.201 159.471 47.427 0.00  99.00 0 A 1
ATOM   1105 H 2HD2 . ASN . . 116 ? 45.755 158.922 47.958 0.00  99.00 0 A 1
ATOM   1106 N N   . ASN . . 117 ? 42.826 158.448 44.481 1.00  39.48 0 A 1
ATOM   1107 C CA  . ASN . . 117 ? 42.226 157.168 44.799 1.00  39.71 0 A 1
ATOM   1108 C C   . ASN . . 117 ? 42.220 156.223 43.603 1.00  39.67 0 A 1
ATOM   1109 O O   . ASN . . 117 ? 42.366 155.019 43.784 1.00  39.49 0 A 1
ATOM   1110 C CB  . ASN . . 117 ? 40.797 157.343 45.342 1.00  39.64 0 A 1
ATOM   1111 C CG  . ASN . . 117 ? 40.136 156.015 45.696 1.00  40.08 0 A 1
ATOM   1112 N ND2 . ASN . . 117 ? 40.583 155.415 46.785 0.00  99.00 0 A 1
ATOM   1113 O OD1 . ASN . . 117 ? 39.237 155.527 44.990 0.00  99.00 0 A 1
ATOM   1114 H HN  . ASN . . 117 ? 42.291 159.335 44.407 0.00  99.00 0 A 1
ATOM   1115 H 1HD2 . ASN . . 117 ? 41.311 155.833 47.332 0.00  99.00 0 A 1
ATOM   1116 H 2HD2 . ASN . . 117 ? 40.195 154.535 47.072 0.00  99.00 0 A 1
ATOM   1117 N N   . PHE . . 118 ? 42.027 156.756 42.397 1.00  39.97 0 A 1
ATOM   1118 C CA  . PHE . . 118 ? 41.969 155.906 41.205 1.00  39.98 0 A 1
ATOM   1119 C C   . PHE . . 118 ? 43.293 155.160 41.030 1.00  39.60 0 A 1
ATOM   1120 O O   . PHE . . 118 ? 43.296 153.948 40.933 1.00  40.23 0 A 1
ATOM   1121 C CB  . PHE . . 118 ? 41.642 156.684 39.919 1.00  39.77 0 A 1
ATOM   1122 C CG  . PHE . . 118 ? 42.016 155.934 38.669 1.00  40.93 0 A 1
ATOM   1123 C CD1 . PHE . . 118 ? 41.289 154.815 38.271 1.00  41.46 0 A 1
ATOM   1124 C CD2 . PHE . . 118 ? 43.121 156.315 37.919 1.00  41.78 0 A 1
ATOM   1125 C CE1 . PHE . . 118 ? 41.658 154.093 37.142 1.00  42.15 0 A 1
ATOM   1126 C CE2 . PHE . . 118 ? 43.488 155.599 36.779 1.00  43.05 0 A 1
ATOM   1127 C CZ  . PHE . . 118 ? 42.759 154.489 36.396 1.00  42.65 0 A 1
ATOM   1128 H HN  . PHE . . 118 ? 41.926 157.780 42.377 0.00  99.00 0 A 1
ATOM   1129 N N   . TRP . . 119 ? 44.400 155.895 40.998 1.00  39.22 0 A 1
ATOM   1130 C CA  . TRP . . 119 ? 45.719 155.296 40.770 1.00  39.29 0 A 1
ATOM   1131 C C   . TRP . . 119 ? 46.102 154.329 41.905 1.00  38.98 0 A 1
ATOM   1132 O O   . TRP . . 119 ? 46.635 153.234 41.664 1.00  38.11 0 A 1
ATOM   1133 C CB  . TRP . . 119 ? 46.789 156.384 40.608 1.00  39.53 0 A 1
ATOM   1134 C CG  . TRP . . 119 ? 46.596 157.325 39.417 1.00  41.02 0 A 1
ATOM   1135 C CD1 . TRP . . 119 ? 46.263 158.657 39.464 1.00  40.76 0 A 1
ATOM   1136 C CD2 . TRP . . 119 ? 46.756 157.008 38.019 1.00  41.67 0 A 1
ATOM   1137 C CE2 . TRP . . 119 ? 46.492 158.191 37.285 1.00  41.15 0 A 1
ATOM   1138 C CE3 . TRP . . 119 ? 47.090 155.840 37.312 1.00  41.98 0 A 1
ATOM   1139 N NE1 . TRP . . 119 ? 46.194 159.176 38.192 1.00  41.48 0 A 1
ATOM   1140 C CZ2 . TRP . . 119 ? 46.554 158.243 35.888 1.00  41.87 0 A 1
ATOM   1141 C CZ3 . TRP . . 119 ? 47.159 155.893 35.914 1.00  42.95 0 A 1
ATOM   1142 C CH2 . TRP . . 119 ? 46.893 157.090 35.219 1.00  42.54 0 A 1
ATOM   1143 H HN  . TRP . . 119 ? 44.255 156.912 41.146 0.00  99.00 0 A 1
ATOM   1144 H HE1 . TRP . . 119 ? 45.963 160.122 37.963 0.00  99.00 0 A 1
ATOM   1145 N N   . ARG . . 120 ? 45.809 154.739 43.141 1.00  38.86 0 A 1
ATOM   1146 C CA  . ARG . . 120 ? 46.066 153.930 44.329 1.00  38.87 0 A 1
ATOM   1147 C C   . ARG . . 120 ? 45.314 152.610 44.284 1.00  38.68 0 A 1
ATOM   1148 O O   . ARG . . 120 ? 45.867 151.563 44.603 1.00  38.08 0 A 1
ATOM   1149 C CB  . ARG . . 120 ? 45.662 154.711 45.587 1.00  38.99 0 A 1
ATOM   1150 C CG  . ARG . . 120 ? 46.036 154.066 46.901 1.00  39.62 0 A 1
ATOM   1151 C CD  . ARG . . 120 ? 45.664 154.911 48.125 1.00  41.93 0 A 1
ATOM   1152 N NE  . ARG . . 120 ? 44.225 155.196 48.222 1.00  41.43 0 A 1
ATOM   1153 C CZ  . ARG . . 120 ? 43.719 156.248 48.861 1.00  42.67 0 A 1
ATOM   1154 N NH1 . ARG . . 120 ? 44.532 157.121 49.447 1.00  41.30 1 A 1
ATOM   1155 N NH2 . ARG . . 120 ? 42.402 156.435 48.916 1.00  40.87 0 A 1
ATOM   1156 H HN  . ARG . . 120 ? 45.378 155.692 43.184 0.00  99.00 0 A 1
ATOM   1157 H HE  . ARG . . 120 ? 43.591 154.558 47.780 0.00  99.00 0 A 1
ATOM   1158 H 1HH1 . ARG . . 120 ? 45.520 157.018 49.403 0.00  99.00 0 A 1
ATOM   1159 H 2HH1 . ARG . . 120 ? 44.139 157.905 49.946 0.00  99.00 0 A 1
ATOM   1160 H 1HH2 . ARG . . 120 ? 41.797 155.782 48.452 0.00  99.00 0 A 1
ATOM   1161 H 2HH2 . ARG . . 120 ? 42.024 157.210 49.408 0.00  99.00 0 A 1
ATOM   1162 N N   . THR . . 121 ? 44.038 152.679 43.914 1.00  38.92 0 A 1
ATOM   1163 C CA  . THR . . 121 ? 43.184 151.504 43.873 1.00  38.97 0 A 1
ATOM   1164 C C   . THR . . 121 ? 43.615 150.526 42.781 1.00  38.88 0 A 1
ATOM   1165 O O   . THR . . 121 ? 43.607 149.312 43.005 1.00  39.24 0 A 1
ATOM   1166 C CB  . THR . . 121 ? 41.703 151.917 43.713 1.00  39.17 0 A 1
ATOM   1167 C CG2 . THR . . 121 ? 40.763 150.696 43.774 1.00  39.38 0 A 1
ATOM   1168 O OG1 . THR . . 121 ? 41.315 152.696 44.856 1.00  39.35 0 A 1
ATOM   1169 H HN  . THR . . 121 ? 43.712 153.635 43.661 0.00  99.00 0 A 1
ATOM   1170 H HG1 . THR . . 121 ? 41.612 153.650 44.744 0.00  99.00 0 A 1
ATOM   1171 N N   . MET . . 122 ? 43.997 151.046 41.619 1.00  38.96 0 A 1
ATOM   1172 C CA  . MET . . 122 ? 44.588 150.216 40.560 1.00  39.18 0 A 1
ATOM   1173 C C   . MET . . 122 ? 45.724 149.351 41.130 1.00  39.10 0 A 1
ATOM   1174 O O   . MET . . 122 ? 45.748 148.135 40.934 1.00  38.10 0 A 1
ATOM   1175 C CB  . MET . . 122 ? 45.099 151.074 39.399 1.00  39.58 0 A 1
ATOM   1176 C CG  . MET . . 122 ? 44.008 151.795 38.598 1.00  42.22 0 A 1
ATOM   1177 S SD  . MET . . 122 ? 42.831 150.697 37.764 1.00  49.23 0 A 1
ATOM   1178 C CE  . MET . . 122 ? 43.829 150.165 36.458 1.00  48.76 0 A 1
ATOM   1179 H HN  . MET . . 122 ? 43.847 152.067 41.523 0.00  99.00 0 A 1
ATOM   1180 N N   . ASP . . 123 ? 46.639 149.981 41.859 1.00  38.78 0 A 1
ATOM   1181 C CA  . ASP . . 123 ? 47.761 149.269 42.447 1.00  38.83 0 A 1
ATOM   1182 C C   . ASP . . 123 ? 47.336 148.354 43.609 1.00  38.55 0 A 1
ATOM   1183 O O   . ASP . . 123 ? 47.859 147.248 43.732 1.00  38.18 0 A 1
ATOM   1184 C CB  . ASP . . 123 ? 48.883 150.248 42.863 1.00  39.25 0 A 1
ATOM   1185 C CG  . ASP . . 123 ? 49.599 150.882 41.658 1.00  40.40 0 A 1
ATOM   1186 O OD1 . ASP . . 123 ? 49.700 150.219 40.603 1.00  39.65 0 A 1
ATOM   1187 O OD2 . ASP . . 123 ? 50.092 152.037 41.675 1.00  41.01 -1 A 1
ATOM   1188 H HN  . ASP . . 123 ? 46.484 151.001 41.968 0.00  99.00 0 A 1
ATOM   1189 N N   . ASP . . 124 ? 46.369 148.796 44.429 1.00  38.52 0 A 1
ATOM   1190 C CA  . ASP . . 124 ? 45.842 147.989 45.541 1.00  39.03 0 A 1
ATOM   1191 C C   . ASP . . 124 ? 45.281 146.666 45.010 1.00  38.57 0 A 1
ATOM   1192 O O   . ASP . . 124 ? 45.614 145.579 45.505 1.00  37.74 0 A 1
ATOM   1193 C CB  . ASP . . 124 ? 44.713 148.716 46.302 1.00  39.09 0 A 1
ATOM   1194 C CG  . ASP . . 124 ? 45.212 149.829 47.216 1.00  41.21 0 A 1
ATOM   1195 O OD1 . ASP . . 124 ? 46.440 149.951 47.442 1.00  41.91 0 A 1
ATOM   1196 O OD2 . ASP . . 124 ? 44.425 150.637 47.754 1.00  42.94 -1 A 1
ATOM   1197 H HN  . ASP . . 124 ? 46.026 149.754 44.211 0.00  99.00 0 A 1
ATOM   1198 N N   . MET . . 125 ? 44.411 146.780 44.006 1.00  38.47 0 A 1
ATOM   1199 C CA  . MET . . 125 ? 43.820 145.612 43.364 1.00  38.09 0 A 1
ATOM   1200 C C   . MET . . 125 ? 44.888 144.720 42.733 1.00  38.14 0 A 1
ATOM   1201 O O   . MET . . 125 ? 44.838 143.496 42.867 1.00  37.98 0 A 1
ATOM   1202 C CB  . MET . . 125 ? 42.765 146.050 42.337 1.00  38.34 0 A 1
ATOM   1203 C CG  . MET . . 125 ? 41.531 146.630 42.993 1.00  37.93 0 A 1
ATOM   1204 S SD  . MET . . 125 ? 40.342 147.330 41.849 1.00  38.97 0 A 1
ATOM   1205 C CE  . MET . . 125 ? 39.337 145.926 41.458 1.00  39.53 0 A 1
ATOM   1206 H HN  . MET . . 125 ? 44.196 147.758 43.728 0.00  99.00 0 A 1
ATOM   1207 N N   . GLY . . 126 ? 45.868 145.337 42.078 1.00  38.20 0 A 1
ATOM   1208 C CA  . GLY . . 126 ? 46.950 144.601 41.441 1.00  38.76 0 A 1
ATOM   1209 C C   . GLY . . 126 ? 47.745 143.723 42.398 1.00  39.21 0 A 1
ATOM   1210 O O   . GLY . . 126 ? 48.220 142.657 41.996 1.00  39.03 0 A 1
ATOM   1211 H HN  . GLY . . 126 ? 45.793 146.375 42.062 0.00  99.00 0 A 1
ATOM   1212 N N   . ARG . . 127 ? 47.871 144.154 43.654 1.00  39.86 0 A 1
ATOM   1213 C CA  . ARG . . 127 ? 48.642 143.421 44.672 1.00  40.80 0 A 1
ATOM   1214 C C   . ARG . . 127 ? 48.018 142.079 45.029 1.00  40.93 0 A 1
ATOM   1215 O O   . ARG . . 127 ? 48.692 141.189 45.538 1.00  41.12 0 A 1
ATOM   1216 C CB  . ARG . . 127 ? 48.829 144.268 45.945 1.00  41.44 0 A 1
ATOM   1217 C CG  . ARG . . 127 ? 50.060 145.173 45.902 1.00  43.40 0 A 1
ATOM   1218 C CD  . ARG . . 127 ? 50.260 146.050 47.147 1.00  47.55 0 A 1
ATOM   1219 N NE  . ARG . . 127 ? 50.776 147.348 46.730 1.00  51.39 0 A 1
ATOM   1220 C CZ  . ARG . . 127 ? 50.084 148.480 46.751 1.00  51.72 0 A 1
ATOM   1221 N NH1 . ARG . . 127 ? 48.842 148.504 47.213 1.00  52.43 1 A 1
ATOM   1222 N NH2 . ARG . . 127 ? 50.651 149.596 46.326 1.00  52.76 0 A 1
ATOM   1223 H HN  . ARG . . 127 ? 47.380 145.051 43.856 0.00  99.00 0 A 1
ATOM   1224 H HE  . ARG . . 127 ? 51.731 147.389 46.400 0.00  99.00 0 A 1
ATOM   1225 H 1HH1 . ARG . . 127 ? 48.413 147.678 47.571 0.00  99.00 0 A 1
ATOM   1226 H 2HH1 . ARG . . 127 ? 48.323 149.366 47.205 0.00  99.00 0 A 1
ATOM   1227 H 1HH2 . ARG . . 127 ? 51.602 149.591 46.009 0.00  99.00 0 A 1
ATOM   1228 H 2HH2 . ARG . . 127 ? 50.133 150.454 46.320 0.00  99.00 0 A 1
ATOM   1229 N N   . GLU . . 128 ? 46.725 141.932 44.745 1.00  40.50 0 A 1
ATOM   1230 C CA  . GLU . . 128 ? 46.030 140.674 44.974 1.00  40.50 0 A 1
ATOM   1231 C C   . GLU . . 128 ? 46.125 139.662 43.807 1.00  39.82 0 A 1
ATOM   1232 O O   . GLU . . 128 ? 45.635 138.541 43.924 1.00  39.38 0 A 1
ATOM   1233 C CB  . GLU . . 128 ? 44.565 140.954 45.346 1.00  41.11 0 A 1
ATOM   1234 C CG  . GLU . . 128 ? 44.383 141.701 46.675 1.00  43.64 0 A 1
ATOM   1235 C CD  . GLU . . 128 ? 44.918 140.944 47.892 1.00  48.31 0 A 1
ATOM   1236 O OE1 . GLU . . 128 ? 44.858 139.688 47.932 1.00  49.92 0 A 1
ATOM   1237 O OE2 . GLU . . 128 ? 45.396 141.613 48.827 1.00  50.19 -1 A 1
ATOM   1238 H HN  . GLU . . 128 ? 46.268 142.779 44.354 0.00  99.00 0 A 1
ATOM   1239 N N   . ILE . . 129 ? 46.789 140.052 42.721 1.00  39.18 0 A 1
ATOM   1240 C CA  . ILE . . 129 ? 46.833 139.265 41.482 1.00  38.48 0 A 1
ATOM   1241 C C   . ILE . . 129 ? 48.229 138.701 41.242 1.00  38.43 0 A 1
ATOM   1242 O O   . ILE . . 129 ? 49.160 139.453 40.977 1.00  38.41 0 A 1
ATOM   1243 C CB  . ILE . . 129 ? 46.420 140.141 40.262 1.00  38.48 0 A 1
ATOM   1244 C CG1 . ILE . . 129 ? 45.030 140.758 40.461 1.00  37.73 0 A 1
ATOM   1245 C CG2 . ILE . . 129 ? 46.459 139.330 38.966 1.00  37.69 0 A 1
ATOM   1246 C CD1 . ILE . . 129 ? 44.722 141.875 39.461 1.00  38.69 0 A 1
ATOM   1247 H HN  . ILE . . 129 ? 47.280 140.971 42.823 0.00  99.00 0 A 1
ATOM   1248 N N   . PRO . . 130 ? 48.381 137.382 41.333 1.00  38.58 0 A 1
ATOM   1249 C CA  . PRO . . 130 ? 49.674 136.744 41.035 1.00  38.57 0 A 1
ATOM   1250 C C   . PRO . . 130 ? 50.102 136.959 39.575 1.00  38.75 0 A 1
ATOM   1251 O O   . PRO . . 130 ? 49.296 136.749 38.657 1.00  38.49 0 A 1
ATOM   1252 C CB  . PRO . . 130 ? 49.409 135.257 41.333 1.00  38.96 0 A 1
ATOM   1253 C CG  . PRO . . 130 ? 48.222 135.269 42.275 1.00  38.43 0 A 1
ATOM   1254 C CD  . PRO . . 130 ? 47.365 136.403 41.761 1.00  37.97 0 A 1
ATOM   1255 N N   . SER . . 131 ? 51.346 137.396 39.374 1.00  38.65 0 A 1
ATOM   1256 C CA  . SER . . 131 ? 51.895 137.649 38.041 1.00  39.36 0 A 1
ATOM   1257 C C   . SER . . 131 ? 51.822 136.423 37.131 1.00  39.08 0 A 1
ATOM   1258 O O   . SER . . 131 ? 51.518 136.539 35.944 1.00  38.86 0 A 1
ATOM   1259 C CB  . SER . . 131 ? 53.356 138.115 38.145 1.00  39.37 0 A 1
ATOM   1260 O OG  . SER . . 131 ? 53.407 139.414 38.686 1.00  41.95 0 A 1
ATOM   1261 H HN  . SER . . 131 ? 51.896 137.543 40.251 0.00  99.00 0 A 1
ATOM   1262 H HG  . SER . . 131 ? 52.870 140.038 38.117 0.00  99.00 0 A 1
ATOM   1263 N N   . ASP . . 132 ? 52.108 135.252 37.702 1.00  39.23 0 A 1
ATOM   1264 C CA  . ASP . . 132 ? 52.174 134.024 36.925 1.00  39.93 0 A 1
ATOM   1265 C C   . ASP . . 132 ? 50.860 133.245 36.882 1.00  39.59 0 A 1
ATOM   1266 O O   . ASP . . 132 ? 50.793 132.185 36.262 1.00  39.67 0 A 1
ATOM   1267 C CB  . ASP . . 132 ? 53.324 133.128 37.415 1.00  40.72 0 A 1
ATOM   1268 C CG  . ASP . . 132 ? 53.147 132.658 38.862 1.00  43.80 0 A 1
ATOM   1269 O OD1 . ASP . . 132 ? 52.271 133.184 39.597 1.00  46.10 0 A 1
ATOM   1270 O OD2 . ASP . . 132 ? 53.874 131.766 39.359 1.00  46.95 -1 A 1
ATOM   1271 H HN  . ASP . . 132 ? 52.275 135.297 38.725 0.00  99.00 0 A 1
ATOM   1272 N N   . ALA . . 133 ? 49.819 133.772 37.520 1.00  39.19 0 A 1
ATOM   1273 C CA  . ALA . . 133 ? 48.525 133.095 37.579 1.00  38.62 0 A 1
ATOM   1274 C C   . ALA . . 133 ? 47.411 134.055 38.013 1.00  38.43 0 A 1
ATOM   1275 O O   . ALA . . 133 ? 46.875 133.923 39.131 1.00  37.95 0 A 1
ATOM   1276 C CB  . ALA . . 133 ? 48.592 131.885 38.544 1.00  39.11 0 A 1
ATOM   1277 H HN  . ALA . . 133 ? 50.002 134.693 37.966 0.00  99.00 0 A 1
ATOM   1278 N N   . PRO . . 134 ? 47.086 135.035 37.164 1.00  38.07 0 A 1
ATOM   1279 C CA  . PRO . . 134 ? 46.057 136.035 37.495 1.00  38.10 0 A 1
ATOM   1280 C C   . PRO . . 134 ? 44.699 135.438 37.853 1.00  38.12 0 A 1
ATOM   1281 O O   . PRO . . 134 ? 43.987 136.031 38.665 1.00  37.56 0 A 1
ATOM   1282 C CB  . PRO . . 134 ? 45.947 136.884 36.217 1.00  37.79 0 A 1
ATOM   1283 C CG  . PRO . . 134 ? 46.634 136.086 35.137 1.00  38.10 0 A 1
ATOM   1284 C CD  . PRO . . 134 ? 47.696 135.293 35.847 1.00  38.08 0 A 1
ATOM   1285 N N   . TRP . . 135 ? 44.359 134.296 37.257 1.00  38.71 0 A 1
ATOM   1286 C CA  . TRP . . 135 ? 43.109 133.587 37.531 1.00  39.26 0 A 1
ATOM   1287 C C   . TRP . . 135 ? 43.063 133.055 38.980 1.00  39.76 0 A 1
ATOM   1288 O O   . TRP . . 135 ? 42.013 132.594 39.448 1.00  39.67 0 A 1
ATOM   1289 C CB  . TRP . . 135 ? 42.907 132.437 36.510 1.00  39.67 0 A 1
ATOM   1290 C CG  . TRP . . 135 ? 44.116 131.539 36.419 1.00  40.19 0 A 1
ATOM   1291 C CD1 . TRP . . 135 ? 44.404 130.469 37.218 1.00  41.21 0 A 1
ATOM   1292 C CD2 . TRP . . 135 ? 45.228 131.680 35.525 1.00  40.83 0 A 1
ATOM   1293 C CE2 . TRP . . 135 ? 46.144 130.644 35.825 1.00  41.75 0 A 1
ATOM   1294 C CE3 . TRP . . 135 ? 45.542 132.573 34.490 1.00  41.10 0 A 1
ATOM   1295 N NE1 . TRP . . 135 ? 45.610 129.915 36.856 1.00  41.30 0 A 1
ATOM   1296 C CZ2 . TRP . . 135 ? 47.348 130.476 35.129 1.00  42.33 0 A 1
ATOM   1297 C CZ3 . TRP . . 135 ? 46.738 132.403 33.795 1.00  42.23 0 A 1
ATOM   1298 C CH2 . TRP . . 135 ? 47.623 131.367 34.120 1.00  42.23 0 A 1
ATOM   1299 H HN  . TRP . . 135 ? 45.069 133.945 36.569 0.00  99.00 0 A 1
ATOM   1300 H HE1 . TRP . . 135 ? 46.030 129.112 37.276 0.00  99.00 0 A 1
ATOM   1301 N N   . LYS . . 136 ? 44.190 133.127 39.689 1.00  39.95 0 A 1
ATOM   1302 C CA  . LYS . . 136 ? 44.240 132.726 41.097 1.00  40.64 0 A 1
ATOM   1303 C C   . LYS . . 136 ? 43.931 133.862 42.086 1.00  40.21 0 A 1
ATOM   1304 O O   . LYS . . 136 ? 43.878 133.629 43.292 1.00  40.25 0 A 1
ATOM   1305 C CB  . LYS . . 136 ? 45.592 132.081 41.441 1.00  40.79 0 A 1
ATOM   1306 C CG  . LYS . . 136 ? 45.769 130.664 40.898 1.00  43.05 0 A 1
ATOM   1307 C CD  . LYS . . 136 ? 46.911 129.949 41.619 1.00  48.65 0 A 1
ATOM   1308 C CE  . LYS . . 136 ? 46.449 128.626 42.244 1.00  52.68 0 A 1
ATOM   1309 N NZ  . LYS . . 136 ? 47.038 127.438 41.547 1.00  54.90 1 A 1
ATOM   1310 H HN  . LYS . . 136 ? 45.012 133.484 39.167 0.00  99.00 0 A 1
ATOM   1311 H HZ1 . LYS . . 136 ? 46.395 127.113 40.856 0.00  99.00 0 A 1
ATOM   1312 H HZ2 . LYS . . 136 ? 47.896 127.706 41.113 0.00  99.00 0 A 1
ATOM   1313 H HZ3 . LYS . . 136 ? 47.208 126.718 42.216 0.00  99.00 0 A 1
ATOM   1314 N N   . ALA . . 137 ? 43.744 135.085 41.592 1.00  39.56 0 A 1
ATOM   1315 C CA  . ALA . . 137 ? 43.360 136.199 42.455 1.00  39.12 0 A 1
ATOM   1316 C C   . ALA . . 137 ? 42.072 135.841 43.241 1.00  38.98 0 A 1
ATOM   1317 O O   . ALA . . 137 ? 41.184 135.166 42.706 1.00  38.71 0 A 1
ATOM   1318 C CB  . ALA . . 137 ? 43.172 137.488 41.632 1.00  39.05 0 A 1
ATOM   1319 H HN  . ALA . . 137 ? 43.891 135.173 40.572 0.00  99.00 0 A 1
ATOM   1320 N N   . PRO . . 138 ? 41.984 136.251 44.507 1.00  38.91 0 A 1
ATOM   1321 C CA  . PRO . . 138 ? 40.810 135.931 45.338 1.00  38.87 0 A 1
ATOM   1322 C C   . PRO . . 138 ? 39.467 136.313 44.710 1.00  39.14 0 A 1
ATOM   1323 O O   . PRO . . 138 ? 38.502 135.549 44.877 1.00  38.60 0 A 1
ATOM   1324 C CB  . PRO . . 138 ? 41.059 136.732 46.615 1.00  39.46 0 A 1
ATOM   1325 C CG  . PRO . . 138 ? 42.601 136.790 46.692 1.00  39.18 0 A 1
ATOM   1326 C CD  . PRO . . 138 ? 43.017 136.985 45.268 1.00  38.75 0 A 1
ATOM   1327 N N   . LEU . . 139 ? 39.401 137.454 44.026 1.00  38.75 0 A 1
ATOM   1328 C CA  . LEU . . 139 ? 38.171 137.894 43.364 1.00  38.93 0 A 1
ATOM   1329 C C   . LEU . . 139 ? 38.293 137.795 41.836 1.00  38.87 0 A 1
ATOM   1330 O O   . LEU . . 139 ? 37.698 138.601 41.105 1.00  38.85 0 A 1
ATOM   1331 C CB  . LEU . . 139 ? 37.788 139.326 43.800 1.00  39.18 0 A 1
ATOM   1332 C CG  . LEU . . 139 ? 37.767 139.648 45.306 1.00  40.95 0 A 1
ATOM   1333 C CD1 . LEU . . 139 ? 37.486 141.130 45.598 1.00  41.22 0 A 1
ATOM   1334 C CD2 . LEU . . 139 ? 36.768 138.764 46.045 1.00  41.86 0 A 1
ATOM   1335 H HN  . LEU . . 139 ? 40.286 137.999 44.003 0.00  99.00 0 A 1
ATOM   1336 N N   . ALA . . 140 ? 39.042 136.795 41.361 1.00  38.60 0 A 1
ATOM   1337 C CA  . ALA . . 140 ? 39.333 136.646 39.932 1.00  38.92 0 A 1
ATOM   1338 C C   . ALA . . 140 ? 38.064 136.687 39.090 1.00  39.36 0 A 1
ATOM   1339 O O   . ALA . . 140 ? 37.976 137.437 38.115 1.00  38.77 0 A 1
ATOM   1340 C CB  . ALA . . 140 ? 40.111 135.362 39.663 1.00  38.96 0 A 1
ATOM   1341 H HN  . ALA . . 140 ? 39.397 136.139 42.086 0.00  99.00 0 A 1
ATOM   1342 N N   . GLU . . 141 ? 37.079 135.897 39.498 1.00  39.75 0 A 1
ATOM   1343 C CA  . GLU . . 141 ? 35.839 135.750 38.748 1.00  41.25 0 A 1
ATOM   1344 C C   . GLU . . 141 ? 35.047 137.046 38.671 1.00  40.53 0 A 1
ATOM   1345 O O   . GLU . . 141 ? 34.666 137.482 37.573 1.00  40.14 0 A 1
ATOM   1346 C CB  . GLU . . 141 ? 34.983 134.641 39.363 1.00  41.93 0 A 1
ATOM   1347 C CG  . GLU . . 141 ? 35.528 133.245 39.102 1.00  46.85 0 A 1
ATOM   1348 C CD  . GLU . . 141 ? 34.447 132.271 38.650 1.00  52.78 0 A 1
ATOM   1349 O OE1 . GLU . . 141 ? 33.346 132.255 39.264 1.00  54.18 0 A 1
ATOM   1350 O OE2 . GLU . . 141 ? 34.700 131.532 37.670 1.00  54.98 -1 A 1
ATOM   1351 H HN  . GLU . . 141 ? 37.268 135.396 40.393 0.00  99.00 0 A 1
ATOM   1352 N N   . GLU . . 142 ? 34.808 137.667 39.828 1.00  40.16 0 A 1
ATOM   1353 C CA  . GLU . . 142 ? 34.119 138.958 39.881 1.00  40.11 0 A 1
ATOM   1354 C C   . GLU . . 142 ? 34.803 140.032 39.014 1.00  38.98 0 A 1
ATOM   1355 O O   . GLU . . 142 ? 34.136 140.733 38.253 1.00  38.82 0 A 1
ATOM   1356 C CB  . GLU . . 142 ? 33.988 139.422 41.333 1.00  40.80 0 A 1
ATOM   1357 C CG  . GLU . . 142 ? 33.410 140.813 41.517 1.00  43.59 0 A 1
ATOM   1358 C CD  . GLU . . 142 ? 33.478 141.284 42.960 1.00  47.10 0 A 1
ATOM   1359 O OE1 . GLU . . 142 ? 33.472 142.514 43.174 1.00  49.38 0 A 1
ATOM   1360 O OE2 . GLU . . 142 ? 33.529 140.430 43.880 1.00  50.17 -1 A 1
ATOM   1361 H HN  . GLU . . 142 ? 35.146 137.165 40.670 0.00  99.00 0 A 1
ATOM   1362 N N   . TRP . . 143 ? 36.129 140.142 39.119 1.00  37.66 0 A 1
ATOM   1363 C CA  . TRP . . 143 ? 36.881 141.120 38.328 1.00  37.11 0 A 1
ATOM   1364 C C   . TRP . . 143 ? 36.943 140.783 36.832 1.00  36.83 0 A 1
ATOM   1365 O O   . TRP . . 143 ? 36.991 141.685 35.983 1.00  36.27 0 A 1
ATOM   1366 C CB  . TRP . . 143 ? 38.300 141.278 38.896 1.00  36.88 0 A 1
ATOM   1367 C CG  . TRP . . 143 ? 38.333 141.885 40.287 1.00  36.88 0 A 1
ATOM   1368 C CD1 . TRP . . 143 ? 37.268 142.350 41.020 1.00  36.52 0 A 1
ATOM   1369 C CD2 . TRP . . 143 ? 39.495 142.104 41.098 1.00  36.07 0 A 1
ATOM   1370 C CE2 . TRP . . 143 ? 39.061 142.694 42.310 1.00  36.83 0 A 1
ATOM   1371 C CE3 . TRP . . 143 ? 40.864 141.845 40.930 1.00  37.40 0 A 1
ATOM   1372 N NE1 . TRP . . 143 ? 37.700 142.848 42.228 1.00  37.39 0 A 1
ATOM   1373 C CZ2 . TRP . . 143 ? 39.946 143.043 43.341 1.00  37.82 0 A 1
ATOM   1374 C CZ3 . TRP . . 143 ? 41.745 142.193 41.964 1.00  37.13 0 A 1
ATOM   1375 C CH2 . TRP . . 143 ? 41.279 142.791 43.144 1.00  36.95 0 A 1
ATOM   1376 H HN  . TRP . . 143 ? 36.570 139.491 39.793 0.00  99.00 0 A 1
ATOM   1377 H HE1 . TRP . . 143 ? 37.120 143.255 42.930 0.00  99.00 0 A 1
ATOM   1378 N N   . ASP . . 144 ? 36.939 139.492 36.501 1.00  36.63 0 A 1
ATOM   1379 C CA  . ASP . . 144 ? 37.038 139.086 35.098 1.00  36.76 0 A 1
ATOM   1380 C C   . ASP . . 144 ? 35.703 139.252 34.364 1.00  37.05 0 A 1
ATOM   1381 O O   . ASP . . 144 ? 35.665 139.357 33.135 1.00  37.29 0 A 1
ATOM   1382 C CB  . ASP . . 144 ? 37.546 137.654 34.998 1.00  36.58 0 A 1
ATOM   1383 C CG  . ASP . . 144 ? 38.106 137.325 33.636 1.00  37.51 0 A 1
ATOM   1384 O OD1 . ASP . . 144 ? 38.856 138.160 33.069 1.00  38.95 0 A 1
ATOM   1385 O OD2 . ASP . . 144 ? 37.858 136.238 33.060 1.00  37.26 -1 A 1
ATOM   1386 H HN  . ASP . . 144 ? 36.863 138.833 37.287 0.00  99.00 0 A 1
ATOM   1387 N N   . ASN . . 145 ? 34.615 139.289 35.128 1.00  37.32 0 A 1
ATOM   1388 C CA  . ASN . . 145 ? 33.264 139.354 34.564 1.00  37.59 0 A 1
ATOM   1389 C C   . ASN . . 145 ? 32.771 140.792 34.366 1.00  37.99 0 A 1
ATOM   1390 O O   . ASN . . 145 ? 31.588 141.028 34.050 1.00  38.08 0 A 1
ATOM   1391 C CB  . ASN . . 145 ? 32.287 138.546 35.437 1.00  37.87 0 A 1
ATOM   1392 C CG  . ASN . . 145 ? 32.583 137.045 35.421 1.00  39.05 0 A 1
ATOM   1393 N ND2 . ASN . . 145 ? 33.445 136.620 34.498 0.00  99.00 0 A 1
ATOM   1394 O OD1 . ASN . . 145 ? 32.029 136.273 36.218 0.00  99.00 0 A 1
ATOM   1395 H HN  . ASN . . 145 ? 34.802 139.268 36.152 0.00  99.00 0 A 1
ATOM   1396 H 1HD2 . ASN . . 145 ? 33.862 137.280 33.870 0.00  99.00 0 A 1
ATOM   1397 H 2HD2 . ASN . . 145 ? 33.675 135.652 34.434 0.00  99.00 0 A 1
ATOM   1398 N N   . MET . . 146 ? 33.698 141.736 34.559 1.00  37.66 0 A 1
ATOM   1399 C CA  . MET . . 146 ? 33.493 143.170 34.425 1.00  38.55 0 A 1
ATOM   1400 C C   . MET . . 146 ? 34.420 143.698 33.350 1.00  37.58 0 A 1
ATOM   1401 O O   . MET . . 146 ? 35.562 143.244 33.255 1.00  37.39 0 A 1
ATOM   1402 C CB  . MET . . 146 ? 33.986 143.857 35.710 1.00  39.28 0 A 1
ATOM   1403 C CG  . MET . . 146 ? 32.968 144.321 36.685 1.00  44.17 0 A 1
ATOM   1404 S SD  . MET . . 146 ? 33.928 145.132 38.019 1.00  50.45 0 A 1
ATOM   1405 C CE  . MET . . 146 ? 33.653 144.009 39.314 1.00  50.50 0 A 1
ATOM   1406 H HN  . MET . . 146 ? 34.645 141.327 34.833 0.00  99.00 0 A 1
ATOM   1407 N N   . THR . . 147 ? 33.975 144.697 32.587 1.00  37.15 0 A 1
ATOM   1408 C CA  . THR . . 147 ? 34.906 145.437 31.735 1.00  36.75 0 A 1
ATOM   1409 C C   . THR . . 147 ? 35.593 146.519 32.552 1.00  36.64 0 A 1
ATOM   1410 O O   . THR . . 147 ? 35.148 146.867 33.652 1.00  36.97 0 A 1
ATOM   1411 C CB  . THR . . 147 ? 34.204 146.083 30.515 1.00  37.15 0 A 1
ATOM   1412 C CG2 . THR . . 147 ? 33.401 145.051 29.727 1.00  36.00 0 A 1
ATOM   1413 O OG1 . THR . . 147 ? 33.234 147.045 30.961 1.00  37.07 0 A 1
ATOM   1414 H HN  . THR . . 147 ? 32.970 144.890 32.648 0.00  99.00 0 A 1
ATOM   1415 H HG1 . THR . . 147 ? 32.392 146.580 31.251 0.00  99.00 0 A 1
ATOM   1416 N N   . MET . . 148 ? 36.679 147.059 32.011 1.00  36.52 0 A 1
ATOM   1417 C CA  . MET . . 148 ? 37.300 148.228 32.609 1.00  36.22 0 A 1
ATOM   1418 C C   . MET . . 148 ? 36.344 149.417 32.639 1.00  36.23 0 A 1
ATOM   1419 O O   . MET . . 148 ? 36.405 150.229 33.568 1.00  35.74 0 A 1
ATOM   1420 C CB  . MET . . 148 ? 38.630 148.569 31.929 1.00  36.03 0 A 1
ATOM   1421 C CG  . MET . . 148 ? 39.796 147.809 32.550 1.00  35.43 0 A 1
ATOM   1422 S SD  . MET . . 148 ? 40.042 148.044 34.336 1.00  36.78 0 A 1
ATOM   1423 C CE  . MET . . 148 ? 40.455 149.814 34.412 1.00  36.88 0 A 1
ATOM   1424 H HN  . MET . . 148 ? 37.028 146.590 31.160 0.00  99.00 0 A 1
ATOM   1425 N N   . LYS . . 149 ? 35.443 149.503 31.661 1.00  36.44 0 A 1
ATOM   1426 C CA  . LYS . . 149 ? 34.458 150.590 31.652 1.00  36.94 0 A 1
ATOM   1427 C C   . LYS . . 149 ? 33.595 150.528 32.914 1.00  37.31 0 A 1
ATOM   1428 O O   . LYS . . 149 ? 33.379 151.540 33.572 1.00  36.65 0 A 1
ATOM   1429 C CB  . LYS . . 149 ? 33.589 150.579 30.385 1.00  37.43 0 A 1
ATOM   1430 C CG  . LYS . . 149 ? 32.496 151.663 30.406 1.00  39.23 0 A 1
ATOM   1431 C CD  . LYS . . 149 ? 32.010 152.011 29.031 1.00  44.94 0 A 1
ATOM   1432 C CE  . LYS . . 149 ? 30.498 152.197 29.025 1.00  47.90 0 A 1
ATOM   1433 N NZ  . LYS . . 149 ? 30.005 153.138 30.076 1.00  50.92 1 A 1
ATOM   1434 H HN  . LYS . . 149 ? 35.496 148.771 30.942 0.00  99.00 0 A 1
ATOM   1435 H HZ1 . LYS . . 149 ? 29.687 152.613 30.864 0.00  99.00 0 A 1
ATOM   1436 H HZ2 . LYS . . 149 ? 30.751 153.742 30.352 0.00  99.00 0 A 1
ATOM   1437 H HZ3 . LYS . . 149 ? 29.252 153.679 29.705 0.00  99.00 0 A 1
ATOM   1438 N N   . GLU . . 150 ? 33.117 149.333 33.256 1.00  37.93 0 A 1
ATOM   1439 C CA  . GLU . . 150 ? 32.290 149.154 34.458 1.00  38.40 0 A 1
ATOM   1440 C C   . GLU . . 150 ? 33.063 149.500 35.721 1.00  38.39 0 A 1
ATOM   1441 O O   . GLU . . 150 ? 32.551 150.173 36.611 1.00  38.22 0 A 1
ATOM   1442 C CB  . GLU . . 150 ? 31.791 147.721 34.583 1.00  38.62 0 A 1
ATOM   1443 C CG  . GLU . . 150 ? 30.980 147.201 33.421 1.00  41.25 0 A 1
ATOM   1444 C CD  . GLU . . 150 ? 30.645 145.737 33.607 1.00  43.47 0 A 1
ATOM   1445 O OE1 . GLU . . 150 ? 30.067 145.419 34.677 1.00  44.36 0 A 1
ATOM   1446 O OE2 . GLU . . 150 ? 30.962 144.912 32.707 1.00  40.79 -1 A 1
ATOM   1447 H HN  . GLU . . 150 ? 33.371 148.559 32.619 0.00  99.00 0 A 1
ATOM   1448 N N   . LEU . . 151 ? 34.306 149.029 35.800 1.00  38.22 0 A 1
ATOM   1449 C CA  . LEU . . 151 ? 35.145 149.327 36.950 1.00  38.37 0 A 1
ATOM   1450 C C   . LEU . . 151 ? 35.347 150.833 37.135 1.00  38.91 0 A 1
ATOM   1451 O O   . LEU . . 151 ? 35.177 151.349 38.256 1.00  39.05 0 A 1
ATOM   1452 C CB  . LEU . . 151 ? 36.491 148.603 36.847 1.00  38.54 0 A 1
ATOM   1453 C CG  . LEU . . 151 ? 37.445 148.841 38.025 1.00  38.36 0 A 1
ATOM   1454 C CD1 . LEU . . 151 ? 36.800 148.402 39.345 1.00  39.68 0 A 1
ATOM   1455 C CD2 . LEU . . 151 ? 38.762 148.103 37.799 1.00  38.36 0 A 1
ATOM   1456 H HN  . LEU . . 151 ? 34.608 148.453 34.997 0.00  99.00 0 A 1
ATOM   1457 N N   . LEU . . 152 ? 35.672 151.537 36.045 1.00  39.19 0 A 1
ATOM   1458 C CA  . LEU . . 152 ? 35.859 152.988 36.089 1.00  39.59 0 A 1
ATOM   1459 C C   . LEU . . 152 ? 34.571 153.719 36.498 1.00  40.19 0 A 1
ATOM   1460 O O   . LEU . . 152 ? 34.620 154.686 37.263 1.00  39.56 0 A 1
ATOM   1461 C CB  . LEU . . 152 ? 36.399 153.530 34.743 1.00  39.66 0 A 1
ATOM   1462 C CG  . LEU . . 152 ? 37.801 153.102 34.270 1.00  39.64 0 A 1
ATOM   1463 C CD1 . LEU . . 152 ? 38.237 153.869 33.012 1.00  40.53 0 A 1
ATOM   1464 C CD2 . LEU . . 152 ? 38.855 153.238 35.376 1.00  39.64 0 A 1
ATOM   1465 H HN  . LEU . . 152 ? 35.778 150.972 35.181 0.00  99.00 0 A 1
ATOM   1466 N N   . ASP . . 153 ? 33.422 153.247 36.009 1.00  41.18 0 A 1
ATOM   1467 C CA  . ASP . . 153 ? 32.133 153.862 36.358 1.00  42.54 0 A 1
ATOM   1468 C C   . ASP . . 153 ? 31.867 153.825 37.882 1.00  43.05 0 A 1
ATOM   1469 O O   . ASP . . 153 ? 31.291 154.752 38.449 1.00  43.02 0 A 1
ATOM   1470 C CB  . ASP . . 153 ? 30.972 153.186 35.598 1.00  42.90 0 A 1
ATOM   1471 C CG  . ASP . . 153 ? 30.874 153.618 34.120 1.00  44.93 0 A 1
ATOM   1472 O OD1 . ASP . . 153 ? 31.581 154.556 33.692 1.00  45.27 0 A 1
ATOM   1473 O OD2 . ASP . . 153 ? 30.097 153.064 33.304 1.00  46.78 -1 A 1
ATOM   1474 H HN  . ASP . . 153 ? 33.514 152.433 35.380 0.00  99.00 0 A 1
ATOM   1475 N N   . LYS . . 154 ? 32.285 152.744 38.536 1.00  43.77 0 A 1
ATOM   1476 C CA  . LYS . . 154 ? 32.113 152.594 39.980 1.00  44.71 0 A 1
ATOM   1477 C C   . LYS . . 154 ? 33.188 153.339 40.780 1.00  44.69 0 A 1
ATOM   1478 O O   . LYS . . 154 ? 32.919 153.896 41.828 1.00  44.67 0 A 1
ATOM   1479 C CB  . LYS . . 154 ? 32.134 151.116 40.370 1.00  45.24 0 A 1
ATOM   1480 C CG  . LYS . . 154 ? 31.000 150.312 39.776 1.00  48.00 0 A 1
ATOM   1481 C CD  . LYS . . 154 ? 31.039 148.864 40.254 1.00  52.52 0 A 1
ATOM   1482 C CE  . LYS . . 154 ? 29.919 148.046 39.596 1.00  55.03 0 A 1
ATOM   1483 N NZ  . LYS . . 154 ? 29.500 146.902 40.455 1.00  56.88 1 A 1
ATOM   1484 H HN  . LYS . . 154 ? 32.739 152.023 37.938 0.00  99.00 0 A 1
ATOM   1485 H HZ1 . LYS . . 154 ? 29.414 146.081 39.893 0.00  99.00 0 A 1
ATOM   1486 H HZ2 . LYS . . 154 ? 30.187 146.753 41.165 0.00  99.00 0 A 1
ATOM   1487 H HZ3 . LYS . . 154 ? 28.620 147.112 40.879 0.00  99.00 0 A 1
ATOM   1488 N N   . LEU . . 155 ? 34.412 153.327 40.273 1.00  44.64 0 A 1
ATOM   1489 C CA  . LEU . . 155 ? 35.556 153.890 40.978 1.00  44.88 0 A 1
ATOM   1490 C C   . LEU . . 155 ? 35.688 155.418 40.892 1.00  44.57 0 A 1
ATOM   1491 O O   . LEU . . 155 ? 36.102 156.065 41.866 1.00  44.62 0 A 1
ATOM   1492 C CB  . LEU . . 155 ? 36.814 153.242 40.409 1.00  45.28 0 A 1
ATOM   1493 C CG  . LEU . . 155 ? 38.173 153.260 41.086 1.00  46.50 0 A 1
ATOM   1494 C CD1 . LEU . . 155 ? 38.055 153.204 42.608 1.00  46.63 0 A 1
ATOM   1495 C CD2 . LEU . . 155 ? 38.979 152.061 40.534 1.00  47.18 0 A 1
ATOM   1496 H HN  . LEU . . 155 ? 34.487 152.882 39.330 0.00  99.00 0 A 1
ATOM   1497 N N   . CYS . . 156 ? 35.369 155.986 39.732 1.00  44.07 0 A 1
ATOM   1498 C CA  . CYS . . 156 ? 35.623 157.398 39.471 1.00  44.28 0 A 1
ATOM   1499 C C   . CYS . . 156 ? 34.387 158.229 39.757 1.00  44.87 0 A 1
ATOM   1500 O O   . CYS . . 156 ? 33.366 158.083 39.091 1.00  44.45 0 A 1
ATOM   1501 C CB  . CYS . . 156 ? 36.127 157.614 38.039 1.00  43.97 0 A 1
ATOM   1502 S SG  . CYS . . 156 ? 37.688 156.754 37.673 1.00  43.53 0 A 1
ATOM   1503 H HN  . CYS . . 156 ? 34.930 155.346 39.040 0.00  99.00 0 A 1
ATOM   1504 H HG  . CYS . . 156 ? 38.271 157.353 37.127 0.00  99.00 0 A 1
ATOM   1505 N N   . TRP . . 157 ? 34.500 159.097 40.763 1.00  45.29 0 A 1
ATOM   1506 C CA  . TRP . . 157 ? 33.390 159.940 41.188 1.00  45.89 0 A 1
ATOM   1507 C C   . TRP . . 157 ? 33.337 161.293 40.465 1.00  45.72 0 A 1
ATOM   1508 O O   . TRP . . 157 ? 32.352 162.016 40.594 1.00  45.80 0 A 1
ATOM   1509 C CB  . TRP . . 157 ? 33.408 160.119 42.710 1.00  46.21 0 A 1
ATOM   1510 C CG  . TRP . . 157 ? 32.842 158.933 43.428 1.00  48.37 0 A 1
ATOM   1511 C CD1 . TRP . . 157 ? 33.365 157.670 43.467 1.00  49.38 0 A 1
ATOM   1512 C CD2 . TRP . . 157 ? 31.623 158.882 44.187 1.00  50.05 0 A 1
ATOM   1513 C CE2 . TRP . . 157 ? 31.478 157.558 44.660 1.00  50.53 0 A 1
ATOM   1514 C CE3 . TRP . . 157 ? 30.636 159.824 44.519 1.00  51.10 0 A 1
ATOM   1515 N NE1 . TRP . . 157 ? 32.551 156.840 44.201 1.00  50.13 0 A 1
ATOM   1516 C CZ2 . TRP . . 157 ? 30.389 157.152 45.451 1.00  52.06 0 A 1
ATOM   1517 C CZ3 . TRP . . 157 ? 29.555 159.423 45.303 1.00  51.57 0 A 1
ATOM   1518 C CH2 . TRP . . 157 ? 29.444 158.103 45.765 1.00  51.70 0 A 1
ATOM   1519 H HN  . TRP . . 157 ? 35.440 159.118 41.211 0.00  99.00 0 A 1
ATOM   1520 H HE1 . TRP . . 157 ? 32.714 155.869 44.373 0.00  99.00 0 A 1
ATOM   1521 N N   . THR . . 158 ? 34.393 161.621 39.718 1.00  45.06 0 A 1
ATOM   1522 C CA  . THR . . 158 ? 34.435 162.838 38.892 1.00  44.52 0 A 1
ATOM   1523 C C   . THR . . 158 ? 34.639 162.469 37.430 1.00  44.61 0 A 1
ATOM   1524 O O   . THR . . 158 ? 35.286 161.459 37.138 1.00  43.82 0 A 1
ATOM   1525 C CB  . THR . . 158 ? 35.578 163.798 39.348 1.00  44.80 0 A 1
ATOM   1526 C CG2 . THR . . 158 ? 35.524 164.053 40.850 1.00  44.21 0 A 1
ATOM   1527 O OG1 . THR . . 158 ? 36.854 163.162 39.175 1.00  43.25 0 A 1
ATOM   1528 H HN  . THR . . 158 ? 35.185 160.945 39.768 0.00  99.00 0 A 1
ATOM   1529 H HG1 . THR . . 158 ? 36.876 162.286 39.668 0.00  99.00 0 A 1
ATOM   1530 N N   . GLU . . 159 ? 34.086 163.275 36.518 1.00  44.61 0 A 1
ATOM   1531 C CA  . GLU . . 159 ? 34.341 163.115 35.084 1.00  44.86 0 A 1
ATOM   1532 C C   . GLU . . 159 ? 35.838 163.253 34.774 1.00  43.72 0 A 1
ATOM   1533 O O   . GLU . . 159 ? 36.362 162.554 33.905 1.00  43.40 0 A 1
ATOM   1534 C CB  . GLU . . 159 ? 33.536 164.123 34.248 1.00  45.36 0 A 1
ATOM   1535 C CG  . GLU . . 159 ? 32.120 163.673 33.874 1.00  49.72 0 A 1
ATOM   1536 C CD  . GLU . . 159 ? 32.048 162.253 33.320 1.00  53.54 0 A 1
ATOM   1537 O OE1 . GLU . . 159 ? 32.618 161.981 32.234 1.00  56.48 0 A 1
ATOM   1538 O OE2 . GLU . . 159 ? 31.415 161.404 33.975 1.00  55.57 -1 A 1
ATOM   1539 H HN  . GLU . . 159 ? 33.469 164.013 36.909 0.00  99.00 0 A 1
ATOM   1540 N N   . SER . . 160 ? 36.514 164.143 35.495 1.00  42.13 0 A 1
ATOM   1541 C CA  . SER . . 160 ? 37.937 164.393 35.283 1.00  41.72 0 A 1
ATOM   1542 C C   . SER . . 160 ? 38.785 163.123 35.461 1.00  40.99 0 A 1
ATOM   1543 O O   . SER . . 160 ? 39.632 162.797 34.619 1.00  41.01 0 A 1
ATOM   1544 C CB  . SER . . 160 ? 38.426 165.491 36.226 1.00  41.59 0 A 1
ATOM   1545 O OG  . SER . . 160 ? 39.830 165.626 36.136 1.00  43.57 0 A 1
ATOM   1546 H HN  . SER . . 160 ? 35.948 164.639 36.214 0.00  99.00 0 A 1
ATOM   1547 H HG  . SER . . 160 ? 40.270 164.936 36.710 0.00  99.00 0 A 1
ATOM   1548 N N   . ALA . . 161 ? 38.557 162.411 36.559 1.00  40.28 0 A 1
ATOM   1549 C CA  . ALA . . 161 ? 39.280 161.164 36.812 1.00  40.05 0 A 1
ATOM   1550 C C   . ALA . . 161 ? 38.924 160.085 35.793 1.00  39.92 0 A 1
ATOM   1551 O O   . ALA . . 161 ? 39.811 159.406 35.270 1.00  39.53 0 A 1
ATOM   1552 C CB  . ALA . . 161 ? 39.023 160.669 38.218 1.00  39.81 0 A 1
ATOM   1553 H HN  . ALA . . 161 ? 37.847 162.801 37.200 0.00  99.00 0 A 1
ATOM   1554 N N   . LYS . . 162 ? 37.627 159.941 35.504 1.00  40.03 0 A 1
ATOM   1555 C CA  . LYS . . 162 ? 37.175 158.950 34.525 1.00  40.50 0 A 1
ATOM   1556 C C   . LYS . . 162 ? 37.781 159.173 33.133 1.00  40.10 0 A 1
ATOM   1557 O O   . LYS . . 162 ? 38.136 158.204 32.451 1.00  40.05 0 A 1
ATOM   1558 C CB  . LYS . . 162 ? 35.645 158.913 34.448 1.00  40.55 0 A 1
ATOM   1559 C CG  . LYS . . 162 ? 35.083 157.797 33.542 1.00  43.18 0 A 1
ATOM   1560 C CD  . LYS . . 162 ? 33.565 157.900 33.409 1.00  45.81 0 A 1
ATOM   1561 C CE  . LYS . . 162 ? 32.876 157.469 34.685 1.00  47.42 0 A 1
ATOM   1562 N NZ  . LYS . . 162 ? 31.402 157.404 34.494 1.00  48.35 1 A 1
ATOM   1563 H HN  . LYS . . 162 ? 36.991 160.572 36.017 0.00  99.00 0 A 1
ATOM   1564 H HZ1 . LYS . . 162 ? 31.096 156.458 34.595 0.00  99.00 0 A 1
ATOM   1565 H HZ2 . LYS . . 162 ? 30.953 157.976 35.180 0.00  99.00 0 A 1
ATOM   1566 H HZ3 . LYS . . 162 ? 31.171 157.735 33.579 0.00  99.00 0 A 1
ATOM   1567 N N   . GLN . . 163 ? 37.892 160.439 32.722 1.00  40.17 0 A 1
ATOM   1568 C CA  . GLN . . 163 ? 38.437 160.787 31.410 1.00  40.34 0 A 1
ATOM   1569 C C   . GLN . . 163 ? 39.931 160.465 31.331 1.00  39.46 0 A 1
ATOM   1570 O O   . GLN . . 163 ? 40.400 159.902 30.334 1.00  38.48 0 A 1
ATOM   1571 C CB  . GLN . . 163 ? 38.152 162.244 31.040 1.00  41.34 0 A 1
ATOM   1572 C CG  . GLN . . 163 ? 36.804 162.428 30.303 1.00  45.67 0 A 1
ATOM   1573 C CD  . GLN . . 163 ? 36.222 163.834 30.417 1.00  52.08 0 A 1
ATOM   1574 N NE2 . GLN . . 163 ? 34.905 163.950 30.191 0.00  99.00 0 A 1
ATOM   1575 O OE1 . GLN . . 163 ? 36.942 164.801 30.703 0.00  99.00 0 A 1
ATOM   1576 H HN  . GLN . . 163 ? 37.561 161.147 33.409 0.00  99.00 0 A 1
ATOM   1577 H 1HE2 . GLN . . 163 ? 34.450 164.850 30.263 0.00  99.00 0 A 1
ATOM   1578 H 2HE2 . GLN . . 163 ? 34.380 163.116 29.946 0.00  99.00 0 A 1
ATOM   1579 N N   . LEU . . 164 ? 40.664 160.778 32.398 1.00  38.26 0 A 1
ATOM   1580 C CA  . LEU . . 164 ? 42.094 160.481 32.426 1.00  37.77 0 A 1
ATOM   1581 C C   . LEU . . 164 ? 42.313 158.965 32.489 1.00  37.11 0 A 1
ATOM   1582 O O   . LEU . . 164 ? 43.172 158.419 31.792 1.00  36.72 0 A 1
ATOM   1583 C CB  . LEU . . 164 ? 42.784 161.202 33.598 1.00  37.80 0 A 1
ATOM   1584 C CG  . LEU . . 164 ? 44.315 161.053 33.626 1.00  39.56 0 A 1
ATOM   1585 C CD1 . LEU . . 164 ? 44.946 161.517 32.311 1.00  40.38 0 A 1
ATOM   1586 C CD2 . LEU . . 164 ? 44.909 161.809 34.805 1.00  39.20 0 A 1
ATOM   1587 H HN  . LEU . . 164 ? 40.154 161.229 33.169 0.00  99.00 0 A 1
ATOM   1588 N N   . ALA . . 165 ? 41.514 158.296 33.317 1.00  36.04 0 A 1
ATOM   1589 C CA  . ALA . . 165 ? 41.571 156.844 33.468 1.00  36.12 0 A 1
ATOM   1590 C C   . ALA . . 165 ? 41.306 156.115 32.152 1.00  35.87 0 A 1
ATOM   1591 O O   . ALA . . 165 ? 41.998 155.132 31.839 1.00  35.71 0 A 1
ATOM   1592 C CB  . ALA . . 165 ? 40.576 156.374 34.541 1.00  35.87 0 A 1
ATOM   1593 H HN  . ALA . . 165 ? 40.844 158.897 33.848 0.00  99.00 0 A 1
ATOM   1594 N N   . THR . . 166 ? 40.306 156.595 31.404 1.00  35.37 0 A 1
ATOM   1595 C CA  . THR . . 166 ? 39.968 156.068 30.083 1.00  35.67 0 A 1
ATOM   1596 C C   . THR . . 166 ? 41.135 156.199 29.117 1.00  35.68 0 A 1
ATOM   1597 O O   . THR . . 166 ? 41.503 155.228 28.450 1.00  35.37 0 A 1
ATOM   1598 C CB  . THR . . 166 ? 38.703 156.775 29.541 1.00  35.99 0 A 1
ATOM   1599 C CG2 . THR . . 166 ? 38.295 156.234 28.160 1.00  36.45 0 A 1
ATOM   1600 O OG1 . THR . . 166 ? 37.606 156.432 30.403 1.00  34.88 0 A 1
ATOM   1601 H HN  . THR . . 166 ? 39.784 157.386 31.851 0.00  99.00 0 A 1
ATOM   1602 H HG1 . THR . . 166 ? 37.651 156.967 31.252 0.00  99.00 0 A 1
ATOM   1603 N N   . LEU . . 167 ? 41.723 157.392 29.070 1.00  35.98 0 A 1
ATOM   1604 C CA  . LEU . . 167 ? 42.911 157.637 28.251 1.00  36.42 0 A 1
ATOM   1605 C C   . LEU . . 167 ? 44.030 156.644 28.595 1.00  36.08 0 A 1
ATOM   1606 O O   . LEU . . 167 ? 44.645 156.056 27.702 1.00  35.54 0 A 1
ATOM   1607 C CB  . LEU . . 167 ? 43.397 159.084 28.438 1.00  36.86 0 A 1
ATOM   1608 C CG  . LEU . . 167 ? 44.453 159.626 27.461 1.00  37.55 0 A 1
ATOM   1609 C CD1 . LEU . . 167 ? 44.306 161.140 27.334 1.00  39.04 0 A 1
ATOM   1610 C CD2 . LEU . . 167 ? 45.878 159.269 27.916 1.00  39.08 0 A 1
ATOM   1611 H HN  . LEU . . 167 ? 41.273 158.123 29.655 0.00  99.00 0 A 1
ATOM   1612 N N   . PHE . . 168 ? 44.275 156.465 29.893 1.00  36.10 0 A 1
ATOM   1613 C CA  . PHE . . 168 ? 45.291 155.533 30.417 1.00  36.15 0 A 1
ATOM   1614 C C   . PHE . . 168 ? 45.102 154.118 29.867 1.00  35.97 0 A 1
ATOM   1615 O O   . PHE . . 168 ? 46.058 153.484 29.398 1.00  35.00 0 A 1
ATOM   1616 C CB  . PHE . . 168 ? 45.234 155.548 31.950 1.00  36.51 0 A 1
ATOM   1617 C CG  . PHE . . 168 ? 46.045 154.474 32.629 1.00  36.82 0 A 1
ATOM   1618 C CD1 . PHE . . 168 ? 47.432 154.383 32.445 1.00  37.71 0 A 1
ATOM   1619 C CD2 . PHE . . 168 ? 45.427 153.575 33.488 1.00  38.02 0 A 1
ATOM   1620 C CE1 . PHE . . 168 ? 48.171 153.396 33.100 1.00  38.67 0 A 1
ATOM   1621 C CE2 . PHE . . 168 ? 46.167 152.580 34.151 1.00  38.62 0 A 1
ATOM   1622 C CZ  . PHE . . 168 ? 47.542 152.491 33.948 1.00  37.98 0 A 1
ATOM   1623 H HN  . PHE . . 168 ? 43.676 157.052 30.526 0.00  99.00 0 A 1
ATOM   1624 N N   . VAL . . 169 ? 43.867 153.632 29.907 1.00  35.37 0 A 1
ATOM   1625 C CA  . VAL . . 169 ? 43.565 152.313 29.366 1.00  35.70 0 A 1
ATOM   1626 C C   . VAL . . 169 ? 43.808 152.261 27.848 1.00  35.71 0 A 1
ATOM   1627 O O   . VAL . . 169 ? 44.528 151.376 27.376 1.00  36.31 0 A 1
ATOM   1628 C CB  . VAL . . 169 ? 42.111 151.857 29.712 1.00  35.30 0 A 1
ATOM   1629 C CG1 . VAL . . 169 ? 41.763 150.548 28.999 1.00  34.90 0 A 1
ATOM   1630 C CG2 . VAL . . 169 ? 41.937 151.708 31.225 1.00  35.90 0 A 1
ATOM   1631 H HN  . VAL . . 169 ? 43.163 154.251 30.341 0.00  99.00 0 A 1
ATOM   1632 N N   . ASN . . 170 ? 43.217 153.200 27.098 1.00  35.33 0 A 1
ATOM   1633 C CA  . ASN . . 170 ? 43.379 153.283 25.642 1.00  34.82 0 A 1
ATOM   1634 C C   . ASN . . 170 ? 44.859 153.240 25.235 1.00  35.29 0 A 1
ATOM   1635 O O   . ASN . . 170 ? 45.244 152.514 24.321 1.00  35.27 0 A 1
ATOM   1636 C CB  . ASN . . 170 ? 42.803 154.594 25.088 1.00  34.74 0 A 1
ATOM   1637 C CG  . ASN . . 170 ? 41.304 154.751 25.294 1.00  34.82 0 A 1
ATOM   1638 N ND2 . ASN . . 170 ? 40.588 153.660 25.604 0.00  99.00 0 A 1
ATOM   1639 O OD1 . ASN . . 170 ? 40.800 155.875 25.191 0.00  99.00 0 A 1
ATOM   1640 H HN  . ASN . . 170 ? 42.628 153.871 27.642 0.00  99.00 0 A 1
ATOM   1641 H 1HD2 . ASN . . 170 ? 41.082 152.786 25.692 0.00  99.00 0 A 1
ATOM   1642 H 2HD2 . ASN . . 170 ? 39.616 153.717 25.740 0.00  99.00 0 A 1
ATOM   1643 N N   . LEU . . 171 ? 45.666 154.026 25.933 1.00  35.62 0 A 1
ATOM   1644 C CA  . LEU . . 171 ? 47.100 154.104 25.679 1.00  36.51 0 A 1
ATOM   1645 C C   . LEU . . 171 ? 47.907 152.870 26.101 1.00  36.52 0 A 1
ATOM   1646 O O   . LEU . . 171 ? 48.862 152.496 25.414 1.00  36.90 0 A 1
ATOM   1647 C CB  . LEU . . 171 ? 47.662 155.330 26.391 1.00  36.52 0 A 1
ATOM   1648 C CG  . LEU . . 171 ? 49.099 155.755 26.101 1.00  38.17 0 A 1
ATOM   1649 C CD1 . LEU . . 171 ? 49.381 155.852 24.608 1.00  38.18 0 A 1
ATOM   1650 C CD2 . LEU . . 171 ? 49.331 157.102 26.785 1.00  40.14 0 A 1
ATOM   1651 H HN  . LEU . . 171 ? 45.190 154.583 26.678 0.00  99.00 0 A 1
ATOM   1652 N N   . CYS . . 172 ? 47.553 152.261 27.231 1.00  36.95 0 A 1
ATOM   1653 C CA  . CYS . . 172 ? 48.299 151.102 27.736 1.00  37.57 0 A 1
ATOM   1654 C C   . CYS . . 172 ? 48.120 149.870 26.857 1.00  36.69 0 A 1
ATOM   1655 O O   . CYS . . 172 ? 49.074 149.104 26.640 1.00  35.83 0 A 1
ATOM   1656 C CB  . CYS . . 172 ? 47.840 150.741 29.149 1.00  38.25 0 A 1
ATOM   1657 S SG  . CYS . . 172 ? 48.664 151.647 30.457 1.00  45.94 0 A 1
ATOM   1658 H HN  . CYS . . 172 ? 46.730 152.663 27.710 0.00  99.00 0 A 1
ATOM   1659 H HG  . CYS . . 172 ? 49.008 151.009 31.150 0.00  99.00 0 A 1
ATOM   1660 N N   . VAL . . 173 ? 46.893 149.678 26.366 1.00  35.56 0 A 1
ATOM   1661 C CA  . VAL . . 173 ? 46.511 148.424 25.711 1.00  35.47 0 A 1
ATOM   1662 C C   . VAL . . 173 ? 45.778 148.581 24.352 1.00  34.64 0 A 1
ATOM   1663 O O   . VAL . . 173 ? 45.219 147.612 23.836 1.00  34.38 0 A 1
ATOM   1664 C CB  . VAL . . 173 ? 45.708 147.485 26.689 1.00  35.67 0 A 1
ATOM   1665 C CG1 . VAL . . 173 ? 46.552 147.116 27.922 1.00  36.55 0 A 1
ATOM   1666 C CG2 . VAL . . 173 ? 44.356 148.098 27.110 1.00  35.90 0 A 1
ATOM   1667 H HN  . VAL . . 173 ? 46.246 150.480 26.487 0.00  99.00 0 A 1
ATOM   1668 N N   . THR . . 174 ? 45.806 149.792 23.787 1.00  34.55 0 A 1
ATOM   1669 C CA  . THR . . 174 ? 45.229 150.130 22.465 1.00  34.89 0 A 1
ATOM   1670 C C   . THR . . 174 ? 43.838 149.528 22.214 1.00  35.01 0 A 1
ATOM   1671 O O   . THR . . 174 ? 43.520 149.015 21.129 1.00  34.71 0 A 1
ATOM   1672 C CB  . THR . . 174 ? 46.199 149.818 21.296 1.00  35.10 0 A 1
ATOM   1673 C CG2 . THR . . 174 ? 47.523 150.541 21.492 1.00  35.40 0 A 1
ATOM   1674 O OG1 . THR . . 174 ? 46.548 148.425 21.297 1.00  35.83 0 A 1
ATOM   1675 H HN  . THR . . 174 ? 46.292 150.521 24.380 0.00  99.00 0 A 1
ATOM   1676 H HG1 . THR . . 174 ? 46.988 148.176 20.429 0.00  99.00 0 A 1
ATOM   1677 N N   . ALA . . 175 ? 43.019 149.619 23.247 1.00  35.20 0 A 1
ATOM   1678 C CA  . ALA . . 175 ? 41.678 149.069 23.227 1.00  35.11 0 A 1
ATOM   1679 C C   . ALA . . 175 ? 40.787 149.969 24.058 1.00  35.20 0 A 1
ATOM   1680 O O   . ALA . . 175 ? 41.268 150.763 24.881 1.00  34.53 0 A 1
ATOM   1681 C CB  . ALA . . 175 ? 41.689 147.659 23.777 1.00  35.20 0 A 1
ATOM   1682 H HN  . ALA . . 175 ? 43.420 150.119 24.075 0.00  99.00 0 A 1
ATOM   1683 N N   . GLU . . 176 ? 39.481 149.865 23.818 1.00  34.89 0 A 1
ATOM   1684 C CA  . GLU . . 176 ? 38.506 150.665 24.547 1.00  34.73 0 A 1
ATOM   1685 C C   . GLU . . 176 ? 38.245 150.049 25.918 1.00  34.72 0 A 1
ATOM   1686 O O   . GLU . . 176 ? 38.443 148.839 26.121 1.00  34.49 0 A 1
ATOM   1687 C CB  . GLU . . 176 ? 37.178 150.779 23.766 1.00  34.62 0 A 1
ATOM   1688 C CG  . GLU . . 176 ? 37.305 151.282 22.342 1.00  36.40 0 A 1
ATOM   1689 C CD  . GLU . . 176 ? 37.649 152.760 22.250 1.00  38.00 0 A 1
ATOM   1690 O OE1 . GLU . . 176 ? 37.375 153.535 23.192 1.00  38.73 0 A 1
ATOM   1691 O OE2 . GLU . . 176 ? 38.199 153.162 21.218 1.00  41.24 -1 A 1
ATOM   1692 H HN  . GLU . . 176 ? 39.227 149.179 23.082 0.00  99.00 0 A 1
ATOM   1693 N N   . THR . . 177 ? 37.791 150.873 26.861 1.00  33.84 0 A 1
ATOM   1694 C CA  . THR . . 177 ? 37.562 150.381 28.217 1.00  33.86 0 A 1
ATOM   1695 C C   . THR . . 177 ? 36.482 149.314 28.263 1.00  33.68 0 A 1
ATOM   1696 O O   . THR . . 177 ? 36.578 148.371 29.046 1.00  32.88 0 A 1
ATOM   1697 C CB  . THR . . 177 ? 37.225 151.519 29.196 1.00  34.23 0 A 1
ATOM   1698 C CG2 . THR . . 177 ? 38.351 152.562 29.229 1.00  34.15 0 A 1
ATOM   1699 O OG1 . THR . . 177 ? 36.093 152.252 28.710 1.00  33.62 0 A 1
ATOM   1700 H HN  . THR . . 177 ? 37.624 151.841 26.562 0.00  99.00 0 A 1
ATOM   1701 H HG1 . THR . . 177 ? 35.505 152.534 29.475 0.00  99.00 0 A 1
ATOM   1702 N N   . HIS . . 178 ? 35.468 149.457 27.406 1.00  34.02 0 A 1
ATOM   1703 C CA  . HIS . . 178 ? 34.393 148.467 27.337 1.00  34.44 0 A 1
ATOM   1704 C C   . HIS . . 178 ? 34.792 147.171 26.610 1.00  34.50 0 A 1
ATOM   1705 O O   . HIS . . 178 ? 34.012 146.228 26.577 1.00  35.03 0 A 1
ATOM   1706 C CB  . HIS . . 178 ? 33.151 149.089 26.669 1.00  34.50 0 A 1
ATOM   1707 C CG  . HIS . . 178 ? 33.397 149.561 25.265 1.00  35.20 0 A 1
ATOM   1708 C CD2 . HIS . . 178 ? 33.443 148.885 24.092 0.00  99.00 0 A 1
ATOM   1709 N ND1 . HIS . . 178 ? 33.637 150.883 24.956 0.00  99.00 0 A 1
ATOM   1710 C CE1 . HIS . . 178 ? 33.807 151.003 23.650 0.00  99.00 0 A 1
ATOM   1711 N NE2 . HIS . . 178 ? 33.697 149.806 23.104 0.00  99.00 0 A 1
ATOM   1712 H HN  . HIS . . 178 ? 35.509 150.302 26.815 0.00  99.00 0 A 1
ATOM   1713 H HD1 . HIS . . 178 ? 33.677 151.631 25.617 0.00  99.00 0 A 1
ATOM   1714 N N   . GLU . . 179 ? 35.991 147.125 26.014 1.00  34.54 0 A 1
ATOM   1715 C CA  . GLU . . 179 ? 36.412 145.948 25.246 1.00  34.11 0 A 1
ATOM   1716 C C   . GLU . . 179 ? 37.138 144.920 26.106 1.00  34.23 0 A 1
ATOM   1717 O O   . GLU . . 179 ? 37.166 143.724 25.774 1.00  33.90 0 A 1
ATOM   1718 C CB  . GLU . . 179 ? 37.308 146.344 24.061 1.00  34.17 0 A 1
ATOM   1719 C CG  . GLU . . 179 ? 36.579 147.010 22.897 1.00  35.84 0 A 1
ATOM   1720 C CD  . GLU . . 179 ? 37.509 147.571 21.828 1.00  37.73 0 A 1
ATOM   1721 O OE1 . GLU . . 179 ? 38.716 147.806 22.092 1.00  37.77 0 A 1
ATOM   1722 O OE2 . GLU . . 179 ? 37.022 147.803 20.702 1.00  39.17 -1 A 1
ATOM   1723 H HN  . GLU . . 179 ? 36.574 147.967 26.140 0.00  99.00 0 A 1
ATOM   1724 N N   . VAL . . 180 ? 37.743 145.393 27.193 1.00  34.05 0 A 1
ATOM   1725 C CA  . VAL . . 180 ? 38.690 144.586 27.964 1.00  34.37 0 A 1
ATOM   1726 C C   . VAL . . 180 ? 38.231 144.217 29.378 1.00  34.27 0 A 1
ATOM   1727 O O   . VAL . . 180 ? 37.595 145.017 30.067 1.00  34.60 0 A 1
ATOM   1728 C CB  . VAL . . 180 ? 40.078 145.295 28.057 1.00  34.49 0 A 1
ATOM   1729 C CG1 . VAL . . 180 ? 40.591 145.677 26.670 1.00  34.71 0 A 1
ATOM   1730 C CG2 . VAL . . 180 ? 40.013 146.526 28.980 1.00  35.43 0 A 1
ATOM   1731 H HN  . VAL . . 180 ? 37.489 146.369 27.443 0.00  99.00 0 A 1
ATOM   1732 N N   . SER . . 181 ? 38.583 143.004 29.804 1.00  33.69 0 A 1
ATOM   1733 C CA  . SER . . 181 ? 38.381 142.536 31.170 1.00  33.68 0 A 1
ATOM   1734 C C   . SER . . 181 ? 39.095 143.419 32.215 1.00  33.74 0 A 1
ATOM   1735 O O   . SER . . 181 ? 40.276 143.769 32.040 1.00  34.45 0 A 1
ATOM   1736 C CB  . SER . . 181 ? 38.919 141.103 31.298 1.00  33.26 0 A 1
ATOM   1737 O OG  . SER . . 181 ? 39.246 140.783 32.640 1.00  34.46 0 A 1
ATOM   1738 H HN  . SER . . 181 ? 39.025 142.406 29.059 0.00  99.00 0 A 1
ATOM   1739 H HG  . SER . . 181 ? 39.096 139.808 32.796 0.00  99.00 0 A 1
ATOM   1740 N N   . ALA . . 182 ? 38.391 143.754 33.294 1.00  33.42 0 A 1
ATOM   1741 C CA  . ALA . . 182 ? 38.997 144.459 34.416 1.00  34.13 0 A 1
ATOM   1742 C C   . ALA . . 182 ? 40.125 143.639 35.053 1.00  33.96 0 A 1
ATOM   1743 O O   . ALA . . 182 ? 41.210 144.183 35.324 1.00  35.01 0 A 1
ATOM   1744 C CB  . ALA . . 182 ? 37.942 144.856 35.457 1.00  33.93 0 A 1
ATOM   1745 H HN  . ALA . . 182 ? 37.391 143.473 33.265 0.00  99.00 0 A 1
ATOM   1746 N N   . LEU . . 183 ? 39.903 142.337 35.264 1.00  34.22 0 A 1
ATOM   1747 C CA  . LEU . . 183 ? 40.977 141.472 35.804 1.00  33.91 0 A 1
ATOM   1748 C C   . LEU . . 183 ? 42.231 141.474 34.941 1.00  33.96 0 A 1
ATOM   1749 O O   . LEU . . 183 ? 43.343 141.682 35.468 1.00  33.45 0 A 1
ATOM   1750 C CB  . LEU . . 183 ? 40.515 140.028 36.042 1.00  33.62 0 A 1
ATOM   1751 C CG  . LEU . . 183 ? 41.603 139.023 36.505 1.00  34.14 0 A 1
ATOM   1752 C CD1 . LEU . . 183 ? 42.067 139.291 37.928 1.00  33.45 0 A 1
ATOM   1753 C CD2 . LEU . . 183 ? 41.151 137.575 36.346 1.00  34.67 0 A 1
ATOM   1754 H HN  . LEU . . 183 ? 38.965 142.000 35.030 0.00  99.00 0 A 1
ATOM   1755 N N   . TRP . . 184 ? 42.059 141.253 33.630 1.00  33.51 0 A 1
ATOM   1756 C CA  . TRP . . 184 ? 43.212 141.234 32.714 1.00  33.77 0 A 1
ATOM   1757 C C   . TRP . . 184 ? 43.983 142.560 32.724 1.00  33.96 0 A 1
ATOM   1758 O O   . TRP . . 184 ? 45.225 142.570 32.771 1.00  34.10 0 A 1
ATOM   1759 C CB  . TRP . . 184 ? 42.803 140.855 31.270 1.00  33.01 0 A 1
ATOM   1760 C CG  . TRP . . 184 ? 43.941 141.051 30.311 1.00  33.81 0 A 1
ATOM   1761 C CD1 . TRP . . 184 ? 45.001 140.199 30.094 1.00  33.64 0 A 1
ATOM   1762 C CD2 . TRP . . 184 ? 44.183 142.202 29.508 1.00  32.93 0 A 1
ATOM   1763 C CE2 . TRP . . 184 ? 45.391 141.982 28.803 1.00  34.02 0 A 1
ATOM   1764 C CE3 . TRP . . 184 ? 43.490 143.405 29.292 1.00  35.51 0 A 1
ATOM   1765 N NE1 . TRP . . 184 ? 45.863 140.747 29.171 1.00  33.97 0 A 1
ATOM   1766 C CZ2 . TRP . . 184 ? 45.914 142.910 27.908 1.00  34.26 0 A 1
ATOM   1767 C CZ3 . TRP . . 184 ? 44.014 144.329 28.404 1.00  34.66 0 A 1
ATOM   1768 C CH2 . TRP . . 184 ? 45.222 144.075 27.725 1.00  35.37 0 A 1
ATOM   1769 H HN  . TRP . . 184 ? 41.088 141.104 33.332 0.00  99.00 0 A 1
ATOM   1770 H HE1 . TRP . . 184 ? 46.694 140.318 28.825 0.00  99.00 0 A 1
ATOM   1771 N N   . PHE . . 185 ? 43.262 143.679 32.656 1.00  34.13 0 A 1
ATOM   1772 C CA  . PHE . . 185 ? 43.925 144.983 32.672 1.00  34.44 0 A 1
ATOM   1773 C C   . PHE . . 185 ? 44.699 145.263 33.981 1.00  34.47 0 A 1
ATOM   1774 O O   . PHE . . 185 ? 45.842 145.780 33.946 1.00  34.48 0 A 1
ATOM   1775 C CB  . PHE . . 185 ? 42.946 146.130 32.376 1.00  34.30 0 A 1
ATOM   1776 C CG  . PHE . . 185 ? 43.636 147.464 32.242 1.00  34.39 0 A 1
ATOM   1777 C CD1 . PHE . . 185 ? 44.326 147.789 31.067 1.00  34.89 0 A 1
ATOM   1778 C CD2 . PHE . . 185 ? 43.680 148.342 33.313 1.00  34.12 0 A 1
ATOM   1779 C CE1 . PHE . . 185 ? 45.012 148.994 30.956 1.00  35.68 0 A 1
ATOM   1780 C CE2 . PHE . . 185 ? 44.362 149.552 33.213 1.00  35.55 0 A 1
ATOM   1781 C CZ  . PHE . . 185 ? 45.031 149.882 32.032 1.00  35.37 0 A 1
ATOM   1782 H HN  . PHE . . 185 ? 42.246 143.549 32.594 0.00  99.00 0 A 1
ATOM   1783 N N   . LEU . . 186 ? 44.075 144.946 35.119 1.00  34.53 0 A 1
ATOM   1784 C CA  . LEU . . 186 ? 44.749 145.034 36.428 1.00  34.76 0 A 1
ATOM   1785 C C   . LEU . . 186 ? 45.983 144.135 36.513 1.00  34.74 0 A 1
ATOM   1786 O O   . LEU . . 186 ? 47.010 144.541 37.062 1.00  34.97 0 A 1
ATOM   1787 C CB  . LEU . . 186 ? 43.780 144.716 37.578 1.00  34.81 0 A 1
ATOM   1788 C CG  . LEU . . 186 ? 42.583 145.682 37.734 1.00  34.65 0 A 1
ATOM   1789 C CD1 . LEU . . 186 ? 41.492 145.061 38.583 1.00  34.34 0 A 1
ATOM   1790 C CD2 . LEU . . 186 ? 42.976 147.031 38.327 1.00  36.14 0 A 1
ATOM   1791 H HN  . LEU . . 186 ? 43.092 144.638 35.007 0.00  99.00 0 A 1
ATOM   1792 N N   . TRP . . 187 ? 45.890 142.929 35.961 1.00  34.44 0 A 1
ATOM   1793 C CA  . TRP . . 187 ? 47.062 142.066 35.840 1.00  34.89 0 A 1
ATOM   1794 C C   . TRP . . 187 ? 48.121 142.729 34.972 1.00  35.04 0 A 1
ATOM   1795 O O   . TRP . . 187 ? 49.304 142.785 35.359 1.00  34.59 0 A 1
ATOM   1796 C CB  . TRP . . 187 ? 46.699 140.674 35.294 1.00  34.49 0 A 1
ATOM   1797 C CG  . TRP . . 187 ? 47.914 139.874 34.871 1.00  35.61 0 A 1
ATOM   1798 C CD1 . TRP . . 187 ? 48.737 139.144 35.685 1.00  35.82 0 A 1
ATOM   1799 C CD2 . TRP . . 187 ? 48.452 139.755 33.548 1.00  35.35 0 A 1
ATOM   1800 C CE2 . TRP . . 187 ? 49.600 138.927 33.634 1.00  35.95 0 A 1
ATOM   1801 C CE3 . TRP . . 187 ? 48.084 140.270 32.286 1.00  34.11 0 A 1
ATOM   1802 N NE1 . TRP . . 187 ? 49.753 138.571 34.950 1.00  35.29 0 A 1
ATOM   1803 C CZ2 . TRP . . 187 ? 50.370 138.593 32.518 1.00  34.11 0 A 1
ATOM   1804 C CZ3 . TRP . . 187 ? 48.855 139.935 31.171 1.00  34.59 0 A 1
ATOM   1805 C CH2 . TRP . . 187 ? 49.985 139.094 31.299 1.00  35.03 0 A 1
ATOM   1806 H HN  . TRP . . 187 ? 44.946 142.665 35.636 0.00  99.00 0 A 1
ATOM   1807 H HE1 . TRP . . 187 ? 50.479 137.993 35.314 0.00  99.00 0 A 1
ATOM   1808 N N   . TYR . . 188 ? 47.704 143.215 33.799 1.00  35.05 0 A 1
ATOM   1809 C CA  . TYR . . 188 ? 48.635 143.817 32.841 1.00  34.96 0 A 1
ATOM   1810 C C   . TYR . . 188 ? 49.479 144.924 33.478 1.00  35.14 0 A 1
ATOM   1811 O O   . TYR . . 188 ? 50.700 144.950 33.323 1.00  34.63 0 A 1
ATOM   1812 C CB  . TYR . . 188 ? 47.882 144.331 31.609 1.00  34.79 0 A 1
ATOM   1813 C CG  . TYR . . 188 ? 48.770 144.671 30.436 1.00  35.21 0 A 1
ATOM   1814 C CD1 . TYR . . 188 ? 49.158 143.686 29.523 1.00  34.64 0 A 1
ATOM   1815 C CD2 . TYR . . 188 ? 49.229 145.974 30.239 1.00  35.51 0 A 1
ATOM   1816 C CE1 . TYR . . 188 ? 49.966 143.997 28.438 1.00  34.39 0 A 1
ATOM   1817 C CE2 . TYR . . 188 ? 50.053 146.289 29.160 1.00  35.84 0 A 1
ATOM   1818 C CZ  . TYR . . 188 ? 50.406 145.291 28.263 1.00  34.33 0 A 1
ATOM   1819 O OH  . TYR . . 188 ? 51.222 145.585 27.205 1.00  35.69 0 A 1
ATOM   1820 H HN  . TYR . . 188 ? 46.685 143.130 33.630 0.00  99.00 0 A 1
ATOM   1821 H HH  . TYR . . 188 ? 51.671 146.463 27.367 0.00  99.00 0 A 1
ATOM   1822 N N   . VAL . . 189 ? 48.832 145.823 34.209 1.00  34.95 0 A 1
ATOM   1823 C CA  . VAL . . 189 ? 49.539 146.928 34.869 1.00  35.65 0 A 1
ATOM   1824 C C   . VAL . . 189 ? 50.459 146.420 35.994 1.00  35.90 0 A 1
ATOM   1825 O O   . VAL . . 189 ? 51.622 146.840 36.106 1.00  36.04 0 A 1
ATOM   1826 C CB  . VAL . . 189 ? 48.548 147.986 35.408 1.00  35.73 0 A 1
ATOM   1827 C CG1 . VAL . . 189 ? 49.275 149.041 36.292 1.00  34.81 0 A 1
ATOM   1828 C CG2 . VAL . . 189 ? 47.788 148.671 34.248 1.00  36.02 0 A 1
ATOM   1829 H HN  . VAL . . 189 ? 47.808 145.684 34.275 0.00  99.00 0 A 1
ATOM   1830 N N   . LYS . . 190 ? 49.938 145.518 36.820 1.00  36.11 0 A 1
ATOM   1831 C CA  . LYS . . 190 ? 50.708 144.972 37.942 1.00  36.76 0 A 1
ATOM   1832 C C   . LYS . . 190 ? 51.987 144.260 37.472 1.00  36.71 0 A 1
ATOM   1833 O O   . LYS . . 190 ? 53.066 144.423 38.074 1.00  36.62 0 A 1
ATOM   1834 C CB  . LYS . . 190 ? 49.829 144.018 38.749 1.00  37.18 0 A 1
ATOM   1835 C CG  . LYS . . 190 ? 50.537 143.331 39.908 1.00  39.79 0 A 1
ATOM   1836 C CD  . LYS . . 190 ? 50.933 141.909 39.544 1.00  41.02 0 A 1
ATOM   1837 C CE  . LYS . . 190 ? 51.865 141.320 40.597 1.00  43.04 0 A 1
ATOM   1838 N NZ  . LYS . . 190 ? 51.123 140.935 41.815 1.00  44.53 1 A 1
ATOM   1839 H HN  . LYS . . 190 ? 48.963 145.239 36.609 0.00  99.00 0 A 1
ATOM   1840 H HZ1 . LYS . . 190 ? 51.051 139.937 41.865 0.00  99.00 0 A 1
ATOM   1841 H HZ2 . LYS . . 190 ? 51.606 141.273 42.625 0.00  99.00 0 A 1
ATOM   1842 H HZ3 . LYS . . 190 ? 50.204 141.331 41.789 0.00  99.00 0 A 1
ATOM   1843 N N   . GLN . . 191 ? 51.878 143.488 36.394 1.00  36.10 0 A 1
ATOM   1844 C CA  . GLN . . 191 ? 53.030 142.722 35.914 1.00  36.23 0 A 1
ATOM   1845 C C   . GLN . . 191 ? 54.082 143.593 35.197 1.00  36.37 0 A 1
ATOM   1846 O O   . GLN . . 191 ? 55.160 143.105 34.850 1.00  36.26 0 A 1
ATOM   1847 C CB  . GLN . . 191 ? 52.581 141.514 35.071 1.00  36.29 0 A 1
ATOM   1848 C CG  . GLN . . 191 ? 51.802 141.865 33.805 1.00  36.15 0 A 1
ATOM   1849 C CD  . GLN . . 191 ? 52.677 141.949 32.572 1.00  37.20 0 A 1
ATOM   1850 N NE2 . GLN . . 191 ? 52.326 142.850 31.663 0.00  99.00 0 A 1
ATOM   1851 O OE1 . GLN . . 191 ? 53.663 141.203 32.438 0.00  99.00 0 A 1
ATOM   1852 H HN  . GLN . . 191 ? 50.953 143.477 35.946 0.00  99.00 0 A 1
ATOM   1853 H 1HE2 . GLN . . 191 ? 52.874 142.975 30.813 0.00  99.00 0 A 1
ATOM   1854 H 2HE2 . GLN . . 191 ? 51.497 143.418 31.826 0.00  99.00 0 A 1
ATOM   1855 N N   . CYS . . 192 ? 53.785 144.882 35.006 1.00  36.25 0 A 1
ATOM   1856 C CA  . CYS . . 192 ? 54.815 145.836 34.566 1.00  36.06 0 A 1
ATOM   1857 C C   . CYS . . 192 ? 55.436 146.597 35.746 1.00  36.38 0 A 1
ATOM   1858 O O   . CYS . . 192 ? 56.277 147.486 35.549 1.00  37.40 0 A 1
ATOM   1859 C CB  . CYS . . 192 ? 54.242 146.830 33.543 1.00  36.05 0 A 1
ATOM   1860 S SG  . CYS . . 192 ? 53.746 146.115 31.959 1.00  36.80 0 A 1
ATOM   1861 H HN  . CYS . . 192 ? 52.806 145.141 35.187 0.00  99.00 0 A 1
ATOM   1862 H HG  . CYS . . 192 ? 52.849 145.684 32.054 0.00  99.00 0 A 1
ATOM   1863 N N   . GLY . . 193 ? 55.013 146.263 36.962 1.00  36.08 0 A 1
ATOM   1864 C CA  . GLY . . 193 ? 55.474 146.937 38.169 1.00  36.20 0 A 1
ATOM   1865 C C   . GLY . . 193 ? 54.546 148.036 38.687 1.00  36.08 0 A 1
ATOM   1866 O O   . GLY . . 193 ? 54.922 148.786 39.582 1.00  36.17 0 A 1
ATOM   1867 H HN  . GLY . . 193 ? 54.323 145.477 36.976 0.00  99.00 0 A 1
ATOM   1868 N N   . GLY . . 194 ? 53.332 148.147 38.134 1.00  36.17 0 A 1
ATOM   1869 C CA  . GLY . . 194 ? 52.376 149.135 38.630 1.00  36.52 0 A 1
ATOM   1870 C C   . GLY . . 194 ? 52.232 150.431 37.840 1.00  36.74 0 A 1
ATOM   1871 O O   . GLY . . 194 ? 52.921 150.633 36.837 1.00  36.55 0 A 1
ATOM   1872 H HN  . GLY . . 194 ? 53.142 147.498 37.358 0.00  99.00 0 A 1
ATOM   1873 N N   . THR . . 195 ? 51.322 151.305 38.292 1.00  36.82 0 A 1
ATOM   1874 C CA  . THR . . 195 ? 50.945 152.497 37.527 1.00  36.72 0 A 1
ATOM   1875 C C   . THR . . 195 ? 52.102 153.443 37.266 1.00  36.84 0 A 1
ATOM   1876 O O   . THR . . 195 ? 52.305 153.849 36.132 1.00  36.67 0 A 1
ATOM   1877 C CB  . THR . . 195 ? 49.775 153.294 38.176 1.00  36.84 0 A 1
ATOM   1878 C CG2 . THR . . 195 ? 48.518 152.436 38.306 1.00  36.03 0 A 1
ATOM   1879 O OG1 . THR . . 195 ? 50.113 153.673 39.520 1.00  36.91 0 A 1
ATOM   1880 H HN  . THR . . 195 ? 50.915 151.066 39.216 0.00  99.00 0 A 1
ATOM   1881 H HG1 . THR . . 195 ? 50.021 152.885 40.137 0.00  99.00 0 A 1
ATOM   1882 N N   . THR . . 196 ? 52.835 153.807 38.315 1.00  36.52 0 A 1
ATOM   1883 C CA  . THR . . 196 ? 53.967 154.721 38.164 1.00  36.54 0 A 1
ATOM   1884 C C   . THR . . 196 ? 54.972 154.205 37.143 1.00  36.34 0 A 1
ATOM   1885 O O   . THR . . 196 ? 55.358 154.937 36.233 1.00  37.26 0 A 1
ATOM   1886 C CB  . THR . . 196 ? 54.631 155.000 39.530 1.00  36.23 0 A 1
ATOM   1887 C CG2 . THR . . 196 ? 55.658 156.137 39.417 1.00  36.98 0 A 1
ATOM   1888 O OG1 . THR . . 196 ? 53.647 155.543 40.414 1.00  37.41 0 A 1
ATOM   1889 H HN  . THR . . 196 ? 52.544 153.400 39.219 0.00  99.00 0 A 1
ATOM   1890 H HG1 . THR . . 196 ? 52.744 155.144 40.221 0.00  99.00 0 A 1
ATOM   1891 N N   . ARG . . 197 ? 55.377 152.946 37.277 1.00  36.20 0 A 1
ATOM   1892 C CA  . ARG . . 197 ? 56.364 152.362 36.371 1.00  36.13 0 A 1
ATOM   1893 C C   . ARG . . 197 ? 55.870 152.338 34.915 1.00  35.86 0 A 1
ATOM   1894 O O   . ARG . . 197 ? 56.614 152.676 33.992 1.00  35.39 0 A 1
ATOM   1895 C CB  . ARG . . 197 ? 56.772 150.956 36.838 1.00  36.10 0 A 1
ATOM   1896 C CG  . ARG . . 197 ? 58.054 150.421 36.177 1.00  36.91 0 A 1
ATOM   1897 C CD  . ARG . . 197 ? 59.323 151.131 36.643 1.00  36.98 0 A 1
ATOM   1898 N NE  . ARG . . 197 ? 59.751 150.674 37.963 1.00  38.11 0 A 1
ATOM   1899 C CZ  . ARG . . 197 ? 60.757 151.208 38.661 1.00  38.49 0 A 1
ATOM   1900 N NH1 . ARG . . 197 ? 61.448 152.224 38.175 1.00  38.91 1 A 1
ATOM   1901 N NH2 . ARG . . 197 ? 61.068 150.718 39.848 1.00  39.56 0 A 1
ATOM   1902 H HN  . ARG . . 197 ? 54.942 152.427 38.061 0.00  99.00 0 A 1
ATOM   1903 H HE  . ARG . . 197 ? 59.254 149.901 38.378 0.00  99.00 0 A 1
ATOM   1904 H 1HH1 . ARG . . 197 ? 61.220 152.624 37.289 0.00  99.00 0 A 1
ATOM   1905 H 2HH1 . ARG . . 197 ? 62.217 152.605 38.703 0.00  99.00 0 A 1
ATOM   1906 H 1HH2 . ARG . . 197 ? 60.535 149.958 40.231 0.00  99.00 0 A 1
ATOM   1907 H 2HH2 . ARG . . 197 ? 61.831 151.100 40.369 0.00  99.00 0 A 1
ATOM   1908 N N   . ILE . . 198 ? 54.605 151.975 34.711 1.00  35.10 0 A 1
ATOM   1909 C CA  . ILE . . 198 ? 54.106 151.842 33.346 1.00  35.48 0 A 1
ATOM   1910 C C   . ILE . . 198 ? 53.905 153.183 32.622 1.00  35.47 0 A 1
ATOM   1911 O O   . ILE . . 198 ? 54.076 153.250 31.410 1.00  35.81 0 A 1
ATOM   1912 C CB  . ILE . . 198 ? 52.831 150.932 33.292 1.00  35.30 0 A 1
ATOM   1913 C CG1 . ILE . . 198 ? 52.717 150.230 31.920 1.00  35.79 0 A 1
ATOM   1914 C CG2 . ILE . . 198 ? 51.584 151.709 33.682 1.00  35.35 0 A 1
ATOM   1915 C CD1 . ILE . . 198 ? 51.484 149.265 31.805 1.00  35.92 0 A 1
ATOM   1916 H HN  . ILE . . 198 ? 54.047 151.807 35.552 0.00  99.00 0 A 1
ATOM   1917 N N   . ILE . . 199 ? 53.570 154.246 33.354 1.00  36.09 0 A 1
ATOM   1918 C CA  . ILE . . 199 ? 53.275 155.539 32.726 1.00  36.42 0 A 1
ATOM   1919 C C   . ILE . . 199 ? 54.466 156.463 32.598 1.00  36.78 0 A 1
ATOM   1920 O O   . ILE . . 199 ? 54.392 157.476 31.897 1.00  37.31 0 A 1
ATOM   1921 C CB  . ILE . . 199 ? 52.117 156.287 33.446 1.00  36.80 0 A 1
ATOM   1922 C CG1 . ILE . . 199 ? 52.569 156.849 34.806 1.00  37.20 0 A 1
ATOM   1923 C CG2 . ILE . . 199 ? 50.893 155.391 33.570 1.00  37.05 0 A 1
ATOM   1924 C CD1 . ILE . . 199 ? 51.730 158.008 35.321 1.00  39.92 0 A 1
ATOM   1925 H HN  . ILE . . 199 ? 53.537 154.085 34.374 0.00  99.00 0 A 1
ATOM   1926 N N   . SER . . 200 ? 55.562 156.123 33.265 1.00  37.02 0 A 1
ATOM   1927 C CA  . SER . . 200 ? 56.679 157.054 33.366 1.00  37.03 0 A 1
ATOM   1928 C C   . SER . . 200 ? 57.646 156.951 32.203 1.00  37.17 0 A 1
ATOM   1929 O O   . SER . . 200 ? 57.876 155.867 31.645 1.00  37.01 0 A 1
ATOM   1930 C CB  . SER . . 200 ? 57.423 156.879 34.697 1.00  37.35 0 A 1
ATOM   1931 O OG  . SER . . 200 ? 56.583 157.249 35.781 1.00  37.84 0 A 1
ATOM   1932 H HN  . SER . . 200 ? 55.553 155.184 33.686 0.00  99.00 0 A 1
ATOM   1933 H HG  . SER . . 200 ? 56.054 156.455 36.076 0.00  99.00 0 A 1
ATOM   1934 N N   . THR . . 201 ? 58.197 158.103 31.839 1.00  36.63 0 A 1
ATOM   1935 C CA  . THR . . 201 ? 59.272 158.181 30.880 1.00  36.68 0 A 1
ATOM   1936 C C   . THR . . 201 ? 60.522 158.077 31.766 1.00  36.47 0 A 1
ATOM   1937 O O   . THR . . 201 ? 61.042 156.977 31.938 1.00  35.96 0 A 1
ATOM   1938 C CB  . THR . . 201 ? 59.154 159.483 30.072 1.00  36.65 0 A 1
ATOM   1939 C CG2 . THR . . 201 ? 60.330 159.685 29.122 1.00  35.63 0 A 1
ATOM   1940 O OG1 . THR . . 201 ? 58.032 159.365 29.180 1.00  37.37 0 A 1
ATOM   1941 H HN  . THR . . 201 ? 57.782 158.942 32.309 0.00  99.00 0 A 1
ATOM   1942 H HG1 . THR . . 201 ? 57.477 158.565 29.425 0.00  99.00 0 A 1
ATOM   1943 N N   . THR . . 202 ? 60.945 159.169 32.395 1.00  37.27 0 A 1
ATOM   1944 C CA  . THR . . 202 ? 62.017 159.081 33.408 1.00  37.66 0 A 1
ATOM   1945 C C   . THR . . 202 ? 61.640 158.041 34.471 1.00  37.92 0 A 1
ATOM   1946 O O   . THR . . 202 ? 60.568 158.131 35.052 1.00  37.86 0 A 1
ATOM   1947 C CB  . THR . . 202 ? 62.257 160.466 34.082 1.00  38.21 0 A 1
ATOM   1948 C CG2 . THR . . 202 ? 63.469 160.405 35.031 1.00  38.60 0 A 1
ATOM   1949 O OG1 . THR . . 202 ? 62.626 161.437 33.089 1.00  38.04 0 A 1
ATOM   1950 H HN  . THR . . 202 ? 60.484 160.047 32.130 0.00  99.00 0 A 1
ATOM   1951 H HG1 . THR . . 202 ? 61.807 161.783 32.620 0.00  99.00 0 A 1
ATOM   1952 N N   . ASN . . 203 ? 62.523 157.066 34.716 1.00  38.36 0 A 1
ATOM   1953 C CA  . ASN . . 203 ? 62.305 155.961 35.670 1.00  39.14 0 A 1
ATOM   1954 C C   . ASN . . 203 ? 61.145 154.987 35.358 1.00  38.64 0 A 1
ATOM   1955 O O   . ASN . . 203 ? 60.676 154.245 36.233 1.00  38.58 0 A 1
ATOM   1956 C CB  . ASN . . 203 ? 62.215 156.457 37.118 1.00  40.33 0 A 1
ATOM   1957 C CG  . ASN . . 203 ? 62.571 155.361 38.135 1.00  42.74 0 A 1
ATOM   1958 N ND2 . ASN . . 203 ? 61.757 155.257 39.184 0.00  99.00 0 A 1
ATOM   1959 O OD1 . ASN . . 203 ? 63.564 154.605 37.967 0.00  99.00 0 A 1
ATOM   1960 H HN  . ASN . . 203 ? 63.413 157.153 34.157 0.00  99.00 0 A 1
ATOM   1961 H 1HD2 . ASN . . 203 ? 60.969 155.866 39.270 0.00  99.00 0 A 1
ATOM   1962 H 2HD2 . ASN . . 203 ? 61.934 154.567 39.887 0.00  99.00 0 A 1
ATOM   1963 N N   . GLY . . 204 ? 60.714 154.972 34.104 1.00  38.20 0 A 1
ATOM   1964 C CA  . GLY . . 204 ? 59.686 154.045 33.660 1.00  37.21 0 A 1
ATOM   1965 C C   . GLY . . 204 ? 59.913 153.393 32.305 1.00  36.97 0 A 1
ATOM   1966 O O   . GLY . . 204 ? 61.010 153.440 31.730 1.00  36.80 0 A 1
ATOM   1967 H HN  . GLY . . 204 ? 61.168 155.668 33.479 0.00  99.00 0 A 1
ATOM   1968 N N   . GLY . . 205 ? 58.836 152.810 31.777 1.00  36.61 0 A 1
ATOM   1969 C CA  . GLY . . 205 ? 58.865 152.044 30.547 1.00  36.42 0 A 1
ATOM   1970 C C   . GLY . . 205 ? 59.240 152.811 29.301 1.00  36.26 0 A 1
ATOM   1971 O O   . GLY . . 205 ? 59.696 152.195 28.335 1.00  37.14 0 A 1
ATOM   1972 H HN  . GLY . . 205 ? 57.959 152.958 32.338 0.00  99.00 0 A 1
ATOM   1973 N N   . GLN . . 206 ? 59.084 154.138 29.309 1.00  36.28 0 A 1
ATOM   1974 C CA  . GLN . . 206 ? 59.425 154.940 28.131 1.00  36.18 0 A 1
ATOM   1975 C C   . GLN . . 206 ? 60.748 155.710 28.274 1.00  36.16 0 A 1
ATOM   1976 O O   . GLN . . 206 ? 60.990 156.665 27.539 1.00  36.15 0 A 1
ATOM   1977 C CB  . GLN . . 206 ? 58.283 155.902 27.773 1.00  36.31 0 A 1
ATOM   1978 C CG  . GLN . . 206 ? 57.042 155.217 27.203 1.00  35.92 0 A 1
ATOM   1979 C CD  . GLN . . 206 ? 56.330 154.315 28.214 1.00  36.72 0 A 1
ATOM   1980 N NE2 . GLN . . 206 ? 55.769 154.917 29.254 0.00  99.00 0 A 1
ATOM   1981 O OE1 . GLN . . 206 ? 56.265 153.091 28.032 0.00  99.00 0 A 1
ATOM   1982 H HN  . GLN . . 206 ? 58.716 154.533 30.186 0.00  99.00 0 A 1
ATOM   1983 H 1HE2 . GLN . . 206 ? 55.269 154.384 29.956 0.00  99.00 0 A 1
ATOM   1984 H 2HE2 . GLN . . 206 ? 55.850 155.930 29.338 0.00  99.00 0 A 1
ATOM   1985 N N   . GLU . . 207 ? 61.602 155.301 29.202 1.00  36.52 0 A 1
ATOM   1986 C CA  . GLU . . 207 ? 62.838 156.058 29.462 1.00  36.69 0 A 1
ATOM   1987 C C   . GLU . . 207 ? 63.765 156.173 28.259 1.00  36.45 0 A 1
ATOM   1988 O O   . GLU . . 207 ? 64.347 157.237 28.021 1.00  36.99 0 A 1
ATOM   1989 C CB  . GLU . . 207 ? 63.619 155.497 30.652 1.00  36.90 0 A 1
ATOM   1990 C CG  . GLU . . 207 ? 64.568 156.531 31.259 1.00  37.86 0 A 1
ATOM   1991 C CD  . GLU . . 207 ? 65.368 155.982 32.418 1.00  39.64 0 A 1
ATOM   1992 O OE1 . GLU . . 207 ? 64.995 156.246 33.585 1.00  40.76 0 A 1
ATOM   1993 O OE2 . GLU . . 207 ? 66.366 155.284 32.158 1.00  41.41 -1 A 1
ATOM   1994 H HN  . GLU . . 207 ? 61.342 154.445 29.707 0.00  99.00 0 A 1
ATOM   1995 N N   . ARG . . 208 ? 63.901 155.085 27.508 1.00  36.70 0 A 1
ATOM   1996 C CA  . ARG . . 208 ? 64.956 154.985 26.501 1.00  37.10 0 A 1
ATOM   1997 C C   . ARG . . 208 ? 64.539 154.367 25.169 1.00  36.73 0 A 1
ATOM   1998 O O   . ARG . . 208 ? 63.508 153.714 25.062 1.00  36.61 0 A 1
ATOM   1999 C CB  . ARG . . 208 ? 66.140 154.191 27.070 1.00  37.02 0 A 1
ATOM   2000 C CG  . ARG . . 208 ? 66.859 154.916 28.204 1.00  39.51 0 A 1
ATOM   2001 C CD  . ARG . . 208 ? 67.640 153.989 29.097 1.00  41.24 0 A 1
ATOM   2002 N NE  . ARG . . 208 ? 68.273 154.704 30.198 1.00  43.00 0 A 1
ATOM   2003 C CZ  . ARG . . 208 ? 69.538 155.108 30.207 1.00  43.92 0 A 1
ATOM   2004 N NH1 . ARG . . 208 ? 70.314 154.892 29.161 1.00  43.52 1 A 1
ATOM   2005 N NH2 . ARG . . 208 ? 70.019 155.746 31.269 1.00  43.77 0 A 1
ATOM   2006 H HN  . ARG . . 208 ? 63.213 154.334 27.693 0.00  99.00 0 A 1
ATOM   2007 H HE  . ARG . . 208 ? 67.710 154.907 31.012 0.00  99.00 0 A 1
ATOM   2008 H 1HH1 . ARG . . 208 ? 69.967 154.443 28.340 0.00  99.00 0 A 1
ATOM   2009 H 2HH1 . ARG . . 208 ? 71.280 155.186 29.186 0.00  99.00 0 A 1
ATOM   2010 H 1HH2 . ARG . . 208 ? 69.419 155.936 32.049 0.00  99.00 0 A 1
ATOM   2011 H 2HH2 . ARG . . 208 ? 70.974 156.036 31.290 0.00  99.00 0 A 1
ATOM   2012 N N   . LYS . . 209 ? 65.379 154.574 24.161 1.00  36.14 0 A 1
ATOM   2013 C CA  . LYS . . 209 ? 65.267 153.894 22.884 1.00  36.49 0 A 1
ATOM   2014 C C   . LYS . . 209 ? 66.651 153.385 22.504 1.00  36.52 0 A 1
ATOM   2015 O O   . LYS . . 209 ? 67.658 153.817 23.066 1.00  36.44 0 A 1
ATOM   2016 C CB  . LYS . . 209 ? 64.769 154.861 21.806 1.00  36.49 0 A 1
ATOM   2017 C CG  . LYS . . 209 ? 63.335 155.349 21.980 1.00  38.11 0 A 1
ATOM   2018 C CD  . LYS . . 209 ? 63.052 156.598 21.132 1.00  40.39 0 A 1
ATOM   2019 C CE  . LYS . . 209 ? 63.286 156.376 19.641 1.00  41.82 0 A 1
ATOM   2020 N NZ  . LYS . . 209 ? 62.061 156.004 18.893 1.00  44.17 1 A 1
ATOM   2021 H HN  . LYS . . 209 ? 66.132 155.275 24.371 0.00  99.00 0 A 1
ATOM   2022 H HZ1 . LYS . . 209 ? 61.274 156.487 19.278 0.00  99.00 0 A 1
ATOM   2023 H HZ2 . LYS . . 209 ? 62.167 156.256 17.931 0.00  99.00 0 A 1
ATOM   2024 H HZ3 . LYS . . 209 ? 61.913 155.017 18.964 0.00  99.00 0 A 1
ATOM   2025 N N   . PHE . . 210 ? 66.700 152.456 21.560 1.00  36.64 0 A 1
ATOM   2026 C CA  . PHE . . 210 ? 67.981 151.979 21.049 1.00  37.44 0 A 1
ATOM   2027 C C   . PHE . . 210 ? 68.518 152.914 19.972 1.00  37.60 0 A 1
ATOM   2028 O O   . PHE . . 210 ? 67.782 153.359 19.080 1.00  37.86 0 A 1
ATOM   2029 C CB  . PHE . . 210 ? 67.854 150.556 20.510 1.00  37.57 0 A 1
ATOM   2030 C CG  . PHE . . 210 ? 67.610 149.530 21.578 1.00  37.78 0 A 1
ATOM   2031 C CD1 . PHE . . 210 ? 66.404 148.834 21.632 1.00  38.36 0 A 1
ATOM   2032 C CD2 . PHE . . 210 ? 68.571 149.277 22.544 1.00  38.00 0 A 1
ATOM   2033 C CE1 . PHE . . 210 ? 66.168 147.897 22.615 1.00  38.42 0 A 1
ATOM   2034 C CE2 . PHE . . 210 ? 68.343 148.347 23.543 1.00  38.96 0 A 1
ATOM   2035 C CZ  . PHE . . 210 ? 67.132 147.648 23.581 1.00  38.91 0 A 1
ATOM   2036 H HN  . PHE . . 210 ? 65.785 152.111 21.229 0.00  99.00 0 A 1
ATOM   2037 N N   . VAL . . 211 ? 69.806 153.233 20.073 1.00  37.56 0 A 1
ATOM   2038 C CA  . VAL . . 211 ? 70.505 153.917 18.989 1.00  38.01 0 A 1
ATOM   2039 C C   . VAL . . 211 ? 70.475 153.020 17.749 1.00  37.99 0 A 1
ATOM   2040 O O   . VAL . . 211 ? 70.921 151.872 17.796 1.00  38.74 0 A 1
ATOM   2041 C CB  . VAL . . 211 ? 71.984 154.252 19.369 1.00  38.25 0 A 1
ATOM   2042 C CG1 . VAL . . 211 ? 72.741 154.879 18.175 1.00  38.98 0 A 1
ATOM   2043 C CG2 . VAL . . 211 ? 72.043 155.178 20.568 1.00  38.30 0 A 1
ATOM   2044 H HN  . VAL . . 211 ? 70.256 152.961 20.964 0.00  99.00 0 A 1
ATOM   2045 N N   . GLY . . 212 ? 69.919 153.539 16.656 1.00  37.58 0 A 1
ATOM   2046 C CA  . GLY . . 212 ? 69.837 152.813 15.400 1.00  37.70 0 A 1
ATOM   2047 C C   . GLY . . 212 ? 68.555 152.002 15.209 1.00  37.56 0 A 1
ATOM   2048 O O   . GLY . . 212 ? 68.376 151.384 14.153 1.00  37.91 0 A 1
ATOM   2049 H HN  . GLY . . 212 ? 69.550 154.509 16.782 0.00  99.00 0 A 1
ATOM   2050 N N   . GLY . . 213 ? 67.679 151.993 16.219 1.00  37.57 0 A 1
ATOM   2051 C CA  . GLY . . 213 ? 66.428 151.246 16.144 1.00  37.23 0 A 1
ATOM   2052 C C   . GLY . . 213 ? 66.427 149.871 16.808 1.00  37.40 0 A 1
ATOM   2053 O O   . GLY . . 213 ? 67.458 149.191 16.873 1.00  37.10 0 A 1
ATOM   2054 H HN  . GLY . . 213 ? 67.965 152.554 17.044 0.00  99.00 0 A 1
ATOM   2055 N N   . SER . . 214 ? 65.252 149.460 17.296 1.00  36.69 0 A 1
ATOM   2056 C CA  . SER . . 214 ? 65.068 148.181 17.985 1.00  36.69 0 A 1
ATOM   2057 C C   . SER . . 214 ? 65.068 146.983 17.039 1.00  36.65 0 A 1
ATOM   2058 O O   . SER . . 214 ? 65.267 145.842 17.471 1.00  36.52 0 A 1
ATOM   2059 C CB  . SER . . 214 ? 63.757 148.187 18.785 1.00  36.95 0 A 1
ATOM   2060 O OG  . SER . . 214 ? 62.658 148.185 17.902 1.00  37.73 0 A 1
ATOM   2061 H HN  . SER . . 214 ? 64.467 150.138 17.141 0.00  99.00 0 A 1
ATOM   2062 H HG  . SER . . 214 ? 61.872 148.619 18.342 0.00  99.00 0 A 1
ATOM   2063 N N   . GLY . . 215 ? 64.835 147.237 15.753 1.00  36.67 0 A 1
ATOM   2064 C CA  . GLY . . 215 ? 64.833 146.187 14.753 1.00  37.00 0 A 1
ATOM   2065 C C   . GLY . . 215 ? 66.192 145.504 14.654 1.00  37.37 0 A 1
ATOM   2066 O O   . GLY . . 215 ? 66.289 144.385 14.168 1.00  37.55 0 A 1
ATOM   2067 H HN  . GLY . . 215 ? 64.658 148.240 15.536 0.00  99.00 0 A 1
ATOM   2068 N N   . GLN . . 216 ? 67.237 146.180 15.127 1.00  37.20 0 A 1
ATOM   2069 C CA  . GLN . . 216 ? 68.595 145.620 15.134 1.00  37.34 0 A 1
ATOM   2070 C C   . GLN . . 216 ? 68.738 144.414 16.052 1.00  37.60 0 A 1
ATOM   2071 O O   . GLN . . 216 ? 69.634 143.581 15.842 1.00  37.86 0 A 1
ATOM   2072 C CB  . GLN . . 216 ? 69.607 146.664 15.580 1.00  37.38 0 A 1
ATOM   2073 C CG  . GLN . . 216 ? 69.780 147.853 14.665 1.00  37.31 0 A 1
ATOM   2074 C CD  . GLN . . 216 ? 70.686 148.893 15.290 1.00  39.42 0 A 1
ATOM   2075 N NE2 . GLN . . 216 ? 70.187 149.587 16.313 0.00  99.00 0 A 1
ATOM   2076 O OE1 . GLN . . 216 ? 71.850 149.043 14.873 0.00  99.00 0 A 1
ATOM   2077 H HN  . GLN . . 216 ? 67.014 147.130 15.488 0.00  99.00 0 A 1
ATOM   2078 H 1HE2 . GLN . . 216 ? 70.742 150.289 16.788 0.00  99.00 0 A 1
ATOM   2079 H 2HE2 . GLN . . 216 ? 69.230 149.397 16.610 0.00  99.00 0 A 1
ATOM   2080 N N   . VAL . . 217 ? 67.891 144.323 17.083 1.00  37.22 0 A 1
ATOM   2081 C CA  . VAL . . 217 ? 67.908 143.149 17.974 1.00  37.27 0 A 1
ATOM   2082 C C   . VAL . . 217 ? 67.670 141.869 17.163 1.00  37.53 0 A 1
ATOM   2083 O O   . VAL . . 217 ? 68.502 140.957 17.171 1.00  37.35 0 A 1
ATOM   2084 C CB  . VAL . . 217 ? 66.861 143.243 19.117 1.00  37.20 0 A 1
ATOM   2085 C CG1 . VAL . . 217 ? 66.859 141.967 19.965 1.00  37.10 0 A 1
ATOM   2086 C CG2 . VAL . . 217 ? 67.100 144.461 19.998 1.00  36.41 0 A 1
ATOM   2087 H HN  . VAL . . 217 ? 67.247 145.117 17.197 0.00  99.00 0 A 1
ATOM   2088 N N   . SER . . 218 ? 66.541 141.818 16.449 1.00  37.71 0 A 1
ATOM   2089 C CA  . SER . . 218 ? 66.216 140.671 15.611 1.00  37.69 0 A 1
ATOM   2090 C C   . SER . . 218 ? 67.197 140.474 14.440 1.00  37.88 0 A 1
ATOM   2091 O O   . SER . . 218 ? 67.589 139.341 14.148 1.00  37.75 0 A 1
ATOM   2092 C CB  . SER . . 218 ? 64.777 140.780 15.106 1.00  37.81 0 A 1
ATOM   2093 O OG  . SER . . 218 ? 63.869 140.525 16.168 1.00  38.25 0 A 1
ATOM   2094 H HN  . SER . . 218 ? 65.931 142.652 16.545 0.00  99.00 0 A 1
ATOM   2095 H HG  . SER . . 218 ? 63.216 139.825 15.885 0.00  99.00 0 A 1
ATOM   2096 N N   . GLU . . 219 ? 67.587 141.568 13.782 1.00  38.25 0 A 1
ATOM   2097 C CA  . GLU . . 219 ? 68.506 141.505 12.639 1.00  38.82 0 A 1
ATOM   2098 C C   . GLU . . 219 ? 69.873 140.915 13.032 1.00  38.98 0 A 1
ATOM   2099 O O   . GLU . . 219 ? 70.444 140.100 12.301 1.00  39.17 0 A 1
ATOM   2100 C CB  . GLU . . 219 ? 68.689 142.889 11.983 1.00  39.00 0 A 1
ATOM   2101 C CG  . GLU . . 219 ? 67.441 143.432 11.286 1.00  40.55 0 A 1
ATOM   2102 C CD  . GLU . . 219 ? 67.407 144.950 11.165 1.00  43.21 0 A 1
ATOM   2103 O OE1 . GLU . . 219 ? 68.357 145.631 11.615 1.00  43.56 0 A 1
ATOM   2104 O OE2 . GLU . . 219 ? 66.407 145.481 10.623 1.00  43.42 -1 A 1
ATOM   2105 H HN  . GLU . . 219 ? 67.189 142.457 14.144 0.00  99.00 0 A 1
ATOM   2106 N N   . ARG . . 220 ? 70.395 141.331 14.176 1.00  39.10 0 A 1
ATOM   2107 C CA  . ARG . . 220 ? 71.737 140.912 14.595 1.00  39.53 0 A 1
ATOM   2108 C C   . ARG . . 220 ? 71.765 139.472 15.083 1.00  39.59 0 A 1
ATOM   2109 O O   . ARG . . 220 ? 72.790 138.794 14.949 1.00  39.27 0 A 1
ATOM   2110 C CB  . ARG . . 220 ? 72.317 141.858 15.644 1.00  39.32 0 A 1
ATOM   2111 C CG  . ARG . . 220 ? 72.806 143.156 15.034 1.00  40.24 0 A 1
ATOM   2112 C CD  . ARG . . 220 ? 73.519 144.083 15.991 1.00  41.35 0 A 1
ATOM   2113 N NE  . ARG . . 220 ? 73.860 145.352 15.346 1.00  42.46 0 A 1
ATOM   2114 C CZ  . ARG . . 220 ? 74.777 146.211 15.791 1.00  42.40 0 A 1
ATOM   2115 N NH1 . ARG . . 220 ? 75.459 145.951 16.892 1.00  42.40 1 A 1
ATOM   2116 N NH2 . ARG . . 220 ? 75.012 147.341 15.133 1.00  42.27 0 A 1
ATOM   2117 H HN  . ARG . . 220 ? 69.794 141.960 14.736 0.00  99.00 0 A 1
ATOM   2118 H HE  . ARG . . 220 ? 73.363 145.595 14.501 0.00  99.00 0 A 1
ATOM   2119 H 1HH1 . ARG . . 220 ? 75.318 145.103 17.399 0.00  99.00 0 A 1
ATOM   2120 H 2HH1 . ARG . . 220 ? 76.137 146.617 17.230 0.00  99.00 0 A 1
ATOM   2121 H 1HH2 . ARG . . 220 ? 74.505 147.531 14.287 0.00  99.00 0 A 1
ATOM   2122 H 2HH2 . ARG . . 220 ? 75.683 147.992 15.473 0.00  99.00 0 A 1
ATOM   2123 N N   . ILE . . 221 ? 70.647 139.004 15.638 1.00  39.65 0 A 1
ATOM   2124 C CA  . ILE . . 221 ? 70.500 137.583 15.931 1.00  39.86 0 A 1
ATOM   2125 C C   . ILE . . 221 ? 70.442 136.781 14.623 1.00  40.56 0 A 1
ATOM   2126 O O   . ILE . . 221 ? 71.068 135.714 14.521 1.00  40.69 0 A 1
ATOM   2127 C CB  . ILE . . 221 ? 69.291 137.285 16.875 1.00  39.65 0 A 1
ATOM   2128 C CG1 . ILE . . 221 ? 69.521 137.925 18.255 1.00  39.63 0 A 1
ATOM   2129 C CG2 . ILE . . 221 ? 69.103 135.769 17.045 1.00  38.44 0 A 1
ATOM   2130 C CD1 . ILE . . 221 ? 68.303 137.884 19.203 1.00  39.12 0 A 1
ATOM   2131 H HN  . ILE . . 221 ? 69.923 139.712 15.834 0.00  99.00 0 A 1
ATOM   2132 N N   . MET . . 222 ? 69.720 137.295 13.625 1.00  41.12 0 A 1
ATOM   2133 C CA  . MET . . 222 ? 69.676 136.652 12.307 1.00  42.23 0 A 1
ATOM   2134 C C   . MET . . 222 ? 71.083 136.534 11.718 1.00  42.83 0 A 1
ATOM   2135 O O   . MET . . 222 ? 71.426 135.498 11.139 1.00  42.80 0 A 1
ATOM   2136 C CB  . MET . . 222 ? 68.740 137.393 11.340 1.00  42.35 0 A 1
ATOM   2137 C CG  . MET . . 222 ? 68.688 136.773  9.936 1.00  43.81 0 A 1
ATOM   2138 S SD  . MET . . 222 ? 67.528 137.499  8.758 1.00  47.28 0 A 1
ATOM   2139 C CE  . MET . . 222 ? 67.967 139.252  8.789 1.00  49.16 0 A 1
ATOM   2140 H HN  . MET . . 222 ? 69.208 138.163 13.855 0.00  99.00 0 A 1
ATOM   2141 N N   . ASP . . 223 ? 71.886 137.589 11.881 1.00  43.42 0 A 1
ATOM   2142 C CA  . ASP . . 223 ? 73.277 137.591 11.430 1.00  44.36 0 A 1
ATOM   2143 C C   . ASP . . 223 ? 74.072 136.466 12.083 1.00  44.69 0 A 1
ATOM   2144 O O   . ASP . . 223 ? 74.858 135.791 11.416 1.00  45.12 0 A 1
ATOM   2145 C CB  . ASP . . 223 ? 73.956 138.946 11.694 1.00  44.44 0 A 1
ATOM   2146 C CG  . ASP . . 223 ? 73.354 140.097 10.859 1.00  45.67 0 A 1
ATOM   2147 O OD1 . ASP . . 223 ? 72.682 139.845  9.829 1.00  45.69 0 A 1
ATOM   2148 O OD2 . ASP . . 223 ? 73.519 141.296 11.162 1.00  46.60 -1 A 1
ATOM   2149 H HN  . ASP . . 223 ? 71.438 138.402 12.353 0.00  99.00 0 A 1
ATOM   2150 N N   . LEU . . 224 ? 73.859 136.260 13.381 1.00  44.86 0 A 1
ATOM   2151 C CA  . LEU . . 224 ? 74.506 135.175 14.112 1.00  45.29 0 A 1
ATOM   2152 C C   . LEU . . 224 ? 74.069 133.790 13.641 1.00  45.61 0 A 1
ATOM   2153 O O   . LEU . . 224 ? 74.885 132.871 13.577 1.00  45.57 0 A 1
ATOM   2154 C CB  . LEU . . 224 ? 74.228 135.292 15.609 1.00  45.55 0 A 1
ATOM   2155 C CG  . LEU . . 224 ? 74.822 136.469 16.383 1.00  46.43 0 A 1
ATOM   2156 C CD1 . LEU . . 224 ? 74.244 136.487 17.792 1.00  46.00 0 A 1
ATOM   2157 C CD2 . LEU . . 224 ? 76.370 136.432 16.412 1.00  47.02 0 A 1
ATOM   2158 H HN  . LEU . . 224 ? 73.198 136.933 13.823 0.00  99.00 0 A 1
ATOM   2159 N N   . LEU . . 225 ? 72.781 133.641 13.331 1.00  45.45 0 A 1
ATOM   2160 C CA  . LEU . . 225 ? 72.223 132.341 12.967 1.00  45.63 0 A 1
ATOM   2161 C C   . LEU . . 225 ? 72.474 131.933 11.508 1.00  45.92 0 A 1
ATOM   2162 O O   . LEU . . 225 ? 72.377 130.750 11.168 1.00  46.06 0 A 1
ATOM   2163 C CB  . LEU . . 225 ? 70.722 132.290 13.303 1.00  45.08 0 A 1
ATOM   2164 C CG  . LEU . . 225 ? 70.368 132.378 14.794 1.00  45.42 0 A 1
ATOM   2165 C CD1 . LEU . . 225 ? 68.864 132.604 15.007 1.00  44.40 0 A 1
ATOM   2166 C CD2 . LEU . . 225 ? 70.829 131.135 15.554 1.00  45.24 0 A 1
ATOM   2167 H HN  . LEU . . 225 ? 72.221 134.514 13.370 0.00  99.00 0 A 1
ATOM   2168 N N   . GLY . . 226 ? 72.780 132.912 10.654 1.00  46.55 0 A 1
ATOM   2169 C CA  . GLY . . 226 ? 73.018 132.686  9.233 1.00  46.94 0 A 1
ATOM   2170 C C   . GLY . . 226 ? 71.813 132.104  8.522 1.00  47.30 0 A 1
ATOM   2171 O O   . GLY . . 226 ? 70.673 132.544  8.749 1.00  47.48 0 A 1
ATOM   2172 H HN  . GLY . . 226 ? 72.834 133.861 11.096 0.00  99.00 0 A 1
ATOM   2173 N N   . ASP . . 227 ? 72.058 131.080  7.698 1.00  47.28 0 A 1
ATOM   2174 C CA  . ASP . . 227 ? 71.007 130.477  6.881 1.00  47.39 0 A 1
ATOM   2175 C C   . ASP . . 227 ? 70.000 129.631  7.669 1.00  46.56 0 A 1
ATOM   2176 O O   . ASP . . 227 ? 69.125 129.014  7.077 1.00  46.70 0 A 1
ATOM   2177 C CB  . ASP . . 227 ? 71.601 129.673  5.705 1.00  48.15 0 A 1
ATOM   2178 C CG  . ASP . . 227 ? 72.462 128.500  6.155 1.00  50.29 0 A 1
ATOM   2179 O OD1 . ASP . . 227 ? 72.384 128.084  7.337 1.00  53.12 0 A 1
ATOM   2180 O OD2 . ASP . . 227 ? 73.262 127.922  5.380 1.00  55.22 -1 A 1
ATOM   2181 H HN  . ASP . . 227 ? 73.045 130.757  7.691 0.00  99.00 0 A 1
ATOM   2182 N N   . ARG . . 228 ? 70.129 129.601  8.996 1.00  45.70 0 A 1
ATOM   2183 C CA  . ARG . . 228 ? 69.160 128.918  9.845 1.00  45.07 0 A 1
ATOM   2184 C C   . ARG . . 228 ? 67.820 129.663  9.901 1.00  44.67 0 A 1
ATOM   2185 O O   . ARG . . 228 ? 66.793 129.072 10.233 1.00  44.70 0 A 1
ATOM   2186 C CB  . ARG . . 228 ? 69.713 128.722 11.254 1.00  45.07 0 A 1
ATOM   2187 C CG  . ARG . . 228 ? 70.870 127.721 11.344 1.00  45.32 0 A 1
ATOM   2188 C CD  . ARG . . 228 ? 71.567 127.724 12.696 1.00  45.69 0 A 1
ATOM   2189 N NE  . ARG . . 228 ? 72.809 126.944 12.714 1.00  47.65 0 A 1
ATOM   2190 C CZ  . ARG . . 228 ? 74.023 127.430 12.437 1.00  47.92 0 A 1
ATOM   2191 N NH1 . ARG . . 228 ? 74.186 128.700 12.087 1.00  47.43 1 A 1
ATOM   2192 N NH2 . ARG . . 228 ? 75.081 126.633 12.499 1.00  48.96 0 A 1
ATOM   2193 H HN  . ARG . . 228 ? 70.964 130.097  9.362 0.00  99.00 0 A 1
ATOM   2194 H HE  . ARG . . 228 ? 72.743 125.965 12.954 0.00  99.00 0 A 1
ATOM   2195 H 1HH1 . ARG . . 228 ? 73.403 129.318 12.045 0.00  99.00 0 A 1
ATOM   2196 H 2HH1 . ARG . . 228 ? 75.102 129.043 11.864 0.00  99.00 0 A 1
ATOM   2197 H 1HH2 . ARG . . 228 ? 74.967 125.675 12.772 0.00  99.00 0 A 1
ATOM   2198 H 2HH2 . ARG . . 228 ? 75.989 126.983 12.276 0.00  99.00 0 A 1
ATOM   2199 N N   . VAL . . 229 ? 67.843 130.959  9.596 1.00  44.01 0 A 1
ATOM   2200 C CA  . VAL . . 229 ? 66.613 131.749  9.480 1.00  43.32 0 A 1
ATOM   2201 C C   . VAL . . 229 ? 66.094 131.689  8.044 1.00  43.07 0 A 1
ATOM   2202 O O   . VAL . . 229 ? 66.796 132.079  7.109 1.00  42.38 0 A 1
ATOM   2203 C CB  . VAL . . 229 ? 66.823 133.233  9.893 1.00  43.55 0 A 1
ATOM   2204 C CG1 . VAL . . 229 ? 65.489 133.989  9.869 1.00  42.96 0 A 1
ATOM   2205 C CG2 . VAL . . 229 ? 67.482 133.339 11.275 1.00  42.43 0 A 1
ATOM   2206 H HN  . VAL . . 229 ? 68.791 131.356  9.450 0.00  99.00 0 A 1
ATOM   2207 N N   . LYS . . 230 ? 64.863 131.203  7.887 1.00  42.09 0 A 1
ATOM   2208 C CA  . LYS . . 230 ? 64.229 131.087  6.580 1.00  42.38 0 A 1
ATOM   2209 C C   . LYS . . 230 ? 63.119 132.124  6.464 1.00  42.25 0 A 1
ATOM   2210 O O   . LYS . . 230 ? 62.116 132.043  7.174 1.00  42.08 0 A 1
ATOM   2211 C CB  . LYS . . 230 ? 63.664 129.672  6.365 1.00  42.22 0 A 1
ATOM   2212 C CG  . LYS . . 230 ? 64.562 128.531  6.872 1.00  43.80 0 A 1
ATOM   2213 C CD  . LYS . . 230 ? 65.675 128.187  5.875 1.00  45.56 0 A 1
ATOM   2214 C CE  . LYS . . 230 ? 66.563 127.040  6.381 1.00  47.35 0 A 1
ATOM   2215 N NZ  . LYS . . 230 ? 67.967 127.142  5.833 1.00  48.28 1 A 1
ATOM   2216 H HN  . LYS . . 230 ? 64.398 130.915  8.776 0.00  99.00 0 A 1
ATOM   2217 H HZ1 . LYS . . 230 ? 68.095 126.433  5.145 0.00  99.00 0 A 1
ATOM   2218 H HZ2 . LYS . . 230 ? 68.087 128.043  5.425 0.00  99.00 0 A 1
ATOM   2219 H HZ3 . LYS . . 230 ? 68.613 127.015  6.581 0.00  99.00 0 A 1
ATOM   2220 N N   . LEU . . 231 ? 63.325 133.096  5.578 1.00  42.19 0 A 1
ATOM   2221 C CA  . LEU . . 231 ? 62.356 134.164  5.337 1.00  42.12 0 A 1
ATOM   2222 C C   . LEU . . 231 ? 61.338 133.769  4.280 1.00  42.18 0 A 1
ATOM   2223 O O   . LEU . . 231 ? 61.637 132.969  3.389 1.00  42.03 0 A 1
ATOM   2224 C CB  . LEU . . 231 ? 63.064 135.457  4.925 1.00  41.93 0 A 1
ATOM   2225 C CG  . LEU . . 231 ? 64.093 136.015  5.911 1.00  42.31 0 A 1
ATOM   2226 C CD1 . LEU . . 231 ? 64.799 137.235  5.317 1.00  42.18 0 A 1
ATOM   2227 C CD2 . LEU . . 231 ? 63.457 136.336  7.289 1.00  41.66 0 A 1
ATOM   2228 H HN  . LEU . . 231 ? 64.236 133.031  5.071 0.00  99.00 0 A 1
ATOM   2229 N N   . GLU . . 232 ? 60.146 134.356  4.376 1.00  42.34 0 A 1
ATOM   2230 C CA  . GLU . . 232 ? 59.012 134.022  3.495 1.00  42.36 0 A 1
ATOM   2231 C C   . GLU . . 232 ? 58.664 132.535  3.575 1.00  41.92 0 A 1
ATOM   2232 O O   . GLU . . 232 ? 58.397 131.887  2.557 1.00  42.00 0 A 1
ATOM   2233 C CB  . GLU . . 232 ? 59.259 134.486  2.046 1.00  43.04 0 A 1
ATOM   2234 C CG  . GLU . . 232 ? 59.363 136.002  1.920 1.00  44.85 0 A 1
ATOM   2235 C CD  . GLU . . 232 ? 59.359 136.493  0.484 1.00  48.43 0 A 1
ATOM   2236 O OE1 . GLU . . 232 ? 60.450 136.620 -0.105 1.00  48.88 0 A 1
ATOM   2237 O OE2 . GLU . . 232 ? 58.264 136.768 -0.049 1.00  50.90 -1 A 1
ATOM   2238 H HN  . GLU . . 232 ? 60.078 135.076  5.130 0.00  99.00 0 A 1
ATOM   2239 N N   . ARG . . 233 ? 58.667 132.019  4.805 1.00  41.32 0 A 1
ATOM   2240 C CA  . ARG . . 233 ? 58.233 130.658  5.111 1.00  40.91 0 A 1
ATOM   2241 C C   . ARG . . 233 ? 57.096 130.657  6.145 1.00  39.98 0 A 1
ATOM   2242 O O   . ARG . . 233 ? 57.293 130.225  7.287 1.00  39.34 0 A 1
ATOM   2243 C CB  . ARG . . 233 ? 59.415 129.823  5.625 1.00  40.90 0 A 1
ATOM   2244 C CG  . ARG . . 233 ? 60.183 129.046  4.542 1.00  43.08 0 A 1
ATOM   2245 C CD  . ARG . . 233 ? 61.068 129.909  3.632 1.00  46.56 0 A 1
ATOM   2246 N NE  . ARG . . 233 ? 61.997 129.111  2.833 1.00  49.01 0 A 1
ATOM   2247 C CZ  . ARG . . 233 ? 63.171 129.542  2.364 1.00  50.82 0 A 1
ATOM   2248 N NH1 . ARG . . 233 ? 63.601 130.783  2.600 1.00  50.17 1 A 1
ATOM   2249 N NH2 . ARG . . 233 ? 63.927 128.722  1.650 1.00  50.87 0 A 1
ATOM   2250 H HN  . ARG . . 233 ? 59.012 132.683  5.543 0.00  99.00 0 A 1
ATOM   2251 H HE  . ARG . . 233 ? 61.732 128.159  2.618 0.00  99.00 0 A 1
ATOM   2252 H 1HH1 . ARG . . 233 ? 63.048 131.403  3.155 0.00  99.00 0 A 1
ATOM   2253 H 2HH1 . ARG . . 233 ? 64.474 131.088  2.223 0.00  99.00 0 A 1
ATOM   2254 H 1HH2 . ARG . . 233 ? 63.628 127.781  1.481 0.00  99.00 0 A 1
ATOM   2255 H 2HH2 . ARG . . 233 ? 64.800 129.039  1.277 0.00  99.00 0 A 1
ATOM   2256 N N   . PRO . . 234 ? 55.901 131.106  5.754 1.00  39.60 0 A 1
ATOM   2257 C CA  . PRO . . 234 ? 54.750 131.013  6.660 1.00  39.65 0 A 1
ATOM   2258 C C   . PRO . . 234 ? 54.432 129.552  6.934 1.00  39.62 0 A 1
ATOM   2259 O O   . PRO . . 234 ? 54.303 128.773  5.979 1.00  39.65 0 A 1
ATOM   2260 C CB  . PRO . . 234 ? 53.602 131.657  5.864 1.00  39.43 0 A 1
ATOM   2261 C CG  . PRO . . 234 ? 54.230 132.401  4.754 1.00  40.15 0 A 1
ATOM   2262 C CD  . PRO . . 234 ? 55.526 131.679  4.445 1.00  39.86 0 A 1
ATOM   2263 N N   . VAL . . 235 ? 54.323 129.193  8.208 1.00  39.31 0 A 1
ATOM   2264 C CA  . VAL . . 235 ? 53.938 127.851  8.616 1.00  39.04 0 A 1
ATOM   2265 C C   . VAL . . 235 ? 52.424 127.684  8.456 1.00  39.22 0 A 1
ATOM   2266 O O   . VAL . . 235 ? 51.647 128.546  8.877 1.00  38.54 0 A 1
ATOM   2267 C CB  . VAL . . 235 ? 54.389 127.555 10.057 1.00  39.11 0 A 1
ATOM   2268 C CG1 . VAL . . 235 ? 53.792 126.240 10.579 1.00  39.11 0 A 1
ATOM   2269 C CG2 . VAL . . 235 ? 55.910 127.525 10.130 1.00  38.64 0 A 1
ATOM   2270 H HN  . VAL . . 235 ? 54.538 129.957  8.890 0.00  99.00 0 A 1
ATOM   2271 N N   . ILE . . 236 ? 52.036 126.572  7.827 1.00  39.38 0 A 1
ATOM   2272 C CA  . ILE . . 236 ? 50.633 126.258  7.538 1.00  39.97 0 A 1
ATOM   2273 C C   . ILE . . 236 ? 50.118 124.986  8.233 1.00  39.91 0 A 1
ATOM   2274 O O   . ILE . . 236 ? 48.896 124.777  8.328 1.00  39.50 0 A 1
ATOM   2275 C CB  . ILE . . 236 ? 50.414 126.140  5.999 1.00  40.16 0 A 1
ATOM   2276 C CG1 . ILE . . 236 ? 51.285 125.025  5.400 1.00  41.00 0 A 1
ATOM   2277 C CG2 . ILE . . 236 ? 50.671 127.486  5.311 1.00  40.36 0 A 1
ATOM   2278 C CD1 . ILE . . 236 ? 50.792 124.477  4.073 1.00  43.41 0 A 1
ATOM   2279 H HN  . ILE . . 236 ? 52.825 125.938  7.555 0.00  99.00 0 A 1
ATOM   2280 N N   . TYR . . 237 ? 51.043 124.147  8.704 1.00  40.11 0 A 1
ATOM   2281 C CA  . TYR . . 237 ? 50.722 122.785  9.145 1.00  40.52 0 A 1
ATOM   2282 C C   . TYR . . 237 ? 51.774 122.238 10.102 1.00  40.75 0 A 1
ATOM   2283 O O   . TYR . . 237 ? 52.982 122.329  9.840 1.00  41.25 0 A 1
ATOM   2284 C CB  . TYR . . 237 ? 50.615 121.861  7.909 1.00  40.85 0 A 1
ATOM   2285 C CG  . TYR . . 237 ? 50.243 120.413  8.169 1.00  42.00 0 A 1
ATOM   2286 C CD1 . TYR . . 237 ? 49.003 120.078  8.712 1.00  43.48 0 A 1
ATOM   2287 C CD2 . TYR . . 237 ? 51.121 119.372  7.829 1.00  43.60 0 A 1
ATOM   2288 C CE1 . TYR . . 237 ? 48.643 118.746  8.937 1.00  44.04 0 A 1
ATOM   2289 C CE2 . TYR . . 237 ? 50.773 118.025  8.054 1.00  44.06 0 A 1
ATOM   2290 C CZ  . TYR . . 237 ? 49.528 117.729  8.608 1.00  44.64 0 A 1
ATOM   2291 O OH  . TYR . . 237 ? 49.150 116.430  8.845 1.00  44.47 0 A 1
ATOM   2292 H HN  . TYR . . 237 ? 52.008 124.540  8.732 0.00  99.00 0 A 1
ATOM   2293 H HH  . TYR . . 237 ? 49.899 115.946  9.296 0.00  99.00 0 A 1
ATOM   2294 N N   . ILE . . 238 ? 51.303 121.685 11.216 1.00  41.07 0 A 1
ATOM   2295 C CA  . ILE . . 238 ? 52.161 121.008 12.181 1.00  41.14 0 A 1
ATOM   2296 C C   . ILE . . 238 ? 51.560 119.645 12.508 1.00  42.31 0 A 1
ATOM   2297 O O   . ILE . . 238 ? 50.396 119.550 12.943 1.00  41.92 0 A 1
ATOM   2298 C CB  . ILE . . 238 ? 52.357 121.855 13.464 1.00  41.06 0 A 1
ATOM   2299 C CG1 . ILE . . 238 ? 53.096 123.162 13.143 1.00  39.82 0 A 1
ATOM   2300 C CG2 . ILE . . 238 ? 53.089 121.041 14.557 1.00  40.66 0 A 1
ATOM   2301 C CD1 . ILE . . 238 ? 53.249 124.127 14.341 1.00  39.30 0 A 1
ATOM   2302 H HN  . ILE . . 238 ? 50.269 121.777 11.339 0.00  99.00 0 A 1
ATOM   2303 N N   . ASP . . 239 ? 52.365 118.605 12.290 1.00  43.13 0 A 1
ATOM   2304 C CA  . ASP . . 239 ? 51.944 117.215 12.461 1.00  44.68 0 A 1
ATOM   2305 C C   . ASP . . 239 ? 52.759 116.562 13.577 1.00  45.03 0 A 1
ATOM   2306 O O   . ASP . . 239 ? 53.994 116.486 13.498 1.00  45.00 0 A 1
ATOM   2307 C CB  . ASP . . 239 ? 52.108 116.447 11.136 1.00  44.61 0 A 1
ATOM   2308 C CG  . ASP . . 239 ? 51.566 115.021 11.200 1.00  46.51 0 A 1
ATOM   2309 O OD1 . ASP . . 239 ? 51.511 114.413 12.290 1.00  46.35 0 A 1
ATOM   2310 O OD2 . ASP . . 239 ? 51.171 114.424 10.183 1.00  49.96 -1 A 1
ATOM   2311 H HN  . ASP . . 239 ? 53.332 118.871 11.984 0.00  99.00 0 A 1
ATOM   2312 N N   . GLN . . 240 ? 52.062 116.097 14.612 1.00  45.84 0 A 1
ATOM   2313 C CA  . GLN . . 240 ? 52.721 115.481 15.771 1.00  47.11 0 A 1
ATOM   2314 C C   . GLN . . 240 ? 52.389 113.997 15.961 1.00  48.41 0 A 1
ATOM   2315 O O   . GLN . . 240 ? 52.587 113.453 17.052 1.00  48.57 0 A 1
ATOM   2316 C CB  . GLN . . 240 ? 52.364 116.237 17.052 1.00  47.02 0 A 1
ATOM   2317 C CG  . GLN . . 240 ? 52.904 117.652 17.131 1.00  45.75 0 A 1
ATOM   2318 C CD  . GLN . . 240 ? 52.873 118.183 18.550 1.00  45.32 0 A 1
ATOM   2319 N NE2 . GLN . . 240 ? 51.774 118.843 18.919 0.00  99.00 0 A 1
ATOM   2320 O OE1 . GLN . . 240 ? 53.819 117.979 19.314 0.00  99.00 0 A 1
ATOM   2321 H HN  . GLN . . 240 ? 51.034 116.204 14.532 0.00  99.00 0 A 1
ATOM   2322 H 1HE2 . GLN . . 240 ? 51.679 119.213 19.857 0.00  99.00 0 A 1
ATOM   2323 H 2HE2 . GLN . . 240 ? 51.029 118.968 18.235 0.00  99.00 0 A 1
ATOM   2324 N N   . THR . . 241 ? 51.900 113.343 14.908 1.00  50.12 0 A 1
ATOM   2325 C CA  . THR . . 241 ? 51.452 111.949 15.012 1.00  51.81 0 A 1
ATOM   2326 C C   . THR . . 241 ? 52.600 110.939 15.021 1.00  53.16 0 A 1
ATOM   2327 O O   . THR . . 241 ? 52.432 109.819 15.505 1.00  53.53 0 A 1
ATOM   2328 C CB  . THR . . 241 ? 50.441 111.584 13.889 1.00  51.85 0 A 1
ATOM   2329 C CG2 . THR . . 241 ? 49.203 112.480 13.949 1.00  51.86 0 A 1
ATOM   2330 O OG1 . THR . . 241 ? 51.011 111.869 12.603 1.00  52.02 0 A 1
ATOM   2331 H HN  . THR . . 241 ? 51.864 113.889 14.030 0.00  99.00 0 A 1
ATOM   2332 H HG1 . THR . . 241 ? 51.182 112.855 12.508 0.00  99.00 0 A 1
ATOM   2333 N N   . ARG . . 242 ? 53.755 111.338 14.489 1.00  54.60 0 A 1
ATOM   2334 C CA  . ARG . . 242 ? 54.897 110.436 14.332 1.00  56.11 0 A 1
ATOM   2335 C C   . ARG . . 242 ? 56.065 110.768 15.262 1.00  56.28 0 A 1
ATOM   2336 O O   . ARG . . 242 ? 56.009 111.740 16.027 1.00  56.39 0 A 1
ATOM   2337 C CB  . ARG . . 242 ? 55.365 110.424 12.870 1.00  56.40 0 A 1
ATOM   2338 C CG  . ARG . . 242 ? 54.510 109.558 11.957 1.00  59.64 0 A 1
ATOM   2339 C CD  . ARG . . 242 ? 54.743 109.791 10.470 1.00  64.57 0 A 1
ATOM   2340 N NE  . ARG . . 242 ? 53.487 110.040  9.759 1.00  68.27 0 A 1
ATOM   2341 C CZ  . ARG . . 242 ? 53.060 109.351  8.701 1.00  70.33 0 A 1
ATOM   2342 N NH1 . ARG . . 242 ? 53.786 108.355  8.203 1.00  70.98 1 A 1
ATOM   2343 N NH2 . ARG . . 242 ? 51.899 109.662  8.134 1.00  70.56 0 A 1
ATOM   2344 H HN  . ARG . . 242 ? 53.775 112.338 14.197 0.00  99.00 0 A 1
ATOM   2345 H HE  . ARG . . 242 ? 52.900 110.790 10.096 0.00  99.00 0 A 1
ATOM   2346 H 1HH1 . ARG . . 242 ? 54.651 108.095  8.626 0.00  99.00 0 A 1
ATOM   2347 H 2HH1 . ARG . . 242 ? 53.459 107.858  7.394 0.00  99.00 0 A 1
ATOM   2348 H 1HH2 . ARG . . 242 ? 51.342 110.401  8.519 0.00  99.00 0 A 1
ATOM   2349 H 2HH2 . ARG . . 242 ? 51.582 109.163  7.331 0.00  99.00 0 A 1
ATOM   2350 N N   . GLU . . 243 ? 57.117 109.952 15.175 1.00  56.55 0 A 1
ATOM   2351 C CA  . GLU . . 243 ? 58.317 110.058 16.009 1.00  56.93 0 A 1
ATOM   2352 C C   . GLU . . 243 ? 58.885 111.480 16.085 1.00  56.22 0 A 1
ATOM   2353 O O   . GLU . . 243 ? 59.138 111.997 17.177 1.00  56.11 0 A 1
ATOM   2354 C CB  . GLU . . 243 ? 59.383 109.080 15.493 1.00  57.41 0 A 1
ATOM   2355 C CG  . GLU . . 243 ? 60.580 108.879 16.413 1.00  60.25 0 A 1
ATOM   2356 C CD  . GLU . . 243 ? 61.818 108.417 15.658 1.00  63.85 0 A 1
ATOM   2357 O OE1 . GLU . . 243 ? 61.686 107.573 14.738 1.00  64.68 0 A 1
ATOM   2358 O OE2 . GLU . . 243 ? 62.925 108.902 15.986 1.00  65.21 -1 A 1
ATOM   2359 H HN  . GLU . . 243 ? 57.010 109.205 14.437 0.00  99.00 0 A 1
ATOM   2360 N N   . ASN . . 244 ? 59.089 112.087 14.919 1.00  55.34 0 A 1
ATOM   2361 C CA  . ASN . . 244 ? 59.557 113.465 14.812 1.00  54.65 0 A 1
ATOM   2362 C C   . ASN . . 244 ? 58.402 114.379 14.387 1.00  53.41 0 A 1
ATOM   2363 O O   . ASN . . 244 ? 57.537 113.979 13.603 1.00  52.96 0 A 1
ATOM   2364 C CB  . ASN . . 244 ? 60.713 113.579 13.802 1.00  55.15 0 A 1
ATOM   2365 C CG  . ASN . . 244 ? 61.937 112.741 14.193 1.00  56.73 0 A 1
ATOM   2366 N ND2 . ASN . . 244 ? 62.492 112.031 13.220 0.00  99.00 0 A 1
ATOM   2367 O OD1 . ASN . . 244 ? 62.375 112.738 15.349 0.00  99.00 0 A 1
ATOM   2368 H HN  . ASN . . 244 ? 58.885 111.490 14.083 0.00  99.00 0 A 1
ATOM   2369 H 1HD2 . ASN . . 244 ? 62.115 112.066 12.293 0.00  99.00 0 A 1
ATOM   2370 H 2HD2 . ASN . . 244 ? 63.291 111.458 13.409 0.00  99.00 0 A 1
ATOM   2371 N N   . VAL . . 245 ? 58.392 115.601 14.913 1.00  51.70 0 A 1
ATOM   2372 C CA  . VAL . . 245 ? 57.388 116.597 14.536 1.00  50.35 0 A 1
ATOM   2373 C C   . VAL . . 245 ? 57.646 117.093 13.114 1.00  49.42 0 A 1
ATOM   2374 O O   . VAL . . 245 ? 58.787 117.400 12.755 1.00  49.30 0 A 1
ATOM   2375 C CB  . VAL . . 245 ? 57.382 117.806 15.513 1.00  50.32 0 A 1
ATOM   2376 C CG1 . VAL . . 245 ? 56.267 118.791 15.150 1.00  50.00 0 A 1
ATOM   2377 C CG2 . VAL . . 245 ? 57.230 117.335 16.951 1.00  49.89 0 A 1
ATOM   2378 H HN  . VAL . . 245 ? 59.146 115.785 15.604 0.00  99.00 0 A 1
ATOM   2379 N N   . LEU . . 246 ? 56.582 117.169 12.319 1.00  48.45 0 A 1
ATOM   2380 C CA  . LEU . . 246 ? 56.661 117.662 10.942 1.00  47.93 0 A 1
ATOM   2381 C C   . LEU . . 246 ? 56.020 119.041 10.824 1.00  46.83 0 A 1
ATOM   2382 O O   . LEU . . 246 ? 54.861 119.231 11.200 1.00  46.58 0 A 1
ATOM   2383 C CB  . LEU . . 246 ? 55.988 116.685  9.969 1.00  48.41 0 A 1
ATOM   2384 C CG  . LEU . . 246 ? 56.677 115.347  9.666 1.00  50.99 0 A 1
ATOM   2385 C CD1 . LEU . . 246 ? 55.655 114.303  9.198 1.00  52.61 0 A 1
ATOM   2386 C CD2 . LEU . . 246 ? 57.770 115.527  8.619 1.00  53.22 0 A 1
ATOM   2387 H HN  . LEU . . 246 ? 55.691 116.849 12.757 0.00  99.00 0 A 1
ATOM   2388 N N   . VAL . . 247 ? 56.791 119.991 10.305 1.00  45.66 0 A 1
ATOM   2389 C CA  . VAL . . 247 ? 56.346 121.367 10.114 1.00  44.72 0 A 1
ATOM   2390 C C   . VAL . . 247 ? 56.439 121.721  8.636 1.00  44.75 0 A 1
ATOM   2391 O O   . VAL . . 247 ? 57.520 121.644  8.036 1.00  44.29 0 A 1
ATOM   2392 C CB  . VAL . . 247 ? 57.203 122.381 10.950 1.00  44.74 0 A 1
ATOM   2393 C CG1 . VAL . . 247 ? 56.640 123.799 10.840 1.00  43.96 0 A 1
ATOM   2394 C CG2 . VAL . . 247 ? 57.289 121.955 12.418 1.00  43.63 0 A 1
ATOM   2395 H HN  . VAL . . 247 ? 57.754 119.665 10.043 0.00  99.00 0 A 1
ATOM   2396 N N   . GLU . . 248 ? 55.305 122.115  8.059 1.00  44.07 0 A 1
ATOM   2397 C CA  . GLU . . 248 ? 55.226 122.466  6.647 1.00  44.25 0 A 1
ATOM   2398 C C   . GLU . . 248 ? 54.929 123.947  6.426 1.00  44.29 0 A 1
ATOM   2399 O O   . GLU . . 248 ? 54.146 124.553  7.161 1.00  44.16 0 A 1
ATOM   2400 C CB  . GLU . . 248 ? 54.163 121.607  5.951 1.00  44.23 0 A 1
ATOM   2401 C CG  . GLU . . 248 ? 54.031 121.878  4.462 1.00  46.01 0 A 1
ATOM   2402 C CD  . GLU . . 248 ? 53.059 120.946  3.762 1.00  49.25 0 A 1
ATOM   2403 O OE1 . GLU . . 248 ? 52.410 120.123  4.441 1.00  51.39 0 A 1
ATOM   2404 O OE2 . GLU . . 248 ? 52.941 121.053  2.521 1.00  50.35 -1 A 1
ATOM   2405 H HN  . GLU . . 248 ? 54.484 122.150  8.703 0.00  99.00 0 A 1
ATOM   2406 N N   . THR . . 249 ? 55.554 124.524  5.400 1.00  44.67 0 A 1
ATOM   2407 C CA  . THR . . 249 ? 55.343 125.934  5.065 1.00  44.71 0 A 1
ATOM   2408 C C   . THR . . 249 ? 54.481 126.122  3.824 1.00  45.41 0 A 1
ATOM   2409 O O   . THR . . 249 ? 54.239 125.173  3.071 1.00  45.24 0 A 1
ATOM   2410 C CB  . THR . . 249 ? 56.687 126.680  4.912 1.00  44.69 0 A 1
ATOM   2411 C CG2 . THR . . 249 ? 57.491 126.600  6.206 1.00  44.12 0 A 1
ATOM   2412 O OG1 . THR . . 249 ? 57.506 126.015  3.937 1.00  43.46 0 A 1
ATOM   2413 H HN  . THR . . 249 ? 56.190 123.900  4.870 0.00  99.00 0 A 1
ATOM   2414 H HG1 . THR . . 249 ? 57.478 125.021  4.079 0.00  99.00 0 A 1
ATOM   2415 N N   . LEU . . 250 ? 54.030 127.355  3.615 1.00  46.47 0 A 1
ATOM   2416 C CA  . LEU . . 250 ? 53.184 127.712  2.470 1.00  48.01 0 A 1
ATOM   2417 C C   . LEU . . 250 ? 53.803 127.351  1.110 1.00  49.12 0 A 1
ATOM   2418 O O   . LEU . . 250 ? 53.087 126.970  0.181 1.00  49.00 0 A 1
ATOM   2419 C CB  . LEU . . 250 ? 52.797 129.194  2.529 1.00  47.60 0 A 1
ATOM   2420 C CG  . LEU . . 250 ? 51.719 129.725  1.570 1.00  48.36 0 A 1
ATOM   2421 C CD1 . LEU . . 250 ? 50.423 128.914  1.625 1.00  48.14 0 A 1
ATOM   2422 C CD2 . LEU . . 250 ? 51.437 131.197  1.855 1.00  47.98 0 A 1
ATOM   2423 H HN  . LEU . . 250 ? 54.328 128.052  4.335 0.00  99.00 0 A 1
ATOM   2424 N N   . ASN . . 251 ? 55.128 127.455  1.003 1.00  50.44 0 A 1
ATOM   2425 C CA  . ASN . . 251 ? 55.826 127.021 -0.213 1.00  52.26 0 A 1
ATOM   2426 C C   . ASN . . 251 ? 56.072 125.493 -0.330 1.00  52.59 0 A 1
ATOM   2427 O O   . ASN . . 251 ? 56.783 125.036 -1.221 1.00  53.31 0 A 1
ATOM   2428 C CB  . ASN . . 251 ? 57.096 127.862 -0.482 1.00  52.70 0 A 1
ATOM   2429 C CG  . ASN . . 251 ? 57.918 128.156  0.781 1.00  55.27 0 A 1
ATOM   2430 N ND2 . ASN . . 251 ? 57.301 128.805  1.778 0.00  99.00 0 A 1
ATOM   2431 O OD1 . ASN . . 251 ? 59.104 127.831  0.838 0.00  99.00 0 A 1
ATOM   2432 H HN  . ASN . . 251 ? 55.606 127.855  1.825 0.00  99.00 0 A 1
ATOM   2433 H 1HD2 . ASN . . 251 ? 56.338 129.062  1.658 0.00  99.00 0 A 1
ATOM   2434 H 2HD2 . ASN . . 251 ? 57.787 129.023  2.611 0.00  99.00 0 A 1
ATOM   2435 N N   . HIS . . 252 ? 55.439 124.718  0.550 1.00  53.00 0 A 1
ATOM   2436 C CA  . HIS . . 252 ? 55.496 123.239  0.577 1.00  53.57 0 A 1
ATOM   2437 C C   . HIS . . 252 ? 56.798 122.627  1.124 1.00  53.14 0 A 1
ATOM   2438 O O   . HIS . . 252 ? 56.939 121.393  1.156 1.00  53.36 0 A 1
ATOM   2439 C CB  . HIS . . 252 ? 55.141 122.593 -0.779 1.00  54.22 0 A 1
ATOM   2440 C CG  . HIS . . 252 ? 53.972 123.221 -1.471 1.00  56.00 0 A 1
ATOM   2441 C CD2 . HIS . . 252 ? 52.817 123.734 -0.988 0.00  99.00 0 A 1
ATOM   2442 N ND1 . HIS . . 252 ? 53.919 123.379 -2.840 0.00  99.00 0 A 1
ATOM   2443 C CE1 . HIS . . 252 ? 52.779 123.959 -3.168 0.00  99.00 0 A 1
ATOM   2444 N NE2 . HIS . . 252 ? 52.096 124.190 -2.062 0.00  99.00 0 A 1
ATOM   2445 H HN  . HIS . . 252 ? 54.869 125.261  1.257 0.00  99.00 0 A 1
ATOM   2446 H HD1 . HIS . . 252 ? 54.633 123.097 -3.480 0.00  99.00 0 A 1
ATOM   2447 N N   . GLU . . 253 ? 57.735 123.468  1.559 1.00  52.09 0 A 1
ATOM   2448 C CA  . GLU . . 253 ? 58.928 122.969  2.235 1.00  51.71 0 A 1
ATOM   2449 C C   . GLU . . 253 ? 58.551 122.211  3.512 1.00  51.26 0 A 1
ATOM   2450 O O   . GLU . . 253 ? 57.556 122.533  4.167 1.00  51.10 0 A 1
ATOM   2451 C CB  . GLU . . 253 ? 59.884 124.109  2.554 1.00  51.67 0 A 1
ATOM   2452 C CG  . GLU . . 253 ? 60.547 124.709  1.329 1.00  51.94 0 A 1
ATOM   2453 C CD  . GLU . . 253 ? 61.571 125.767  1.678 1.00  52.77 0 A 1
ATOM   2454 O OE1 . GLU . . 253 ? 61.597 126.227  2.842 1.00  52.49 0 A 1
ATOM   2455 O OE2 . GLU . . 253 ? 62.357 126.143  0.782 1.00  53.50 -1 A 1
ATOM   2456 H HN  . GLU . . 253 ? 57.548 124.466  1.381 0.00  99.00 0 A 1
ATOM   2457 N N   . MET . . 254 ? 59.333 121.191  3.846 1.00  50.70 0 A 1
ATOM   2458 C CA  . MET . . 254 ? 59.031 120.335  4.994 1.00  50.64 0 A 1
ATOM   2459 C C   . MET . . 254 ? 60.194 120.342  5.959 1.00  49.67 0 A 1
ATOM   2460 O O   . MET . . 254 ? 61.341 120.172  5.543 1.00  49.39 0 A 1
ATOM   2461 C CB  . MET . . 254 ? 58.753 118.897  4.545 1.00  51.25 0 A 1
ATOM   2462 C CG  . MET . . 254 ? 57.668 118.765  3.497 1.00  54.30 0 A 1
ATOM   2463 S SD  . MET . . 254 ? 56.043 118.577  4.246 1.00  62.32 0 A 1
ATOM   2464 C CE  . MET . . 254 ? 55.967 116.767  4.450 1.00  60.84 0 A 1
ATOM   2465 H HN  . MET . . 254 ? 60.161 121.055  3.236 0.00  99.00 0 A 1
ATOM   2466 N N   . TYR . . 255 ? 59.892 120.541  7.240 1.00  48.49 0 A 1
ATOM   2467 C CA  . TYR . . 255 ? 60.912 120.577  8.279 1.00  47.73 0 A 1
ATOM   2468 C C   . TYR . . 255 ? 60.590 119.546  9.352 1.00  47.70 0 A 1
ATOM   2469 O O   . TYR . . 255 ? 59.430 119.407  9.767 1.00  47.48 0 A 1
ATOM   2470 C CB  . TYR . . 255 ? 61.040 121.992  8.862 1.00  47.16 0 A 1
ATOM   2471 C CG  . TYR . . 255 ? 61.537 122.997  7.845 1.00  46.38 0 A 1
ATOM   2472 C CD1 . TYR . . 255 ? 60.646 123.668  6.999 1.00  45.98 0 A 1
ATOM   2473 C CD2 . TYR . . 255 ? 62.896 123.267  7.715 1.00  45.93 0 A 1
ATOM   2474 C CE1 . TYR . . 255 ? 61.105 124.576  6.043 1.00  45.83 0 A 1
ATOM   2475 C CE2 . TYR . . 255 ? 63.365 124.170  6.771 1.00  45.47 0 A 1
ATOM   2476 C CZ  . TYR . . 255 ? 62.467 124.822  5.941 1.00  45.89 0 A 1
ATOM   2477 O OH  . TYR . . 255 ? 62.932 125.716  5.005 1.00  46.83 0 A 1
ATOM   2478 H HN  . TYR . . 255 ? 58.876 120.667  7.430 0.00  99.00 0 A 1
ATOM   2479 H HH  . TYR . . 255 ? 62.276 125.777  4.255 0.00  99.00 0 A 1
ATOM   2480 N N   . GLU . . 256 ? 61.614 118.808  9.774 1.00  47.60 0 A 1
ATOM   2481 C CA  . GLU . . 256 ? 61.461 117.762 10.782 1.00  47.86 0 A 1
ATOM   2482 C C   . GLU . . 256 ? 62.243 118.134 12.038 1.00  47.24 0 A 1
ATOM   2483 O O   . GLU . . 256 ? 63.409 118.534 11.947 1.00  47.20 0 A 1
ATOM   2484 C CB  . GLU . . 256 ? 61.963 116.428 10.233 1.00  48.40 0 A 1
ATOM   2485 C CG  . GLU . . 256 ? 60.991 115.280 10.387 1.00  51.31 0 A 1
ATOM   2486 C CD  . GLU . . 256 ? 61.392 114.059  9.571 1.00  55.11 0 A 1
ATOM   2487 O OE1 . GLU . . 256 ? 61.774 113.042 10.179 1.00  57.45 0 A 1
ATOM   2488 O OE2 . GLU . . 256 ? 61.323 114.112  8.324 1.00  57.35 -1 A 1
ATOM   2489 H HN  . GLU . . 256 ? 62.527 119.039  9.327 0.00  99.00 0 A 1
ATOM   2490 N N   . ALA . . 257 ? 61.605 118.001 13.202 1.00  46.35 0 A 1
ATOM   2491 C CA  . ALA . . 257 ? 62.236 118.388 14.469 1.00  45.83 0 A 1
ATOM   2492 C C   . ALA . . 257 ? 61.802 117.535 15.660 1.00  45.21 0 A 1
ATOM   2493 O O   . ALA . . 257 ? 60.772 116.847 15.606 1.00  45.29 0 A 1
ATOM   2494 C CB  . ALA . . 257 ? 61.973 119.879 14.757 1.00  45.98 0 A 1
ATOM   2495 H HN  . ALA . . 257 ? 60.649 117.611 13.136 0.00  99.00 0 A 1
ATOM   2496 N N   . LYS . . 258 ? 62.583 117.588 16.736 1.00  44.54 0 A 1
ATOM   2497 C CA  . LYS . . 258 ? 62.231 116.909 17.986 1.00  44.28 0 A 1
ATOM   2498 C C   . LYS . . 258 ? 61.156 117.723 18.723 1.00  43.77 0 A 1
ATOM   2499 O O   . LYS . . 258 ? 60.230 117.161 19.315 1.00  43.57 0 A 1
ATOM   2500 C CB  . LYS . . 258 ? 63.463 116.745 18.885 1.00  44.68 0 A 1
ATOM   2501 C CG  . LYS . . 258 ? 64.646 115.999 18.252 1.00  46.61 0 A 1
ATOM   2502 C CD  . LYS . . 258 ? 65.786 115.844 19.268 1.00  49.18 0 A 1
ATOM   2503 C CE  . LYS . . 258 ? 66.735 114.705 18.899 1.00  50.49 0 A 1
ATOM   2504 N NZ  . LYS . . 258 ? 67.755 115.142 17.910 1.00  51.78 1 A 1
ATOM   2505 H HN  . LYS . . 258 ? 63.453 118.145 16.616 0.00  99.00 0 A 1
ATOM   2506 H HZ1 . LYS . . 258 ? 67.414 115.939 17.411 0.00  99.00 0 A 1
ATOM   2507 H HZ2 . LYS . . 258 ? 68.600 115.383 18.388 0.00  99.00 0 A 1
ATOM   2508 H HZ3 . LYS . . 258 ? 67.935 114.398 17.267 0.00  99.00 0 A 1
ATOM   2509 N N   . TYR . . 259 ? 61.297 119.051 18.676 1.00  42.68 0 A 1
ATOM   2510 C CA  . TYR . . 259 ? 60.402 119.974 19.377 1.00  42.11 0 A 1
ATOM   2511 C C   . TYR . . 259 ? 60.098 121.203 18.523 1.00  41.07 0 A 1
ATOM   2512 O O   . TYR . . 259 ? 60.819 121.504 17.580 1.00  40.95 0 A 1
ATOM   2513 C CB  . TYR . . 259 ? 61.027 120.422 20.706 1.00  42.11 0 A 1
ATOM   2514 C CG  . TYR . . 259 ? 61.345 119.279 21.641 1.00  43.24 0 A 1
ATOM   2515 C CD1 . TYR . . 259 ? 62.635 118.749 21.707 1.00  44.22 0 A 1
ATOM   2516 C CD2 . TYR . . 259 ? 60.358 118.728 22.461 1.00  44.64 0 A 1
ATOM   2517 C CE1 . TYR . . 259 ? 62.929 117.688 22.558 1.00  45.27 0 A 1
ATOM   2518 C CE2 . TYR . . 259 ? 60.646 117.671 23.317 1.00  45.74 0 A 1
ATOM   2519 C CZ  . TYR . . 259 ? 61.936 117.159 23.356 1.00  46.70 0 A 1
ATOM   2520 O OH  . TYR . . 259 ? 62.228 116.120 24.205 1.00  48.96 0 A 1
ATOM   2521 H HN  . TYR . . 259 ? 62.104 119.375 18.094 0.00  99.00 0 A 1
ATOM   2522 H HH  . TYR . . 259 ? 63.213 116.094 24.367 0.00  99.00 0 A 1
ATOM   2523 N N   . VAL . . 260 ? 59.025 121.908 18.872 1.00  40.16 0 A 1
ATOM   2524 C CA  . VAL . . 260 ? 58.675 123.164 18.211 1.00  39.48 0 A 1
ATOM   2525 C C   . VAL . . 260 ? 58.419 124.259 19.248 1.00  39.21 0 A 1
ATOM   2526 O O   . VAL . . 260 ? 57.806 124.011 20.299 1.00  39.36 0 A 1
ATOM   2527 C CB  . VAL . . 260 ? 57.413 123.013 17.316 1.00  39.53 0 A 1
ATOM   2528 C CG1 . VAL . . 260 ? 56.981 124.373 16.741 1.00  39.58 0 A 1
ATOM   2529 C CG2 . VAL . . 260 ? 57.651 122.014 16.189 1.00  39.65 0 A 1
ATOM   2530 H HN  . VAL . . 260 ? 58.465 121.494 19.644 0.00  99.00 0 A 1
ATOM   2531 N N   . ILE . . 261 ? 58.896 125.469 18.953 1.00  38.55 0 A 1
ATOM   2532 C CA  . ILE . . 261 ? 58.509 126.659 19.706 1.00  37.63 0 A 1
ATOM   2533 C C   . ILE . . 261 ? 57.602 127.507 18.818 1.00  37.38 0 A 1
ATOM   2534 O O   . ILE . . 261 ? 57.989 127.929 17.727 1.00  36.68 0 A 1
ATOM   2535 C CB  . ILE . . 261 ? 59.744 127.467 20.194 1.00  38.04 0 A 1
ATOM   2536 C CG1 . ILE . . 261 ? 60.566 126.645 21.191 1.00  37.53 0 A 1
ATOM   2537 C CG2 . ILE . . 261 ? 59.305 128.801 20.851 1.00  37.42 0 A 1
ATOM   2538 C CD1 . ILE . . 261 ? 61.758 127.386 21.814 1.00  38.18 0 A 1
ATOM   2539 H HN  . ILE . . 261 ? 59.558 125.490 18.151 0.00  99.00 0 A 1
ATOM   2540 N N   . SER . . 262 ? 56.374 127.723 19.280 1.00  37.10 0 A 1
ATOM   2541 C CA  . SER . . 262 ? 55.479 128.679 18.647 1.00  36.97 0 A 1
ATOM   2542 C C   . SER . . 262 ? 55.744 130.059 19.245 1.00  36.95 0 A 1
ATOM   2543 O O   . SER . . 262 ? 55.437 130.299 20.416 1.00  36.35 0 A 1
ATOM   2544 C CB  . SER . . 262 ? 54.035 128.267 18.912 1.00  37.32 0 A 1
ATOM   2545 O OG  . SER . . 262 ? 53.120 129.176 18.344 1.00  38.01 0 A 1
ATOM   2546 H HN  . SER . . 262 ? 56.117 127.160 20.114 0.00  99.00 0 A 1
ATOM   2547 H HG  . SER . . 262 ? 52.258 129.148 18.851 0.00  99.00 0 A 1
ATOM   2548 N N   . ALA . . 263 ? 56.302 130.968 18.445 1.00  37.02 0 A 1
ATOM   2549 C CA  . ALA . . 263 ? 56.660 132.300 18.945 1.00  37.04 0 A 1
ATOM   2550 C C   . ALA . . 263 ? 55.867 133.413 18.241 1.00  37.13 0 A 1
ATOM   2551 O O   . ALA . . 263 ? 56.406 134.460 17.865 1.00  37.25 0 A 1
ATOM   2552 C CB  . ALA . . 263 ? 58.169 132.524 18.832 1.00  37.16 0 A 1
ATOM   2553 H HN  . ALA . . 263 ? 56.456 130.662 17.471 0.00  99.00 0 A 1
ATOM   2554 N N   . ILE . . 264 ? 54.572 133.166 18.063 1.00  37.00 0 A 1
ATOM   2555 C CA  . ILE . . 264 ? 53.688 134.080 17.344 1.00  37.08 0 A 1
ATOM   2556 C C   . ILE . . 264 ? 52.542 134.489 18.288 1.00  37.01 0 A 1
ATOM   2557 O O   . ILE . . 264 ? 52.247 133.774 19.249 1.00  37.27 0 A 1
ATOM   2558 C CB  . ILE . . 264 ? 53.118 133.391 16.049 1.00  36.71 0 A 1
ATOM   2559 C CG1 . ILE . . 264 ? 52.169 132.234 16.405 1.00  36.64 0 A 1
ATOM   2560 C CG2 . ILE . . 264 ? 54.251 132.930 15.103 1.00  36.23 0 A 1
ATOM   2561 C CD1 . ILE . . 264 ? 51.642 131.428 15.217 1.00  37.01 0 A 1
ATOM   2562 H HN  . ILE . . 264 ? 54.243 132.266 18.480 0.00  99.00 0 A 1
ATOM   2563 N N   . PRO . . 265 ? 51.907 135.630 18.034 1.00  37.57 0 A 1
ATOM   2564 C CA  . PRO . . 265 ? 50.704 136.013 18.792 1.00  37.63 0 A 1
ATOM   2565 C C   . PRO . . 265 ? 49.741 134.827 18.889 1.00  37.69 0 A 1
ATOM   2566 O O   . PRO . . 265 ? 49.562 134.145 17.882 1.00  38.23 0 A 1
ATOM   2567 C CB  . PRO . . 265 ? 50.095 137.135 17.941 1.00  37.41 0 A 1
ATOM   2568 C CG  . PRO . . 265 ? 51.266 137.750 17.220 1.00  37.54 0 A 1
ATOM   2569 C CD  . PRO . . 265 ? 52.294 136.657 17.045 1.00  37.37 0 A 1
ATOM   2570 N N   . PRO . . 266 ? 49.173 134.565 20.065 1.00  37.85 0 A 1
ATOM   2571 C CA  . PRO . . 266 ? 48.310 133.394 20.282 1.00  37.59 0 A 1
ATOM   2572 C C   . PRO . . 266 ? 47.237 133.200 19.213 1.00  37.59 0 A 1
ATOM   2573 O O   . PRO . . 266 ? 47.105 132.083 18.702 1.00  37.59 0 A 1
ATOM   2574 C CB  . PRO . . 266 ? 47.683 133.670 21.658 1.00  37.69 0 A 1
ATOM   2575 C CG  . PRO . . 266 ? 48.714 134.512 22.371 1.00  38.20 0 A 1
ATOM   2576 C CD  . PRO . . 266 ? 49.330 135.368 21.296 1.00  37.98 0 A 1
ATOM   2577 N N   . THR . . 267 ? 46.500 134.250 18.859 1.00  37.22 0 A 1
ATOM   2578 C CA  . THR . . 267 ? 45.442 134.089 17.854 1.00  37.07 0 A 1
ATOM   2579 C C   . THR . . 267 ? 45.967 133.706 16.465 1.00  36.90 0 A 1
ATOM   2580 O O   . THR . . 267 ? 45.244 133.090 15.671 1.00  36.55 0 A 1
ATOM   2581 C CB  . THR . . 267 ? 44.508 135.320 17.781 1.00  37.51 0 A 1
ATOM   2582 C CG2 . THR . . 267 ? 45.187 136.503 17.064 1.00  37.66 0 A 1
ATOM   2583 O OG1 . THR . . 267 ? 43.393 135.005 16.933 1.00  37.84 0 A 1
ATOM   2584 H HN  . THR . . 267 ? 46.723 135.133 19.323 0.00  99.00 0 A 1
ATOM   2585 H HG1 . THR . . 267 ? 42.913 134.192 17.277 0.00  99.00 0 A 1
ATOM   2586 N N   . LEU . . 268 ? 47.228 134.044 16.171 1.00  36.45 0 A 1
ATOM   2587 C CA  . LEU . . 268 ? 47.805 133.692 14.868 1.00  36.94 0 A 1
ATOM   2588 C C   . LEU . . 268 ? 48.116 132.197 14.715 1.00  36.48 0 A 1
ATOM   2589 O O   . LEU . . 268 ? 48.387 131.722 13.598 1.00  35.87 0 A 1
ATOM   2590 C CB  . LEU . . 268 ? 49.026 134.554 14.529 1.00  36.82 0 A 1
ATOM   2591 C CG  . LEU . . 268 ? 48.773 136.059 14.386 1.00  39.55 0 A 1
ATOM   2592 C CD1 . LEU . . 268 ? 49.995 136.779 13.834 1.00  39.32 0 A 1
ATOM   2593 C CD2 . LEU . . 268 ? 47.561 136.360 13.532 1.00  41.50 0 A 1
ATOM   2594 H HN  . LEU . . 268 ? 47.733 134.550 16.907 0.00  99.00 0 A 1
ATOM   2595 N N   . GLY . . 269 ? 48.054 131.464 15.827 1.00  36.23 0 A 1
ATOM   2596 C CA  . GLY . . 269 ? 48.053 130.008 15.782 1.00  36.63 0 A 1
ATOM   2597 C C   . GLY . . 269 ? 46.896 129.442 14.964 1.00  37.36 0 A 1
ATOM   2598 O O   . GLY . . 269 ? 46.955 128.308 14.490 1.00  36.95 0 A 1
ATOM   2599 H HN  . GLY . . 269 ? 48.008 132.012 16.707 0.00  99.00 0 A 1
ATOM   2600 N N   . MET . . 270 ? 45.860 130.253 14.766 1.00  37.40 0 A 1
ATOM   2601 C CA  . MET . . 270 ? 44.731 129.879 13.914 1.00  38.25 0 A 1
ATOM   2602 C C   . MET . . 270 ? 45.137 129.679 12.451 1.00  37.95 0 A 1
ATOM   2603 O O   . MET . . 270 ? 44.463 128.970 11.712 1.00  37.90 0 A 1
ATOM   2604 C CB  . MET . . 270 ? 43.609 130.927 14.002 1.00  38.52 0 A 1
ATOM   2605 C CG  . MET . . 270 ? 42.707 130.783 15.216 1.00  41.28 0 A 1
ATOM   2606 S SD  . MET . . 270 ? 41.670 129.317 15.088 1.00  47.77 0 A 1
ATOM   2607 C CE  . MET . . 270 ? 40.351 129.961 13.985 1.00  44.27 0 A 1
ATOM   2608 H HN  . MET . . 270 ? 45.921 131.165 15.263 0.00  99.00 0 A 1
ATOM   2609 N N   . LYS . . 271 ? 46.242 130.302 12.033 1.00  37.88 0 A 1
ATOM   2610 C CA  . LYS . . 271 ? 46.719 130.174 10.651 1.00  38.12 0 A 1
ATOM   2611 C C   . LYS . . 271 ? 47.391 128.828 10.388 1.00  38.15 0 A 1
ATOM   2612 O O   . LYS . . 271 ? 47.786 128.544  9.260 1.00  38.18 0 A 1
ATOM   2613 C CB  . LYS . . 271 ? 47.683 131.307 10.297 1.00  38.03 0 A 1
ATOM   2614 C CG  . LYS . . 271 ? 47.084 132.715 10.427 1.00  39.74 0 A 1
ATOM   2615 C CD  . LYS . . 271 ? 47.771 133.678  9.461 1.00  42.51 0 A 1
ATOM   2616 C CE  . LYS . . 271 ? 46.802 134.564  8.706 1.00  45.16 0 A 1
ATOM   2617 N NZ  . LYS . . 271 ? 45.642 133.887  8.058 1.00  45.05 1 A 1
ATOM   2618 H HN  . LYS . . 271 ? 46.722 130.870 12.752 0.00  99.00 0 A 1
ATOM   2619 H HZ1 . LYS . . 271 ? 45.378 133.092  8.602 0.00  99.00 0 A 1
ATOM   2620 H HZ2 . LYS . . 271 ? 44.876 134.526  8.002 0.00  99.00 0 A 1
ATOM   2621 H HZ3 . LYS . . 271 ? 45.902 133.594  7.139 0.00  99.00 0 A 1
ATOM   2622 N N   . ILE . . 272 ? 47.528 128.014 11.431 1.00  38.02 0 A 1
ATOM   2623 C CA  . ILE . . 272 ? 48.176 126.714 11.310 1.00  38.41 0 A 1
ATOM   2624 C C   . ILE . . 272 ? 47.131 125.624 11.488 1.00  38.45 0 A 1
ATOM   2625 O O   . ILE . . 272 ? 46.295 125.691 12.399 1.00  37.91 0 A 1
ATOM   2626 C CB  . ILE . . 272 ? 49.323 126.559 12.342 1.00  38.41 0 A 1
ATOM   2627 C CG1 . ILE . . 272 ? 50.365 127.676 12.156 1.00  38.79 0 A 1
ATOM   2628 C CG2 . ILE . . 272 ? 49.963 125.161 12.232 1.00  38.82 0 A 1
ATOM   2629 C CD1 . ILE . . 272 ? 51.312 127.851 13.344 1.00  39.66 0 A 1
ATOM   2630 H HN  . ILE . . 272 ? 47.140 128.380 12.323 0.00  99.00 0 A 1
ATOM   2631 N N   . HIS . . 273 ? 47.164 124.646 10.583 1.00  38.15 0 A 1
ATOM   2632 C CA  . HIS . . 273 ? 46.304 123.478 10.681 1.00  38.93 0 A 1
ATOM   2633 C C   . HIS . . 273 ? 47.045 122.413 11.488 1.00  39.23 0 A 1
ATOM   2634 O O   . HIS . . 273 ? 48.202 122.108 11.197 1.00  39.84 0 A 1
ATOM   2635 C CB  . HIS . . 273 ? 45.914 122.986  9.279 1.00  38.52 0 A 1
ATOM   2636 C CG  . HIS . . 273 ? 45.132 123.996  8.485 1.00  38.81 0 A 1
ATOM   2637 C CD2 . HIS . . 273 ? 45.473 125.220  8.018 0.00  99.00 0 A 1
ATOM   2638 N ND1 . HIS . . 273 ? 43.821 123.797  8.108 0.00  99.00 0 A 1
ATOM   2639 C CE1 . HIS . . 273 ? 43.391 124.849  7.435 0.00  99.00 0 A 1
ATOM   2640 N NE2 . HIS . . 273 ? 44.375 125.729  7.366 0.00  99.00 0 A 1
ATOM   2641 H HN  . HIS . . 273 ? 47.849 124.793  9.814 0.00  99.00 0 A 1
ATOM   2642 H HD1 . HIS . . 273 ? 43.281 122.980  8.315 0.00  99.00 0 A 1
ATOM   2643 N N   . PHE . . 274 ? 46.395 121.875 12.518 1.00  39.34 0 A 1
ATOM   2644 C CA  . PHE . . 274 ? 47.069 120.957 13.438 1.00  40.03 0 A 1
ATOM   2645 C C   . PHE . . 274 ? 46.616 119.514 13.281 1.00  40.63 0 A 1
ATOM   2646 O O   . PHE . . 274 ? 45.426 119.251 13.085 1.00  40.43 0 A 1
ATOM   2647 C CB  . PHE . . 274 ? 46.860 121.407 14.885 1.00  39.66 0 A 1
ATOM   2648 C CG  . PHE . . 274 ? 47.613 122.654 15.244 1.00  39.78 0 A 1
ATOM   2649 C CD1 . PHE . . 274 ? 47.010 123.909 15.116 1.00  40.04 0 A 1
ATOM   2650 C CD2 . PHE . . 274 ? 48.930 122.580 15.698 1.00  40.00 0 A 1
ATOM   2651 C CE1 . PHE . . 274 ? 47.709 125.073 15.453 1.00  40.04 0 A 1
ATOM   2652 C CE2 . PHE . . 274 ? 49.634 123.732 16.040 1.00  39.58 0 A 1
ATOM   2653 C CZ  . PHE . . 274 ? 49.025 124.982 15.918 1.00  40.04 0 A 1
ATOM   2654 H HN  . PHE . . 274 ? 45.405 122.153 12.608 0.00  99.00 0 A 1
ATOM   2655 N N   . ASN . . 275 ? 47.585 118.599 13.350 1.00  41.53 0 A 1
ATOM   2656 C CA  . ASN . . 275 ? 47.337 117.158 13.370 1.00  42.45 0 A 1
ATOM   2657 C C   . ASN . . 275 ? 48.224 116.533 14.454 1.00  42.82 0 A 1
ATOM   2658 O O   . ASN . . 275 ? 49.454 116.613 14.357 1.00  43.57 0 A 1
ATOM   2659 C CB  . ASN . . 275 ? 47.603 116.529 11.993 1.00  42.75 0 A 1
ATOM   2660 C CG  . ASN . . 275 ? 47.174 115.068 11.916 1.00  43.84 0 A 1
ATOM   2661 N ND2 . ASN . . 275 ? 47.863 114.291 11.085 0.00  99.00 0 A 1
ATOM   2662 O OD1 . ASN . . 275 ? 46.230 114.646 12.587 0.00  99.00 0 A 1
ATOM   2663 H HN  . ASN . . 275 ? 48.552 119.007 13.389 0.00  99.00 0 A 1
ATOM   2664 H 1HD2 . ASN . . 275 ? 48.622 114.678 10.558 0.00  99.00 0 A 1
ATOM   2665 H 2HD2 . ASN . . 275 ? 47.626 113.327 10.987 0.00  99.00 0 A 1
ATOM   2666 N N   . PRO . . 276 ? 47.628 115.956 15.501 1.00  42.61 0 A 1
ATOM   2667 C CA  . PRO . . 276 ? 46.167 115.882 15.674 1.00  42.22 0 A 1
ATOM   2668 C C   . PRO . . 276 ? 45.595 117.261 16.034 1.00  41.68 0 A 1
ATOM   2669 O O   . PRO . . 276 ? 46.370 118.179 16.291 1.00  40.97 0 A 1
ATOM   2670 C CB  . PRO . . 276 ? 46.007 114.916 16.860 1.00  42.22 0 A 1
ATOM   2671 C CG  . PRO . . 276 ? 47.277 115.070 17.643 1.00  42.80 0 A 1
ATOM   2672 C CD  . PRO . . 276 ? 48.353 115.355 16.636 1.00  42.94 0 A 1
ATOM   2673 N N   . PRO . . 277 ? 44.274 117.421 16.040 1.00  41.55 0 A 1
ATOM   2674 C CA  . PRO . . 277 ? 43.678 118.704 16.434 1.00  41.23 0 A 1
ATOM   2675 C C   . PRO . . 277 ? 44.151 119.144 17.827 1.00  41.03 0 A 1
ATOM   2676 O O   . PRO . . 277 ? 44.457 118.308 18.693 1.00  40.86 0 A 1
ATOM   2677 C CB  . PRO . . 277 ? 42.171 118.403 16.459 1.00  41.33 0 A 1
ATOM   2678 C CG  . PRO . . 277 ? 41.996 117.202 15.576 1.00  41.86 0 A 1
ATOM   2679 C CD  . PRO . . 277 ? 43.257 116.415 15.670 1.00  41.86 0 A 1
ATOM   2680 N N   . LEU . . 278 ? 44.238 120.450 18.032 1.00  40.56 0 A 1
ATOM   2681 C CA  . LEU . . 278 ? 44.556 121.000 19.346 1.00  40.81 0 A 1
ATOM   2682 C C   . LEU . . 278 ? 43.547 120.512 20.392 1.00  40.87 0 A 1
ATOM   2683 O O   . LEU . . 278 ? 42.389 120.265 20.050 1.00  40.69 0 A 1
ATOM   2684 C CB  . LEU . . 278 ? 44.541 122.535 19.296 1.00  40.41 0 A 1
ATOM   2685 C CG  . LEU . . 278 ? 45.626 123.245 18.479 1.00  40.64 0 A 1
ATOM   2686 C CD1 . LEU . . 278 ? 45.363 124.748 18.467 1.00  40.35 0 A 1
ATOM   2687 C CD2 . LEU . . 278 ? 47.042 122.933 19.009 1.00  38.84 0 A 1
ATOM   2688 H HN  . LEU . . 278 ? 44.064 121.038 17.194 0.00  99.00 0 A 1
ATOM   2689 N N   . PRO . . 279 ? 43.966 120.400 21.651 1.00  41.18 0 A 1
ATOM   2690 C CA  . PRO . . 279 ? 43.024 120.116 22.745 1.00  41.09 0 A 1
ATOM   2691 C C   . PRO . . 279 ? 41.968 121.217 22.790 1.00  41.07 0 A 1
ATOM   2692 O O   . PRO . . 279 ? 42.237 122.354 22.367 1.00  40.23 0 A 1
ATOM   2693 C CB  . PRO . . 279 ? 43.888 120.179 24.004 1.00  41.33 0 A 1
ATOM   2694 C CG  . PRO . . 279 ? 45.309 120.046 23.529 1.00  41.28 0 A 1
ATOM   2695 C CD  . PRO . . 279 ? 45.354 120.562 22.134 1.00  41.02 0 A 1
ATOM   2696 N N   . MET . . 280 ? 40.791 120.874 23.294 1.00  40.92 0 A 1
ATOM   2697 C CA  . MET . . 280 ? 39.630 121.759 23.244 1.00  41.38 0 A 1
ATOM   2698 C C   . MET . . 280 ? 39.879 123.173 23.798 1.00  40.62 0 A 1
ATOM   2699 O O   . MET . . 280 ? 39.475 124.160 23.187 1.00  40.47 0 A 1
ATOM   2700 C CB  . MET . . 280 ? 38.431 121.089 23.937 1.00  42.46 0 A 1
ATOM   2701 C CG  . MET . . 280 ? 37.471 122.049 24.610 1.00  45.78 0 A 1
ATOM   2702 S SD  . MET . . 280 ? 36.644 121.352 26.040 1.00  52.54 0 A 1
ATOM   2703 C CE  . MET . . 280 ? 37.262 119.642 25.982 1.00  54.06 0 A 1
ATOM   2704 H HN  . MET . . 280 ? 40.763 119.925 23.727 0.00  99.00 0 A 1
ATOM   2705 N N   . MET . . 281 ? 40.545 123.279 24.939 1.00  39.70 0 A 1
ATOM   2706 C CA  . MET . . 281 ? 40.730 124.591 25.554 1.00  39.40 0 A 1
ATOM   2707 C C   . MET . . 281 ? 41.598 125.535 24.717 1.00  38.75 0 A 1
ATOM   2708 O O   . MET . . 281 ? 41.247 126.701 24.563 1.00  38.19 0 A 1
ATOM   2709 C CB  . MET . . 281 ? 41.250 124.473 26.992 1.00  39.76 0 A 1
ATOM   2710 C CG  . MET . . 281 ? 40.266 123.826 27.945 1.00  42.16 0 A 1
ATOM   2711 S SD  . MET . . 281 ? 38.670 124.711 28.023 1.00  48.78 0 A 1
ATOM   2712 C CE  . MET . . 281 ? 39.139 126.041 29.041 1.00  46.80 0 A 1
ATOM   2713 H HN  . MET . . 281 ? 40.902 122.402 25.334 0.00  99.00 0 A 1
ATOM   2714 N N   . ARG . . 282 ? 42.708 125.042 24.160 1.00  37.88 0 A 1
ATOM   2715 C CA  . ARG . . 282 ? 43.514 125.882 23.262 1.00  37.26 0 A 1
ATOM   2716 C C   . ARG . . 282 ? 42.793 126.160 21.929 1.00  37.10 0 A 1
ATOM   2717 O O   . ARG . . 282 ? 42.840 127.287 21.407 1.00  36.87 0 A 1
ATOM   2718 C CB  . ARG . . 282 ? 44.931 125.303 23.028 1.00  36.91 0 A 1
ATOM   2719 C CG  . ARG . . 282 ? 45.774 126.225 22.153 1.00  37.02 0 A 1
ATOM   2720 C CD  . ARG . . 282 ? 47.293 125.947 22.052 1.00  37.44 0 A 1
ATOM   2721 N NE  . ARG . . 282 ? 47.926 127.179 21.582 1.00  36.35 0 A 1
ATOM   2722 C CZ  . ARG . . 282 ? 48.461 128.110 22.366 1.00  37.47 0 A 1
ATOM   2723 N NH1 . ARG . . 282 ? 48.520 127.952 23.688 1.00  37.54 1 A 1
ATOM   2724 N NH2 . ARG . . 282 ? 48.962 129.211 21.819 1.00  37.97 0 A 1
ATOM   2725 H HN  . ARG . . 282 ? 42.937 124.075 24.402 0.00  99.00 0 A 1
ATOM   2726 H HE  . ARG . . 282 ? 47.959 127.335 20.582 0.00  99.00 0 A 1
ATOM   2727 H 1HH1 . ARG . . 282 ? 48.176 127.113 24.106 0.00  99.00 0 A 1
ATOM   2728 H 2HH1 . ARG . . 282 ? 48.910 128.674 24.259 0.00  99.00 0 A 1
ATOM   2729 H 1HH2 . ARG . . 282 ? 48.953 129.327 20.825 0.00  99.00 0 A 1
ATOM   2730 H 2HH2 . ARG . . 282 ? 49.351 129.927 22.400 0.00  99.00 0 A 1
ATOM   2731 N N   . ASN . . 283 ? 42.128 125.144 21.383 1.00  36.74 0 A 1
ATOM   2732 C CA  . ASN . . 283 ? 41.331 125.308 20.164 1.00  37.42 0 A 1
ATOM   2733 C C   . ASN . . 283 ? 40.407 126.536 20.250 1.00  37.27 0 A 1
ATOM   2734 O O   . ASN . . 283 ? 40.331 127.364 19.315 1.00  37.26 0 A 1
ATOM   2735 C CB  . ASN . . 283 ? 40.503 124.039 19.871 1.00  37.65 0 A 1
ATOM   2736 C CG  . ASN . . 283 ? 39.710 124.145 18.569 1.00  39.10 0 A 1
ATOM   2737 N ND2 . ASN . . 283 ? 38.380 124.022 18.664 0.00  99.00 0 A 1
ATOM   2738 O OD1 . ASN . . 283 ? 40.280 124.352 17.496 0.00  99.00 0 A 1
ATOM   2739 H HN  . ASN . . 283 ? 42.221 124.241 21.886 0.00  99.00 0 A 1
ATOM   2740 H 1HD2 . ASN . . 283 ? 37.967 123.875 19.564 0.00  99.00 0 A 1
ATOM   2741 H 2HD2 . ASN . . 283 ? 37.814 124.077 17.849 0.00  99.00 0 A 1
ATOM   2742 N N   . GLN . . 284 ? 39.715 126.662 21.376 1.00  36.78 0 A 1
ATOM   2743 C CA  . GLN . . 284 ? 38.814 127.797 21.566 1.00  36.36 0 A 1
ATOM   2744 C C   . GLN . . 284 ? 39.533 129.072 22.029 1.00  35.85 0 A 1
ATOM   2745 O O   . GLN . . 284 ? 39.156 130.171 21.623 1.00  34.80 0 A 1
ATOM   2746 C CB  . GLN . . 284 ? 37.656 127.450 22.499 1.00  36.41 0 A 1
ATOM   2747 C CG  . GLN . . 284 ? 36.527 126.669 21.795 1.00  37.01 0 A 1
ATOM   2748 C CD  . GLN . . 284 ? 35.188 126.765 22.509 1.00  38.71 0 A 1
ATOM   2749 N NE2 . GLN . . 284 ? 34.107 126.924 21.741 0.00  99.00 0 A 1
ATOM   2750 O OE1 . GLN . . 284 ? 35.130 126.688 23.737 0.00  99.00 0 A 1
ATOM   2751 H HN  . GLN . . 284 ? 39.862 125.921 22.075 0.00  99.00 0 A 1
ATOM   2752 H 1HE2 . GLN . . 284 ? 33.184 126.981 22.149 0.00  99.00 0 A 1
ATOM   2753 H 2HE2 . GLN . . 284 ? 34.234 126.987 20.732 0.00  99.00 0 A 1
ATOM   2754 N N   . MET . . 285 ? 40.561 128.925 22.864 1.00  35.67 0 A 1
ATOM   2755 C CA  . MET . . 285 ? 41.302 130.093 23.360 1.00  36.36 0 A 1
ATOM   2756 C C   . MET . . 285 ? 41.794 130.987 22.210 1.00  36.02 0 A 1
ATOM   2757 O O   . MET . . 285 ? 41.654 132.218 22.272 1.00  35.68 0 A 1
ATOM   2758 C CB  . MET . . 285 ? 42.495 129.664 24.228 1.00  36.40 0 A 1
ATOM   2759 C CG  . MET . . 285 ? 43.306 130.823 24.851 1.00  39.30 0 A 1
ATOM   2760 S SD  . MET . . 285 ? 44.631 131.437 23.753 1.00  46.24 0 A 1
ATOM   2761 C CE  . MET . . 285 ? 45.872 130.123 23.892 1.00  44.43 0 A 1
ATOM   2762 H HN  . MET . . 285 ? 40.785 127.954 23.124 0.00  99.00 0 A 1
ATOM   2763 N N   . ILE . . 286 ? 42.349 130.375 21.163 1.00  35.60 0 A 1
ATOM   2764 C CA  . ILE . . 286 ? 42.989 131.139 20.080 1.00  35.50 0 A 1
ATOM   2765 C C   . ILE . . 286 ? 42.016 131.914 19.177 1.00  35.49 0 A 1
ATOM   2766 O O   . ILE . . 286 ? 42.451 132.613 18.264 1.00  35.26 0 A 1
ATOM   2767 C CB  . ILE . . 286 ? 43.977 130.260 19.246 1.00  35.83 0 A 1
ATOM   2768 C CG1 . ILE . . 286 ? 43.250 129.097 18.553 1.00  36.30 0 A 1
ATOM   2769 C CG2 . ILE . . 286 ? 45.156 129.788 20.126 1.00  35.93 0 A 1
ATOM   2770 C CD1 . ILE . . 286 ? 44.135 128.286 17.595 1.00  38.22 0 A 1
ATOM   2771 H HN  . ILE . . 286 ? 42.293 129.343 21.176 0.00  99.00 0 A 1
ATOM   2772 N N   . THR . . 287 ? 40.713 131.759 19.423 1.00  34.94 0 A 1
ATOM   2773 C CA  . THR . . 287 ? 39.674 132.550 18.758 1.00  34.82 0 A 1
ATOM   2774 C C   . THR . . 287 ? 39.135 133.646 19.670 1.00  34.92 0 A 1
ATOM   2775 O O   . THR . . 287 ? 38.250 134.408 19.266 1.00  34.59 0 A 1
ATOM   2776 C CB  . THR . . 287 ? 38.483 131.661 18.303 1.00  34.75 0 A 1
ATOM   2777 C CG2 . THR . . 287 ? 38.970 130.429 17.553 1.00  35.05 0 A 1
ATOM   2778 O OG1 . THR . . 287 ? 37.807 131.131 19.456 1.00  35.88 0 A 1
ATOM   2779 H HN  . THR . . 287 ? 40.496 131.022 20.133 0.00  99.00 0 A 1
ATOM   2780 H HG1 . THR . . 287 ? 38.475 130.850 20.151 0.00  99.00 0 A 1
ATOM   2781 N N   . ARG . . 288 ? 39.678 133.742 20.884 1.00  34.27 0 A 1
ATOM   2782 C CA  . ARG . . 288 ? 39.120 134.624 21.907 1.00  34.72 0 A 1
ATOM   2783 C C   . ARG . . 288 ? 40.042 135.770 22.313 1.00  35.07 0 A 1
ATOM   2784 O O   . ARG . . 288 ? 39.722 136.523 23.222 1.00  35.55 0 A 1
ATOM   2785 C CB  . ARG . . 288 ? 38.725 133.793 23.146 1.00  34.14 0 A 1
ATOM   2786 C CG  . ARG . . 288 ? 37.341 133.103 23.010 1.00  34.54 0 A 1
ATOM   2787 C CD  . ARG . . 288 ? 37.206 131.825 23.827 1.00  34.44 0 A 1
ATOM   2788 N NE  . ARG . . 288 ? 35.799 131.472 24.061 1.00  34.24 0 A 1
ATOM   2789 C CZ  . ARG . . 288 ? 35.029 130.808 23.202 1.00  35.50 0 A 1
ATOM   2790 N NH1 . ARG . . 288 ? 35.498 130.416 22.028 1.00  35.18 1 A 1
ATOM   2791 N NH2 . ARG . . 288 ? 33.770 130.534 23.528 1.00  33.98 0 A 1
ATOM   2792 H HN  . ARG . . 288 ? 40.515 133.147 21.035 0.00  99.00 0 A 1
ATOM   2793 H HE  . ARG . . 288 ? 35.388 131.755 24.938 0.00  99.00 0 A 1
ATOM   2794 H 1HH1 . ARG . . 288 ? 36.448 130.595 21.774 0.00  99.00 0 A 1
ATOM   2795 H 2HH1 . ARG . . 288 ? 34.897 129.933 21.385 0.00  99.00 0 A 1
ATOM   2796 H 1HH2 . ARG . . 288 ? 33.415 130.810 24.422 0.00  99.00 0 A 1
ATOM   2797 H 2HH2 . ARG . . 288 ? 33.179 130.052 22.883 0.00  99.00 0 A 1
ATOM   2798 N N   . VAL . . 289 ? 41.177 135.913 21.633 1.00  35.78 0 A 1
ATOM   2799 C CA  . VAL . . 289 ? 42.249 136.795 22.099 1.00  36.11 0 A 1
ATOM   2800 C C   . VAL . . 289 ? 42.802 137.737 20.990 1.00  35.76 0 A 1
ATOM   2801 O O   . VAL . . 289 ? 43.889 137.501 20.417 1.00  35.85 0 A 1
ATOM   2802 C CB  . VAL . . 289 ? 43.381 135.965 22.791 1.00  36.11 0 A 1
ATOM   2803 C CG1 . VAL . . 289 ? 42.914 135.446 24.160 1.00  37.41 0 A 1
ATOM   2804 C CG2 . VAL . . 289 ? 43.814 134.806 21.912 1.00  37.08 0 A 1
ATOM   2805 H HN  . VAL . . 289 ? 41.236 135.356 20.760 0.00  99.00 0 A 1
ATOM   2806 N N   . PRO . . 290 ? 42.058 138.808 20.693 1.00  35.50 0 A 1
ATOM   2807 C CA  . PRO . . 290 ? 42.471 139.758 19.650 1.00  35.48 0 A 1
ATOM   2808 C C   . PRO . . 290 ? 43.624 140.647 20.087 1.00  35.17 0 A 1
ATOM   2809 O O   . PRO . . 290 ? 43.925 140.739 21.279 1.00  34.72 0 A 1
ATOM   2810 C CB  . PRO . . 290 ? 41.214 140.613 19.408 1.00  35.22 0 A 1
ATOM   2811 C CG  . PRO . . 290 ? 40.356 140.435 20.600 1.00  36.83 0 A 1
ATOM   2812 C CD  . PRO . . 290 ? 40.779 139.186 21.324 1.00  35.16 0 A 1
ATOM   2813 N N   . LEU . . 291 ? 44.245 141.308 19.115 1.00  35.54 0 A 1
ATOM   2814 C CA  . LEU . . 291 ? 45.232 142.348 19.393 1.00  35.81 0 A 1
ATOM   2815 C C   . LEU . . 291 ? 44.597 143.720 19.208 1.00  35.72 0 A 1
ATOM   2816 O O   . LEU . . 291 ? 43.636 143.868 18.443 1.00  36.50 0 A 1
ATOM   2817 C CB  . LEU . . 291 ? 46.469 142.195 18.503 1.00  35.69 0 A 1
ATOM   2818 C CG  . LEU . . 291 ? 47.377 141.023 18.885 1.00  36.09 0 A 1
ATOM   2819 C CD1 . LEU . . 291 ? 47.019 139.754 18.081 1.00  36.10 0 A 1
ATOM   2820 C CD2 . LEU . . 291 ? 48.880 141.396 18.719 1.00  37.05 0 A 1
ATOM   2821 H HN  . LEU . . 291 ? 43.971 141.024 18.152 0.00  99.00 0 A 1
ATOM   2822 N N   . GLY . . 292 ? 45.143 144.722 19.902 1.00  35.50 0 A 1
ATOM   2823 C CA  . GLY . . 292 ? 44.646 146.078 19.811 1.00  34.84 0 A 1
ATOM   2824 C C   . GLY . . 292 ? 44.863 146.766 18.476 1.00  34.84 0 A 1
ATOM   2825 O O   . GLY . . 292 ? 45.379 146.175 17.509 1.00  35.06 0 A 1
ATOM   2826 H HN  . GLY . . 292 ? 45.945 144.439 20.503 0.00  99.00 0 A 1
ATOM   2827 N N   . SER . . 293 ? 44.461 148.036 18.430 1.00  35.04 0 A 1
ATOM   2828 C CA  . SER . . 293 ? 44.456 148.826 17.196 1.00  34.79 0 A 1
ATOM   2829 C C   . SER . . 293 ? 45.227 150.115 17.391 1.00  34.90 0 A 1
ATOM   2830 O O   . SER . . 293 ? 44.926 150.909 18.292 1.00  34.01 0 A 1
ATOM   2831 C CB  . SER . . 293 ? 43.023 149.143 16.745 1.00  35.38 0 A 1
ATOM   2832 O OG  . SER . . 293 ? 42.275 147.955 16.543 1.00  36.16 0 A 1
ATOM   2833 H HN  . SER . . 293 ? 44.149 148.422 19.351 0.00  99.00 0 A 1
ATOM   2834 H HG  . SER . . 293 ? 42.480 147.305 17.273 0.00  99.00 0 A 1
ATOM   2835 N N   . VAL . . 294 ? 46.221 150.323 16.527 1.00  34.87 0 A 1
ATOM   2836 C CA  . VAL . . 294 ? 47.031 151.525 16.599 1.00  35.52 0 A 1
ATOM   2837 C C   . VAL . . 294 ? 47.660 151.897 15.246 1.00  35.50 0 A 1
ATOM   2838 O O   . VAL . . 294 ? 48.026 151.016 14.437 1.00  35.62 0 A 1
ATOM   2839 C CB  . VAL . . 294 ? 48.094 151.409 17.757 1.00  35.59 0 A 1
ATOM   2840 C CG1 . VAL . . 294 ? 49.060 150.225 17.522 1.00  36.77 0 A 1
ATOM   2841 C CG2 . VAL . . 294 ? 48.833 152.709 17.985 1.00  34.62 0 A 1
ATOM   2842 H HN  . VAL . . 294 ? 46.355 149.574 15.827 0.00  99.00 0 A 1
ATOM   2843 N N   . ILE . . 295 ? 47.749 153.202 14.998 1.00  35.63 0 A 1
ATOM   2844 C CA  . ILE . . 295 ? 48.638 153.740 13.974 1.00  35.90 0 A 1
ATOM   2845 C C   . ILE . . 295 ? 49.737 154.560 14.662 1.00  35.54 0 A 1
ATOM   2846 O O   . ILE . . 295 ? 49.455 155.485 15.411 1.00  35.87 0 A 1
ATOM   2847 C CB  . ILE . . 295 ? 47.866 154.624 12.935 1.00  36.08 0 A 1
ATOM   2848 C CG1 . ILE . . 295 ? 46.565 153.947 12.476 1.00  36.22 0 A 1
ATOM   2849 C CG2 . ILE . . 295 ? 48.770 154.964 11.739 1.00  35.11 0 A 1
ATOM   2850 C CD1 . ILE . . 295 ? 45.596 154.870 11.714 1.00  35.80 0 A 1
ATOM   2851 H HN  . ILE . . 295 ? 47.135 153.798 15.592 0.00  99.00 0 A 1
ATOM   2852 N N   . LYS . . 296 ? 50.992 154.207 14.407 1.00  35.80 0 A 1
ATOM   2853 C CA  . LYS . . 296 ? 52.115 154.984 14.900 1.00  35.64 0 A 1
ATOM   2854 C C   . LYS . . 296 ? 52.506 156.003 13.833 1.00  35.23 0 A 1
ATOM   2855 O O   . LYS . . 296 ? 52.766 155.632 12.695 1.00  34.85 0 A 1
ATOM   2856 C CB  . LYS . . 296 ? 53.296 154.066 15.245 1.00  35.97 0 A 1
ATOM   2857 C CG  . LYS . . 296 ? 54.389 154.770 16.048 1.00  36.72 0 A 1
ATOM   2858 C CD  . LYS . . 296 ? 55.368 153.788 16.691 1.00  38.52 0 A 1
ATOM   2859 C CE  . LYS . . 296 ? 56.356 154.537 17.564 1.00  40.41 0 A 1
ATOM   2860 N NZ  . LYS . . 296 ? 57.597 153.739 17.843 1.00  41.10 1 A 1
ATOM   2861 H HN  . LYS . . 296 ? 51.094 153.345 13.836 0.00  99.00 0 A 1
ATOM   2862 H HZ1 . LYS . . 296 ? 57.842 153.223 17.025 0.00  99.00 0 A 1
ATOM   2863 H HZ2 . LYS . . 296 ? 58.336 154.363 18.086 0.00  99.00 0 A 1
ATOM   2864 H HZ3 . LYS . . 296 ? 57.418 153.113 18.598 0.00  99.00 0 A 1
ATOM   2865 N N   . CYS . . 297 ? 52.523 157.282 14.206 1.00  35.59 0 A 1
ATOM   2866 C CA  . CYS . . 297 ? 52.756 158.383 13.276 1.00  35.73 0 A 1
ATOM   2867 C C   . CYS . . 297 ? 53.910 159.249 13.754 1.00  35.51 0 A 1
ATOM   2868 O O   . CYS . . 297 ? 53.930 159.655 14.908 1.00  36.06 0 A 1
ATOM   2869 C CB  . CYS . . 297 ? 51.510 159.260 13.189 1.00  36.01 0 A 1
ATOM   2870 S SG  . CYS . . 297 ? 50.011 158.322 12.869 1.00  37.81 0 A 1
ATOM   2871 H HN  . CYS . . 297 ? 52.354 157.430 15.230 0.00  99.00 0 A 1
ATOM   2872 H HG  . CYS . . 297 ? 49.904 157.608 13.564 0.00  99.00 0 A 1
ATOM   2873 N N   . ILE . . 298 ? 54.864 159.538 12.871 1.00  35.25 0 A 1
ATOM   2874 C CA  . ILE . . 298 ? 55.988 160.423 13.208 1.00  34.65 0 A 1
ATOM   2875 C C   . ILE . . 298 ? 56.057 161.618 12.241 1.00  34.44 0 A 1
ATOM   2876 O O   . ILE . . 298 ? 56.249 161.435 11.037 1.00  34.53 0 A 1
ATOM   2877 C CB  . ILE . . 298 ? 57.352 159.649 13.220 1.00  34.91 0 A 1
ATOM   2878 C CG1 . ILE . . 298 ? 57.302 158.432 14.156 1.00  34.87 0 A 1
ATOM   2879 C CG2 . ILE . . 298 ? 58.477 160.558 13.698 1.00  34.70 0 A 1
ATOM   2880 C CD1 . ILE . . 298 ? 56.934 157.155 13.458 1.00  36.36 0 A 1
ATOM   2881 H HN  . ILE . . 298 ? 54.750 159.094 11.941 0.00  99.00 0 A 1
ATOM   2882 N N   . VAL . . 299 ? 55.876 162.825 12.779 1.00  34.64 0 A 1
ATOM   2883 C CA  . VAL . . 299 ? 55.940 164.073 12.021 1.00  34.51 0 A 1
ATOM   2884 C C   . VAL . . 299 ? 57.305 164.740 12.248 1.00  35.19 0 A 1
ATOM   2885 O O   . VAL . . 299 ? 57.722 164.957 13.392 1.00  34.77 0 A 1
ATOM   2886 C CB  . VAL . . 299 ? 54.797 165.065 12.414 1.00  35.02 0 A 1
ATOM   2887 C CG1 . VAL . . 299 ? 54.843 166.328 11.544 1.00  34.39 0 A 1
ATOM   2888 C CG2 . VAL . . 299 ? 53.425 164.394 12.279 1.00  33.95 0 A 1
ATOM   2889 H HN  . VAL . . 299 ? 55.680 162.802 13.813 0.00  99.00 0 A 1
ATOM   2890 N N   . TYR . . 300 ? 57.979 165.048 11.142 1.00  35.38 0 A 1
ATOM   2891 C CA  . TYR . . 300 ? 59.328 165.626 11.171 1.00  35.88 0 A 1
ATOM   2892 C C   . TYR . . 300 ? 59.294 167.137 10.969 1.00  36.14 0 A 1
ATOM   2893 O O   . TYR . . 300 ? 58.449 167.662 10.224 1.00  36.24 0 A 1
ATOM   2894 C CB  . TYR . . 300 ? 60.233 164.941 10.125 1.00  35.49 0 A 1
ATOM   2895 C CG  . TYR . . 300 ? 60.510 163.491 10.469 1.00  35.48 0 A 1
ATOM   2896 C CD1 . TYR . . 300 ? 59.611 162.480 10.093 1.00  36.01 0 A 1
ATOM   2897 C CD2 . TYR . . 300 ? 61.649 163.130 11.202 1.00  35.43 0 A 1
ATOM   2898 C CE1 . TYR . . 300 ? 59.836 161.143 10.440 1.00  35.57 0 A 1
ATOM   2899 C CE2 . TYR . . 300 ? 61.884 161.790 11.553 1.00  36.14 0 A 1
ATOM   2900 C CZ  . TYR . . 300 ? 60.971 160.812 11.166 1.00  35.98 0 A 1
ATOM   2901 O OH  . TYR . . 300 ? 61.184 159.495 11.498 1.00  35.29 0 A 1
ATOM   2902 H HN  . TYR . . 300 ? 57.470 164.845 10.254 0.00  99.00 0 A 1
ATOM   2903 H HH  . TYR . . 300 ? 61.083 159.385 12.485 0.00  99.00 0 A 1
ATOM   2904 N N   . TYR . . 301 ? 60.217 167.826 11.636 1.00  36.71 0 A 1
ATOM   2905 C CA  . TYR . . 301 ? 60.315 169.276 11.595 1.00  37.39 0 A 1
ATOM   2906 C C   . TYR . . 301 ? 61.775 169.709 11.430 1.00  38.46 0 A 1
ATOM   2907 O O   . TYR . . 301 ? 62.698 168.923 11.668 1.00  38.23 0 A 1
ATOM   2908 C CB  . TYR . . 301 ? 59.739 169.873 12.875 1.00  37.06 0 A 1
ATOM   2909 C CG  . TYR . . 301 ? 58.236 169.686 13.023 1.00  36.79 0 A 1
ATOM   2910 C CD1 . TYR . . 301 ? 57.725 168.684 13.837 1.00  35.92 0 A 1
ATOM   2911 C CD2 . TYR . . 301 ? 57.339 170.506 12.328 1.00  36.04 0 A 1
ATOM   2912 C CE1 . TYR . . 301 ? 56.343 168.508 13.981 1.00  35.18 0 A 1
ATOM   2913 C CE2 . TYR . . 301 ? 55.960 170.336 12.457 1.00  35.84 0 A 1
ATOM   2914 C CZ  . TYR . . 301 ? 55.479 169.339 13.294 1.00  35.32 0 A 1
ATOM   2915 O OH  . TYR . . 301 ? 54.122 169.171 13.428 1.00  34.88 0 A 1
ATOM   2916 H HN  . TYR . . 301 ? 60.872 167.226 12.197 0.00  99.00 0 A 1
ATOM   2917 H HH  . TYR . . 301 ? 53.651 169.938 12.994 0.00  99.00 0 A 1
ATOM   2918 N N   . LYS . . 302 ? 61.975 170.964 11.030 1.00  39.52 0 A 1
ATOM   2919 C CA  . LYS . . 302 ? 63.322 171.512 10.869 1.00  41.17 0 A 1
ATOM   2920 C C   . LYS . . 302 ? 64.097 171.560 12.195 1.00  41.33 0 A 1
ATOM   2921 O O   . LYS . . 302 ? 65.297 171.263 12.226 1.00  41.41 0 A 1
ATOM   2922 C CB  . LYS . . 302 ? 63.260 172.905 10.219 1.00  41.86 0 A 1
ATOM   2923 C CG  . LYS . . 302 ? 64.532 173.310  9.470 1.00  45.90 0 A 1
ATOM   2924 C CD  . LYS . . 302 ? 64.263 174.518  8.577 1.00  51.18 0 A 1
ATOM   2925 C CE  . LYS . . 302 ? 65.489 175.425  8.479 1.00  54.83 0 A 1
ATOM   2926 N NZ  . LYS . . 302 ? 66.515 174.855  7.552 1.00  57.10 1 A 1
ATOM   2927 H HN  . LYS . . 302 ? 61.111 171.507 10.847 0.00  99.00 0 A 1
ATOM   2928 H HZ1 . LYS . . 302 ? 66.955 175.599  7.053 0.00  99.00 0 A 1
ATOM   2929 H HZ2 . LYS . . 302 ? 67.196 174.356  8.084 0.00  99.00 0 A 1
ATOM   2930 H HZ3 . LYS . . 302 ? 66.068 174.235  6.909 0.00  99.00 0 A 1
ATOM   2931 N N   . GLU . . 303 ? 63.413 171.936 13.278 1.00  41.21 0 A 1
ATOM   2932 C CA  . GLU . . 303 ? 64.008 171.993 14.619 1.00  41.98 0 A 1
ATOM   2933 C C   . GLU . . 303 ? 63.018 171.464 15.657 1.00  41.20 0 A 1
ATOM   2934 O O   . GLU . . 303 ? 61.812 171.434 15.378 1.00  40.83 0 A 1
ATOM   2935 C CB  . GLU . . 303 ? 64.380 173.441 14.982 1.00  42.53 0 A 1
ATOM   2936 C CG  . GLU . . 303 ? 65.580 174.002 14.220 1.00  47.77 0 A 1
ATOM   2937 C CD  . GLU . . 303 ? 65.428 175.484 13.905 1.00  53.49 0 A 1
ATOM   2938 O OE1 . GLU . . 303 ? 65.074 176.261 14.825 1.00  55.98 0 A 1
ATOM   2939 O OE2 . GLU . . 303 ? 65.653 175.873 12.732 1.00  56.28 -1 A 1
ATOM   2940 H HN  . GLU . . 303 ? 62.416 172.187 13.090 0.00  99.00 0 A 1
ATOM   2941 N N   . PRO . . 304 ? 63.503 171.046 16.833 1.00  40.49 0 A 1
ATOM   2942 C CA  . PRO . . 304 ? 62.601 170.676 17.937 1.00  39.99 0 A 1
ATOM   2943 C C   . PRO . . 304 ? 62.069 171.934 18.643 1.00  39.47 0 A 1
ATOM   2944 O O   . PRO . . 304 ? 62.342 172.198 19.822 1.00  39.51 0 A 1
ATOM   2945 C CB  . PRO . . 304 ? 63.485 169.821 18.850 1.00  40.23 0 A 1
ATOM   2946 C CG  . PRO . . 304 ? 64.903 170.254 18.563 1.00  40.33 0 A 1
ATOM   2947 C CD  . PRO . . 304 ? 64.926 170.881 17.199 1.00  40.53 0 A 1
ATOM   2948 N N   . PHE . . 305 ? 61.285 172.695 17.883 1.00  38.94 0 A 1
ATOM   2949 C CA  . PHE . . 305 ? 60.822 174.031 18.270 1.00  38.17 0 A 1
ATOM   2950 C C   . PHE . . 305 ? 60.103 174.083 19.629 1.00  37.66 0 A 1
ATOM   2951 O O   . PHE . . 305 ? 60.164 175.096 20.330 1.00  37.55 0 A 1
ATOM   2952 C CB  . PHE . . 305 ? 59.945 174.620 17.153 1.00  38.05 0 A 1
ATOM   2953 C CG  . PHE . . 305 ? 58.661 173.849 16.910 1.00  38.25 0 A 1
ATOM   2954 C CD1 . PHE . . 305 ? 58.591 172.901 15.895 1.00  38.23 0 A 1
ATOM   2955 C CD2 . PHE . . 305 ? 57.523 174.091 17.681 1.00  38.15 0 A 1
ATOM   2956 C CE1 . PHE . . 305 ? 57.411 172.184 15.657 1.00  37.79 0 A 1
ATOM   2957 C CE2 . PHE . . 305 ? 56.331 173.379 17.450 1.00  37.57 0 A 1
ATOM   2958 C CZ  . PHE . . 305 ? 56.283 172.415 16.447 1.00  36.80 0 A 1
ATOM   2959 H HN  . PHE . . 305 ? 61.020 172.252 16.966 0.00  99.00 0 A 1
ATOM   2960 N N   . TRP . . 306 ? 59.443 172.991 20.003 1.00  37.17 0 A 1
ATOM   2961 C CA  . TRP . . 306 ? 58.743 172.902 21.299 1.00  37.13 0 A 1
ATOM   2962 C C   . TRP . . 306 ? 59.656 173.142 22.517 1.00  37.52 0 A 1
ATOM   2963 O O   . TRP . . 306 ? 59.228 173.716 23.522 1.00  36.81 0 A 1
ATOM   2964 C CB  . TRP . . 306 ? 58.008 171.566 21.434 1.00  36.86 0 A 1
ATOM   2965 C CG  . TRP . . 306 ? 58.857 170.360 21.097 1.00  36.95 0 A 1
ATOM   2966 C CD1 . TRP . . 306 ? 59.586 169.601 21.968 1.00  36.31 0 A 1
ATOM   2967 C CD2 . TRP . . 306 ? 59.060 169.787 19.798 1.00  35.63 0 A 1
ATOM   2968 C CE2 . TRP . . 306 ? 59.919 168.677 19.957 1.00  36.00 0 A 1
ATOM   2969 C CE3 . TRP . . 306 ? 58.596 170.098 18.509 1.00  34.98 0 A 1
ATOM   2970 N NE1 . TRP . . 306 ? 60.224 168.587 21.291 1.00  37.85 0 A 1
ATOM   2971 C CZ2 . TRP . . 306 ? 60.324 167.868 18.876 1.00  35.59 0 A 1
ATOM   2972 C CZ3 . TRP . . 306 ? 59.001 169.302 17.429 1.00  35.47 0 A 1
ATOM   2973 C CH2 . TRP . . 306 ? 59.859 168.200 17.624 1.00  34.59 0 A 1
ATOM   2974 H HN  . TRP . . 306 ? 59.459 172.212 19.317 0.00  99.00 0 A 1
ATOM   2975 H HE1 . TRP . . 306 ? 60.815 167.895 21.704 0.00  99.00 0 A 1
ATOM   2976 N N   . ARG . . 307 ? 60.923 172.728 22.417 1.00  38.07 0 A 1
ATOM   2977 C CA  . ARG . . 307 ? 61.863 172.916 23.519 1.00  38.80 0 A 1
ATOM   2978 C C   . ARG . . 307 ? 62.057 174.395 23.870 1.00  39.44 0 A 1
ATOM   2979 O O   . ARG . . 307 ? 62.252 174.732 25.034 1.00  39.67 0 A 1
ATOM   2980 C CB  . ARG . . 307 ? 63.218 172.266 23.199 1.00  38.97 0 A 1
ATOM   2981 C CG  . ARG . . 307 ? 63.128 170.764 22.966 1.00  39.57 0 A 1
ATOM   2982 C CD  . ARG . . 307 ? 64.456 170.090 22.699 1.00  40.68 0 A 1
ATOM   2983 N NE  . ARG . . 307 ? 64.250 168.689 22.340 1.00  39.87 0 A 1
ATOM   2984 C CZ  . ARG . . 307 ? 65.213 167.852 21.987 1.00  40.36 0 A 1
ATOM   2985 N NH1 . ARG . . 307 ? 66.484 168.259 21.943 1.00  38.83 1 A 1
ATOM   2986 N NH2 . ARG . . 307 ? 64.907 166.600 21.682 1.00  38.75 0 A 1
ATOM   2987 H HN  . ARG . . 307 ? 61.167 172.279 21.521 0.00  99.00 0 A 1
ATOM   2988 H HE  . ARG . . 307 ? 63.303 168.335 22.363 0.00  99.00 0 A 1
ATOM   2989 H 1HH1 . ARG . . 307 ? 66.726 169.191 22.194 0.00  99.00 0 A 1
ATOM   2990 H 2HH1 . ARG . . 307 ? 67.199 167.617 21.655 0.00  99.00 0 A 1
ATOM   2991 H 1HH2 . ARG . . 307 ? 63.958 166.285 21.737 0.00  99.00 0 A 1
ATOM   2992 H 2HH2 . ARG . . 307 ? 65.625 165.963 21.396 0.00  99.00 0 A 1
ATOM   2993 N N   . LYS . . 308 ? 61.999 175.270 22.864 1.00  40.62 0 A 1
ATOM   2994 C CA  . LYS . . 308 ? 62.209 176.711 23.072 1.00  41.81 0 A 1
ATOM   2995 C C   . LYS . . 308 ? 61.077 177.335 23.895 1.00  41.97 0 A 1
ATOM   2996 O O   . LYS . . 308 ? 61.261 178.380 24.517 1.00  42.72 0 A 1
ATOM   2997 C CB  . LYS . . 308 ? 62.360 177.450 21.730 1.00  42.06 0 A 1
ATOM   2998 C CG  . LYS . . 308 ? 63.432 176.888 20.796 1.00  44.73 0 A 1
ATOM   2999 C CD  . LYS . . 308 ? 63.486 177.622 19.433 1.00  49.43 0 A 1
ATOM   3000 C CE  . LYS . . 308 ? 62.161 178.320 19.075 1.00  51.43 0 A 1
ATOM   3001 N NZ  . LYS . . 308 ? 61.755 178.123 17.647 1.00  53.09 1 A 1
ATOM   3002 H HN  . LYS . . 308 ? 61.796 174.854 21.935 0.00  99.00 0 A 1
ATOM   3003 H HZ1 . LYS . . 308 ? 61.657 177.146 17.467 0.00  99.00 0 A 1
ATOM   3004 H HZ2 . LYS . . 308 ? 60.885 178.585 17.488 0.00  99.00 0 A 1
ATOM   3005 H HZ3 . LYS . . 308 ? 62.457 178.509 17.051 0.00  99.00 0 A 1
ATOM   3006 N N   . LYS . . 309 ? 59.911 176.684 23.901 1.00  41.93 0 A 1
ATOM   3007 C CA  . LYS . . 309 ? 58.784 177.094 24.748 1.00  41.80 0 A 1
ATOM   3008 C C   . LYS . . 309 ? 58.729 176.348 26.077 1.00  41.10 0 A 1
ATOM   3009 O O   . LYS . . 309 ? 57.715 176.417 26.788 1.00  41.09 0 A 1
ATOM   3010 C CB  . LYS . . 309 ? 57.467 176.902 24.002 1.00  42.37 0 A 1
ATOM   3011 C CG  . LYS . . 309 ? 57.233 177.958 22.942 1.00  45.49 0 A 1
ATOM   3012 C CD  . LYS . . 309 ? 55.831 177.866 22.407 1.00  48.94 0 A 1
ATOM   3013 C CE  . LYS . . 309 ? 55.425 179.174 21.735 1.00  51.97 0 A 1
ATOM   3014 N NZ  . LYS . . 309 ? 55.152 178.999 20.297 1.00  53.50 1 A 1
ATOM   3015 H HN  . LYS . . 309 ? 59.869 175.866 23.258 0.00  99.00 0 A 1
ATOM   3016 H HZ1 . LYS . . 309 ? 54.987 179.891 19.873 0.00  99.00 0 A 1
ATOM   3017 H HZ2 . LYS . . 309 ? 55.938 178.564 19.853 0.00  99.00 0 A 1
ATOM   3018 H HZ3 . LYS . . 309 ? 54.343 178.421 20.174 0.00  99.00 0 A 1
ATOM   3019 N N   . ASP . . 310 ? 59.821 175.659 26.409 1.00  40.09 0 A 1
ATOM   3020 C CA  . ASP . . 310 ? 59.948 174.860 27.629 1.00  39.40 0 A 1
ATOM   3021 C C   . ASP . . 310 ? 58.927 173.703 27.670 1.00  38.57 0 A 1
ATOM   3022 O O   . ASP . . 310 ? 58.394 173.365 28.727 1.00  38.09 0 A 1
ATOM   3023 C CB  . ASP . . 310 ? 59.887 175.744 28.894 1.00  39.94 0 A 1
ATOM   3024 C CG  . ASP . . 310 ? 60.480 175.072 30.116 1.00  41.19 0 A 1
ATOM   3025 O OD1 . ASP . . 310 ? 61.474 174.318 29.974 1.00  42.96 0 A 1
ATOM   3026 O OD2 . ASP . . 310 ? 60.021 175.246 31.266 1.00  43.60 -1 A 1
ATOM   3027 H HN  . ASP . . 310 ? 60.601 175.739 25.705 0.00  99.00 0 A 1
ATOM   3028 N N   . TYR . . 311 ? 58.682 173.105 26.502 1.00  37.49 0 A 1
ATOM   3029 C CA  . TYR . . 311 ? 57.929 171.853 26.370 1.00  37.17 0 A 1
ATOM   3030 C C   . TYR . . 311 ? 58.834 170.707 25.914 1.00  36.69 0 A 1
ATOM   3031 O O   . TYR . . 311 ? 59.616 170.870 24.983 1.00  36.32 0 A 1
ATOM   3032 C CB  . TYR . . 311 ? 56.824 172.001 25.333 1.00  36.81 0 A 1
ATOM   3033 C CG  . TYR . . 311 ? 55.787 173.073 25.597 1.00  37.23 0 A 1
ATOM   3034 C CD1 . TYR . . 311 ? 55.216 173.779 24.536 1.00  38.81 0 A 1
ATOM   3035 C CD2 . TYR . . 311 ? 55.346 173.352 26.892 1.00  38.77 0 A 1
ATOM   3036 C CE1 . TYR . . 311 ? 54.237 174.752 24.764 1.00  40.35 0 A 1
ATOM   3037 C CE2 . TYR . . 311 ? 54.369 174.321 27.127 1.00  39.89 0 A 1
ATOM   3038 C CZ  . TYR . . 311 ? 53.829 175.011 26.062 1.00  40.78 0 A 1
ATOM   3039 O OH  . TYR . . 311 ? 52.875 175.966 26.309 1.00  43.41 0 A 1
ATOM   3040 H HN  . TYR . . 311 ? 59.079 173.614 25.673 0.00  99.00 0 A 1
ATOM   3041 H HH  . TYR . . 311 ? 52.079 175.794 25.730 0.00  99.00 0 A 1
ATOM   3042 N N   . CYS . . 312 ? 58.734 169.542 26.548 1.00  36.77 0 A 1
ATOM   3043 C CA  . CYS . . 312 ? 59.612 168.421 26.171 1.00  36.82 0 A 1
ATOM   3044 C C   . CYS . . 312 ? 59.139 167.689 24.921 1.00  36.80 0 A 1
ATOM   3045 O O   . CYS . . 312 ? 59.938 167.057 24.240 1.00  36.57 0 A 1
ATOM   3046 C CB  . CYS . . 312 ? 59.817 167.431 27.334 1.00  37.01 0 A 1
ATOM   3047 S SG  . CYS . . 312 ? 58.337 166.517 27.838 1.00  38.32 0 A 1
ATOM   3048 H HN  . CYS . . 312 ? 58.027 169.491 27.287 0.00  99.00 0 A 1
ATOM   3049 H HG  . CYS . . 312 ? 58.601 165.765 28.440 0.00  99.00 0 A 1
ATOM   3050 N N   . GLY . . 313 ? 57.843 167.777 24.616 1.00  36.40 0 A 1
ATOM   3051 C CA  . GLY . . 313 ? 57.285 167.126 23.443 1.00  36.56 0 A 1
ATOM   3052 C C   . GLY . . 313 ? 56.229 166.104 23.823 1.00  36.36 0 A 1
ATOM   3053 O O   . GLY . . 313 ? 55.532 165.560 22.959 1.00  36.45 0 A 1
ATOM   3054 H HN  . GLY . . 313 ? 57.281 168.344 25.283 0.00  99.00 0 A 1
ATOM   3055 N N   . THR . . 314 ? 56.122 165.846 25.127 1.00  36.27 0 A 1
ATOM   3056 C CA  . THR . . 314 ? 55.141 164.922 25.658 1.00  35.81 0 A 1
ATOM   3057 C C   . THR . . 314 ? 53.828 165.664 25.749 1.00  35.57 0 A 1
ATOM   3058 O O   . THR . . 314 ? 53.758 166.736 26.345 1.00  35.55 0 A 1
ATOM   3059 C CB  . THR . . 314 ? 55.550 164.423 27.049 1.00  36.14 0 A 1
ATOM   3060 C CG2 . THR . . 314 ? 54.542 163.407 27.570 1.00  36.26 0 A 1
ATOM   3061 O OG1 . THR . . 314 ? 56.784 163.689 26.961 1.00  36.26 0 A 1
ATOM   3062 H HN  . THR . . 314 ? 56.804 166.367 25.723 0.00  99.00 0 A 1
ATOM   3063 H HG1 . THR . . 314 ? 56.968 163.433 26.007 0.00  99.00 0 A 1
ATOM   3064 N N   . MET . . 315 ? 52.805 165.088 25.147 1.00  35.15 0 A 1
ATOM   3065 C CA  . MET . . 315 ? 51.463 165.666 25.205 1.00  35.65 0 A 1
ATOM   3066 C C   . MET . . 315 ? 50.516 164.537 25.580 1.00  35.99 0 A 1
ATOM   3067 O O   . MET . . 315 ? 50.574 163.452 24.988 1.00  35.65 0 A 1
ATOM   3068 C CB  . MET . . 315 ? 51.060 166.277 23.850 1.00  35.67 0 A 1
ATOM   3069 C CG  . MET . . 315 ? 51.913 167.453 23.358 1.00  35.97 0 A 1
ATOM   3070 S SD  . MET . . 315 ? 51.498 168.025 21.670 1.00  37.99 0 A 1
ATOM   3071 C CE  . MET . . 315 ? 52.911 167.373 20.701 1.00  36.08 0 A 1
ATOM   3072 H HN  . MET . . 315 ? 53.025 164.210 24.640 0.00  99.00 0 A 1
ATOM   3073 N N   . ILE . . 316 ? 49.648 164.794 26.557 1.00  36.34 0 A 1
ATOM   3074 C CA  . ILE . . 316 ? 48.596 163.871 26.934 1.00  37.90 0 A 1
ATOM   3075 C C   . ILE . . 316 ? 47.298 164.572 26.585 1.00  38.36 0 A 1
ATOM   3076 O O   . ILE . . 316 ? 46.957 165.580 27.191 1.00  38.50 0 A 1
ATOM   3077 C CB  . ILE . . 316 ? 48.678 163.536 28.447 1.00  37.81 0 A 1
ATOM   3078 C CG1 . ILE . . 316 ? 49.981 162.793 28.751 1.00  39.47 0 A 1
ATOM   3079 C CG2 . ILE . . 316 ? 47.483 162.694 28.901 1.00  38.72 0 A 1
ATOM   3080 C CD1 . ILE . . 316 ? 50.594 163.155 30.102 1.00  41.95 0 A 1
ATOM   3081 H HN  . ILE . . 316 ? 49.795 165.719 27.025 0.00  99.00 0 A 1
ATOM   3082 N N   . ILE . . 317 ? 46.599 164.050 25.584 1.00  40.06 0 A 1
ATOM   3083 C CA  . ILE . . 317 ? 45.542 164.820 24.927 1.00  41.38 0 A 1
ATOM   3084 C C   . ILE . . 317 ? 44.187 164.146 25.071 1.00  42.52 0 A 1
ATOM   3085 O O   . ILE . . 317 ? 43.951 163.097 24.484 1.00  41.77 0 A 1
ATOM   3086 C CB  . ILE . . 317 ? 45.891 165.075 23.438 1.00  41.44 0 A 1
ATOM   3087 C CG1 . ILE . . 317 ? 47.307 165.649 23.299 1.00  41.82 0 A 1
ATOM   3088 C CG2 . ILE . . 317 ? 44.858 166.018 22.788 1.00  41.73 0 A 1
ATOM   3089 C CD1 . ILE . . 317 ? 47.887 165.569 21.879 1.00  41.22 0 A 1
ATOM   3090 H HN  . ILE . . 317 ? 46.856 163.087 25.318 0.00  99.00 0 A 1
ATOM   3091 N N   . ASP . . 318 ? 43.316 164.782 25.847 1.00  44.46 0 A 1
ATOM   3092 C CA  . ASP . . 318 ? 41.982 164.291 26.181 1.00  47.20 0 A 1
ATOM   3093 C C   . ASP . . 318 ? 40.992 164.725 25.112 1.00  47.69 0 A 1
ATOM   3094 O O   . ASP . . 318 ? 41.094 165.817 24.588 1.00  48.42 0 A 1
ATOM   3095 C CB  . ASP . . 318 ? 41.545 164.921 27.510 1.00  48.14 0 A 1
ATOM   3096 C CG  . ASP . . 318 ? 40.876 163.940 28.445 1.00  51.92 0 A 1
ATOM   3097 O OD1 . ASP . . 318 ? 39.996 163.179 27.987 1.00  54.96 0 A 1
ATOM   3098 O OD2 . ASP . . 318 ? 41.156 163.883 29.672 1.00  58.04 -1 A 1
ATOM   3099 H HN  . ASP . . 318 ? 43.681 165.707 26.216 0.00  99.00 0 A 1
ATOM   3100 N N   . GLY . . 319 ? 40.014 163.886 24.801 1.00  48.73 0 A 1
ATOM   3101 C CA  . GLY . . 319 ? 38.907 164.335 23.979 1.00  48.77 0 A 1
ATOM   3102 C C   . GLY . . 319 ? 38.731 163.572 22.682 1.00  49.03 0 A 1
ATOM   3103 O O   . GLY . . 319 ? 39.708 163.178 22.031 1.00  48.68 0 A 1
ATOM   3104 H HN  . GLY . . 319 ? 40.108 162.933 25.178 0.00  99.00 0 A 1
ATOM   3105 N N   . GLU . . 320 ? 37.469 163.395 22.301 1.00  48.77 0 A 1
ATOM   3106 C CA  . GLU . . 320 ? 37.093 162.624 21.122 1.00  48.81 0 A 1
ATOM   3107 C C   . GLU . . 320 ? 37.641 163.217 19.824 1.00  48.44 0 A 1
ATOM   3108 O O   . GLU . . 320 ? 38.014 162.491 18.906 1.00  48.63 0 A 1
ATOM   3109 C CB  . GLU . . 320 ? 35.560 162.499 21.052 1.00  49.18 0 A 1
ATOM   3110 C CG  . GLU . . 320 ? 35.030 161.643 19.898 1.00  50.40 0 A 1
ATOM   3111 C CD  . GLU . . 320 ? 35.642 160.246 19.839 1.00  50.99 0 A 1
ATOM   3112 O OE1 . GLU . . 320 ? 35.801 159.727 18.718 1.00  50.63 0 A 1
ATOM   3113 O OE2 . GLU . . 320 ? 35.968 159.669 20.902 1.00  51.86 -1 A 1
ATOM   3114 H HN  . GLU . . 320 ? 36.765 163.860 22.924 0.00  99.00 0 A 1
ATOM   3115 N N   . GLU . . 321 ? 37.696 164.540 19.757 1.00  48.04 0 A 1
ATOM   3116 C CA  . GLU . . 321 ? 38.087 165.249 18.547 1.00  48.15 0 A 1
ATOM   3117 C C   . GLU . . 321 ? 39.565 165.061 18.173 1.00  46.81 0 A 1
ATOM   3118 O O   . GLU . . 321 ? 39.908 165.054 16.994 1.00  47.47 0 A 1
ATOM   3119 C CB  . GLU . . 321 ? 37.745 166.743 18.668 1.00  49.02 0 A 1
ATOM   3120 C CG  . GLU . . 321 ? 36.665 167.056 19.710 1.00  53.23 0 A 1
ATOM   3121 C CD  . GLU . . 321 ? 37.232 167.311 21.099 1.00  57.25 0 A 1
ATOM   3122 O OE1 . GLU . . 321 ? 36.845 166.589 22.046 1.00  58.44 0 A 1
ATOM   3123 O OE2 . GLU . . 321 ? 38.061 168.238 21.249 1.00  60.80 -1 A 1
ATOM   3124 H HN  . GLU . . 321 ? 37.435 165.029 20.644 0.00  99.00 0 A 1
ATOM   3125 N N   . ALA . . 322 ? 40.432 164.909 19.168 1.00  44.83 0 A 1
ATOM   3126 C CA  . ALA . . 322 ? 41.861 164.747 18.917 1.00  43.06 0 A 1
ATOM   3127 C C   . ALA . . 322 ? 42.156 163.380 18.280 1.00  41.93 0 A 1
ATOM   3128 O O   . ALA . . 322 ? 41.798 162.352 18.847 1.00  41.95 0 A 1
ATOM   3129 C CB  . ALA . . 322 ? 42.630 164.896 20.223 1.00  43.12 0 A 1
ATOM   3130 H HN  . ALA . . 322 ? 40.015 164.915 20.118 0.00  99.00 0 A 1
ATOM   3131 N N   . PRO . . 323 ? 42.789 163.361 17.106 1.00  40.87 0 A 1
ATOM   3132 C CA  . PRO . . 323 ? 43.203 162.092 16.482 1.00  40.22 0 A 1
ATOM   3133 C C   . PRO . . 323 ? 44.262 161.328 17.295 1.00  39.32 0 A 1
ATOM   3134 O O   . PRO . . 323 ? 44.243 160.090 17.314 1.00  38.96 0 A 1
ATOM   3135 C CB  . PRO . . 323 ? 43.777 162.530 15.128 1.00  40.00 0 A 1
ATOM   3136 C CG  . PRO . . 323 ? 44.119 163.981 15.299 1.00  41.34 0 A 1
ATOM   3137 C CD  . PRO . . 323 ? 43.127 164.527 16.269 1.00  40.81 0 A 1
ATOM   3138 N N   . VAL . . 324 ? 45.165 162.060 17.942 1.00  38.28 0 A 1
ATOM   3139 C CA  . VAL . . 324 ? 46.245 161.475 18.749 1.00  37.49 0 A 1
ATOM   3140 C C   . VAL . . 324 ? 46.035 161.798 20.222 1.00  37.12 0 A 1
ATOM   3141 O O   . VAL . . 324 ? 45.774 162.943 20.558 1.00  36.89 0 A 1
ATOM   3142 C CB  . VAL . . 324 ? 47.622 162.023 18.279 1.00  37.79 0 A 1
ATOM   3143 C CG1 . VAL . . 324 ? 48.740 161.722 19.297 1.00  36.92 0 A 1
ATOM   3144 C CG2 . VAL . . 324 ? 47.967 161.453 16.905 1.00  37.12 0 A 1
ATOM   3145 H HN  . VAL . . 324 ? 45.043 163.093 17.829 0.00  99.00 0 A 1
ATOM   3146 N N   . ALA . . 325 ? 46.153 160.790 21.095 1.00  36.68 0 A 1
ATOM   3147 C CA  . ALA . . 325 ? 45.977 160.985 22.539 1.00  36.43 0 A 1
ATOM   3148 C C   . ALA . . 325 ? 47.307 161.082 23.290 1.00  35.80 0 A 1
ATOM   3149 O O   . ALA . . 325 ? 47.347 161.503 24.446 1.00  36.12 0 A 1
ATOM   3150 C CB  . ALA . . 325 ? 45.130 159.871 23.122 1.00  36.83 0 A 1
ATOM   3151 H HN  . ALA . . 325 ? 46.377 159.871 20.667 0.00  99.00 0 A 1
ATOM   3152 N N   . TYR . . 326 ? 48.399 160.695 22.637 1.00  35.63 0 A 1
ATOM   3153 C CA  . TYR . . 326 ? 49.698 160.736 23.316 1.00  35.48 0 A 1
ATOM   3154 C C   . TYR . . 326 ? 50.854 160.917 22.356 1.00  35.49 0 A 1
ATOM   3155 O O   . TYR . . 326 ? 50.885 160.298 21.294 1.00  35.33 0 A 1
ATOM   3156 C CB  . TYR . . 326 ? 49.889 159.448 24.116 1.00  35.40 0 A 1
ATOM   3157 C CG  . TYR . . 326 ? 51.048 159.449 25.109 1.00  36.43 0 A 1
ATOM   3158 C CD1 . TYR . . 326 ? 50.994 160.203 26.289 1.00  38.30 0 A 1
ATOM   3159 C CD2 . TYR . . 326 ? 52.174 158.658 24.881 1.00  36.83 0 A 1
ATOM   3160 C CE1 . TYR . . 326 ? 52.052 160.183 27.217 1.00  38.22 0 A 1
ATOM   3161 C CE2 . TYR . . 326 ? 53.242 158.632 25.804 1.00  38.20 0 A 1
ATOM   3162 C CZ  . TYR . . 326 ? 53.161 159.397 26.963 1.00  38.72 0 A 1
ATOM   3163 O OH  . TYR . . 326 ? 54.192 159.372 27.873 1.00  40.93 0 A 1
ATOM   3164 H HN  . TYR . . 326 ? 48.262 160.384 21.674 0.00  99.00 0 A 1
ATOM   3165 H HH  . TYR . . 326 ? 54.645 158.483 27.831 0.00  99.00 0 A 1
ATOM   3166 N N   . THR . . 327 ? 51.810 161.761 22.744 1.00  35.56 0 A 1
ATOM   3167 C CA  . THR . . 327 ? 53.006 161.997 21.942 1.00  35.68 0 A 1
ATOM   3168 C C   . THR . . 327 ? 54.247 161.973 22.810 1.00  35.39 0 A 1
ATOM   3169 O O   . THR . . 327 ? 54.178 162.217 24.026 1.00  35.54 0 A 1
ATOM   3170 C CB  . THR . . 327 ? 52.979 163.391 21.233 1.00  35.51 0 A 1
ATOM   3171 C CG2 . THR . . 327 ? 51.658 163.640 20.464 1.00  35.45 0 A 1
ATOM   3172 O OG1 . THR . . 327 ? 53.028 164.431 22.223 1.00  35.93 0 A 1
ATOM   3173 H HN  . THR . . 327 ? 51.630 162.229 23.655 0.00  99.00 0 A 1
ATOM   3174 H HG1 . THR . . 327 ? 53.973 164.750 22.346 0.00  99.00 0 A 1
ATOM   3175 N N   . LEU . . 328 ? 55.377 161.713 22.152 1.00  35.52 0 A 1
ATOM   3176 C CA  . LEU . . 328 ? 56.710 161.896 22.725 1.00  35.67 0 A 1
ATOM   3177 C C   . LEU . . 328 ? 57.646 162.533 21.686 1.00  35.89 0 A 1
ATOM   3178 O O   . LEU . . 328 ? 57.489 162.341 20.476 1.00  35.75 0 A 1
ATOM   3179 C CB  . LEU . . 328 ? 57.289 160.556 23.198 1.00  35.98 0 A 1
ATOM   3180 C CG  . LEU . . 328 ? 56.610 159.864 24.389 1.00  35.57 0 A 1
ATOM   3181 C CD1 . LEU . . 328 ? 56.986 158.399 24.441 1.00  35.50 0 A 1
ATOM   3182 C CD2 . LEU . . 328 ? 56.957 160.564 25.712 1.00  35.01 0 A 1
ATOM   3183 H HN  . LEU . . 328 ? 55.226 161.360 21.173 0.00  99.00 0 A 1
ATOM   3184 N N   . ASP . . 329 ? 58.613 163.305 22.171 1.00  36.29 0 A 1
ATOM   3185 C CA  . ASP . . 329 ? 59.730 163.764 21.358 1.00  37.18 0 A 1
ATOM   3186 C C   . ASP . . 329 ? 60.456 162.554 20.749 1.00  37.39 0 A 1
ATOM   3187 O O   . ASP . . 329 ? 60.893 161.671 21.482 1.00  37.97 0 A 1
ATOM   3188 C CB  . ASP . . 329 ? 60.680 164.574 22.264 1.00  36.88 0 A 1
ATOM   3189 C CG  . ASP . . 329 ? 61.695 165.401 21.488 1.00  38.13 0 A 1
ATOM   3190 O OD1 . ASP . . 329 ? 62.030 165.043 20.347 1.00  39.37 0 A 1
ATOM   3191 O OD2 . ASP . . 329 ? 62.231 166.434 21.953 1.00  37.96 -1 A 1
ATOM   3192 H HN  . ASP . . 329 ? 58.502 163.552 23.180 0.00  99.00 0 A 1
ATOM   3193 N N   . ASP . . 330 ? 60.580 162.520 19.419 1.00  37.86 0 A 1
ATOM   3194 C CA  . ASP . . 330 ? 61.288 161.439 18.716 1.00  38.03 0 A 1
ATOM   3195 C C   . ASP . . 330 ? 62.581 161.916 18.036 1.00  38.25 0 A 1
ATOM   3196 O O   . ASP . . 330 ? 63.156 161.219 17.196 1.00  38.31 0 A 1
ATOM   3197 C CB  . ASP . . 330 ? 60.374 160.740 17.698 1.00  38.15 0 A 1
ATOM   3198 C CG  . ASP . . 330 ? 60.765 159.283 17.459 1.00  39.67 0 A 1
ATOM   3199 O OD1 . ASP . . 330 ? 61.038 158.556 18.447 1.00  40.75 0 A 1
ATOM   3200 O OD2 . ASP . . 330 ? 60.823 158.776 16.317 1.00  41.22 -1 A 1
ATOM   3201 H HN  . ASP . . 330 ? 60.135 163.321 18.923 0.00  99.00 0 A 1
ATOM   3202 N N   . THR . . 331 ? 63.014 163.117 18.400 1.00  38.46 0 A 1
ATOM   3203 C CA  . THR . . 331 ? 64.270 163.696 17.924 1.00  38.61 0 A 1
ATOM   3204 C C   . THR . . 331 ? 65.459 162.778 18.240 1.00  39.20 0 A 1
ATOM   3205 O O   . THR . . 331 ? 65.507 162.147 19.297 1.00  38.85 0 A 1
ATOM   3206 C CB  . THR . . 331 ? 64.476 165.088 18.585 1.00  38.66 0 A 1
ATOM   3207 C CG2 . THR . . 331 ? 65.698 165.820 18.002 1.00  37.73 0 A 1
ATOM   3208 O OG1 . THR . . 331 ? 63.381 165.955 18.248 1.00  37.84 0 A 1
ATOM   3209 H HN  . THR . . 331 ? 62.375 163.621 19.063 0.00  99.00 0 A 1
ATOM   3210 H HG1 . THR . . 331 ? 63.722 166.869 18.009 0.00  99.00 0 A 1
ATOM   3211 N N   . LYS . . 332 ? 66.411 162.702 17.310 1.00  40.19 0 A 1
ATOM   3212 C CA  . LYS . . 332 ? 67.646 161.930 17.536 1.00  41.56 0 A 1
ATOM   3213 C C   . LYS . . 332 ? 68.440 162.502 18.713 1.00  42.62 0 A 1
ATOM   3214 O O   . LYS . . 332 ? 68.300 163.687 19.027 1.00  42.12 0 A 1
ATOM   3215 C CB  . LYS . . 332 ? 68.513 161.908 16.268 1.00  41.20 0 A 1
ATOM   3216 C CG  . LYS . . 332 ? 67.856 161.261 15.030 1.00  41.79 0 A 1
ATOM   3217 C CD  . LYS . . 332 ? 67.807 159.727 15.124 1.00  41.65 0 A 1
ATOM   3218 C CE  . LYS . . 332 ? 67.130 159.111 13.893 1.00  40.89 0 A 1
ATOM   3219 N NZ  . LYS . . 332 ? 65.654 159.422 13.763 1.00  40.35 1 A 1
ATOM   3220 H HN  . LYS . . 332 ? 66.216 163.218 16.436 0.00  99.00 0 A 1
ATOM   3221 H HZ1 . LYS . . 332 ? 65.322 159.039 12.906 0.00  99.00 0 A 1
ATOM   3222 H HZ2 . LYS . . 332 ? 65.173 159.013 14.533 0.00  99.00 0 A 1
ATOM   3223 H HZ3 . LYS . . 332 ? 65.535 160.410 13.768 0.00  99.00 0 A 1
ATOM   3224 N N   . PRO . . 333 ? 69.242 161.665 19.385 1.00  44.22 0 A 1
ATOM   3225 C CA  . PRO . . 333 ? 70.028 162.116 20.545 1.00  45.32 0 A 1
ATOM   3226 C C   . PRO . . 333 ? 71.014 163.228 20.191 1.00  46.43 0 A 1
ATOM   3227 O O   . PRO . . 333 ? 71.360 164.034 21.056 1.00  46.98 0 A 1
ATOM   3228 C CB  . PRO . . 333 ? 70.778 160.843 20.992 1.00  45.19 0 A 1
ATOM   3229 C CG  . PRO . . 333 ? 70.723 159.924 19.835 1.00  44.84 0 A 1
ATOM   3230 C CD  . PRO . . 333 ? 69.442 160.229 19.110 1.00  44.33 0 A 1
ATOM   3231 N N   . GLU . . 334 ? 71.434 163.267 18.929 1.00  47.44 0 A 1
ATOM   3232 C CA  . GLU . . 334 ? 72.288 164.330 18.410 1.00  48.21 0 A 1
ATOM   3233 C C   . GLU . . 334 ? 71.557 165.676 18.290 1.00  48.15 0 A 1
ATOM   3234 O O   . GLU . . 334 ? 72.203 166.724 18.184 1.00  48.41 0 A 1
ATOM   3235 C CB  . GLU . . 334 ? 72.881 163.919 17.058 1.00  48.85 0 A 1
ATOM   3236 C CG  . GLU . . 334 ? 73.906 162.780 17.131 1.00  50.47 0 A 1
ATOM   3237 C CD  . GLU . . 334 ? 73.278 161.384 17.123 1.00  53.10 0 A 1
ATOM   3238 O OE1 . GLU . . 334 ? 72.077 161.240 16.771 1.00  52.44 0 A 1
ATOM   3239 O OE2 . GLU . . 334 ? 73.983 160.411 17.485 1.00  53.39 -1 A 1
ATOM   3240 H HN  . GLU . . 334 ? 71.099 162.469 18.340 0.00  99.00 0 A 1
ATOM   3241 N N   . GLY . . 335 ? 70.220 165.643 18.309 1.00  47.19 0 A 1
ATOM   3242 C CA  . GLY . . 335 ? 69.419 166.856 18.258 1.00  46.27 0 A 1
ATOM   3243 C C   . GLY . . 335 ? 68.926 167.208 16.867 1.00  45.48 0 A 1
ATOM   3244 O O   . GLY . . 335 ? 68.294 168.255 16.668 1.00  45.59 0 A 1
ATOM   3245 H HN  . GLY . . 335 ? 69.815 164.687 18.363 0.00  99.00 0 A 1
ATOM   3246 N N   . ASN . . 336 ? 69.230 166.348 15.898 1.00  44.61 0 A 1
ATOM   3247 C CA  . ASN . . 336 ? 68.715 166.496 14.534 1.00  44.11 0 A 1
ATOM   3248 C C   . ASN . . 336 ? 67.584 165.515 14.225 1.00  42.83 0 A 1
ATOM   3249 O O   . ASN . . 336 ? 67.231 164.693 15.064 1.00  42.44 0 A 1
ATOM   3250 C CB  . ASN . . 336 ? 69.832 166.376 13.490 1.00  44.66 0 A 1
ATOM   3251 C CG  . ASN . . 336 ? 70.682 165.123 13.669 1.00  45.93 0 A 1
ATOM   3252 N ND2 . ASN . . 336 ? 71.759 165.048 12.907 0.00  99.00 0 A 1
ATOM   3253 O OD1 . ASN . . 336 ? 70.375 164.236 14.475 0.00  99.00 0 A 1
ATOM   3254 H HN  . ASN . . 336 ? 69.857 165.570 16.187 0.00  99.00 0 A 1
ATOM   3255 H 1HD2 . ASN . . 336 ? 71.985 165.781 12.266 0.00  99.00 0 A 1
ATOM   3256 H 2HD2 . ASN . . 336 ? 72.363 164.246 12.968 0.00  99.00 0 A 1
ATOM   3257 N N   . TYR . . 337 ? 67.037 165.616 13.012 1.00  41.89 0 A 1
ATOM   3258 C CA  . TYR . . 337 ? 65.829 164.891 12.600 1.00  40.94 0 A 1
ATOM   3259 C C   . TYR . . 337 ? 64.716 165.110 13.630 1.00  40.04 0 A 1
ATOM   3260 O O   . TYR . . 337 ? 64.054 164.163 14.073 1.00  39.55 0 A 1
ATOM   3261 C CB  . TYR . . 337 ? 66.101 163.396 12.373 1.00  41.02 0 A 1
ATOM   3262 C CG  . TYR . . 337 ? 67.245 163.111 11.413 1.00  42.52 0 A 1
ATOM   3263 C CD1 . TYR . . 337 ? 68.571 163.078 11.864 1.00  43.60 0 A 1
ATOM   3264 C CD2 . TYR . . 337 ? 67.003 162.891 10.062 1.00  42.63 0 A 1
ATOM   3265 C CE1 . TYR . . 337 ? 69.628 162.823 10.984 1.00  44.12 0 A 1
ATOM   3266 C CE2 . TYR . . 337 ? 68.048 162.632  9.172 1.00  44.46 0 A 1
ATOM   3267 C CZ  . TYR . . 337 ? 69.358 162.605  9.646 1.00  44.94 0 A 1
ATOM   3268 O OH  . TYR . . 337 ? 70.385 162.348  8.768 1.00  47.04 0 A 1
ATOM   3269 H HN  . TYR . . 337 ? 67.550 166.267 12.367 0.00  99.00 0 A 1
ATOM   3270 H HH  . TYR . . 337 ? 70.092 161.651  8.116 0.00  99.00 0 A 1
ATOM   3271 N N   . ALA . . 338 ? 64.549 166.371 14.017 1.00  38.87 0 A 1
ATOM   3272 C CA  . ALA . . 338 ? 63.532 166.772 14.977 1.00  38.24 0 A 1
ATOM   3273 C C   . ALA . . 338 ? 62.193 166.136 14.604 1.00  37.94 0 A 1
ATOM   3274 O O   . ALA . . 338 ? 61.790 166.161 13.430 1.00  37.17 0 A 1
ATOM   3275 C CB  . ALA . . 338 ? 63.411 168.262 14.989 1.00  38.32 0 A 1
ATOM   3276 H HN  . ALA . . 338 ? 65.212 167.048 13.571 0.00  99.00 0 A 1
ATOM   3277 N N   . ALA . . 339 ? 61.524 165.553 15.593 1.00  37.04 0 A 1
ATOM   3278 C CA  . ALA . . 339 ? 60.280 164.837 15.322 1.00  37.44 0 A 1
ATOM   3279 C C   . ALA . . 339 ? 59.378 164.639 16.536 1.00  37.06 0 A 1
ATOM   3280 O O   . ALA . . 339 ? 59.858 164.525 17.658 1.00  36.94 0 A 1
ATOM   3281 C CB  . ALA . . 339 ? 60.594 163.486 14.679 1.00  36.96 0 A 1
ATOM   3282 H HN  . ALA . . 339 ? 61.942 165.647 16.528 0.00  99.00 0 A 1
ATOM   3283 N N   . ILE . . 340 ? 58.069 164.564 16.275 1.00  36.85 0 A 1
ATOM   3284 C CA  . ILE . . 340 ? 57.078 164.159 17.269 1.00  36.63 0 A 1
ATOM   3285 C C   . ILE . . 340 ? 56.492 162.803 16.879 1.00  36.56 0 A 1
ATOM   3286 O O   . ILE . . 340 ? 55.971 162.656 15.773 1.00  37.26 0 A 1
ATOM   3287 C CB  . ILE . . 340 ? 55.914 165.205 17.366 1.00  36.66 0 A 1
ATOM   3288 C CG1 . ILE . . 340 ? 56.439 166.605 17.734 1.00  36.82 0 A 1
ATOM   3289 C CG2 . ILE . . 340 ? 54.847 164.732 18.370 1.00  35.95 0 A 1
ATOM   3290 C CD1 . ILE . . 340 ? 56.880 166.753 19.208 1.00  39.11 0 A 1
ATOM   3291 H HN  . ILE . . 340 ? 57.816 164.822 15.292 0.00  99.00 0 A 1
ATOM   3292 N N   . MET . . 341 ? 56.580 161.830 17.784 1.00  35.83 0 A 1
ATOM   3293 C CA  . MET . . 341 ? 55.892 160.544 17.646 1.00  36.06 0 A 1
ATOM   3294 C C   . MET . . 341 ? 54.541 160.632 18.347 1.00  35.47 0 A 1
ATOM   3295 O O   . MET . . 341 ? 54.476 161.131 19.453 1.00  35.66 0 A 1
ATOM   3296 C CB  . MET . . 341 ? 56.720 159.451 18.326 1.00  35.89 0 A 1
ATOM   3297 C CG  . MET . . 341 ? 56.218 158.041 18.135 1.00  38.04 0 A 1
ATOM   3298 S SD  . MET . . 341 ? 54.785 157.583 19.141 1.00  40.69 0 A 1
ATOM   3299 C CE  . MET . . 341 ? 55.273 157.947 20.830 1.00  40.26 0 A 1
ATOM   3300 H HN  . MET . . 341 ? 57.185 162.062 18.606 0.00  99.00 0 A 1
ATOM   3301 N N   . GLY . . 342 ? 53.490 160.108 17.718 1.00  35.50 0 A 1
ATOM   3302 C CA  . GLY . . 342 ? 52.168 160.051 18.327 1.00  35.55 0 A 1
ATOM   3303 C C   . GLY . . 342 ? 51.404 158.795 17.939 1.00  35.89 0 A 1
ATOM   3304 O O   . GLY . . 342 ? 51.650 158.222 16.868 1.00  36.07 0 A 1
ATOM   3305 H HN  . GLY . . 342 ? 53.696 159.747 16.762 0.00  99.00 0 A 1
ATOM   3306 N N   . PHE . . 343 ? 50.472 158.372 18.793 1.00  35.84 0 A 1
ATOM   3307 C CA  . PHE . . 343 ? 49.666 157.183 18.542 1.00  36.01 0 A 1
ATOM   3308 C C   . PHE . . 343 ? 48.210 157.561 18.274 1.00  35.97 0 A 1
ATOM   3309 O O   . PHE . . 343 ? 47.640 158.347 19.023 1.00  35.85 0 A 1
ATOM   3310 C CB  . PHE . . 343 ? 49.643 156.267 19.768 1.00  36.30 0 A 1
ATOM   3311 C CG  . PHE . . 343 ? 50.960 155.638 20.114 1.00  37.63 0 A 1
ATOM   3312 C CD1 . PHE . . 343 ? 51.490 155.795 21.391 1.00  40.03 0 A 1
ATOM   3313 C CD2 . PHE . . 343 ? 51.655 154.864 19.194 1.00  40.06 0 A 1
ATOM   3314 C CE1 . PHE . . 343 ? 52.715 155.199 21.739 1.00  40.93 0 A 1
ATOM   3315 C CE2 . PHE . . 343 ? 52.877 154.268 19.539 1.00  39.60 0 A 1
ATOM   3316 C CZ  . PHE . . 343 ? 53.401 154.439 20.807 1.00  39.66 0 A 1
ATOM   3317 H HN  . PHE . . 343 ? 50.372 158.961 19.648 0.00  99.00 0 A 1
ATOM   3318 N N   . ILE . . 344 ? 47.626 156.976 17.235 1.00  35.99 0 A 1
ATOM   3319 C CA  . ILE . . 344 ? 46.182 157.049 16.991 1.00  35.94 0 A 1
ATOM   3320 C C   . ILE . . 344 ? 45.622 155.731 17.516 1.00  36.02 0 A 1
ATOM   3321 O O   . ILE . . 344 ? 45.992 154.669 17.009 1.00  35.50 0 A 1
ATOM   3322 C CB  . ILE . . 344 ? 45.876 157.225 15.484 1.00  36.11 0 A 1
ATOM   3323 C CG1 . ILE . . 344 ? 46.504 158.518 14.957 1.00  35.19 0 A 1
ATOM   3324 C CG2 . ILE . . 344 ? 44.351 157.225 15.237 1.00  35.56 0 A 1
ATOM   3325 C CD1 . ILE . . 344 ? 46.312 158.748 13.464 1.00  34.71 0 A 1
ATOM   3326 H HN  . ILE . . 344 ? 48.280 156.459 16.605 0.00  99.00 0 A 1
ATOM   3327 N N   . LEU . . 345 ? 44.736 155.795 18.513 1.00  35.78 0 A 1
ATOM   3328 C CA  . LEU . . 345 ? 44.427 154.620 19.342 1.00  36.74 0 A 1
ATOM   3329 C C   . LEU . . 345 ? 43.021 154.050 19.177 1.00  36.96 0 A 1
ATOM   3330 O O   . LEU . . 345 ? 42.063 154.797 19.042 1.00  36.83 0 A 1
ATOM   3331 C CB  . LEU . . 345 ? 44.602 154.955 20.831 1.00  36.97 0 A 1
ATOM   3332 C CG  . LEU . . 345 ? 45.958 155.437 21.344 1.00  36.94 0 A 1
ATOM   3333 C CD1 . LEU . . 345 ? 45.777 156.083 22.714 1.00  37.56 0 A 1
ATOM   3334 C CD2 . LEU . . 345 ? 46.935 154.263 21.428 1.00  37.60 0 A 1
ATOM   3335 H HN  . LEU . . 345 ? 44.296 156.720 18.650 0.00  99.00 0 A 1
ATOM   3336 N N   . ALA . . 346 ? 42.931 152.722 19.220 1.00  37.48 0 A 1
ATOM   3337 C CA  . ALA . . 346 ? 41.664 151.986 19.347 1.00  37.42 0 A 1
ATOM   3338 C C   . ALA . . 346 ? 40.641 152.417 18.299 1.00  37.39 0 A 1
ATOM   3339 O O   . ALA . . 346 ? 40.945 152.293 17.120 1.00  37.93 0 A 1
ATOM   3340 C CB  . ALA . . 346 ? 41.126 152.058 20.775 1.00  37.17 0 A 1
ATOM   3341 H HN  . ALA . . 346 ? 43.860 152.230 19.154 0.00  99.00 0 A 1
ATOM   3342 N N   . HIS . . 347 ? 39.462 152.921 18.681 1.00  37.24 0 A 1
ATOM   3343 C CA  . HIS . . 347 ? 38.459 153.255 17.660 1.00  37.92 0 A 1
ATOM   3344 C C   . HIS . . 347 ? 38.902 154.357 16.679 1.00  38.03 0 A 1
ATOM   3345 O O   . HIS . . 347 ? 38.474 154.371 15.535 1.00  38.07 0 A 1
ATOM   3346 C CB  . HIS . . 347 ? 37.074 153.549 18.260 1.00  38.11 0 A 1
ATOM   3347 C CG  . HIS . . 347 ? 36.904 154.955 18.733 1.00  38.91 0 A 1
ATOM   3348 C CD2 . HIS . . 347 ? 36.312 156.027 18.155 0.00  99.00 0 A 1
ATOM   3349 N ND1 . HIS . . 347 ? 37.390 155.393 19.945 0.00  99.00 0 A 1
ATOM   3350 C CE1 . HIS . . 347 ? 37.094 156.670 20.101 0.00  99.00 0 A 1
ATOM   3351 N NE2 . HIS . . 347 ? 36.437 157.078 19.031 0.00  99.00 0 A 1
ATOM   3352 H HN  . HIS . . 347 ? 39.330 153.045 19.683 0.00  99.00 0 A 1
ATOM   3353 H HD1 . HIS . . 347 ? 37.890 154.829 20.603 0.00  99.00 0 A 1
ATOM   3354 H HE2 . HIS . . 347 ? 36.087 158.005 18.881 0.00  99.00 0 A 1
ATOM   3355 N N   . LYS . . 348 ? 39.761 155.271 17.119 1.00  37.83 0 A 1
ATOM   3356 C CA  . LYS . . 348 ? 40.270 156.305 16.216 1.00  38.26 0 A 1
ATOM   3357 C C   . LYS . . 348 ? 41.176 155.723 15.129 1.00  38.51 0 A 1
ATOM   3358 O O   . LYS . . 348 ? 41.225 156.235 14.001 1.00  38.07 0 A 1
ATOM   3359 C CB  . LYS . . 348 ? 40.977 157.417 16.994 1.00  38.12 0 A 1
ATOM   3360 C CG  . LYS . . 348 ? 40.050 158.154 17.941 1.00  38.51 0 A 1
ATOM   3361 C CD  . LYS . . 348 ? 40.772 159.233 18.735 1.00  38.67 0 A 1
ATOM   3362 C CE  . LYS . . 348 ? 39.871 159.771 19.851 1.00  39.25 0 A 1
ATOM   3363 N NZ  . LYS . . 348 ? 40.613 160.722 20.730 1.00  38.59 1 A 1
ATOM   3364 H HN  . LYS . . 348 ? 40.027 155.192 18.109 0.00  99.00 0 A 1
ATOM   3365 H HZ1 . LYS . . 348 ? 40.751 161.583 20.242 0.00  99.00 0 A 1
ATOM   3366 H HZ2 . LYS . . 348 ? 40.082 160.887 21.560 0.00  99.00 0 A 1
ATOM   3367 H HZ3 . LYS . . 348 ? 41.498 160.326 20.971 0.00  99.00 0 A 1
ATOM   3368 N N   . ALA . . 349 ? 41.891 154.647 15.457 1.00  39.54 0 A 1
ATOM   3369 C CA  . ALA . . 349 ? 42.698 153.974 14.448 1.00  40.79 0 A 1
ATOM   3370 C C   . ALA . . 349 ? 41.785 153.427 13.344 1.00  41.93 0 A 1
ATOM   3371 O O   . ALA . . 349 ? 42.089 153.570 12.165 1.00  42.02 0 A 1
ATOM   3372 C CB  . ALA . . 349 ? 43.545 152.870 15.070 1.00  40.69 0 A 1
ATOM   3373 H HN  . ALA . . 349 ? 41.823 154.352 16.438 0.00  99.00 0 A 1
ATOM   3374 N N   . ARG . . 350 ? 40.647 152.855 13.742 1.00  42.78 0 A 1
ATOM   3375 C CA  . ARG . . 350 ? 39.630 152.356 12.812 1.00  44.01 0 A 1
ATOM   3376 C C   . ARG . . 350 ? 39.018 153.487 11.974 1.00  44.37 0 A 1
ATOM   3377 O O   . ARG . . 350 ? 38.971 153.395 10.747 1.00  43.97 0 A 1
ATOM   3378 C CB  . ARG . . 350 ? 38.524 151.619 13.582 1.00  43.97 0 A 1
ATOM   3379 C CG  . ARG . . 350 ? 38.738 150.112 13.717 1.00  45.50 0 A 1
ATOM   3380 C CD  . ARG . . 350 ? 39.305 149.660 15.059 1.00  45.73 0 A 1
ATOM   3381 N NE  . ARG . . 350 ? 38.362 149.824 16.170 1.00  45.28 0 A 1
ATOM   3382 C CZ  . ARG . . 350 ? 38.582 149.384 17.406 1.00  44.01 0 A 1
ATOM   3383 N NH1 . ARG . . 350 ? 39.711 148.737 17.692 1.00  43.96 1 A 1
ATOM   3384 N NH2 . ARG . . 350 ? 37.688 149.602 18.366 1.00  43.05 0 A 1
ATOM   3385 H HN  . ARG . . 350 ? 40.541 152.792 14.782 0.00  99.00 0 A 1
ATOM   3386 H HE  . ARG . . 350 ? 37.496 150.298 15.984 0.00  99.00 0 A 1
ATOM   3387 H 1HH1 . ARG . . 350 ? 40.409 148.592 16.999 0.00  99.00 0 A 1
ATOM   3388 H 2HH1 . ARG . . 350 ? 39.859 148.391 18.626 0.00  99.00 0 A 1
ATOM   3389 H 1HH2 . ARG . . 350 ? 36.855 150.119 18.151 0.00  99.00 0 A 1
ATOM   3390 H 2HH2 . ARG . . 350 ? 37.843 149.258 19.286 0.00  99.00 0 A 1
ATOM   3391 N N   . LYS . . 351 ? 38.581 154.557 12.642 1.00  44.91 0 A 1
ATOM   3392 C CA  . LYS . . 351 ? 37.937 155.695 11.978 1.00  45.85 0 A 1
ATOM   3393 C C   . LYS . . 351 ? 38.849 156.415 10.971 1.00  45.64 0 A 1
ATOM   3394 O O   . LYS . . 351 ? 38.444 156.650  9.828 1.00  46.27 0 A 1
ATOM   3395 C CB  . LYS . . 351 ? 37.384 156.680 13.023 1.00  46.34 0 A 1
ATOM   3396 C CG  . LYS . . 351 ? 36.613 157.873 12.439 1.00  49.69 0 A 1
ATOM   3397 C CD  . LYS . . 351 ? 35.899 158.671 13.537 1.00  54.23 0 A 1
ATOM   3398 C CE  . LYS . . 351 ? 35.466 160.051 13.030 1.00  56.54 0 A 1
ATOM   3399 N NZ  . LYS . . 351 ? 35.666 161.137 14.042 1.00  57.93 1 A 1
ATOM   3400 H HN  . LYS . . 351 ? 38.736 154.515 13.672 0.00  99.00 0 A 1
ATOM   3401 H HZ1 . LYS . . 351 ? 35.672 160.735 14.956 0.00  99.00 0 A 1
ATOM   3402 H HZ2 . LYS . . 351 ? 36.537 161.591 13.866 0.00  99.00 0 A 1
ATOM   3403 H HZ3 . LYS . . 351 ? 34.920 161.795 13.967 0.00  99.00 0 A 1
ATOM   3404 N N   . LEU . . 352 ? 40.077 156.735 11.382 1.00  44.92 0 A 1
ATOM   3405 C CA  . LEU . . 352 ? 40.976 157.575 10.585 1.00  44.90 0 A 1
ATOM   3406 C C   . LEU . . 352 ? 41.811 156.832  9.522 1.00  45.05 0 A 1
ATOM   3407 O O   . LEU . . 352 ? 42.443 157.459  8.667 1.00  44.49 0 A 1
ATOM   3408 C CB  . LEU . . 352 ? 41.871 158.427 11.498 1.00  44.37 0 A 1
ATOM   3409 C CG  . LEU . . 352 ? 41.128 159.297 12.533 1.00  45.07 0 A 1
ATOM   3410 C CD1 . LEU . . 352 ? 42.083 159.900 13.538 1.00  44.20 0 A 1
ATOM   3411 C CD2 . LEU . . 352 ? 40.265 160.393 11.877 1.00  45.17 0 A 1
ATOM   3412 H HN  . LEU . . 352 ? 40.340 156.341 12.309 0.00  99.00 0 A 1
ATOM   3413 N N   . ALA . . 353 ? 41.807 155.505  9.573 1.00  45.32 0 A 1
ATOM   3414 C CA  . ALA . . 353 ? 42.451 154.697  8.531 1.00  46.30 0 A 1
ATOM   3415 C C   . ALA . . 353 ? 41.823 154.918  7.142 1.00  47.01 0 A 1
ATOM   3416 O O   . ALA . . 353 ? 42.463 154.663  6.128 1.00  47.29 0 A 1
ATOM   3417 C CB  . ALA . . 353 ? 42.398 153.237  8.902 1.00  46.08 0 A 1
ATOM   3418 H HN  . ALA . . 353 ? 41.322 155.096 10.391 0.00  99.00 0 A 1
ATOM   3419 N N   . ARG . . 354 ? 40.576 155.392  7.125 1.00  47.52 0 A 1
ATOM   3420 C CA  . ARG . . 354 ? 39.836 155.732  5.903 1.00  48.73 0 A 1
ATOM   3421 C C   . ARG . . 354 ? 40.470 156.877  5.107 1.00  48.38 0 A 1
ATOM   3422 O O   . ARG . . 354 ? 40.325 156.952  3.885 1.00  48.64 0 A 1
ATOM   3423 C CB  . ARG . . 354 ? 38.404 156.137  6.259 1.00  49.19 0 A 1
ATOM   3424 C CG  . ARG . . 354 ? 37.563 155.050  6.907 1.00  52.35 0 A 1
ATOM   3425 C CD  . ARG . . 354 ? 36.089 155.415  7.002 1.00  57.63 0 A 1
ATOM   3426 N NE  . ARG . . 354 ? 35.360 154.570  7.948 1.00  61.84 0 A 1
ATOM   3427 C CZ  . ARG . . 354 ? 34.894 154.979  9.127 1.00  64.13 0 A 1
ATOM   3428 N NH1 . ARG . . 354 ? 35.076 156.232  9.532 1.00  65.38 1 A 1
ATOM   3429 N NH2 . ARG . . 354 ? 34.239 154.128  9.909 1.00  65.25 0 A 1
ATOM   3430 H HN  . ARG . . 354 ? 40.154 155.505  8.085 0.00  99.00 0 A 1
ATOM   3431 H HE  . ARG . . 354 ? 35.199 153.608  7.689 0.00  99.00 0 A 1
ATOM   3432 H 1HH1 . ARG . . 354 ? 35.547 156.890  8.950 0.00  99.00 0 A 1
ATOM   3433 H 2HH1 . ARG . . 354 ? 34.735 156.519 10.432 0.00  99.00 0 A 1
ATOM   3434 H 1HH2 . ARG . . 354 ? 34.082 153.188  9.598 0.00  99.00 0 A 1
ATOM   3435 H 2HH2 . ARG . . 354 ? 33.903 154.422 10.801 0.00  99.00 0 A 1
ATOM   3436 N N   . LEU . . 355 ? 41.155 157.770  5.814 1.00  47.46 0 A 1
ATOM   3437 C CA  . LEU . . 355 ? 41.773 158.945  5.213 1.00  46.62 0 A 1
ATOM   3438 C C   . LEU . . 355 ? 43.039 158.590  4.433 1.00  45.98 0 A 1
ATOM   3439 O O   . LEU . . 355 ? 43.552 157.472  4.542 1.00  45.46 0 A 1
ATOM   3440 C CB  . LEU . . 355 ? 42.107 159.967  6.313 1.00  46.53 0 A 1
ATOM   3441 C CG  . LEU . . 355 ? 41.012 160.464  7.271 1.00  47.20 0 A 1
ATOM   3442 C CD1 . LEU . . 355 ? 41.634 161.395  8.307 1.00  47.59 0 A 1
ATOM   3443 C CD2 . LEU . . 355 ? 39.855 161.170  6.558 1.00  47.52 0 A 1
ATOM   3444 H HN  . LEU . . 355 ? 41.212 157.557  6.837 0.00  99.00 0 A 1
ATOM   3445 N N   . THR . . 356 ? 43.538 159.542  3.646 1.00  45.04 0 A 1
ATOM   3446 C CA  . THR . . 356 ? 44.849 159.402  3.029 1.00  44.81 0 A 1
ATOM   3447 C C   . THR . . 356 ? 45.933 159.759  4.041 1.00  44.61 0 A 1
ATOM   3448 O O   . THR . . 356 ? 45.672 160.415  5.054 1.00  43.99 0 A 1
ATOM   3449 C CB  . THR . . 356 ? 44.998 160.301  1.773 1.00  44.76 0 A 1
ATOM   3450 C CG2 . THR . . 356 ? 43.799 160.145  0.819 1.00  44.52 0 A 1
ATOM   3451 O OG1 . THR . . 356 ? 44.953 161.680  2.165 1.00  44.71 0 A 1
ATOM   3452 H HN  . THR . . 356 ? 42.925 160.367  3.517 0.00  99.00 0 A 1
ATOM   3453 H HG1 . THR . . 356 ? 44.011 161.948  2.392 0.00  99.00 0 A 1
ATOM   3454 N N   . LYS . . 357 ? 47.150 159.324  3.742 1.00  44.40 0 A 1
ATOM   3455 C CA  . LYS . . 357 ? 48.328 159.688  4.511 1.00  45.17 0 A 1
ATOM   3456 C C   . LYS . . 357 ? 48.433 161.213  4.663 1.00  44.97 0 A 1
ATOM   3457 O O   . LYS . . 357 ? 48.702 161.711  5.748 1.00  45.10 0 A 1
ATOM   3458 C CB  . LYS . . 357 ? 49.567 159.103  3.825 1.00  45.26 0 A 1
ATOM   3459 C CG  . LYS . . 357 ? 50.874 159.275  4.569 1.00  47.39 0 A 1
ATOM   3460 C CD  . LYS . . 357 ? 52.043 159.209  3.598 1.00  50.84 0 A 1
ATOM   3461 C CE  . LYS . . 357 ? 53.127 158.249  4.081 1.00  53.25 0 A 1
ATOM   3462 N NZ  . LYS . . 357 ? 54.418 158.939  4.349 1.00  54.52 1 A 1
ATOM   3463 H HN  . LYS . . 357 ? 47.188 158.696  2.904 0.00  99.00 0 A 1
ATOM   3464 H HZ1 . LYS . . 357 ? 55.112 158.603  3.712 0.00  99.00 0 A 1
ATOM   3465 H HZ2 . LYS . . 357 ? 54.299 159.924  4.226 0.00  99.00 0 A 1
ATOM   3466 H HZ3 . LYS . . 357 ? 54.706 158.751  5.288 0.00  99.00 0 A 1
ATOM   3467 N N   . GLU . . 358 ? 48.197 161.943  3.572 1.00  45.19 0 A 1
ATOM   3468 C CA  . GLU . . 358 ? 48.290 163.405  3.576 1.00  45.38 0 A 1
ATOM   3469 C C   . GLU . . 358 ? 47.213 164.053  4.451 1.00  44.75 0 A 1
ATOM   3470 O O   . GLU . . 358 ? 47.482 165.028  5.147 1.00  44.16 0 A 1
ATOM   3471 C CB  . GLU . . 358 ? 48.237 163.957  2.141 1.00  45.98 0 A 1
ATOM   3472 C CG  . GLU . . 358 ? 49.476 163.658  1.299 1.00  48.65 0 A 1
ATOM   3473 C CD  . GLU . . 358 ? 49.574 162.204  0.827 1.00  53.03 0 A 1
ATOM   3474 O OE1 . GLU . . 358 ? 48.529 161.520  0.661 1.00  53.20 0 A 1
ATOM   3475 O OE2 . GLU . . 358 ? 50.718 161.725  0.634 1.00  54.80 -1 A 1
ATOM   3476 H HN  . GLU . . 358 ? 47.944 161.391  2.727 0.00  99.00 0 A 1
ATOM   3477 N N   . GLU . . 359 ? 46.001 163.504  4.412 1.00  44.42 0 A 1
ATOM   3478 C CA  . GLU . . 359 ? 44.910 163.965  5.281 1.00  44.33 0 A 1
ATOM   3479 C C   . GLU . . 359 ? 45.212 163.741  6.766 1.00  43.37 0 A 1
ATOM   3480 O O   . GLU . . 359 ? 44.916 164.600  7.593 1.00  43.44 0 A 1
ATOM   3481 C CB  . GLU . . 359 ? 43.583 163.296  4.893 1.00  44.68 0 A 1
ATOM   3482 C CG  . GLU . . 359 ? 42.899 163.964  3.706 1.00  46.87 0 A 1
ATOM   3483 C CD  . GLU . . 359 ? 41.782 163.127  3.068 1.00  50.03 0 A 1
ATOM   3484 O OE1 . GLU . . 359 ? 41.685 161.896  3.296 1.00  48.95 0 A 1
ATOM   3485 O OE2 . GLU . . 359 ? 40.991 163.719  2.310 1.00  52.37 -1 A 1
ATOM   3486 H HN  . GLU . . 359 ? 45.892 162.733  3.725 0.00  99.00 0 A 1
ATOM   3487 N N   . ARG . . 360 ? 45.809 162.595  7.100 1.00  42.66 0 A 1
ATOM   3488 C CA  . ARG . . 360 ? 46.194 162.307  8.485 1.00  41.57 0 A 1
ATOM   3489 C C   . ARG . . 360 ? 47.304 163.250  8.966 1.00  41.06 0 A 1
ATOM   3490 O O   . ARG . . 360 ? 47.236 163.770 10.085 1.00  40.50 0 A 1
ATOM   3491 C CB  . ARG . . 360 ? 46.618 160.842  8.659 1.00  41.67 0 A 1
ATOM   3492 C CG  . ARG . . 360 ? 45.483 159.878  9.009 1.00  41.16 0 A 1
ATOM   3493 C CD  . ARG . . 360 ? 45.952 158.450  9.319 1.00  40.87 0 A 1
ATOM   3494 N NE  . ARG . . 360 ? 46.693 157.854  8.202 1.00  41.05 0 A 1
ATOM   3495 C CZ  . ARG . . 360 ? 46.133 157.274  7.142 1.00  41.78 0 A 1
ATOM   3496 N NH1 . ARG . . 360 ? 44.809 157.187  7.030 1.00  41.77 1 A 1
ATOM   3497 N NH2 . ARG . . 360 ? 46.901 156.769  6.191 1.00  41.14 0 A 1
ATOM   3498 H HN  . ARG . . 360 ? 45.973 161.942  6.314 0.00  99.00 0 A 1
ATOM   3499 H HE  . ARG . . 360 ? 47.701 157.886  8.241 0.00  99.00 0 A 1
ATOM   3500 H 1HH1 . ARG . . 360 ? 44.217 157.575  7.733 0.00  99.00 0 A 1
ATOM   3501 H 2HH1 . ARG . . 360 ? 44.406 156.730  6.234 0.00  99.00 0 A 1
ATOM   3502 H 1HH2 . ARG . . 360 ? 47.899 156.841  6.260 0.00  99.00 0 A 1
ATOM   3503 H 2HH2 . ARG . . 360 ? 46.491 156.315  5.399 0.00  99.00 0 A 1
ATOM   3504 N N   . LEU . . 361 ? 48.317 163.467  8.122 1.00  40.62 0 A 1
ATOM   3505 C CA  . LEU . . 361 ? 49.383 164.432  8.432 1.00  40.34 0 A 1
ATOM   3506 C C   . LEU . . 361 ? 48.807 165.817  8.752 1.00  40.43 0 A 1
ATOM   3507 O O   . LEU . . 361 ? 49.241 166.466  9.712 1.00  39.71 0 A 1
ATOM   3508 C CB  . LEU . . 361 ? 50.404 164.538  7.286 1.00  39.76 0 A 1
ATOM   3509 C CG  . LEU . . 361 ? 51.457 165.652  7.390 1.00  39.98 0 A 1
ATOM   3510 C CD1 . LEU . . 361 ? 52.328 165.471  8.637 1.00  38.95 0 A 1
ATOM   3511 C CD2 . LEU . . 361 ? 52.313 165.752  6.123 1.00  39.49 0 A 1
ATOM   3512 H HN  . LEU . . 361 ? 48.288 162.910  7.251 0.00  99.00 0 A 1
ATOM   3513 N N   . LYS . . 362 ? 47.832 166.254  7.953 1.00  40.49 0 A 1
ATOM   3514 C CA  . LYS . . 362 ? 47.188 167.561  8.167 1.00  41.35 0 A 1
ATOM   3515 C C   . LYS . . 362 ? 46.464 167.648  9.507 1.00  40.59 0 A 1
ATOM   3516 O O   . LYS . . 362 ? 46.613 168.633 10.215 1.00  40.17 0 A 1
ATOM   3517 C CB  . LYS . . 362 ? 46.215 167.919  7.029 1.00  41.79 0 A 1
ATOM   3518 C CG  . LYS . . 362 ? 45.745 169.389  7.057 1.00  44.79 0 A 1
ATOM   3519 C CD  . LYS . . 362 ? 44.945 169.764  5.804 1.00  48.24 0 A 1
ATOM   3520 C CE  . LYS . . 362 ? 43.535 170.226  6.175 1.00  50.95 0 A 1
ATOM   3521 N NZ  . LYS . . 362 ? 43.497 171.682  6.490 1.00  52.66 1 A 1
ATOM   3522 H HN  . LYS . . 362 ? 47.571 165.611  7.186 0.00  99.00 0 A 1
ATOM   3523 H HZ1 . LYS . . 362 ? 43.458 171.805  7.481 0.00  99.00 0 A 1
ATOM   3524 H HZ2 . LYS . . 362 ? 44.320 172.120  6.129 0.00  99.00 0 A 1
ATOM   3525 H HZ3 . LYS . . 362 ? 42.688 172.090  6.069 0.00  99.00 0 A 1
ATOM   3526 N N   . LYS . . 363 ? 45.676 166.625  9.841 1.00  40.66 0 A 1
ATOM   3527 C CA  . LYS . . 363 ? 44.955 166.602 11.121 1.00  40.29 0 A 1
ATOM   3528 C C   . LYS . . 363 ? 45.908 166.600 12.316 1.00  39.39 0 A 1
ATOM   3529 O O   . LYS . . 363 ? 45.623 167.223 13.325 1.00  38.71 0 A 1
ATOM   3530 C CB  . LYS . . 363 ? 44.018 165.392 11.206 1.00  40.62 0 A 1
ATOM   3531 C CG  . LYS . . 363 ? 42.758 165.525 10.365 1.00  43.54 0 A 1
ATOM   3532 C CD  . LYS . . 363 ? 41.740 164.449 10.752 1.00  47.58 0 A 1
ATOM   3533 C CE  . LYS . . 363 ? 40.539 164.445  9.808 1.00  50.00 0 A 1
ATOM   3534 N NZ  . LYS . . 363 ? 39.558 165.532 10.099 1.00  51.68 1 A 1
ATOM   3535 H HN  . LYS . . 363 ? 45.617 165.868  9.140 0.00  99.00 0 A 1
ATOM   3536 H HZ1 . LYS . . 363 ? 39.557 166.185  9.343 0.00  99.00 0 A 1
ATOM   3537 H HZ2 . LYS . . 363 ? 38.647 165.135 10.202 0.00  99.00 0 A 1
ATOM   3538 H HZ3 . LYS . . 363 ? 39.821 165.995 10.944 0.00  99.00 0 A 1
ATOM   3539 N N   . LEU . . 364 ? 47.036 165.896 12.196 1.00  38.57 0 A 1
ATOM   3540 C CA  . LEU . . 364 ? 48.032 165.853 13.284 1.00  37.86 0 A 1
ATOM   3541 C C   . LEU . . 364 ? 48.732 167.191 13.487 1.00  37.46 0 A 1
ATOM   3542 O O   . LEU . . 364 ? 48.862 167.675 14.619 1.00  37.49 0 A 1
ATOM   3543 C CB  . LEU . . 364 ? 49.065 164.747 13.045 1.00  37.64 0 A 1
ATOM   3544 C CG  . LEU . . 364 ? 48.792 163.387 13.707 1.00  38.73 0 A 1
ATOM   3545 C CD1 . LEU . . 364 ? 47.394 162.826 13.365 1.00  36.71 0 A 1
ATOM   3546 C CD2 . LEU . . 364 ? 49.875 162.394 13.313 1.00  38.94 0 A 1
ATOM   3547 H HN  . LEU . . 364 ? 47.151 165.396 11.301 0.00  99.00 0 A 1
ATOM   3548 N N   . CYS . . 365 ? 49.175 167.797 12.388 1.00  37.70 0 A 1
ATOM   3549 C CA  . CYS . . 365 ? 49.837 169.104 12.454 1.00  37.75 0 A 1
ATOM   3550 C C   . CYS . . 365 ? 48.917 170.151 13.082 1.00  37.48 0 A 1
ATOM   3551 O O   . CYS . . 365 ? 49.340 170.942 13.907 1.00  36.81 0 A 1
ATOM   3552 C CB  . CYS . . 365 ? 50.297 169.530 11.064 1.00  37.52 0 A 1
ATOM   3553 S SG  . CYS . . 365 ? 51.736 168.584 10.483 1.00  39.29 0 A 1
ATOM   3554 H HN  . CYS . . 365 ? 49.017 167.281 11.506 0.00  99.00 0 A 1
ATOM   3555 H HG  . CYS . . 365 ? 52.062 167.997 11.221 0.00  99.00 0 A 1
ATOM   3556 N N   . GLU . . 366 ? 47.645 170.125 12.701 1.00  37.80 0 A 1
ATOM   3557 C CA  . GLU . . 366 ? 46.676 171.079 13.230 1.00  38.16 0 A 1
ATOM   3558 C C   . GLU . . 366 ? 46.410 170.858 14.729 1.00  37.45 0 A 1
ATOM   3559 O O   . GLU . . 366 ? 46.244 171.818 15.488 1.00  37.20 0 A 1
ATOM   3560 C CB  . GLU . . 366 ? 45.387 171.036 12.401 1.00  38.62 0 A 1
ATOM   3561 C CG  . GLU . . 366 ? 45.548 171.720 11.045 1.00  42.15 0 A 1
ATOM   3562 C CD  . GLU . . 366 ? 44.275 171.727 10.217 1.00  46.47 0 A 1
ATOM   3563 O OE1 . GLU . . 366 ? 43.270 171.131 10.661 1.00  48.42 0 A 1
ATOM   3564 O OE2 . GLU . . 366 ? 44.275 172.326  9.113 1.00  48.40 -1 A 1
ATOM   3565 H HN  . GLU . . 366 ? 47.407 169.388 12.014 0.00  99.00 0 A 1
ATOM   3566 N N   . LEU . . 367 ? 46.369 169.588 15.141 1.00  36.85 0 A 1
ATOM   3567 C CA  . LEU . . 367 ? 46.287 169.244 16.560 1.00  36.07 0 A 1
ATOM   3568 C C   . LEU . . 367 ? 47.513 169.727 17.334 1.00  35.74 0 A 1
ATOM   3569 O O   . LEU . . 367 ? 47.386 170.396 18.355 1.00  35.34 0 A 1
ATOM   3570 C CB  . LEU . . 367 ? 46.103 167.730 16.749 1.00  36.24 0 A 1
ATOM   3571 C CG  . LEU . . 367 ? 46.056 167.233 18.199 1.00  36.21 0 A 1
ATOM   3572 C CD1 . LEU . . 367 ? 44.842 167.804 18.984 1.00  35.62 0 A 1
ATOM   3573 C CD2 . LEU . . 367 ? 46.097 165.705 18.243 1.00  36.51 0 A 1
ATOM   3574 H HN  . LEU . . 367 ? 46.400 168.883 14.381 0.00  99.00 0 A 1
ATOM   3575 N N   . TYR . . 368 ? 48.704 169.399 16.829 1.00  35.51 0 A 1
ATOM   3576 C CA  . TYR . . 368 ? 49.933 169.795 17.518 1.00  35.63 0 A 1
ATOM   3577 C C   . TYR . . 368 ? 50.077 171.317 17.618 1.00  35.30 0 A 1
ATOM   3578 O O   . TYR . . 368 ? 50.496 171.832 18.649 1.00  35.39 0 A 1
ATOM   3579 C CB  . TYR . . 368 ? 51.165 169.163 16.849 1.00  35.27 0 A 1
ATOM   3580 C CG  . TYR . . 368 ? 51.176 167.638 16.827 1.00  36.37 0 A 1
ATOM   3581 C CD1 . TYR . . 368 ? 51.967 166.950 15.903 1.00  36.15 0 A 1
ATOM   3582 C CD2 . TYR . . 368 ? 50.413 166.887 17.736 1.00  35.94 0 A 1
ATOM   3583 C CE1 . TYR . . 368 ? 51.984 165.548 15.864 1.00  35.57 0 A 1
ATOM   3584 C CE2 . TYR . . 368 ? 50.424 165.486 17.713 1.00  36.32 0 A 1
ATOM   3585 C CZ  . TYR . . 368 ? 51.212 164.826 16.774 1.00  35.47 0 A 1
ATOM   3586 O OH  . TYR . . 368 ? 51.243 163.451 16.741 1.00  35.29 0 A 1
ATOM   3587 H HN  . TYR . . 368 ? 48.681 168.866 15.951 0.00  99.00 0 A 1
ATOM   3588 H HH  . TYR . . 368 ? 51.809 163.154 15.974 0.00  99.00 0 A 1
ATOM   3589 N N   . ALA . . 369 ? 49.709 172.035 16.560 1.00  35.66 0 A 1
ATOM   3590 C CA  . ALA . . 369 ? 49.737 173.505 16.595 1.00  36.07 0 A 1
ATOM   3591 C C   . ALA . . 369 ? 48.897 174.066 17.744 1.00  36.62 0 A 1
ATOM   3592 O O   . ALA . . 369 ? 49.326 174.964 18.480 1.00  36.62 0 A 1
ATOM   3593 C CB  . ALA . . 369 ? 49.294 174.076 15.256 1.00  35.59 0 A 1
ATOM   3594 H HN  . ALA . . 369 ? 49.411 171.490 15.737 0.00  99.00 0 A 1
ATOM   3595 N N   . LYS . . 370 ? 47.699 173.513 17.902 1.00  36.63 0 A 1
ATOM   3596 C CA  . LYS . . 370 ? 46.814 173.871 19.005 1.00  37.17 0 A 1
ATOM   3597 C C   . LYS . . 370 ? 47.428 173.547 20.375 1.00  36.49 0 A 1
ATOM   3598 O O   . LYS . . 370 ? 47.525 174.412 21.244 1.00  36.20 0 A 1
ATOM   3599 C CB  . LYS . . 370 ? 45.500 173.110 18.843 1.00  37.56 0 A 1
ATOM   3600 C CG  . LYS . . 370 ? 44.253 173.911 19.109 1.00  42.27 0 A 1
ATOM   3601 C CD  . LYS . . 370 ? 43.003 173.030 19.115 1.00  46.56 0 A 1
ATOM   3602 C CE  . LYS . . 370 ? 42.197 173.137 17.805 1.00  51.82 0 A 1
ATOM   3603 N NZ  . LYS . . 370 ? 40.697 173.026 18.016 1.00  53.80 1 A 1
ATOM   3604 H HN  . LYS . . 370 ? 47.449 172.807 17.176 0.00  99.00 0 A 1
ATOM   3605 H HZ1 . LYS . . 370 ? 40.395 172.140 17.679 0.00  99.00 0 A 1
ATOM   3606 H HZ2 . LYS . . 370 ? 40.507 173.109 18.989 0.00  99.00 0 A 1
ATOM   3607 H HZ3 . LYS . . 370 ? 40.252 173.759 17.512 0.00  99.00 0 A 1
ATOM   3608 N N   . VAL . . 371 ? 47.834 172.296 20.567 1.00  36.46 0 A 1
ATOM   3609 C CA  . VAL . . 371 ? 48.293 171.840 21.880 1.00  36.35 0 A 1
ATOM   3610 C C   . VAL . . 371 ? 49.565 172.579 22.313 1.00  36.51 0 A 1
ATOM   3611 O O   . VAL . . 371 ? 49.682 172.996 23.480 1.00  36.08 0 A 1
ATOM   3612 C CB  . VAL . . 371 ? 48.491 170.313 21.927 1.00  36.32 0 A 1
ATOM   3613 C CG1 . VAL . . 371 ? 49.052 169.862 23.302 1.00  36.09 0 A 1
ATOM   3614 C CG2 . VAL . . 371 ? 47.167 169.584 21.610 1.00  37.28 0 A 1
ATOM   3615 H HN  . VAL . . 371 ? 47.799 171.688 19.731 0.00  99.00 0 A 1
ATOM   3616 N N   . LEU . . 372 ? 50.483 172.768 21.363 1.00  36.92 0 A 1
ATOM   3617 C CA  . LEU . . 372 ? 51.776 173.414 21.650 1.00  37.27 0 A 1
ATOM   3618 C C   . LEU . . 372 ? 51.708 174.946 21.533 1.00  37.77 0 A 1
ATOM   3619 O O   . LEU . . 372 ? 52.671 175.644 21.853 1.00  37.60 0 A 1
ATOM   3620 C CB  . LEU . . 372 ? 52.879 172.866 20.727 1.00  37.08 0 A 1
ATOM   3621 C CG  . LEU . . 372 ? 53.280 171.386 20.810 1.00  37.19 0 A 1
ATOM   3622 C CD1 . LEU . . 372 ? 54.102 170.966 19.586 1.00  36.93 0 A 1
ATOM   3623 C CD2 . LEU . . 372 ? 54.035 171.070 22.105 1.00  36.74 0 A 1
ATOM   3624 H HN  . LEU . . 372 ? 50.216 172.428 20.422 0.00  99.00 0 A 1
ATOM   3625 N N   . GLY . . 373 ? 50.568 175.459 21.068 1.00  38.00 0 A 1
ATOM   3626 C CA  . GLY . . 373 ? 50.396 176.887 20.821 1.00  38.48 0 A 1
ATOM   3627 C C   . GLY . . 373 ? 51.386 177.442 19.807 1.00  38.85 0 A 1
ATOM   3628 O O   . GLY . . 373 ? 51.868 178.572 19.953 1.00  38.97 0 A 1
ATOM   3629 H HN  . GLY . . 373 ? 49.817 174.755 20.898 0.00  99.00 0 A 1
ATOM   3630 N N   . SER . . 374 ? 51.700 176.647 18.790 1.00  39.05 0 A 1
ATOM   3631 C CA  . SER . . 374 ? 52.791 176.976 17.878 1.00  39.58 0 A 1
ATOM   3632 C C   . SER . . 374 ? 52.399 176.800 16.416 1.00  39.35 0 A 1
ATOM   3633 O O   . SER . . 374 ? 52.107 175.685 15.962 1.00  39.18 0 A 1
ATOM   3634 C CB  . SER . . 374 ? 54.035 176.129 18.196 1.00  39.62 0 A 1
ATOM   3635 O OG  . SER . . 374 ? 54.486 176.334 19.520 1.00  41.26 0 A 1
ATOM   3636 H HN  . SER . . 374 ? 51.118 175.795 18.703 0.00  99.00 0 A 1
ATOM   3637 H HG  . SER . . 374 ? 53.778 176.044 20.164 0.00  99.00 0 A 1
ATOM   3638 N N   . LEU . . 375 ? 52.410 177.897 15.668 1.00  39.01 0 A 1
ATOM   3639 C CA  . LEU . . 375 ? 52.252 177.832 14.223 1.00  38.64 0 A 1
ATOM   3640 C C   . LEU . . 375 ? 53.323 176.988 13.497 1.00  38.76 0 A 1
ATOM   3641 O O   . LEU . . 375 ? 53.059 176.474 12.419 1.00  37.91 0 A 1
ATOM   3642 C CB  . LEU . . 375 ? 52.231 179.243 13.633 1.00  38.89 0 A 1
ATOM   3643 C CG  . LEU . . 375 ? 50.988 180.067 13.978 1.00  39.22 0 A 1
ATOM   3644 C CD1 . LEU . . 375 ? 51.126 181.489 13.459 1.00  38.42 0 A 1
ATOM   3645 C CD2 . LEU . . 375 ? 49.770 179.414 13.398 1.00  38.87 0 A 1
ATOM   3646 H HN  . LEU . . 375 ? 52.538 178.783 16.193 0.00  99.00 0 A 1
ATOM   3647 N N   . GLU . . 376 ? 54.516 176.852 14.088 1.00  38.91 0 A 1
ATOM   3648 C CA  . GLU . . 376 ? 55.596 176.059 13.484 1.00  39.35 0 A 1
ATOM   3649 C C   . GLU . . 376 ? 55.191 174.605 13.247 1.00  38.74 0 A 1
ATOM   3650 O O   . GLU . . 376 ? 55.720 173.945 12.352 1.00  37.99 0 A 1
ATOM   3651 C CB  . GLU . . 376 ? 56.863 176.119 14.349 1.00  39.44 0 A 1
ATOM   3652 C CG  . GLU . . 376 ? 57.503 177.496 14.358 1.00  43.60 0 A 1
ATOM   3653 C CD  . GLU . . 376 ? 58.658 177.595 15.328 1.00  48.12 0 A 1
ATOM   3654 O OE1 . GLU . . 376 ? 59.780 177.259 14.917 1.00  50.42 0 A 1
ATOM   3655 O OE2 . GLU . . 376 ? 58.426 178.014 16.494 1.00  50.82 -1 A 1
ATOM   3656 H HN  . GLU . . 376 ? 54.611 177.347 14.994 0.00  99.00 0 A 1
ATOM   3657 N N   . ALA . . 377 ? 54.242 174.116 14.049 1.00  38.17 0 A 1
ATOM   3658 C CA  . ALA . . 377 ? 53.748 172.745 13.916 1.00  37.71 0 A 1
ATOM   3659 C C   . ALA . . 377 ? 53.063 172.479 12.572 1.00  37.48 0 A 1
ATOM   3660 O O   . ALA . . 377 ? 52.885 171.324 12.178 1.00  36.95 0 A 1
ATOM   3661 C CB  . ALA . . 377 ? 52.818 172.403 15.078 1.00  37.86 0 A 1
ATOM   3662 H HN  . ALA . . 377 ? 53.891 174.783 14.763 0.00  99.00 0 A 1
ATOM   3663 N N   . LEU . . 378 ? 52.679 173.551 11.877 1.00  37.96 0 A 1
ATOM   3664 C CA  . LEU . . 378 ? 51.986 173.449 10.589 1.00  38.64 0 A 1
ATOM   3665 C C   . LEU . . 378 ? 52.974 173.347  9.425 1.00  39.40 0 A 1
ATOM   3666 O O   . LEU . . 378 ? 52.573 173.348  8.261 1.00  39.22 0 A 1
ATOM   3667 C CB  . LEU . . 378 ? 51.062 174.654 10.375 1.00  38.65 0 A 1
ATOM   3668 C CG  . LEU . . 378 ? 49.949 174.912 11.400 1.00  38.71 0 A 1
ATOM   3669 C CD1 . LEU . . 378 ? 49.184 176.192 11.023 1.00  38.70 0 A 1
ATOM   3670 C CD2 . LEU . . 378 ? 49.011 173.712 11.489 1.00  38.95 0 A 1
ATOM   3671 H HN  . LEU . . 378 ? 52.912 174.463 12.325 0.00  99.00 0 A 1
ATOM   3672 N N   . GLU . . 379 ? 54.263 173.235  9.749 1.00  39.80 0 A 1
ATOM   3673 C CA  . GLU . . 379 ? 55.304 173.198  8.727 1.00  40.94 0 A 1
ATOM   3674 C C   . GLU . . 379 ? 56.170 171.930  8.763 1.00  39.95 0 A 1
ATOM   3675 O O   . GLU . . 379 ? 57.401 172.024  8.915 1.00  39.53 0 A 1
ATOM   3676 C CB  . GLU . . 379 ? 56.187 174.442  8.844 1.00  41.84 0 A 1
ATOM   3677 C CG  . GLU . . 379 ? 55.960 175.433  7.723 1.00  47.30 0 A 1
ATOM   3678 C CD  . GLU . . 379 ? 55.111 176.598  8.162 1.00  53.64 0 A 1
ATOM   3679 O OE1 . GLU . . 379 ? 55.603 177.404  8.988 1.00  57.56 0 A 1
ATOM   3680 O OE2 . GLU . . 379 ? 53.957 176.715  7.679 1.00  56.00 -1 A 1
ATOM   3681 H HN  . GLU . . 379 ? 54.453 173.178 10.766 0.00  99.00 0 A 1
ATOM   3682 N N   . PRO . . 380 ? 55.557 170.754  8.592 1.00  39.13 0 A 1
ATOM   3683 C CA  . PRO . . 380 ? 56.325 169.500  8.631 1.00  39.06 0 A 1
ATOM   3684 C C   . PRO . . 380 ? 57.259 169.399  7.424 1.00  38.91 0 A 1
ATOM   3685 O O   . PRO . . 380 ? 56.925 169.934  6.349 1.00  38.75 0 A 1
ATOM   3686 C CB  . PRO . . 380 ? 55.238 168.424  8.552 1.00  38.66 0 A 1
ATOM   3687 C CG  . PRO . . 380 ? 54.115 169.082  7.804 1.00  38.97 0 A 1
ATOM   3688 C CD  . PRO . . 380 ? 54.124 170.504  8.311 1.00  39.34 0 A 1
ATOM   3689 N N   . VAL . . 381 ? 58.417 168.762  7.603 1.00  38.86 0 A 1
ATOM   3690 C CA  . VAL . . 381 ? 59.365 168.542  6.509 1.00  38.57 0 A 1
ATOM   3691 C C   . VAL . . 381 ? 59.252 167.119  5.950 1.00  38.90 0 A 1
ATOM   3692 O O   . VAL . . 381 ? 59.694 166.856  4.835 1.00  39.04 0 A 1
ATOM   3693 C CB  . VAL . . 381 ? 60.866 168.842  6.918 1.00  38.61 0 A 1
ATOM   3694 C CG1 . VAL . . 381 ? 61.049 170.317  7.304 1.00  38.93 0 A 1
ATOM   3695 C CG2 . VAL . . 381 ? 61.357 167.926  8.059 1.00  38.50 0 A 1
ATOM   3696 H HN  . VAL . . 381 ? 58.587 168.438  8.578 0.00  99.00 0 A 1
ATOM   3697 N N   . HIS . . 382 ? 58.667 166.216  6.740 1.00  38.56 0 A 1
ATOM   3698 C CA  . HIS . . 382 ? 58.535 164.803  6.385 1.00  38.50 0 A 1
ATOM   3699 C C   . HIS . . 382 ? 57.509 164.124  7.305 1.00  38.14 0 A 1
ATOM   3700 O O   . HIS . . 382 ? 57.224 164.630  8.398 1.00  37.38 0 A 1
ATOM   3701 C CB  . HIS . . 382 ? 59.896 164.095  6.505 1.00  38.60 0 A 1
ATOM   3702 C CG  . HIS . . 382 ? 59.923 162.731  5.885 1.00  38.94 0 A 1
ATOM   3703 C CD2 . HIS . . 382 ? 60.033 161.503  6.441 0.00  99.00 0 A 1
ATOM   3704 N ND1 . HIS . . 382 ? 59.799 162.527  4.527 0.00  99.00 0 A 1
ATOM   3705 C CE1 . HIS . . 382 ? 59.840 161.232  4.273 0.00  99.00 0 A 1
ATOM   3706 N NE2 . HIS . . 382 ? 59.979 160.589  5.419 0.00  99.00 0 A 1
ATOM   3707 H HN  . HIS . . 382 ? 58.308 166.609  7.643 0.00  99.00 0 A 1
ATOM   3708 H HE2 . HIS . . 382 ? 60.037 159.594  5.524 0.00  99.00 0 A 1
ATOM   3709 N N   . TYR . . 383 ? 56.980 162.983  6.862 1.00  37.96 0 A 1
ATOM   3710 C CA  . TYR . . 383 ? 56.034 162.182  7.643 1.00  38.27 0 A 1
ATOM   3711 C C   . TYR . . 383 ? 56.257 160.685  7.372 1.00  38.27 0 A 1
ATOM   3712 O O   . TYR . . 383 ? 56.449 160.288  6.219 1.00  38.33 0 A 1
ATOM   3713 C CB  . TYR . . 383 ? 54.597 162.591  7.275 1.00  38.03 0 A 1
ATOM   3714 C CG  . TYR . . 383 ? 53.492 161.873  8.032 1.00  38.44 0 A 1
ATOM   3715 C CD1 . TYR . . 383 ? 53.429 161.903  9.424 1.00  38.62 0 A 1
ATOM   3716 C CD2 . TYR . . 383 ? 52.485 161.195  7.344 1.00  39.20 0 A 1
ATOM   3717 C CE1 . TYR . . 383 ? 52.392 161.258 10.115 1.00  38.91 0 A 1
ATOM   3718 C CE2 . TYR . . 383 ? 51.453 160.545  8.023 1.00  39.93 0 A 1
ATOM   3719 C CZ  . TYR . . 383 ? 51.415 160.579  9.402 1.00  39.63 0 A 1
ATOM   3720 O OH  . TYR . . 383 ? 50.390 159.935 10.060 1.00  39.40 0 A 1
ATOM   3721 H HN  . TYR . . 383 ? 57.300 162.706  5.904 0.00  99.00 0 A 1
ATOM   3722 H HH  . TYR . . 383 ? 50.066 159.177  9.497 0.00  99.00 0 A 1
ATOM   3723 N N   . GLU . . 384 ? 56.267 159.872  8.431 1.00  38.45 0 A 1
ATOM   3724 C CA  . GLU . . 384 ? 56.216 158.408  8.317 1.00  38.52 0 A 1
ATOM   3725 C C   . GLU . . 384 ? 55.118 157.873  9.231 1.00  38.23 0 A 1
ATOM   3726 O O   . GLU . . 384 ? 54.896 158.424 10.303 1.00  37.97 0 A 1
ATOM   3727 C CB  . GLU . . 384 ? 57.550 157.753  8.709 1.00  38.69 0 A 1
ATOM   3728 C CG  . GLU . . 384 ? 58.742 158.161  7.854 1.00  39.62 0 A 1
ATOM   3729 C CD  . GLU . . 384 ? 58.736 157.556  6.444 1.00  40.86 0 A 1
ATOM   3730 O OE1 . GLU . . 384 ? 57.849 156.731  6.103 1.00  40.57 0 A 1
ATOM   3731 O OE2 . GLU . . 384 ? 59.632 157.918  5.647 1.00  42.05 -1 A 1
ATOM   3732 H HN  . GLU . . 384 ? 56.314 160.366  9.351 0.00  99.00 0 A 1
ATOM   3733 N N   . GLU . . 385 ? 54.445 156.804  8.804 1.00  38.31 0 A 1
ATOM   3734 C CA  . GLU . . 385 ? 53.384 156.186  9.600 1.00  38.91 0 A 1
ATOM   3735 C C   . GLU . . 385 ? 53.272 154.687  9.327 1.00  38.87 0 A 1
ATOM   3736 O O   . GLU . . 385 ? 53.721 154.201  8.291 1.00  39.43 0 A 1
ATOM   3737 C CB  . GLU . . 385 ? 52.033 156.887  9.368 1.00  38.81 0 A 1
ATOM   3738 C CG  . GLU . . 385 ? 51.520 156.787  7.938 1.00  39.55 0 A 1
ATOM   3739 C CD  . GLU . . 385 ? 50.047 157.129  7.793 1.00  41.72 0 A 1
ATOM   3740 O OE1 . GLU . . 385 ? 49.450 156.660  6.805 1.00  42.74 0 A 1
ATOM   3741 O OE2 . GLU . . 385 ? 49.486 157.855  8.646 1.00  42.27 -1 A 1
ATOM   3742 H HN  . GLU . . 385 ? 54.736 156.453  7.870 0.00  99.00 0 A 1
ATOM   3743 N N   . LYS . . 386 ? 52.695 153.962 10.277 1.00  38.72 0 A 1
ATOM   3744 C CA  . LYS . . 386 ? 52.414 152.545 10.100 1.00  39.10 0 A 1
ATOM   3745 C C   . LYS . . 386 ? 51.158 152.132 10.857 1.00  38.43 0 A 1
ATOM   3746 O O   . LYS . . 386 ? 51.091 152.270 12.078 1.00  38.26 0 A 1
ATOM   3747 C CB  . LYS . . 386 ? 53.594 151.689 10.566 1.00  39.19 0 A 1
ATOM   3748 C CG  . LYS . . 386 ? 53.326 150.201 10.426 1.00  41.41 0 A 1
ATOM   3749 C CD  . LYS . . 386 ? 54.191 149.590  9.359 1.00  47.14 0 A 1
ATOM   3750 C CE  . LYS . . 386 ? 54.384 148.092  9.580 1.00  49.02 0 A 1
ATOM   3751 N NZ  . LYS . . 386 ? 54.418 147.403  8.255 1.00  52.20 1 A 1
ATOM   3752 H HN  . LYS . . 386 ? 52.465 154.487 11.146 0.00  99.00 0 A 1
ATOM   3753 H HZ1 . LYS . . 386 ? 55.235 147.689  7.757 0.00  99.00 0 A 1
ATOM   3754 H HZ2 . LYS . . 386 ? 54.439 146.415  8.399 0.00  99.00 0 A 1
ATOM   3755 H HZ3 . LYS . . 386 ? 53.602 147.651  7.735 0.00  99.00 0 A 1
ATOM   3756 N N   . ASN . . 387 ? 50.184 151.626 10.106 1.00  38.48 0 A 1
ATOM   3757 C CA  . ASN . . 387 ? 48.940 151.091 10.646 1.00  38.55 0 A 1
ATOM   3758 C C   . ASN . . 387 ? 49.099 149.584 10.895 1.00  38.20 0 A 1
ATOM   3759 O O   . ASN . . 387 ? 49.131 148.786  9.950 1.00  38.42 0 A 1
ATOM   3760 C CB  . ASN . . 387 ? 47.784 151.369  9.677 1.00  38.99 0 A 1
ATOM   3761 C CG  . ASN . . 387 ? 46.432 150.971 10.246 1.00  41.01 0 A 1
ATOM   3762 N ND2 . ASN . . 387 ? 45.362 151.477  9.642 0.00  99.00 0 A 1
ATOM   3763 O OD1 . ASN . . 387 ? 46.351 150.221 11.212 0.00  99.00 0 A 1
ATOM   3764 H HN  . ASN . . 387 ? 50.391 151.645  9.074 0.00  99.00 0 A 1
ATOM   3765 H 1HD2 . ASN . . 387 ? 45.477 152.081  8.851 0.00  99.00 0 A 1
ATOM   3766 H 2HD2 . ASN . . 387 ? 44.446 151.256  9.973 0.00  99.00 0 A 1
ATOM   3767 N N   . TRP . . 388 ? 49.198 149.200 12.165 1.00  37.92 0 A 1
ATOM   3768 C CA  . TRP . . 388 ? 49.442 147.807 12.512 1.00  37.66 0 A 1
ATOM   3769 C C   . TRP . . 388 ? 48.219 146.897 12.372 1.00  38.07 0 A 1
ATOM   3770 O O   . TRP . . 388 ? 48.371 145.672 12.330 1.00  38.09 0 A 1
ATOM   3771 C CB  . TRP . . 388 ? 50.110 147.689 13.883 1.00  37.58 0 A 1
ATOM   3772 C CG  . TRP . . 388 ? 51.510 148.157 13.797 1.00  36.65 0 A 1
ATOM   3773 C CD1 . TRP . . 388 ? 51.957 149.432 13.946 1.00  37.75 0 A 1
ATOM   3774 C CD2 . TRP . . 388 ? 52.652 147.361 13.479 1.00  35.79 0 A 1
ATOM   3775 C CE2 . TRP . . 388 ? 53.775 148.226 13.470 1.00  36.75 0 A 1
ATOM   3776 C CE3 . TRP . . 388 ? 52.850 145.994 13.218 1.00  35.67 0 A 1
ATOM   3777 N NE1 . TRP . . 388 ? 53.318 149.487 13.755 1.00  36.96 0 A 1
ATOM   3778 C CZ2 . TRP . . 388 ? 55.074 147.774 13.200 1.00  35.75 0 A 1
ATOM   3779 C CZ3 . TRP . . 388 ? 54.144 145.542 12.947 1.00  36.39 0 A 1
ATOM   3780 C CH2 . TRP . . 388 ? 55.241 146.434 12.952 1.00  36.13 0 A 1
ATOM   3781 H HN  . TRP . . 388 ? 49.089 149.957 12.862 0.00  99.00 0 A 1
ATOM   3782 H HE1 . TRP . . 388 ? 53.881 150.308 13.814 0.00  99.00 0 A 1
ATOM   3783 N N   . CYS . . 389 ? 47.027 147.494 12.268 1.00  38.28 0 A 1
ATOM   3784 C CA  . CYS . . 389 ? 45.781 146.729 12.070 1.00  39.06 0 A 1
ATOM   3785 C C   . CYS . . 389 ? 45.721 145.989 10.730 1.00  39.61 0 A 1
ATOM   3786 O O   . CYS . . 389 ? 44.910 145.062 10.562 1.00  39.77 0 A 1
ATOM   3787 C CB  . CYS . . 389 ? 44.563 147.645 12.140 1.00  39.17 0 A 1
ATOM   3788 S SG  . CYS . . 389 ? 44.505 148.716 13.566 1.00  39.54 0 A 1
ATOM   3789 H HN  . CYS . . 389 ? 47.051 148.529 12.337 0.00  99.00 0 A 1
ATOM   3790 H HG  . CYS . . 389 ? 43.846 148.362 14.236 0.00  99.00 0 A 1
ATOM   3791 N N   . GLU . . 390 ? 46.550 146.409  9.775 1.00  39.79 0 A 1
ATOM   3792 C CA  . GLU . . 390 ? 46.513 145.837  8.426 1.00  40.44 0 A 1
ATOM   3793 C C   . GLU . . 390 ? 47.435 144.620  8.244 1.00  39.98 0 A 1
ATOM   3794 O O   . GLU . . 390 ? 47.366 143.929  7.227 1.00  39.73 0 A 1
ATOM   3795 C CB  . GLU . . 390 ? 46.753 146.921  7.354 1.00  41.05 0 A 1
ATOM   3796 C CG  . GLU . . 390 ? 48.134 147.545  7.376 1.00  44.51 0 A 1
ATOM   3797 C CD  . GLU . . 390 ? 48.262 148.821  6.541 1.00  49.02 0 A 1
ATOM   3798 O OE1 . GLU . . 390 ? 49.421 149.188  6.252 1.00  50.08 0 A 1
ATOM   3799 O OE2 . GLU . . 390 ? 47.238 149.464  6.187 1.00  50.50 -1 A 1
ATOM   3800 H HN  . GLU . . 390 ? 47.206 147.156 10.061 0.00  99.00 0 A 1
ATOM   3801 N N   . GLU . . 391 ? 48.262 144.343  9.252 1.00  39.41 0 A 1
ATOM   3802 C CA  . GLU . . 391 ? 49.255 143.267  9.182 1.00  38.65 0 A 1
ATOM   3803 C C   . GLU . . 391 ? 48.687 141.865  9.407 1.00  38.15 0 A 1
ATOM   3804 O O   . GLU . . 391 ? 48.268 141.523 10.519 1.00  38.73 0 A 1
ATOM   3805 C CB  . GLU . . 391 ? 50.392 143.551 10.168 1.00  38.69 0 A 1
ATOM   3806 C CG  . GLU . . 391 ? 51.175 144.800  9.804 1.00  39.49 0 A 1
ATOM   3807 C CD  . GLU . . 391 ? 51.934 144.639  8.494 1.00  40.48 0 A 1
ATOM   3808 O OE1 . GLU . . 391 ? 52.721 143.675  8.365 1.00  41.67 0 A 1
ATOM   3809 O OE2 . GLU . . 391 ? 51.745 145.465  7.580 1.00  41.88 -1 A 1
ATOM   3810 H HN  . GLU . . 391 ? 48.143 144.953 10.089 0.00  99.00 0 A 1
ATOM   3811 N N   . GLN . . 392 ? 48.670 141.068  8.337 1.00  37.81 0 A 1
ATOM   3812 C CA  . GLN . . 392 ? 48.257 139.659  8.384 1.00  37.61 0 A 1
ATOM   3813 C C   . GLN . . 392 ? 49.038 138.856  9.428 1.00  36.95 0 A 1
ATOM   3814 O O   . GLN . . 392 ? 48.470 138.001 10.105 1.00  36.51 0 A 1
ATOM   3815 C CB  . GLN . . 392 ? 48.404 139.000  6.992 1.00  37.37 0 A 1
ATOM   3816 C CG  . GLN . . 392 ? 48.046 137.500  6.949 1.00  38.97 0 A 1
ATOM   3817 C CD  . GLN . . 392 ? 47.643 136.974  5.568 1.00  41.25 0 A 1
ATOM   3818 N NE2 . GLN . . 392 ? 48.345 137.420  4.530 0.00  99.00 0 A 1
ATOM   3819 O OE1 . GLN . . 392 ? 46.715 136.152  5.452 0.00  99.00 0 A 1
ATOM   3820 H HN  . GLN . . 392 ? 48.979 141.535  7.451 0.00  99.00 0 A 1
ATOM   3821 H 1HE2 . GLN . . 392 ? 48.142 137.103  3.592 0.00  99.00 0 A 1
ATOM   3822 H 2HE2 . GLN . . 392 ? 49.094 138.090  4.699 0.00  99.00 0 A 1
ATOM   3823 N N   . TYR . . 393 ? 50.343 139.105  9.529 1.00  36.56 0 A 1
ATOM   3824 C CA  . TYR . . 393 ? 51.193 138.317 10.439 1.00  36.36 0 A 1
ATOM   3825 C C   . TYR . . 393 ? 51.509 138.996 11.785 1.00  36.67 0 A 1
ATOM   3826 O O   . TYR . . 393 ? 52.421 138.574 12.510 1.00  36.08 0 A 1
ATOM   3827 C CB  . TYR . . 393 ? 52.460 137.797  9.711 1.00  36.48 0 A 1
ATOM   3828 C CG  . TYR . . 393 ? 52.105 136.844  8.577 1.00  36.02 0 A 1
ATOM   3829 C CD1 . TYR . . 393 ? 52.288 137.215  7.241 1.00  35.65 0 A 1
ATOM   3830 C CD2 . TYR . . 393 ? 51.538 135.591  8.843 1.00  36.24 0 A 1
ATOM   3831 C CE1 . TYR . . 393 ? 51.922 136.356  6.188 1.00  38.55 0 A 1
ATOM   3832 C CE2 . TYR . . 393 ? 51.179 134.725  7.805 1.00  39.02 0 A 1
ATOM   3833 C CZ  . TYR . . 393 ? 51.366 135.116  6.481 1.00  38.52 0 A 1
ATOM   3834 O OH  . TYR . . 393 ? 51.013 134.253  5.452 1.00  40.84 0 A 1
ATOM   3835 H HN  . TYR . . 393 ? 50.697 139.869  8.938 0.00  99.00 0 A 1
ATOM   3836 H HH  . TYR . . 393 ? 51.502 133.393  5.571 0.00  99.00 0 A 1
ATOM   3837 N N   . SER . . 394 ? 50.731 140.026 12.125 1.00  36.33 0 A 1
ATOM   3838 C CA  . SER . . 394 ? 50.744 140.614 13.467 1.00  36.35 0 A 1
ATOM   3839 C C   . SER . . 394 ? 49.337 140.558 14.081 1.00  36.35 0 A 1
ATOM   3840 O O   . SER . . 394 ? 49.170 140.125 15.224 1.00  36.66 0 A 1
ATOM   3841 C CB  . SER . . 394 ? 51.247 142.064 13.444 1.00  36.65 0 A 1
ATOM   3842 O OG  . SER . . 394 ? 52.665 142.130 13.295 1.00  36.28 0 A 1
ATOM   3843 H HN  . SER . . 394 ? 50.117 140.374 11.358 0.00  99.00 0 A 1
ATOM   3844 H HG  . SER . . 394 ? 52.991 143.006 13.644 0.00  99.00 0 A 1
ATOM   3845 N N   . GLY . . 395 ? 48.352 141.014 13.308 1.00  36.86 0 A 1
ATOM   3846 C CA  . GLY . . 395 ? 46.958 141.085 13.725 1.00  36.58 0 A 1
ATOM   3847 C C   . GLY . . 395 ? 46.567 142.371 14.441 1.00  36.74 0 A 1
ATOM   3848 O O   . GLY . . 395 ? 45.384 142.616 14.667 1.00  36.24 0 A 1
ATOM   3849 H HN  . GLY . . 395 ? 48.674 141.324 12.353 0.00  99.00 0 A 1
ATOM   3850 N N   . GLY . . 396 ? 47.559 143.197 14.785 1.00  36.77 0 A 1
ATOM   3851 C CA  . GLY . . 396 ? 47.348 144.407 15.570 1.00  35.97 0 A 1
ATOM   3852 C C   . GLY . . 396 ? 48.592 144.764 16.373 1.00  36.64 0 A 1
ATOM   3853 O O   . GLY . . 396 ? 49.650 144.158 16.174 1.00  36.30 0 A 1
ATOM   3854 H HN  . GLY . . 396 ? 48.501 142.897 14.440 0.00  99.00 0 A 1
HETATM 3855 N N   . CYM . . 397 ? 48.475 145.766 17.249 1.00  36.12 0 A 1
HETATM 3856 C CA  . CYM . . 397 ? 49.550 146.161 18.164 1.00  36.11 0 A 1
HETATM 3857 C C   . CYM . . 397 ? 48.923 146.954 19.324 1.00  36.18 0 A 1
HETATM 3858 O O   . CYM . . 397 ? 47.802 147.456 19.173 1.00  36.09 0 A 1
HETATM 3859 C CB  . CYM . . 397 ? 50.592 147.017 17.437 1.00  35.78 0 A 1
HETATM 3860 S SG  . CYM . . 397 ? 52.118 146.124 17.018 1.00  36.25 0 A 1
HETATM 3861 H HN  . CYM . . 397 ? 47.546 146.247 17.226 0.00  99.00 0 A 1
ATOM   3862 N N   . TYR . . 398 ? 49.608 147.087 20.466 1.00  36.20 0 A 1
ATOM   3863 C CA  . TYR . . 398 ? 50.938 146.490 20.738 1.00  35.76 0 A 1
ATOM   3864 C C   . TYR . . 398 ? 50.873 144.991 20.971 1.00  35.95 0 A 1
ATOM   3865 O O   . TYR . . 398 ? 51.825 144.263 20.684 1.00  35.34 0 A 1
ATOM   3866 C CB  . TYR . . 398 ? 51.567 147.104 21.998 1.00  35.39 0 A 1
ATOM   3867 C CG  . TYR . . 398 ? 51.206 148.544 22.248 1.00  35.94 0 A 1
ATOM   3868 C CD1 . TYR . . 398 ? 51.437 149.523 21.271 1.00  35.95 0 A 1
ATOM   3869 C CD2 . TYR . . 398 ? 50.649 148.940 23.468 1.00  35.89 0 A 1
ATOM   3870 C CE1 . TYR . . 398 ? 51.110 150.849 21.491 1.00  36.31 0 A 1
ATOM   3871 C CE2 . TYR . . 398 ? 50.319 150.269 23.695 1.00  35.95 0 A 1
ATOM   3872 C CZ  . TYR . . 398 ? 50.556 151.215 22.698 1.00  36.82 0 A 1
ATOM   3873 O OH  . TYR . . 398 ? 50.228 152.535 22.909 1.00  38.54 0 A 1
ATOM   3874 H HN  . TYR . . 398 ? 49.108 147.674 21.190 0.00  99.00 0 A 1
ATOM   3875 H HH  . TYR . . 398 ? 49.715 152.613 23.762 0.00  99.00 0 A 1
ATOM   3876 N N   . THR . . 399 ? 49.749 144.537 21.517 1.00  35.48 0 A 1
ATOM   3877 C CA  . THR . . 399 ? 49.684 143.195 22.055 1.00  35.22 0 A 1
ATOM   3878 C C   . THR . . 399 ? 48.257 142.681 22.161 1.00  35.48 0 A 1
ATOM   3879 O O   . THR . . 399 ? 47.301 143.365 21.760 1.00  35.31 0 A 1
ATOM   3880 C CB  . THR . . 399 ? 50.433 143.144 23.420 1.00  35.44 0 A 1
ATOM   3881 C CG2 . THR . . 399 ? 49.640 143.810 24.554 1.00  35.36 0 A 1
ATOM   3882 O OG1 . THR . . 399 ? 50.588 141.788 23.844 1.00  36.06 0 A 1
ATOM   3883 H HN  . THR . . 399 ? 48.962 145.204 21.520 0.00  99.00 0 A 1
ATOM   3884 H HG1 . THR . . 399 ? 50.527 141.164 23.057 0.00  99.00 0 A 1
ATOM   3885 N N   . THR . . 400 ? 48.135 141.471 22.686 1.00  35.33 0 A 1
ATOM   3886 C CA  . THR . . 400 ? 46.853 140.781 22.833 1.00  34.96 0 A 1
ATOM   3887 C C   . THR . . 400 ? 46.112 141.287 24.064 1.00  34.96 0 A 1
ATOM   3888 O O   . THR . . 400 ? 46.699 141.387 25.135 1.00  35.02 0 A 1
ATOM   3889 C CB  . THR . . 400 ? 47.160 139.291 22.996 1.00  35.13 0 A 1
ATOM   3890 C CG2 . THR . . 400 ? 45.876 138.466 23.172 1.00  34.21 0 A 1
ATOM   3891 O OG1 . THR . . 400 ? 47.776 138.808 21.796 1.00  35.51 0 A 1
ATOM   3892 H HN  . THR . . 400 ? 49.044 141.041 22.992 0.00  99.00 0 A 1
ATOM   3893 H HG1 . THR . . 400 ? 48.772 138.941 21.836 0.00  99.00 0 A 1
ATOM   3894 N N   . TYR . . 401 ? 44.816 141.581 23.924 1.00  34.39 0 A 1
ATOM   3895 C CA  . TYR . . 401 ? 43.992 141.907 25.081 1.00  34.79 0 A 1
ATOM   3896 C C   . TYR . . 401 ? 42.953 140.799 25.325 1.00  34.21 0 A 1
ATOM   3897 O O   . TYR . . 401 ? 42.636 140.028 24.414 1.00  33.88 0 A 1
ATOM   3898 C CB  . TYR . . 401 ? 43.316 143.288 24.924 1.00  34.86 0 A 1
ATOM   3899 C CG  . TYR . . 401 ? 42.180 143.380 23.922 1.00  35.29 0 A 1
ATOM   3900 C CD1 . TYR . . 401 ? 40.877 142.996 24.277 1.00  35.90 0 A 1
ATOM   3901 C CD2 . TYR . . 401 ? 42.393 143.892 22.627 1.00  36.77 0 A 1
ATOM   3902 C CE1 . TYR . . 401 ? 39.808 143.111 23.362 1.00  36.49 0 A 1
ATOM   3903 C CE2 . TYR . . 401 ? 41.318 143.994 21.692 1.00  36.99 0 A 1
ATOM   3904 C CZ  . TYR . . 401 ? 40.044 143.608 22.079 1.00  37.38 0 A 1
ATOM   3905 O OH  . TYR . . 401 ? 39.000 143.706 21.188 1.00  37.62 0 A 1
ATOM   3906 H HN  . TYR . . 401 ? 44.465 141.556 22.953 0.00  99.00 0 A 1
ATOM   3907 H HH  . TYR . . 401 ? 38.230 144.159 21.634 0.00  99.00 0 A 1
ATOM   3908 N N   . PHE . . 402 ? 42.452 140.721 26.553 1.00  34.01 0 A 1
ATOM   3909 C CA  . PHE . . 402 ? 41.460 139.704 26.908 1.00  34.10 0 A 1
ATOM   3910 C C   . PHE . . 402 ? 40.107 140.355 27.201 1.00  33.83 0 A 1
ATOM   3911 O O   . PHE . . 402 ? 40.013 141.136 28.147 1.00  32.98 0 A 1
ATOM   3912 C CB  . PHE . . 402 ? 41.910 138.948 28.155 1.00  34.35 0 A 1
ATOM   3913 C CG  . PHE . . 402 ? 42.910 137.877 27.883 1.00  35.47 0 A 1
ATOM   3914 C CD1 . PHE . . 402 ? 44.192 138.198 27.444 1.00  36.09 0 A 1
ATOM   3915 C CD2 . PHE . . 402 ? 42.580 136.539 28.068 1.00  36.83 0 A 1
ATOM   3916 C CE1 . PHE . . 402 ? 45.117 137.192 27.186 1.00  37.11 0 A 1
ATOM   3917 C CE2 . PHE . . 402 ? 43.508 135.536 27.819 1.00  37.75 0 A 1
ATOM   3918 C CZ  . PHE . . 402 ? 44.771 135.863 27.367 1.00  36.81 0 A 1
ATOM   3919 H HN  . PHE . . 402 ? 42.814 141.424 27.222 0.00  99.00 0 A 1
ATOM   3920 N N   . PRO . . 403 ? 39.078 140.050 26.396 1.00  33.90 0 A 1
ATOM   3921 C CA  . PRO . . 403 ? 37.717 140.506 26.701 1.00  34.05 0 A 1
ATOM   3922 C C   . PRO . . 403 ? 37.196 139.863 27.985 1.00  34.74 0 A 1
ATOM   3923 O O   . PRO . . 403 ? 37.791 138.899 28.486 1.00  34.38 0 A 1
ATOM   3924 C CB  . PRO . . 403 ? 36.884 140.030 25.491 1.00  33.21 0 A 1
ATOM   3925 C CG  . PRO . . 403 ? 37.857 139.649 24.438 1.00  34.57 0 A 1
ATOM   3926 C CD  . PRO . . 403 ? 39.132 139.276 25.142 1.00  33.90 0 A 1
ATOM   3927 N N   . PRO . . 404 ? 36.098 140.398 28.524 1.00  34.80 0 A 1
ATOM   3928 C CA  . PRO . . 404 ? 35.527 139.872 29.766 1.00  35.06 0 A 1
ATOM   3929 C C   . PRO . . 404 ? 35.277 138.370 29.718 1.00  35.28 0 A 1
ATOM   3930 O O   . PRO . . 404 ? 34.705 137.846 28.747 1.00  34.38 0 A 1
ATOM   3931 C CB  . PRO . . 404 ? 34.194 140.642 29.906 1.00  35.52 0 A 1
ATOM   3932 C CG  . PRO . . 404 ? 34.010 141.360 28.640 1.00  35.47 0 A 1
ATOM   3933 C CD  . PRO . . 404 ? 35.364 141.571 28.023 1.00  35.13 0 A 1
ATOM   3934 N N   . GLY . . 405 ? 35.716 137.688 30.775 1.00  35.19 0 A 1
ATOM   3935 C CA  . GLY . . 405 ? 35.403 136.284 30.968 1.00  35.87 0 A 1
ATOM   3936 C C   . GLY . . 405 ? 36.398 135.270 30.438 1.00  36.31 0 A 1
ATOM   3937 O O   . GLY . . 405 ? 36.275 134.082 30.744 1.00  36.61 0 A 1
ATOM   3938 H HN  . GLY . . 405 ? 36.294 138.246 31.438 0.00  99.00 0 A 1
ATOM   3939 N N   . ILE . . 406 ? 37.397 135.736 29.685 1.00  35.66 0 A 1
ATOM   3940 C CA  . ILE . . 406 ? 38.294 134.844 28.956 1.00  36.05 0 A 1
ATOM   3941 C C   . ILE . . 406 ? 39.516 134.404 29.785 1.00  35.71 0 A 1
ATOM   3942 O O   . ILE . . 406 ? 39.896 133.227 29.765 1.00  35.42 0 A 1
ATOM   3943 C CB  . ILE . . 406 ? 38.708 135.480 27.590 1.00  35.79 0 A 1
ATOM   3944 C CG1 . ILE . . 406 ? 37.461 135.840 26.757 1.00  36.49 0 A 1
ATOM   3945 C CG2 . ILE . . 406 ? 39.668 134.552 26.813 1.00  35.05 0 A 1
ATOM   3946 C CD1 . ILE . . 406 ? 36.479 134.681 26.529 1.00  36.26 0 A 1
ATOM   3947 H HN  . ILE . . 406 ? 37.477 136.771 29.665 0.00  99.00 0 A 1
ATOM   3948 N N   . LEU . . 407 ? 40.096 135.334 30.536 1.00  35.58 0 A 1
ATOM   3949 C CA  . LEU . . 407 ? 41.332 135.050 31.286 1.00  35.56 0 A 1
ATOM   3950 C C   . LEU . . 407 ? 41.125 133.988 32.383 1.00  36.04 0 A 1
ATOM   3951 O O   . LEU . . 407 ? 41.976 133.123 32.583 1.00  35.83 0 A 1
ATOM   3952 C CB  . LEU . . 407 ? 41.935 136.344 31.862 1.00  35.31 0 A 1
ATOM   3953 C CG  . LEU . . 407 ? 43.288 136.272 32.609 1.00  36.39 0 A 1
ATOM   3954 C CD1 . LEU . . 407 ? 44.439 135.764 31.716 1.00  34.80 0 A 1
ATOM   3955 C CD2 . LEU . . 407 ? 43.649 137.636 33.215 1.00  34.58 0 A 1
ATOM   3956 H HN  . LEU . . 407 ? 39.622 136.251 30.551 0.00  99.00 0 A 1
ATOM   3957 N N   . THR . . 408 ? 39.988 134.028 33.079 1.00  36.30 0 A 1
ATOM   3958 C CA  . THR . . 408 ? 39.725 132.982 34.071 1.00  37.19 0 A 1
ATOM   3959 C C   . THR . . 408 ? 39.397 131.631 33.433 1.00  37.75 0 A 1
ATOM   3960 O O   . THR . . 408 ? 39.760 130.592 33.987 1.00  38.88 0 A 1
ATOM   3961 C CB  . THR . . 408 ? 38.610 133.372 35.064 1.00  37.25 0 A 1
ATOM   3962 C CG2 . THR . . 408 ? 39.080 134.486 35.999 1.00  36.62 0 A 1
ATOM   3963 O OG1 . THR . . 408 ? 37.489 133.919 34.348 1.00  38.45 0 A 1
ATOM   3964 H HN  . THR . . 408 ? 39.360 134.801 32.872 0.00  99.00 0 A 1
ATOM   3965 H HG1 . THR . . 408 ? 37.744 134.789 33.916 0.00  99.00 0 A 1
ATOM   3966 N N   . GLN . . 409 ? 38.718 131.637 32.286 1.00  37.48 0 A 1
ATOM   3967 C CA  . GLN . . 409 ? 38.308 130.383 31.645 1.00  37.97 0 A 1
ATOM   3968 C C   . GLN . . 409 ? 39.420 129.724 30.814 1.00  38.16 0 A 1
ATOM   3969 O O   . GLN . . 409 ? 39.485 128.503 30.736 1.00  38.21 0 A 1
ATOM   3970 C CB  . GLN . . 409 ? 37.054 130.601 30.784 1.00  37.76 0 A 1
ATOM   3971 C CG  . GLN . . 409 ? 35.766 130.856 31.596 1.00  39.24 0 A 1
ATOM   3972 C CD  . GLN . . 409 ? 35.272 129.612 32.317 1.00  41.54 0 A 1
ATOM   3973 N NE2 . GLN . . 409 ? 35.221 129.664 33.640 0.00  99.00 0 A 1
ATOM   3974 O OE1 . GLN . . 409 ? 34.946 128.622 31.681 0.00  99.00 0 A 1
ATOM   3975 H HN  . GLN . . 409 ? 38.512 132.571 31.900 0.00  99.00 0 A 1
ATOM   3976 H 1HE2 . GLN . . 409 ? 34.889 128.877 34.184 0.00  99.00 0 A 1
ATOM   3977 H 2HE2 . GLN . . 409 ? 35.526 130.519 34.110 0.00  99.00 0 A 1
ATOM   3978 N N   . TYR . . 410 ? 40.289 130.528 30.205 1.00  38.08 0 A 1
ATOM   3979 C CA  . TYR . . 410 ? 41.235 130.022 29.204 1.00  38.59 0 A 1
ATOM   3980 C C   . TYR . . 410 ? 42.686 130.387 29.520 1.00  39.36 0 A 1
ATOM   3981 O O   . TYR . . 410 ? 43.605 129.836 28.920 1.00  39.62 0 A 1
ATOM   3982 C CB  . TYR . . 410 ? 40.880 130.528 27.796 1.00  38.30 0 A 1
ATOM   3983 C CG  . TYR . . 410 ? 39.548 130.036 27.266 1.00  37.53 0 A 1
ATOM   3984 C CD1 . TYR . . 410 ? 38.376 130.759 27.496 1.00  37.01 0 A 1
ATOM   3985 C CD2 . TYR . . 410 ? 39.456 128.841 26.553 1.00  37.41 0 A 1
ATOM   3986 C CE1 . TYR . . 410 ? 37.147 130.306 27.026 1.00  37.03 0 A 1
ATOM   3987 C CE2 . TYR . . 410 ? 38.224 128.373 26.077 1.00  37.90 0 A 1
ATOM   3988 C CZ  . TYR . . 410 ? 37.079 129.114 26.317 1.00  37.90 0 A 1
ATOM   3989 O OH  . TYR . . 410 ? 35.866 128.666 25.846 1.00  39.99 0 A 1
ATOM   3990 H HN  . TYR . . 410 ? 40.242 131.523 30.492 0.00  99.00 0 A 1
ATOM   3991 H HH  . TYR . . 410 ? 35.943 128.479 24.868 0.00  99.00 0 A 1
ATOM   3992 N N   . GLY . . 411 ? 42.884 131.315 30.451 1.00  40.26 0 A 1
ATOM   3993 C CA  . GLY . . 411 ? 44.216 131.835 30.755 1.00  41.35 0 A 1
ATOM   3994 C C   . GLY . . 411 ? 45.265 130.800 31.101 1.00  42.57 0 A 1
ATOM   3995 O O   . GLY . . 411 ? 46.437 130.936 30.705 1.00  42.15 0 A 1
ATOM   3996 H HN  . GLY . . 411 ? 42.022 131.635 30.938 0.00  99.00 0 A 1
ATOM   3997 N N   . ARG . . 412 ? 44.873 129.759 31.835 1.00  43.37 0 A 1
ATOM   3998 C CA  . ARG . . 412 ? 45.853 128.735 32.225 1.00  45.12 0 A 1
ATOM   3999 C C   . ARG . . 412 ? 46.431 127.946 31.036 1.00  44.99 0 A 1
ATOM   4000 O O   . ARG . . 412 ? 47.476 127.309 31.160 1.00  45.18 0 A 1
ATOM   4001 C CB  . ARG . . 412 ? 45.328 127.827 33.349 1.00  45.92 0 A 1
ATOM   4002 C CG  . ARG . . 412 ? 44.334 126.752 32.958 1.00  48.91 0 A 1
ATOM   4003 C CD  . ARG . . 412 ? 43.190 126.508 33.985 1.00  53.77 0 A 1
ATOM   4004 N NE  . ARG . . 412 ? 43.585 126.615 35.395 1.00  56.52 0 A 1
ATOM   4005 C CZ  . ARG . . 412 ? 42.935 127.329 36.318 1.00  57.06 0 A 1
ATOM   4006 N NH1 . ARG . . 412 ? 41.848 128.030 36.006 1.00  57.71 1 A 1
ATOM   4007 N NH2 . ARG . . 412 ? 43.381 127.351 37.564 1.00  58.65 0 A 1
ATOM   4008 H HN  . ARG . . 412 ? 43.884 129.735 32.090 0.00  99.00 0 A 1
ATOM   4009 H HE  . ARG . . 412 ? 44.409 126.112 35.688 0.00  99.00 0 A 1
ATOM   4010 H 1HH1 . ARG . . 412 ? 41.491 128.014 35.074 0.00  99.00 0 A 1
ATOM   4011 H 2HH1 . ARG . . 412 ? 41.387 128.574 36.709 0.00  99.00 0 A 1
ATOM   4012 H 1HH2 . ARG . . 412 ? 44.192 126.817 37.815 0.00  99.00 0 A 1
ATOM   4013 H 2HH2 . ARG . . 412 ? 42.912 127.897 38.258 0.00  99.00 0 A 1
ATOM   4014 N N   . VAL . . 413 ? 45.765 128.053 29.886 1.00  44.51 0 A 1
ATOM   4015 C CA  . VAL . . 413 ? 46.133 127.351 28.652 1.00  44.86 0 A 1
ATOM   4016 C C   . VAL . . 413 ? 47.286 128.035 27.904 1.00  44.18 0 A 1
ATOM   4017 O O   . VAL . . 413 ? 47.950 127.408 27.090 1.00  43.84 0 A 1
ATOM   4018 C CB  . VAL . . 413 ? 44.900 127.269 27.693 1.00  45.02 0 A 1
ATOM   4019 C CG1 . VAL . . 413 ? 45.214 126.504 26.444 1.00  46.12 0 A 1
ATOM   4020 C CG2 . VAL . . 413 ? 43.695 126.659 28.402 1.00  46.57 0 A 1
ATOM   4021 H HN  . VAL . . 413 ? 44.933 128.699 29.938 0.00  99.00 0 A 1
ATOM   4022 N N   . LEU . . 414 ? 47.508 129.317 28.177 1.00  44.17 0 A 1
ATOM   4023 C CA  . LEU . . 414 ? 48.364 130.166 27.336 1.00  44.54 0 A 1
ATOM   4024 C C   . LEU . . 414 ? 49.762 129.615 27.043 1.00  43.98 0 A 1
ATOM   4025 O O   . LEU . . 414 ? 50.207 129.667 25.905 1.00  44.16 0 A 1
ATOM   4026 C CB  . LEU . . 414 ? 48.504 131.571 27.944 1.00  44.81 0 A 1
ATOM   4027 C CG  . LEU . . 414 ? 47.932 132.797 27.229 1.00  46.47 0 A 1
ATOM   4028 C CD1 . LEU . . 414 ? 48.422 134.058 27.940 1.00  47.97 0 A 1
ATOM   4029 C CD2 . LEU . . 414 ? 48.277 132.861 25.756 1.00  46.67 0 A 1
ATOM   4030 H HN  . LEU . . 414 ? 47.028 129.670 29.032 0.00  99.00 0 A 1
ATOM   4031 N N   . ARG . . 415 ? 50.452 129.128 28.070 1.00  43.25 0 A 1
ATOM   4032 C CA  . ARG . . 415 ? 51.813 128.601 27.877 1.00  42.88 0 A 1
ATOM   4033 C C   . ARG . . 415 ? 51.963 127.109 28.229 1.00  42.50 0 A 1
ATOM   4034 O O   . ARG . . 415 ? 53.070 126.600 28.398 1.00  41.88 0 A 1
ATOM   4035 C CB  . ARG . . 415 ? 52.877 129.479 28.564 1.00  43.02 0 A 1
ATOM   4036 C CG  . ARG . . 415 ? 52.626 129.808 30.006 1.00  42.30 0 A 1
ATOM   4037 C CD  . ARG . . 415 ? 53.759 130.589 30.717 1.00  41.42 0 A 1
ATOM   4038 N NE  . ARG . . 415 ? 53.364 130.756 32.112 1.00  40.38 0 A 1
ATOM   4039 C CZ  . ARG . . 415 ? 52.706 131.809 32.589 1.00  41.19 0 A 1
ATOM   4040 N NH1 . ARG . . 415 ? 52.426 132.846 31.804 1.00  41.06 1 A 1
ATOM   4041 N NH2 . ARG . . 415 ? 52.358 131.837 33.859 1.00  42.15 0 A 1
ATOM   4042 H HN  . ARG . . 415 ? 49.973 129.149 28.980 0.00  99.00 0 A 1
ATOM   4043 H HE  . ARG . . 415 ? 53.607 130.022 32.761 0.00  99.00 0 A 1
ATOM   4044 H 1HH1 . ARG . . 415 ? 52.687 132.840 30.842 0.00  99.00 0 A 1
ATOM   4045 H 2HH1 . ARG . . 415 ? 51.945 133.641 32.184 0.00  99.00 0 A 1
ATOM   4046 H 1HH2 . ARG . . 415 ? 52.569 131.062 34.460 0.00  99.00 0 A 1
ATOM   4047 H 2HH2 . ARG . . 415 ? 51.878 132.633 34.235 0.00  99.00 0 A 1
ATOM   4048 N N   . GLN . . 416 ? 50.829 126.422 28.310 1.00  42.16 0 A 1
ATOM   4049 C CA  . GLN . . 416 ? 50.789 124.977 28.499 1.00  42.30 0 A 1
ATOM   4050 C C   . GLN . . 416 ? 51.225 124.280 27.200 1.00  41.74 0 A 1
ATOM   4051 O O   . GLN . . 416 ? 50.592 124.478 26.148 1.00  40.82 0 A 1
ATOM   4052 C CB  . GLN . . 416 ? 49.363 124.555 28.878 1.00  42.60 0 A 1
ATOM   4053 C CG  . GLN . . 416 ? 49.216 123.092 29.298 1.00  45.50 0 A 1
ATOM   4054 C CD  . GLN . . 416 ? 47.835 122.782 29.850 1.00  48.37 0 A 1
ATOM   4055 N NE2 . GLN . . 416 ? 47.565 123.226 31.065 0.00  99.00 0 A 1
ATOM   4056 O OE1 . GLN . . 416 ? 47.025 122.150 29.178 0.00  99.00 0 A 1
ATOM   4057 H HN  . GLN . . 416 ? 49.965 127.008 28.226 0.00  99.00 0 A 1
ATOM   4058 H 1HE2 . GLN . . 416 ? 46.657 123.069 31.494 0.00  99.00 0 A 1
ATOM   4059 H 2HE2 . GLN . . 416 ? 48.288 123.736 31.576 0.00  99.00 0 A 1
ATOM   4060 N N   . PRO . . 417 ? 52.296 123.480 27.264 1.00  41.22 0 A 1
ATOM   4061 C CA  . PRO . . 417 ? 52.779 122.746 26.085 1.00  41.16 0 A 1
ATOM   4062 C C   . PRO . . 417 ? 51.708 121.811 25.511 1.00  40.85 0 A 1
ATOM   4063 O O   . PRO . . 417 ? 50.877 121.272 26.257 1.00  40.84 0 A 1
ATOM   4064 C CB  . PRO . . 417 ? 53.951 121.918 26.636 1.00  41.05 0 A 1
ATOM   4065 C CG  . PRO . . 417 ? 54.391 122.669 27.866 1.00  41.50 0 A 1
ATOM   4066 C CD  . PRO . . 417 ? 53.127 123.214 28.457 1.00  41.33 0 A 1
ATOM   4067 N N   . VAL . . 418 ? 51.717 121.660 24.191 1.00  40.39 0 A 1
ATOM   4068 C CA  . VAL . . 418 ? 50.845 120.709 23.510 1.00  40.62 0 A 1
ATOM   4069 C C   . VAL . . 418 ? 51.741 119.639 22.884 1.00  40.69 0 A 1
ATOM   4070 O O   . VAL . . 418 ? 52.280 119.836 21.785 1.00  40.39 0 A 1
ATOM   4071 C CB  . VAL . . 418 ? 49.960 121.386 22.432 1.00  40.60 0 A 1
ATOM   4072 C CG1 . VAL . . 418 ? 49.115 120.346 21.690 1.00  40.62 0 A 1
ATOM   4073 C CG2 . VAL . . 418 ? 49.056 122.450 23.065 1.00  40.47 0 A 1
ATOM   4074 H HN  . VAL . . 418 ? 52.394 122.274 23.689 0.00  99.00 0 A 1
ATOM   4075 N N   . ASP . . 419 ? 51.902 118.532 23.616 1.00  40.98 0 A 1
ATOM   4076 C CA  . ASP . . 419 ? 52.821 117.450 23.258 1.00  41.34 0 A 1
ATOM   4077 C C   . ASP . . 419 ? 54.242 118.031 23.154 1.00  41.12 0 A 1
ATOM   4078 O O   . ASP . . 419 ? 54.846 118.355 24.171 1.00  41.23 0 A 1
ATOM   4079 C CB  . ASP . . 419 ? 52.352 116.749 21.967 1.00  41.75 0 A 1
ATOM   4080 C CG  . ASP . . 419 ? 53.104 115.457 21.670 1.00  43.31 0 A 1
ATOM   4081 O OD1 . ASP . . 419 ? 53.993 115.060 22.461 1.00  45.44 0 A 1
ATOM   4082 O OD2 . ASP . . 419 ? 52.865 114.772 20.648 1.00  44.55 -1 A 1
ATOM   4083 H HN  . ASP . . 419 ? 51.306 118.505 24.480 0.00  99.00 0 A 1
ATOM   4084 N N   . ARG . . 420 ? 54.743 118.215 21.933 1.00  40.91 0 A 1
ATOM   4085 C CA  . ARG . . 420 ? 56.116 118.693 21.739 1.00  40.89 0 A 1
ATOM   4086 C C   . ARG . . 420 ? 56.181 120.141 21.234 1.00  40.33 0 A 1
ATOM   4087 O O   . ARG . . 420 ? 57.259 120.619 20.855 1.00  40.19 0 A 1
ATOM   4088 C CB  . ARG . . 420 ? 56.891 117.748 20.804 1.00  40.99 0 A 1
ATOM   4089 C CG  . ARG . . 420 ? 57.280 116.409 21.440 1.00  42.99 0 A 1
ATOM   4090 C CD  . ARG . . 420 ? 57.505 115.285 20.413 1.00  45.73 0 A 1
ATOM   4091 N NE  . ARG . . 420 ? 56.234 114.796 19.879 1.00  47.39 0 A 1
ATOM   4092 C CZ  . ARG . . 420 ? 56.086 114.074 18.765 1.00  48.98 0 A 1
ATOM   4093 N NH1 . ARG . . 420 ? 57.134 113.718 18.025 1.00  48.67 1 A 1
ATOM   4094 N NH2 . ARG . . 420 ? 54.871 113.696 18.392 1.00  48.80 0 A 1
ATOM   4095 H HN  . ARG . . 420 ? 54.098 117.998 21.155 0.00  99.00 0 A 1
ATOM   4096 H HE  . ARG . . 420 ? 55.392 115.024 20.397 0.00  99.00 0 A 1
ATOM   4097 H 1HH1 . ARG . . 420 ? 58.056 113.974 18.311 0.00  99.00 0 A 1
ATOM   4098 H 2HH1 . ARG . . 420 ? 56.997 113.194 17.185 0.00  99.00 0 A 1
ATOM   4099 H 1HH2 . ARG . . 420 ? 54.076 113.934 18.953 0.00  99.00 0 A 1
ATOM   4100 H 2HH2 . ARG . . 420 ? 54.745 113.171 17.550 0.00  99.00 0 A 1
ATOM   4101 N N   . ILE . . 421 ? 55.034 120.837 21.240 1.00  39.46 0 A 1
ATOM   4102 C CA  . ILE . . 421 ? 54.984 122.286 20.984 1.00  38.72 0 A 1
ATOM   4103 C C   . ILE . . 421 ? 54.978 123.089 22.290 1.00  38.33 0 A 1
ATOM   4104 O O   . ILE . . 421 ? 54.099 122.901 23.143 1.00  37.93 0 A 1
ATOM   4105 C CB  . ILE . . 421 ? 53.730 122.689 20.150 1.00  38.98 0 A 1
ATOM   4106 C CG1 . ILE . . 421 ? 53.600 121.839 18.889 1.00  38.35 0 A 1
ATOM   4107 C CG2 . ILE . . 421 ? 53.775 124.205 19.814 1.00  38.51 0 A 1
ATOM   4108 C CD1 . ILE . . 421 ? 52.254 122.016 18.151 1.00  40.61 0 A 1
ATOM   4109 H HN  . ILE . . 421 ? 54.187 120.267 21.440 0.00  99.00 0 A 1
ATOM   4110 N N   . TYR . . 422 ? 55.944 124.000 22.405 1.00  37.53 0 A 1
ATOM   4111 C CA  . TYR . . 422 ? 56.119 124.896 23.542 1.00  37.08 0 A 1
ATOM   4112 C C   . TYR . . 422 ? 55.804 126.318 23.084 1.00  36.94 0 A 1
ATOM   4113 O O   . TYR . . 422 ? 55.917 126.627 21.891 1.00  36.90 0 A 1
ATOM   4114 C CB  . TYR . . 422 ? 57.560 124.771 24.089 1.00  37.24 0 A 1
ATOM   4115 C CG  . TYR . . 422 ? 57.758 123.433 24.765 1.00  37.71 0 A 1
ATOM   4116 C CD1 . TYR . . 422 ? 57.965 122.282 24.006 1.00  39.27 0 A 1
ATOM   4117 C CD2 . TYR . . 422 ? 57.667 123.305 26.149 1.00  38.54 0 A 1
ATOM   4118 C CE1 . TYR . . 422 ? 58.116 121.038 24.607 1.00  40.12 0 A 1
ATOM   4119 C CE2 . TYR . . 422 ? 57.826 122.063 26.766 1.00  38.79 0 A 1
ATOM   4120 C CZ  . TYR . . 422 ? 58.041 120.939 25.981 1.00  39.80 0 A 1
ATOM   4121 O OH  . TYR . . 422 ? 58.184 119.706 26.580 1.00  42.05 0 A 1
ATOM   4122 H HN  . TYR . . 422 ? 56.599 124.019 21.569 0.00  99.00 0 A 1
ATOM   4123 H HH  . TYR . . 422 ? 57.690 119.024 26.045 0.00  99.00 0 A 1
ATOM   4124 N N   . PHE . . 423 ? 55.388 127.173 24.015 1.00  36.19 0 A 1
ATOM   4125 C CA  . PHE . . 423 ? 54.862 128.482 23.646 1.00  36.17 0 A 1
ATOM   4126 C C   . PHE . . 423 ? 55.650 129.663 24.203 1.00  35.67 0 A 1
ATOM   4127 O O   . PHE . . 423 ? 55.806 129.830 25.418 1.00  35.38 0 A 1
ATOM   4128 C CB  . PHE . . 423 ? 53.356 128.576 23.990 1.00  36.08 0 A 1
ATOM   4129 C CG  . PHE . . 423 ? 52.514 127.563 23.252 1.00  36.62 0 A 1
ATOM   4130 C CD1 . PHE . . 423 ? 52.196 126.326 23.833 1.00  35.92 0 A 1
ATOM   4131 C CD2 . PHE . . 423 ? 52.063 127.831 21.958 1.00  36.04 0 A 1
ATOM   4132 C CE1 . PHE . . 423 ? 51.452 125.375 23.120 1.00  37.23 0 A 1
ATOM   4133 C CE2 . PHE . . 423 ? 51.317 126.891 21.244 1.00  36.03 0 A 1
ATOM   4134 C CZ  . PHE . . 423 ? 51.005 125.669 21.819 1.00  36.50 0 A 1
ATOM   4135 H HN  . PHE . . 423 ? 55.468 126.838 24.988 0.00  99.00 0 A 1
ATOM   4136 N N   . ALA . . 424 ? 56.126 130.485 23.277 1.00  35.81 0 A 1
ATOM   4137 C CA  . ALA . . 424 ? 56.836 131.708 23.579 1.00  35.88 0 A 1
ATOM   4138 C C   . ALA . . 424 ? 55.973 132.884 23.119 1.00  35.83 0 A 1
ATOM   4139 O O   . ALA . . 424 ? 54.737 132.773 23.063 1.00  36.03 0 A 1
ATOM   4140 C CB  . ALA . . 424 ? 58.215 131.707 22.883 1.00  35.47 0 A 1
ATOM   4141 H HN  . ALA . . 424 ? 55.938 130.163 22.290 0.00  99.00 0 A 1
ATOM   4142 N N   . GLY . . 425 ? 56.603 134.015 22.810 1.00  35.56 0 A 1
ATOM   4143 C CA  . GLY . . 425 ? 55.869 135.231 22.489 1.00  35.30 0 A 1
ATOM   4144 C C   . GLY . . 425 ? 55.576 136.048 23.738 1.00  35.11 0 A 1
ATOM   4145 O O   . GLY . . 425 ? 55.325 135.504 24.815 1.00  35.25 0 A 1
ATOM   4146 H HN  . GLY . . 425 ? 57.638 133.954 22.818 0.00  99.00 0 A 1
ATOM   4147 N N   . THR . . 426 ? 55.592 137.367 23.583 1.00  34.50 0 A 1
ATOM   4148 C CA  . THR . . 426 ? 55.472 138.280 24.712 1.00  33.86 0 A 1
ATOM   4149 C C   . THR . . 426 ? 54.192 138.051 25.525 1.00  33.98 0 A 1
ATOM   4150 O O   . THR . . 426 ? 54.170 138.278 26.736 1.00  32.76 0 A 1
ATOM   4151 C CB  . THR . . 426 ? 55.635 139.757 24.249 1.00  33.95 0 A 1
ATOM   4152 C CG2 . THR . . 426 ? 54.360 140.289 23.544 1.00  32.76 0 A 1
ATOM   4153 O OG1 . THR . . 426 ? 55.793 140.606 25.394 1.00  33.31 0 A 1
ATOM   4154 H HN  . THR . . 426 ? 55.696 137.687 22.597 0.00  99.00 0 A 1
ATOM   4155 H HG1 . THR . . 426 ? 56.537 141.264 25.240 0.00  99.00 0 A 1
ATOM   4156 N N   . GLU . . 427 ? 53.149 137.551 24.862 1.00  33.86 0 A 1
ATOM   4157 C CA  . GLU . . 427 ? 51.876 137.262 25.535 1.00  34.54 0 A 1
ATOM   4158 C C   . GLU . . 427 ? 51.968 136.217 26.646 1.00  34.78 0 A 1
ATOM   4159 O O   . GLU . . 427 ? 51.109 136.198 27.525 1.00  35.02 0 A 1
ATOM   4160 C CB  . GLU . . 427 ? 50.829 136.840 24.507 1.00  34.43 0 A 1
ATOM   4161 C CG  . GLU . . 427 ? 50.291 138.027 23.728 1.00  35.96 0 A 1
ATOM   4162 C CD  . GLU . . 427 ? 51.074 138.351 22.467 1.00  36.89 0 A 1
ATOM   4163 O OE1 . GLU . . 427 ? 52.161 137.759 22.219 1.00  38.44 0 A 1
ATOM   4164 O OE2 . GLU . . 427 ? 50.594 139.203 21.702 1.00  38.59 -1 A 1
ATOM   4165 H HN  . GLU . . 427 ? 53.309 137.387 23.852 0.00  99.00 0 A 1
ATOM   4166 N N   . THR . . 428 ? 53.004 135.364 26.599 1.00  34.74 0 A 1
ATOM   4167 C CA  . THR . . 428 ? 53.223 134.316 27.616 1.00  34.60 0 A 1
ATOM   4168 C C   . THR . . 428 ? 54.153 134.706 28.763 1.00  35.25 0 A 1
ATOM   4169 O O   . THR . . 428 ? 54.395 133.897 29.675 1.00  35.05 0 A 1
ATOM   4170 C CB  . THR . . 428 ? 53.741 132.980 26.972 1.00  34.34 0 A 1
ATOM   4171 C CG2 . THR . . 428 ? 52.829 132.515 25.830 1.00  33.65 0 A 1
ATOM   4172 O OG1 . THR . . 428 ? 55.020 133.199 26.342 1.00  33.89 0 A 1
ATOM   4173 H HN  . THR . . 428 ? 53.639 135.504 25.786 0.00  99.00 0 A 1
ATOM   4174 H HG1 . THR . . 428 ? 54.999 134.046 25.804 0.00  99.00 0 A 1
ATOM   4175 N N   . ALA . . 429 ? 54.685 135.931 28.730 1.00  36.00 0 A 1
ATOM   4176 C CA  . ALA . . 429 ? 55.567 136.397 29.803 1.00  36.76 0 A 1
ATOM   4177 C C   . ALA . . 429 ? 54.822 136.720 31.095 1.00  37.42 0 A 1
ATOM   4178 O O   . ALA . . 429 ? 53.592 136.893 31.092 1.00  37.63 0 A 1
ATOM   4179 C CB  . ALA . . 429 ? 56.402 137.595 29.345 1.00  36.33 0 A 1
ATOM   4180 H HN  . ALA . . 429 ? 54.428 136.500 27.910 0.00  99.00 0 A 1
ATOM   4181 N N   . THR . . 430 ? 55.572 136.783 32.198 1.00  37.78 0 A 1
ATOM   4182 C CA  . THR . . 430 ? 55.016 137.111 33.523 1.00  38.09 0 A 1
ATOM   4183 C C   . THR . . 430 ? 55.477 138.474 34.039 1.00  38.24 0 A 1
ATOM   4184 O O   . THR . . 430 ? 54.994 138.947 35.066 1.00  38.13 0 A 1
ATOM   4185 C CB  . THR . . 430 ? 55.351 136.020 34.576 1.00  38.22 0 A 1
ATOM   4186 C CG2 . THR . . 430 ? 54.989 134.628 34.073 1.00  38.72 0 A 1
ATOM   4187 O OG1 . THR . . 430 ? 56.774 135.967 34.772 1.00  39.24 0 A 1
ATOM   4188 H HN  . THR . . 430 ? 56.583 136.581 32.045 0.00  99.00 0 A 1
ATOM   4189 H HG1 . THR . . 430 ? 57.239 135.806 33.896 0.00  99.00 0 A 1
ATOM   4190 N N   . HIS . . 431 ? 56.412 139.092 33.322 1.00  38.53 0 A 1
ATOM   4191 C CA  . HIS . . 431 ? 56.948 140.405 33.662 1.00  38.90 0 A 1
ATOM   4192 C C   . HIS . . 431 ? 57.122 141.189 32.360 1.00  37.75 0 A 1
ATOM   4193 O O   . HIS . . 431 ? 57.842 140.750 31.458 1.00  37.10 0 A 1
ATOM   4194 C CB  . HIS . . 431 ? 58.287 140.275 34.419 1.00  39.86 0 A 1
ATOM   4195 C CG  . HIS . . 431 ? 58.760 141.553 35.050 1.00  42.79 0 A 1
ATOM   4196 C CD2 . HIS . . 431 ? 60.007 142.014 35.319 0.00  99.00 0 A 1
ATOM   4197 N ND1 . HIS . . 431 ? 57.891 142.534 35.482 0.00  99.00 0 A 1
ATOM   4198 C CE1 . HIS . . 431 ? 58.578 143.540 35.996 0.00  99.00 0 A 1
ATOM   4199 N NE2 . HIS . . 431 ? 59.865 143.252 35.907 0.00  99.00 0 A 1
ATOM   4200 H HN  . HIS . . 431 ? 56.734 138.548 32.483 0.00  99.00 0 A 1
ATOM   4201 H HD1 . HIS . . 431 ? 56.893 142.488 35.416 0.00  99.00 0 A 1
ATOM   4202 N N   . TRP . . 432 ? 56.445 142.336 32.266 1.00  36.20 0 A 1
ATOM   4203 C CA  . TRP . . 432 ? 56.405 143.149 31.041 1.00  35.13 0 A 1
ATOM   4204 C C   . TRP . . 432 ? 55.912 142.345 29.817 1.00  34.79 0 A 1
ATOM   4205 O O   . TRP . . 432 ? 56.394 142.531 28.688 1.00  34.14 0 A 1
ATOM   4206 C CB  . TRP . . 432 ? 57.764 143.804 30.730 1.00  34.88 0 A 1
ATOM   4207 C CG  . TRP . . 432 ? 58.222 144.871 31.708 1.00  35.07 0 A 1
ATOM   4208 C CD1 . TRP . . 432 ? 59.128 144.715 32.727 1.00  35.70 0 A 1
ATOM   4209 C CD2 . TRP . . 432 ? 57.820 146.247 31.739 1.00  35.08 0 A 1
ATOM   4210 C CE2 . TRP . . 432 ? 58.513 146.863 32.808 1.00  35.84 0 A 1
ATOM   4211 C CE3 . TRP . . 432 ? 56.932 147.031 30.972 1.00  35.51 0 A 1
ATOM   4212 N NE1 . TRP . . 432 ? 59.300 145.905 33.394 1.00  35.37 0 A 1
ATOM   4213 C CZ2 . TRP . . 432 ? 58.360 148.218 33.128 1.00  35.01 0 A 1
ATOM   4214 C CZ3 . TRP . . 432 ? 56.781 148.391 31.292 1.00  35.13 0 A 1
ATOM   4215 C CH2 . TRP . . 432 ? 57.490 148.965 32.362 1.00  35.89 0 A 1
ATOM   4216 H HN  . TRP . . 432 ? 55.942 142.610 33.141 0.00  99.00 0 A 1
ATOM   4217 H HE1 . TRP . . 432 ? 59.901 146.050 34.179 0.00  99.00 0 A 1
ATOM   4218 N N   . SER . . 433 ? 54.961 141.438 30.045 1.00  34.16 0 A 1
ATOM   4219 C CA  . SER . . 433 ? 54.201 140.872 28.939 1.00  34.08 0 A 1
ATOM   4220 C C   . SER . . 433 ? 53.619 142.033 28.140 1.00  33.96 0 A 1
ATOM   4221 O O   . SER . . 433 ? 53.151 142.999 28.733 1.00  33.99 0 A 1
ATOM   4222 C CB  . SER . . 433 ? 53.056 139.985 29.451 1.00  33.95 0 A 1
ATOM   4223 O OG  . SER . . 433 ? 52.322 139.456 28.359 1.00  34.27 0 A 1
ATOM   4224 H HN  . SER . . 433 ? 54.820 141.186 31.033 0.00  99.00 0 A 1
ATOM   4225 H HG  . SER . . 433 ? 52.947 139.000 27.727 0.00  99.00 0 A 1
ATOM   4226 N N   . GLY . . 434 ? 53.643 141.930 26.807 1.00  33.70 0 A 1
ATOM   4227 C CA  . GLY . . 434 ? 53.188 142.997 25.925 1.00  33.57 0 A 1
ATOM   4228 C C   . GLY . . 434 ? 54.314 143.800 25.299 1.00  33.84 0 A 1
ATOM   4229 O O   . GLY . . 434 ? 54.101 144.548 24.338 1.00  34.11 0 A 1
ATOM   4230 H HN  . GLY . . 434 ? 54.016 141.018 26.457 0.00  99.00 0 A 1
ATOM   4231 N N   . TYR . . 435 ? 55.519 143.608 25.834 1.00  33.47 0 A 1
ATOM   4232 C CA  . TYR . . 435 ? 56.693 144.428 25.532 1.00  33.67 0 A 1
ATOM   4233 C C   . TYR . . 435 ? 57.817 143.557 24.973 1.00  33.88 0 A 1
ATOM   4234 O O   . TYR . . 435 ? 57.796 142.332 25.122 1.00  33.87 0 A 1
ATOM   4235 C CB  . TYR . . 435 ? 57.191 145.114 26.828 1.00  33.13 0 A 1
ATOM   4236 C CG  . TYR . . 435 ? 56.264 146.198 27.374 1.00  34.62 0 A 1
ATOM   4237 C CD1 . TYR . . 435 ? 55.048 145.870 27.970 1.00  35.19 0 A 1
ATOM   4238 C CD2 . TYR . . 435 ? 56.610 147.550 27.287 1.00  35.25 0 A 1
ATOM   4239 C CE1 . TYR . . 435 ? 54.188 146.865 28.458 1.00  36.39 0 A 1
ATOM   4240 C CE2 . TYR . . 435 ? 55.775 148.545 27.782 1.00  35.97 0 A 1
ATOM   4241 C CZ  . TYR . . 435 ? 54.566 148.194 28.359 1.00  36.53 0 A 1
ATOM   4242 O OH  . TYR . . 435 ? 53.743 149.172 28.831 1.00  38.46 0 A 1
ATOM   4243 H HN  . TYR . . 435 ? 55.557 142.798 26.508 0.00  99.00 0 A 1
ATOM   4244 H HH  . TYR . . 435 ? 54.195 149.656 29.582 0.00  99.00 0 A 1
ATOM   4245 N N   . MET . . 436 ? 58.807 144.199 24.365 1.00  34.22 0 A 1
ATOM   4246 C CA  . MET . . 436 ? 60.029 143.515 23.942 1.00  35.35 0 A 1
ATOM   4247 C C   . MET . . 436 ? 60.678 142.708 25.087 1.00  35.28 0 A 1
ATOM   4248 O O   . MET . . 436 ? 61.172 141.606 24.861 1.00  35.72 0 A 1
ATOM   4249 C CB  . MET . . 436 ? 61.010 144.520 23.349 1.00  35.33 0 A 1
ATOM   4250 C CG  . MET . . 436 ? 60.469 145.299 22.137 1.00  35.18 0 A 1
ATOM   4251 S SD  . MET . . 436 ? 61.755 146.370 21.412 1.00  37.79 0 A 1
ATOM   4252 C CE  . MET . . 436 ? 61.711 147.769 22.491 1.00  35.42 0 A 1
ATOM   4253 H HN  . MET . . 436 ? 58.643 145.215 24.217 0.00  99.00 0 A 1
ATOM   4254 N N   . GLU . . 437 ? 60.667 143.261 26.302 1.00  35.62 0 A 1
ATOM   4255 C CA  . GLU . . 437 ? 61.169 142.577 27.498 1.00  35.45 0 A 1
ATOM   4256 C C   . GLU . . 437 ? 60.457 141.236 27.720 1.00  35.77 0 A 1
ATOM   4257 O O   . GLU . . 437 ? 61.095 140.193 27.914 1.00  35.08 0 A 1
ATOM   4258 C CB  . GLU . . 437 ? 61.028 143.503 28.726 1.00  35.98 0 A 1
ATOM   4259 C CG  . GLU . . 437 ? 61.208 142.838 30.086 1.00  36.60 0 A 1
ATOM   4260 C CD  . GLU . . 437 ? 62.647 142.448 30.379 1.00  39.03 0 A 1
ATOM   4261 O OE1 . GLU . . 437 ? 62.850 141.647 31.320 1.00  41.34 0 A 1
ATOM   4262 O OE2 . GLU . . 437 ? 63.563 142.935 29.672 1.00  39.71 -1 A 1
ATOM   4263 H HN  . GLU . . 437 ? 60.268 144.228 26.329 0.00  99.00 0 A 1
ATOM   4264 N N   . GLY . . 438 ? 59.128 141.263 27.672 1.00  35.44 0 A 1
ATOM   4265 C CA  . GLY . . 438 ? 58.353 140.041 27.755 1.00  34.87 0 A 1
ATOM   4266 C C   . GLY . . 438 ? 58.641 139.027 26.656 1.00  34.87 0 A 1
ATOM   4267 O O   . GLY . . 438 ? 58.611 137.829 26.898 1.00  34.88 0 A 1
ATOM   4268 H HN  . GLY . . 438 ? 58.714 142.207 27.573 0.00  99.00 0 A 1
ATOM   4269 N N   . ALA . . 439 ? 58.889 139.493 25.441 1.00  35.06 0 A 1
ATOM   4270 C CA  . ALA . . 439 ? 59.326 138.610 24.349 1.00  35.09 0 A 1
ATOM   4271 C C   . ALA . . 439 ? 60.611 137.837 24.687 1.00  35.45 0 A 1
ATOM   4272 O O   . ALA . . 439 ? 60.721 136.629 24.415 1.00  34.98 0 A 1
ATOM   4273 C CB  . ALA . . 439 ? 59.514 139.414 23.063 1.00  34.98 0 A 1
ATOM   4274 H HN  . ALA . . 439 ? 58.753 140.514 25.322 0.00  99.00 0 A 1
ATOM   4275 N N   . VAL . . 440 ? 61.578 138.534 25.275 1.00  35.86 0 A 1
ATOM   4276 C CA  . VAL . . 440 ? 62.838 137.889 25.654 1.00  35.73 0 A 1
ATOM   4277 C C   . VAL . . 440 ? 62.595 136.882 26.770 1.00  36.07 0 A 1
ATOM   4278 O O   . VAL . . 440 ? 63.023 135.730 26.669 1.00  36.65 0 A 1
ATOM   4279 C CB  . VAL . . 440 ? 63.932 138.906 26.045 1.00  36.00 0 A 1
ATOM   4280 C CG1 . VAL . . 440 ? 65.257 138.188 26.348 1.00  35.53 0 A 1
ATOM   4281 C CG2 . VAL . . 440 ? 64.129 139.933 24.949 1.00  35.35 0 A 1
ATOM   4282 H HN  . VAL . . 440 ? 61.373 139.530 25.436 0.00  99.00 0 A 1
ATOM   4283 N N   . GLU . . 441 ? 61.877 137.290 27.816 1.00  36.88 0 A 1
ATOM   4284 C CA  . GLU . . 441 ? 61.565 136.371 28.910 1.00  37.12 0 A 1
ATOM   4285 C C   . GLU . . 441 ? 60.904 135.090 28.399 1.00  37.10 0 A 1
ATOM   4286 O O   . GLU . . 441 ? 61.302 133.999 28.783 1.00  36.47 0 A 1
ATOM   4287 C CB  . GLU . . 441 ? 60.680 137.035 29.960 1.00  37.51 0 A 1
ATOM   4288 C CG  . GLU . . 441 ? 60.423 136.163 31.187 1.00  39.21 0 A 1
ATOM   4289 C CD  . GLU . . 441 ? 59.064 136.408 31.801 1.00  43.06 0 A 1
ATOM   4290 O OE1 . GLU . . 441 ? 58.839 137.501 32.378 1.00  46.91 0 A 1
ATOM   4291 O OE2 . GLU . . 441 ? 58.214 135.518 31.708 1.00  44.55 -1 A 1
ATOM   4292 H HN  . GLU . . 441 ? 61.573 138.274 27.786 0.00  99.00 0 A 1
ATOM   4293 N N   . ALA . . 442 ? 59.881 135.235 27.552 1.00  36.89 0 A 1
ATOM   4294 C CA  . ALA . . 442 ? 59.107 134.088 27.072 1.00  36.95 0 A 1
ATOM   4295 C C   . ALA . . 442 ? 59.877 133.148 26.140 1.00  37.23 0 A 1
ATOM   4296 O O   . ALA . . 442 ? 59.750 131.918 26.242 1.00  37.34 0 A 1
ATOM   4297 C CB  . ALA . . 442 ? 57.834 134.563 26.399 1.00  36.84 0 A 1
ATOM   4298 H HN  . ALA . . 442 ? 59.687 136.214 27.269 0.00  99.00 0 A 1
ATOM   4299 N N   . GLY . . 443 ? 60.668 133.730 25.241 1.00  37.26 0 A 1
ATOM   4300 C CA  . GLY . . 443 ? 61.482 132.974 24.306 1.00  37.60 0 A 1
ATOM   4301 C C   . GLY . . 443 ? 62.537 132.148 25.031 1.00  37.86 0 A 1
ATOM   4302 O O   . GLY . . 443 ? 62.723 130.965 24.744 1.00  37.61 0 A 1
ATOM   4303 H HN  . GLY . . 443 ? 60.650 134.776 25.269 0.00  99.00 0 A 1
ATOM   4304 N N   . GLU . . 444 ? 63.209 132.769 25.989 1.00  38.29 0 A 1
ATOM   4305 C CA  . GLU . . 444 ? 64.263 132.086 26.744 1.00  38.70 0 A 1
ATOM   4306 C C   . GLU . . 444 ? 63.688 131.016 27.681 1.00  38.98 0 A 1
ATOM   4307 O O   . GLU . . 444 ? 64.276 129.940 27.853 1.00  38.84 0 A 1
ATOM   4308 C CB  . GLU . . 444 ? 65.143 133.108 27.479 1.00  38.77 0 A 1
ATOM   4309 C CG  . GLU . . 444 ? 65.822 134.085 26.519 1.00  38.62 0 A 1
ATOM   4310 C CD  . GLU . . 444 ? 66.894 134.949 27.153 1.00  40.20 0 A 1
ATOM   4311 O OE1 . GLU . . 444 ? 66.979 135.029 28.398 1.00  40.61 0 A 1
ATOM   4312 O OE2 . GLU . . 444 ? 67.651 135.585 26.384 1.00  42.48 -1 A 1
ATOM   4313 H HN  . GLU . . 444 ? 62.935 133.753 26.156 0.00  99.00 0 A 1
ATOM   4314 N N   . ARG . . 445 ? 62.510 131.287 28.242 1.00  38.68 0 A 1
ATOM   4315 C CA  . ARG . . 445 ? 61.833 130.328 29.113 1.00  38.94 0 A 1
ATOM   4316 C C   . ARG . . 445 ? 61.360 129.103 28.322 1.00  38.72 0 A 1
ATOM   4317 O O   . ARG . . 445 ? 61.532 127.964 28.770 1.00  38.72 0 A 1
ATOM   4318 C CB  . ARG . . 445 ? 60.690 131.027 29.875 1.00  39.19 0 A 1
ATOM   4319 C CG  . ARG . . 445 ? 59.756 130.133 30.679 1.00  40.34 0 A 1
ATOM   4320 C CD  . ARG . . 445 ? 58.307 130.411 30.324 1.00  44.60 0 A 1
ATOM   4321 N NE  . ARG . . 445 ? 57.890 129.514 29.284 1.00  45.60 0 A 1
ATOM   4322 C CZ  . ARG . . 445 ? 57.108 129.803 28.260 1.00  43.66 0 A 1
ATOM   4323 N NH1 . ARG . . 445 ? 56.584 131.018 28.060 1.00  43.37 1 A 1
ATOM   4324 N NH2 . ARG . . 445 ? 56.853 128.831 27.415 1.00  42.08 0 A 1
ATOM   4325 H HN  . ARG . . 445 ? 62.122 132.222 28.010 0.00  99.00 0 A 1
ATOM   4326 H HE  . ARG . . 445 ? 58.231 128.544 29.335 0.00  99.00 0 A 1
ATOM   4327 H 1HH1 . ARG . . 445 ? 56.812 131.748 28.709 0.00  99.00 0 A 1
ATOM   4328 H 2HH1 . ARG . . 445 ? 55.988 131.187 27.289 0.00  99.00 0 A 1
ATOM   4329 H 1HH2 . ARG . . 445 ? 57.237 127.917 27.511 0.00  99.00 0 A 1
ATOM   4330 H 2HH2 . ARG . . 445 ? 56.237 129.009 26.622 0.00  99.00 0 A 1
ATOM   4331 N N   . ALA . . 446 ? 60.775 129.338 27.151 1.00  38.72 0 A 1
ATOM   4332 C CA  . ALA . . 446 ? 60.363 128.253 26.249 1.00  38.64 0 A 1
ATOM   4333 C C   . ALA . . 446 ? 61.544 127.390 25.793 1.00  38.67 0 A 1
ATOM   4334 O O   . ALA . . 446 ? 61.436 126.166 25.744 1.00  38.84 0 A 1
ATOM   4335 C CB  . ALA . . 446 ? 59.618 128.810 25.039 1.00  37.97 0 A 1
ATOM   4336 H HN  . ALA . . 446 ? 60.634 130.344 26.927 0.00  99.00 0 A 1
ATOM   4337 N N   . ALA . . 447 ? 62.657 128.033 25.441 1.00  38.67 0 A 1
ATOM   4338 C CA  . ALA . . 447 ? 63.875 127.305 25.067 1.00  39.47 0 A 1
ATOM   4339 C C   . ALA . . 447 ? 64.361 126.408 26.209 1.00  39.74 0 A 1
ATOM   4340 O O   . ALA . . 447 ? 64.711 125.245 25.987 1.00  40.73 0 A 1
ATOM   4341 C CB  . ALA . . 447 ? 64.969 128.275 24.636 1.00  39.14 0 A 1
ATOM   4342 H HN  . ALA . . 447 ? 62.590 129.065 25.454 0.00  99.00 0 A 1
ATOM   4343 N N   . ARG . . 448 ? 64.358 126.942 27.426 1.00  39.98 0 A 1
ATOM   4344 C CA  . ARG . . 448 ? 64.765 126.183 28.608 1.00  40.76 0 A 1
ATOM   4345 C C   . ARG . . 448 ? 63.804 125.041 28.956 1.00  40.78 0 A 1
ATOM   4346 O O   . ARG . . 448 ? 64.228 124.020 29.489 1.00  40.65 0 A 1
ATOM   4347 C CB  . ARG . . 448 ? 64.957 127.120 29.798 1.00  41.12 0 A 1
ATOM   4348 C CG  . ARG . . 448 ? 66.264 127.914 29.732 1.00  42.89 0 A 1
ATOM   4349 C CD  . ARG . . 448 ? 66.555 128.686 30.997 1.00  46.56 0 A 1
ATOM   4350 N NE  . ARG . . 448 ? 67.031 130.031 30.704 1.00  51.47 0 A 1
ATOM   4351 C CZ  . ARG . . 448 ? 66.321 131.146 30.882 1.00  50.74 0 A 1
ATOM   4352 N NH1 . ARG . . 448 ? 65.076 131.117 31.375 1.00  50.32 1 A 1
ATOM   4353 N NH2 . ARG . . 448 ? 66.869 132.302 30.568 1.00  51.87 0 A 1
ATOM   4354 H HN  . ARG . . 448 ? 64.045 127.934 27.466 0.00  99.00 0 A 1
ATOM   4355 H HE  . ARG . . 448 ? 67.968 130.131 30.338 0.00  99.00 0 A 1
ATOM   4356 H 1HH1 . ARG . . 448 ? 64.673 130.241 31.636 0.00  99.00 0 A 1
ATOM   4357 H 2HH1 . ARG . . 448 ? 64.563 131.963 31.480 0.00  99.00 0 A 1
ATOM   4358 H 1HH2 . ARG . . 448 ? 67.806 132.352 30.221 0.00  99.00 0 A 1
ATOM   4359 H 2HH2 . ARG . . 448 ? 66.343 133.154 30.677 0.00  99.00 0 A 1
ATOM   4360 N N   . GLU . . 449 ? 62.512 125.217 28.677 1.00  40.71 0 A 1
ATOM   4361 C CA  . GLU . . 449 ? 61.555 124.111 28.813 1.00  41.22 0 A 1
ATOM   4362 C C   . GLU . . 449 ? 61.953 122.922 27.939 1.00  41.20 0 A 1
ATOM   4363 O O   . GLU . . 449 ? 61.866 121.761 28.365 1.00  41.24 0 A 1
ATOM   4364 C CB  . GLU . . 449 ? 60.138 124.562 28.433 1.00  41.44 0 A 1
ATOM   4365 C CG  . GLU . . 449 ? 59.437 125.377 29.502 1.00  42.71 0 A 1
ATOM   4366 C CD  . GLU . . 449 ? 57.977 125.648 29.170 1.00  45.63 0 A 1
ATOM   4367 O OE1 . GLU . . 449 ? 57.104 125.143 29.897 1.00  48.39 0 A 1
ATOM   4368 O OE2 . GLU . . 449 ? 57.697 126.360 28.185 1.00  45.59 -1 A 1
ATOM   4369 H HN  . GLU . . 449 ? 62.251 126.164 28.368 0.00  99.00 0 A 1
ATOM   4370 N N   . ILE . . 450 ? 62.373 123.210 26.711 1.00  41.44 0 A 1
ATOM   4371 C CA  . ILE . . 450 ? 62.875 122.171 25.810 1.00  41.82 0 A 1
ATOM   4372 C C   . ILE . . 450 ? 64.196 121.566 26.306 1.00  42.20 0 A 1
ATOM   4373 O O   . ILE . . 450 ? 64.371 120.344 26.254 1.00  42.71 0 A 1
ATOM   4374 C CB  . ILE . . 450 ? 62.977 122.699 24.363 1.00  41.57 0 A 1
ATOM   4375 C CG1 . ILE . . 450 ? 61.563 122.819 23.786 1.00  41.12 0 A 1
ATOM   4376 C CG2 . ILE . . 450 ? 63.854 121.776 23.482 1.00  41.31 0 A 1
ATOM   4377 C CD1 . ILE . . 450 ? 61.467 123.667 22.560 1.00  41.87 0 A 1
ATOM   4378 H HN  . ILE . . 450 ? 62.316 124.212 26.451 0.00  99.00 0 A 1
ATOM   4379 N N   . LEU . . 451 ? 65.107 122.405 26.792 1.00  42.37 0 A 1
ATOM   4380 C CA  . LEU . . 451 ? 66.364 121.905 27.363 1.00  42.87 0 A 1
ATOM   4381 C C   . LEU . . 451 ? 66.096 120.948 28.537 1.00  43.54 0 A 1
ATOM   4382 O O   . LEU . . 451 ? 66.786 119.928 28.693 1.00  42.94 0 A 1
ATOM   4383 C CB  . LEU . . 451 ? 67.286 123.055 27.791 1.00  42.70 0 A 1
ATOM   4384 C CG  . LEU . . 451 ? 67.887 123.950 26.700 1.00  42.38 0 A 1
ATOM   4385 C CD1 . LEU . . 451 ? 68.675 125.069 27.357 1.00  43.57 0 A 1
ATOM   4386 C CD2 . LEU . . 451 ? 68.790 123.178 25.717 1.00  42.67 0 A 1
ATOM   4387 H HN  . LEU . . 451 ? 64.863 123.405 26.736 0.00  99.00 0 A 1
ATOM   4388 N N   . HIS . . 452 ? 65.081 121.265 29.344 1.00  44.18 0 A 1
ATOM   4389 C CA  . HIS . . 452 ? 64.687 120.376 30.434 1.00  45.22 0 A 1
ATOM   4390 C C   . HIS . . 452 ? 64.096 119.069 29.909 1.00  45.61 0 A 1
ATOM   4391 O O   . HIS . . 452 ? 64.469 117.988 30.386 1.00  45.62 0 A 1
ATOM   4392 C CB  . HIS . . 452 ? 63.723 121.048 31.415 1.00  45.43 0 A 1
ATOM   4393 C CG  . HIS . . 452 ? 63.160 120.108 32.438 1.00  46.94 0 A 1
ATOM   4394 C CD2 . HIS . . 452 ? 61.900 119.647 32.631 0.00  99.00 0 A 1
ATOM   4395 N ND1 . HIS . . 452 ? 63.941 119.505 33.404 0.00  99.00 0 A 1
ATOM   4396 C CE1 . HIS . . 452 ? 63.183 118.726 34.159 0.00  99.00 0 A 1
ATOM   4397 N NE2 . HIS . . 452 ? 61.941 118.789 33.707 0.00  99.00 0 A 1
ATOM   4398 H HN  . HIS . . 452 ? 64.617 122.162 29.135 0.00  99.00 0 A 1
ATOM   4399 H HD1 . HIS . . 452 ? 64.925 119.639 33.514 0.00  99.00 0 A 1
ATOM   4400 N N   . ALA . . 453 ? 63.180 119.164 28.940 1.00  45.88 0 A 1
ATOM   4401 C CA  . ALA . . 453 ? 62.595 117.976 28.305 1.00  46.60 0 A 1
ATOM   4402 C C   . ALA . . 453 ? 63.654 117.043 27.712 1.00  47.18 0 A 1
ATOM   4403 O O   . ALA . . 453 ? 63.461 115.829 27.665 1.00  47.58 0 A 1
ATOM   4404 C CB  . ALA . . 453 ? 61.580 118.366 27.241 1.00  46.07 0 A 1
ATOM   4405 H HN  . ALA . . 453 ? 62.922 120.134 28.679 0.00  99.00 0 A 1
ATOM   4406 N N   . MET . . 454 ? 64.768 117.613 27.267 1.00  47.81 0 A 1
ATOM   4407 C CA  . MET . . 454 ? 65.874 116.819 26.725 1.00  49.00 0 A 1
ATOM   4408 C C   . MET . . 454 ? 66.836 116.290 27.802 1.00  49.46 0 A 1
ATOM   4409 O O   . MET . . 454 ? 67.783 115.563 27.483 1.00  49.49 0 A 1
ATOM   4410 C CB  . MET . . 454 ? 66.650 117.619 25.675 1.00  48.95 0 A 1
ATOM   4411 C CG  . MET . . 454 ? 65.872 117.903 24.387 1.00  49.76 0 A 1
ATOM   4412 S SD  . MET . . 454 ? 66.697 119.056 23.240 1.00  52.64 0 A 1
ATOM   4413 C CE  . MET . . 454 ? 67.699 119.946 24.344 1.00  53.01 0 A 1
ATOM   4414 H HN  . MET . . 454 ? 64.789 118.648 27.334 0.00  99.00 0 A 1
ATOM   4415 N N   . GLY . . 455 ? 66.594 116.659 29.062 1.00  50.02 0 A 1
ATOM   4416 C CA  . GLY . . 455 ? 67.425 116.240 30.187 1.00  50.85 0 A 1
ATOM   4417 C C   . GLY . . 455 ? 68.744 116.990 30.345 1.00  51.48 0 A 1
ATOM   4418 O O   . GLY . . 455 ? 69.638 116.541 31.077 1.00  51.60 0 A 1
ATOM   4419 H HN  . GLY . . 455 ? 65.755 117.276 29.172 0.00  99.00 0 A 1
ATOM   4420 N N   . LYS . . 456 ? 68.863 118.139 29.681 1.00  51.61 0 A 1
ATOM   4421 C CA  . LYS . . 456 ? 70.091 118.933 29.707 1.00  51.92 0 A 1
ATOM   4422 C C   . LYS . . 456 ? 70.195 119.872 30.919 1.00  51.79 0 A 1
ATOM   4423 O O   . LYS . . 456 ? 71.299 120.233 31.330 1.00  51.91 0 A 1
ATOM   4424 C CB  . LYS . . 456 ? 70.245 119.715 28.400 1.00  52.13 0 A 1
ATOM   4425 C CG  . LYS . . 456 ? 70.442 118.820 27.174 1.00  53.92 0 A 1
ATOM   4426 C CD  . LYS . . 456 ? 71.056 119.572 26.011 1.00  57.07 0 A 1
ATOM   4427 C CE  . LYS . . 456 ? 71.010 118.740 24.738 1.00  58.45 0 A 1
ATOM   4428 N NZ  . LYS . . 456 ? 72.176 117.825 24.621 1.00  60.45 1 A 1
ATOM   4429 H HN  . LYS . . 456 ? 68.014 118.420 29.147 0.00  99.00 0 A 1
ATOM   4430 H HZ1 . LYS . . 456 ? 72.415 117.713 23.657 0.00  99.00 0 A 1
ATOM   4431 H HZ2 . LYS . . 456 ? 72.954 118.213 25.116 0.00  99.00 0 A 1
ATOM   4432 H HZ3 . LYS . . 456 ? 71.941 116.935 25.012 0.00  99.00 0 A 1
ATOM   4433 N N   . ILE . . 457 ? 69.051 120.270 31.477 1.00  51.69 0 A 1
ATOM   4434 C CA  . ILE . . 457 ? 69.002 121.109 32.685 1.00  51.49 0 A 1
ATOM   4435 C C   . ILE . . 457 ? 67.931 120.603 33.666 1.00  51.75 0 A 1
ATOM   4436 O O   . ILE . . 457 ? 66.977 119.948 33.245 1.00  51.68 0 A 1
ATOM   4437 C CB  . ILE . . 457 ? 68.768 122.621 32.329 1.00  51.41 0 A 1
ATOM   4438 C CG1 . ILE . . 457 ? 67.439 122.825 31.582 1.00  50.76 0 A 1
ATOM   4439 C CG2 . ILE . . 457 ? 69.956 123.208 31.556 1.00  51.04 0 A 1
ATOM   4440 C CD1 . ILE . . 457 ? 66.957 124.277 31.552 1.00  49.29 0 A 1
ATOM   4441 H HN  . ILE . . 457 ? 68.192 119.937 30.986 0.00  99.00 0 A 1
ATOM   4442 N N   . PRO . . 458 ? 68.086 120.881 34.964 1.00  52.29 0 A 1
ATOM   4443 C CA  . PRO . . 458 ? 67.052 120.534 35.953 1.00  52.80 0 A 1
ATOM   4444 C C   . PRO . . 458 ? 65.851 121.477 35.876 1.00  53.38 0 A 1
ATOM   4445 O O   . PRO . . 458 ? 65.996 122.592 35.360 1.00  53.25 0 A 1
ATOM   4446 C CB  . PRO . . 458 ? 67.775 120.719 37.292 1.00  52.79 0 A 1
ATOM   4447 C CG  . PRO . . 458 ? 68.815 121.751 37.014 1.00  52.79 0 A 1
ATOM   4448 C CD  . PRO . . 458 ? 69.262 121.511 35.598 1.00  52.27 0 A 1
ATOM   4449 N N   . GLU . . 459 ? 64.697 121.032 36.379 1.00  54.08 0 A 1
ATOM   4450 C CA  . GLU . . 459 ? 63.467 121.834 36.398 1.00  54.98 0 A 1
ATOM   4451 C C   . GLU . . 459 ? 63.714 123.204 37.029 1.00  54.72 0 A 1
ATOM   4452 O O   . GLU . . 459 ? 63.161 124.217 36.593 1.00  54.52 0 A 1
ATOM   4453 C CB  . GLU . . 459 ? 62.365 121.093 37.161 1.00  55.46 0 A 1
ATOM   4454 C CG  . GLU . . 459 ? 60.957 121.372 36.662 1.00  58.74 0 A 1
ATOM   4455 C CD  . GLU . . 459 ? 59.904 121.031 37.697 1.00  63.25 0 A 1
ATOM   4456 O OE1 . GLU . . 459 ? 59.498 121.941 38.456 1.00  65.58 0 A 1
ATOM   4457 O OE2 . GLU . . 459 ? 59.482 119.855 37.756 1.00  65.19 -1 A 1
ATOM   4458 H HN  . GLU . . 459 ? 64.743 120.059 36.760 0.00  99.00 0 A 1
ATOM   4459 N N   . ASP . . 460 ? 64.562 123.200 38.055 1.00  54.47 0 A 1
ATOM   4460 C CA  . ASP . . 460 ? 65.091 124.387 38.727 1.00  54.55 0 A 1
ATOM   4461 C C   . ASP . . 460 ? 65.447 125.560 37.816 1.00  53.46 0 A 1
ATOM   4462 O O   . ASP . . 460 ? 65.266 126.714 38.192 1.00  53.48 0 A 1
ATOM   4463 C CB  . ASP . . 460 ? 66.367 123.980 39.483 1.00  55.27 0 A 1
ATOM   4464 C CG  . ASP . . 460 ? 66.346 124.401 40.929 1.00  58.04 0 A 1
ATOM   4465 O OD1 . ASP . . 460 ? 65.234 124.607 41.477 1.00  60.85 0 A 1
ATOM   4466 O OD2 . ASP . . 460 ? 67.395 124.546 41.603 1.00  60.66 -1 A 1
ATOM   4467 H HN  . ASP . . 460 ? 64.837 122.217 38.361 0.00  99.00 0 A 1
ATOM   4468 N N   . GLU . . 461 ? 65.983 125.257 36.638 1.00  52.39 0 A 1
ATOM   4469 C CA  . GLU . . 461 ? 66.586 126.268 35.778 1.00  51.34 0 A 1
ATOM   4470 C C   . GLU . . 461 ? 65.691 126.763 34.632 1.00  50.26 0 A 1
ATOM   4471 O O   . GLU . . 461 ? 66.139 127.552 33.806 1.00  49.97 0 A 1
ATOM   4472 C CB  . GLU . . 461 ? 67.937 125.767 35.238 1.00  51.60 0 A 1
ATOM   4473 C CG  . GLU . . 461 ? 69.037 125.732 36.297 1.00  52.87 0 A 1
ATOM   4474 C CD  . GLU . . 461 ? 70.277 124.967 35.859 1.00  54.86 0 A 1
ATOM   4475 O OE1 . GLU . . 461 ? 70.504 124.805 34.638 1.00  55.21 0 A 1
ATOM   4476 O OE2 . GLU . . 461 ? 71.034 124.529 36.744 1.00  55.77 -1 A 1
ATOM   4477 H HN  . GLU . . 461 ? 65.935 124.247 36.386 0.00  99.00 0 A 1
ATOM   4478 N N   . ILE . . 462 ? 64.436 126.312 34.589 1.00  48.92 0 A 1
ATOM   4479 C CA  . ILE . . 462 ? 63.509 126.725 33.526 1.00  48.05 0 A 1
ATOM   4480 C C   . ILE . . 462 ? 63.199 128.225 33.620 1.00  47.62 0 A 1
ATOM   4481 O O   . ILE . . 462 ? 63.307 128.946 32.632 1.00  47.18 0 A 1
ATOM   4482 C CB  . ILE . . 462 ? 62.205 125.863 33.525 1.00  48.16 0 A 1
ATOM   4483 C CG1 . ILE . . 462 ? 62.483 124.448 33.010 1.00  47.83 0 A 1
ATOM   4484 C CG2 . ILE . . 462 ? 61.113 126.504 32.664 1.00  46.91 0 A 1
ATOM   4485 C CD1 . ILE . . 462 ? 61.426 123.429 33.457 1.00  47.80 0 A 1
ATOM   4486 H HN  . ILE . . 462 ? 64.177 125.662 35.350 0.00  99.00 0 A 1
ATOM   4487 N N   . TRP . . 463 ? 62.835 128.683 34.814 1.00  47.33 0 A 1
ATOM   4488 C CA  . TRP . . 463 ? 62.620 130.104 35.072 1.00  47.67 0 A 1
ATOM   4489 C C   . TRP . . 463 ? 63.838 130.706 35.758 1.00  47.91 0 A 1
ATOM   4490 O O   . TRP . . 463 ? 64.205 130.285 36.856 1.00  47.95 0 A 1
ATOM   4491 C CB  . TRP . . 463 ? 61.390 130.303 35.953 1.00  47.65 0 A 1
ATOM   4492 C CG  . TRP . . 463 ? 60.118 129.806 35.334 1.00  47.88 0 A 1
ATOM   4493 C CD1 . TRP . . 463 ? 59.633 128.526 35.362 1.00  49.16 0 A 1
ATOM   4494 C CD2 . TRP . . 463 ? 59.160 130.580 34.601 1.00  47.78 0 A 1
ATOM   4495 C CE2 . TRP . . 463 ? 58.119 129.704 34.214 1.00  48.47 0 A 1
ATOM   4496 C CE3 . TRP . . 463 ? 59.076 131.931 34.227 1.00  48.43 0 A 1
ATOM   4497 N NE1 . TRP . . 463 ? 58.434 128.459 34.692 1.00  48.83 0 A 1
ATOM   4498 C CZ2 . TRP . . 463 ? 57.006 130.133 33.480 1.00  48.30 0 A 1
ATOM   4499 C CZ3 . TRP . . 463 ? 57.968 132.358 33.488 1.00  48.28 0 A 1
ATOM   4500 C CH2 . TRP . . 463 ? 56.951 131.460 33.126 1.00  47.96 0 A 1
ATOM   4501 H HN  . TRP . . 463 ? 62.717 127.947 35.543 0.00  99.00 0 A 1
ATOM   4502 H HE1 . TRP . . 463 ? 57.880 127.636 34.572 0.00  99.00 0 A 1
ATOM   4503 N N   . GLN . . 464 ? 64.453 131.696 35.121 1.00  48.03 0 A 1
ATOM   4504 C CA  . GLN . . 464 ? 65.666 132.296 35.655 1.00  48.38 0 A 1
ATOM   4505 C C   . GLN . . 464 ? 65.517 133.791 35.891 1.00  48.16 0 A 1
ATOM   4506 O O   . GLN . . 464 ? 64.986 134.522 35.040 1.00  47.45 0 A 1
ATOM   4507 C CB  . GLN . . 464 ? 66.845 132.029 34.722 1.00  48.89 0 A 1
ATOM   4508 C CG  . GLN . . 464 ? 67.752 130.905 35.191 1.00  51.40 0 A 1
ATOM   4509 C CD  . GLN . . 464 ? 68.709 130.447 34.108 1.00  53.69 0 A 1
ATOM   4510 N NE2 . GLN . . 464 ? 68.733 129.134 33.848 0.00  99.00 0 A 1
ATOM   4511 O OE1 . GLN . . 464 ? 69.413 131.271 33.505 0.00  99.00 0 A 1
ATOM   4512 H HN  . GLN . . 464 ? 64.005 131.994 34.236 0.00  99.00 0 A 1
ATOM   4513 H 1HE2 . GLN . . 464 ? 69.338 128.760 33.128 0.00  99.00 0 A 1
ATOM   4514 H 2HE2 . GLN . . 464 ? 68.130 128.521 34.391 0.00  99.00 0 A 1
ATOM   4515 N N   . SER . . 465 ? 66.006 134.238 37.048 1.00  47.81 0 A 1
ATOM   4516 C CA  . SER . . 465 ? 66.061 135.657 37.377 1.00  47.56 0 A 1
ATOM   4517 C C   . SER . . 465 ? 67.113 136.364 36.507 1.00  47.08 0 A 1
ATOM   4518 O O   . SER . . 465 ? 67.967 135.713 35.901 1.00  47.36 0 A 1
ATOM   4519 C CB  . SER . . 465 ? 66.364 135.841 38.866 1.00  47.80 0 A 1
ATOM   4520 O OG  . SER . . 465 ? 67.699 135.442 39.156 1.00  49.17 0 A 1
ATOM   4521 H HN  . SER . . 465 ? 66.343 133.488 37.691 0.00  99.00 0 A 1
ATOM   4522 H HG  . SER . . 465 ? 68.262 136.253 39.303 0.00  99.00 0 A 1
ATOM   4523 N N   . GLU . . 466 ? 67.031 137.690 36.436 1.00  46.27 0 A 1
ATOM   4524 C CA  . GLU . . 466 ? 67.924 138.486 35.600 1.00  45.51 0 A 1
ATOM   4525 C C   . GLU . . 466 ? 68.610 139.546 36.450 1.00  45.34 0 A 1
ATOM   4526 O O   . GLU . . 466 ? 67.923 140.325 37.119 1.00  45.19 0 A 1
ATOM   4527 C CB  . GLU . . 466 ? 67.128 139.149 34.457 1.00  45.65 0 A 1
ATOM   4528 C CG  . GLU . . 466 ? 67.962 139.874 33.396 1.00  44.05 0 A 1
ATOM   4529 C CD  . GLU . . 466 ? 68.840 138.949 32.578 1.00  45.02 0 A 1
ATOM   4530 O OE1 . GLU . . 466 ? 68.486 137.759 32.400 1.00  45.13 0 A 1
ATOM   4531 O OE2 . GLU . . 466 ? 69.888 139.416 32.098 1.00  44.40 -1 A 1
ATOM   4532 H HN  . GLU . . 466 ? 66.278 138.108 37.026 0.00  99.00 0 A 1
ATOM   4533 N N   . PRO . . 467 ? 69.949 139.590 36.441 1.00  44.91 0 A 1
ATOM   4534 C CA  . PRO . . 467 ? 70.666 140.655 37.163 1.00  45.17 0 A 1
ATOM   4535 C C   . PRO . . 467 ? 70.253 142.045 36.652 1.00  45.52 0 A 1
ATOM   4536 O O   . PRO . . 467 ? 69.959 142.203 35.456 1.00  45.00 0 A 1
ATOM   4537 C CB  . PRO . . 467 ? 72.151 140.369 36.859 1.00  45.09 0 A 1
ATOM   4538 C CG  . PRO . . 467 ? 72.198 138.921 36.447 1.00  45.20 0 A 1
ATOM   4539 C CD  . PRO . . 467 ? 70.867 138.655 35.763 1.00  45.25 0 A 1
ATOM   4540 N N   . GLU . . 468 ? 70.212 143.029 37.549 1.00  45.95 0 A 1
ATOM   4541 C CA  . GLU . . 468 ? 69.862 144.398 37.176 1.00  46.47 0 A 1
ATOM   4542 C C   . GLU . . 468 ? 70.909 145.006 36.244 1.00  46.43 0 A 1
ATOM   4543 O O   . GLU . . 468 ? 72.122 144.826 36.452 1.00  46.27 0 A 1
ATOM   4544 C CB  . GLU . . 468 ? 69.676 145.278 38.423 1.00  47.01 0 A 1
ATOM   4545 C CG  . GLU . . 468 ? 69.204 146.689 38.096 1.00  49.78 0 A 1
ATOM   4546 C CD  . GLU . . 468 ? 68.809 147.482 39.320 1.00  53.61 0 A 1
ATOM   4547 O OE1 . GLU . . 468 ? 67.614 147.423 39.698 1.00  55.03 0 A 1
ATOM   4548 O OE2 . GLU . . 468 ? 69.693 148.161 39.898 1.00  54.82 -1 A 1
ATOM   4549 H HN  . GLU . . 468 ? 70.446 142.743 38.520 0.00  99.00 0 A 1
ATOM   4550 N N   . SER . . 469 ? 70.440 145.704 35.208 1.00  46.02 0 A 1
ATOM   4551 C CA  . SER . . 469 ? 71.325 146.431 34.300 1.00  46.14 0 A 1
ATOM   4552 C C   . SER . . 469 ? 72.157 147.445 35.090 1.00  46.80 0 A 1
ATOM   4553 O O   . SER . . 469 ? 71.631 148.127 35.978 1.00  46.47 0 A 1
ATOM   4554 C CB  . SER . . 469 ? 70.503 147.157 33.233 1.00  46.03 0 A 1
ATOM   4555 O OG  . SER . . 469 ? 71.277 148.108 32.520 1.00  44.73 0 A 1
ATOM   4556 H HN  . SER . . 469 ? 69.406 145.685 35.106 0.00  99.00 0 A 1
ATOM   4557 H HG  . SER . . 469 ? 72.237 147.833 32.534 0.00  99.00 0 A 1
ATOM   4558 N N   . VAL . . 470 ? 73.452 147.519 34.783 1.00  47.23 0 A 1
ATOM   4559 C CA  . VAL . . 470 ? 74.314 148.554 35.353 1.00  47.97 0 A 1
ATOM   4560 C C   . VAL . . 470 ? 74.139 149.883 34.622 1.00  47.96 0 A 1
ATOM   4561 O O   . VAL . . 470 ? 74.451 150.934 35.171 1.00  48.53 0 A 1
ATOM   4562 C CB  . VAL . . 470 ? 75.831 148.149 35.354 1.00  48.02 0 A 1
ATOM   4563 C CG1 . VAL . . 470 ? 76.043 146.852 36.104 1.00  48.38 0 A 1
ATOM   4564 C CG2 . VAL . . 470 ? 76.395 148.053 33.923 1.00  48.51 0 A 1
ATOM   4565 H HN  . VAL . . 470 ? 73.786 146.796 34.121 0.00  99.00 0 A 1
ATOM   4566 N N   . ASP . . 471 ? 73.641 149.823 33.389 1.00  48.19 0 A 1
ATOM   4567 C CA  . ASP . . 471 ? 73.515 151.001 32.526 1.00  48.77 0 A 1
ATOM   4568 C C   . ASP . . 471 ? 72.196 151.725 32.735 1.00  48.49 0 A 1
ATOM   4569 O O   . ASP . . 471 ? 72.110 152.941 32.541 1.00  48.68 0 A 1
ATOM   4570 C CB  . ASP . . 471 ? 73.640 150.596 31.057 1.00  49.02 0 A 1
ATOM   4571 C CG  . ASP . . 471 ? 74.946 149.894 30.765 1.00  51.02 0 A 1
ATOM   4572 O OD1 . ASP . . 471 ? 74.920 148.683 30.445 1.00  52.28 0 A 1
ATOM   4573 O OD2 . ASP . . 471 ? 76.047 150.477 30.842 1.00  52.47 -1 A 1
ATOM   4574 H HN  . ASP . . 471 ? 73.348 148.867 33.088 0.00  99.00 0 A 1
ATOM   4575 N N   . VAL . . 472 ? 71.172 150.961 33.113 1.00  48.30 0 A 1
ATOM   4576 C CA  . VAL . . 472 ? 69.817 151.482 33.306 1.00  48.03 0 A 1
ATOM   4577 C C   . VAL . . 472 ? 69.261 151.015 34.666 1.00  48.26 0 A 1
ATOM   4578 O O   . VAL . . 472 ? 68.386 150.135 34.736 1.00  48.33 0 A 1
ATOM   4579 C CB  . VAL . . 472 ? 68.861 151.070 32.139 1.00  48.05 0 A 1
ATOM   4580 C CG1 . VAL . . 472 ? 67.548 151.847 32.207 1.00  47.22 0 A 1
ATOM   4581 C CG2 . VAL . . 472 ? 69.522 151.281 30.779 1.00  47.27 0 A 1
ATOM   4582 H HN  . VAL . . 472 ? 71.418 149.955 33.261 0.00  99.00 0 A 1
ATOM   4583 N N   . PRO . . 473 ? 69.766 151.605 35.749 1.00  48.25 0 A 1
ATOM   4584 C CA  . PRO . . 473 ? 69.346 151.209 37.096 1.00  48.24 0 A 1
ATOM   4585 C C   . PRO . . 473 ? 67.928 151.695 37.419 1.00  47.94 0 A 1
ATOM   4586 O O   . PRO . . 473 ? 67.503 152.751 36.954 1.00  47.71 0 A 1
ATOM   4587 C CB  . PRO . . 473 ? 70.371 151.899 37.999 1.00  48.36 0 A 1
ATOM   4588 C CG  . PRO . . 473 ? 70.806 153.104 37.226 1.00  48.74 0 A 1
ATOM   4589 C CD  . PRO . . 473 ? 70.757 152.701 35.779 1.00  48.28 0 A 1
ATOM   4590 N N   . ALA . . 474 ? 67.210 150.901 38.202 1.00  47.75 0 A 1
ATOM   4591 C CA  . ALA . . 474 ? 65.839 151.213 38.592 1.00  47.75 0 A 1
ATOM   4592 C C   . ALA . . 474 ? 65.773 151.942 39.941 1.00  47.99 0 A 1
ATOM   4593 O O   . ALA . . 474 ? 66.236 151.421 40.957 1.00  47.89 0 A 1
ATOM   4594 C CB  . ALA . . 474 ? 65.021 149.930 38.645 1.00  47.41 0 A 1
ATOM   4595 H HN  . ALA . . 474 ? 67.707 150.037 38.515 0.00  99.00 0 A 1
ATOM   4596 N N   . GLN . . 475 ? 65.208 153.146 39.947 1.00  48.12 0 A 1
ATOM   4597 C CA  . GLN . . 475 ? 64.882 153.819 41.204 1.00  48.76 0 A 1
ATOM   4598 C C   . GLN . . 475 ? 63.577 153.218 41.713 1.00  48.61 0 A 1
ATOM   4599 O O   . GLN . . 475 ? 62.685 152.920 40.913 1.00  48.01 0 A 1
ATOM   4600 C CB  . GLN . . 475 ? 64.748 155.334 41.025 1.00  48.97 0 A 1
ATOM   4601 C CG  . GLN . . 475 ? 65.912 155.994 40.283 1.00  51.91 0 A 1
ATOM   4602 C CD  . GLN . . 475 ? 67.101 156.318 41.185 1.00  56.14 0 A 1
ATOM   4603 N NE2 . GLN . . 475 ? 66.849 157.041 42.260 0.00  99.00 0 A 1
ATOM   4604 O OE1 . GLN . . 475 ? 68.237 155.936 40.891 0.00  99.00 0 A 1
ATOM   4605 H HN  . GLN . . 475 ? 65.025 153.552 39.015 0.00  99.00 0 A 1
ATOM   4606 H 1HE2 . GLN . . 475 ? 67.588 157.284 42.914 0.00  99.00 0 A 1
ATOM   4607 H 2HE2 . GLN . . 475 ? 65.893 157.358 42.430 0.00  99.00 0 A 1
ATOM   4608 N N   . PRO . . 476 ? 63.459 153.021 43.025 1.00  48.85 0 A 1
ATOM   4609 C CA  . PRO . . 476 ? 62.251 152.411 43.593 1.00  49.03 0 A 1
ATOM   4610 C C   . PRO . . 476 ? 61.032 153.316 43.407 1.00  49.23 0 A 1
ATOM   4611 O O   . PRO . . 476 ? 61.171 154.525 43.239 1.00  49.04 0 A 1
ATOM   4612 C CB  . PRO . . 476 ? 62.597 152.253 45.077 1.00  49.20 0 A 1
ATOM   4613 C CG  . PRO . . 476 ? 63.659 153.262 45.330 1.00  49.39 0 A 1
ATOM   4614 C CD  . PRO . . 476 ? 64.455 153.353 44.062 1.00  49.06 0 A 1
ATOM   4615 N N   . ILE . . 477 ? 59.847 152.715 43.407 1.00  49.62 0 A 1
ATOM   4616 C CA  . ILE . . 477 ? 58.605 153.472 43.331 1.00  50.05 0 A 1
ATOM   4617 C C   . ILE . . 477 ? 58.177 153.839 44.746 1.00  50.68 0 A 1
ATOM   4618 O O   . ILE . . 477 ? 57.997 152.955 45.580 1.00  50.79 0 A 1
ATOM   4619 C CB  . ILE . . 477 ? 57.495 152.637 42.623 1.00  49.86 0 A 1
ATOM   4620 C CG1 . ILE . . 477 ? 57.941 152.178 41.217 1.00  49.18 0 A 1
ATOM   4621 C CG2 . ILE . . 477 ? 56.158 153.403 42.591 1.00  49.77 0 A 1
ATOM   4622 C CD1 . ILE . . 477 ? 58.233 153.310 40.215 1.00  47.15 0 A 1
ATOM   4623 H HN  . ILE . . 477 ? 59.884 151.678 43.465 0.00  99.00 0 A 1
ATOM   4624 N N   . THR . . 478 ? 58.018 155.133 45.012 1.00  51.62 0 A 1
ATOM   4625 C CA  . THR . . 478 ? 57.642 155.620 46.346 1.00  52.65 0 A 1
ATOM   4626 C C   . THR . . 478 ? 56.310 156.360 46.312 1.00  53.06 0 A 1
ATOM   4627 O O   . THR . . 478 ? 55.933 156.910 45.277 1.00  53.13 0 A 1
ATOM   4628 C CB  . THR . . 478 ? 58.734 156.562 46.932 1.00  52.60 0 A 1
ATOM   4629 C CG2 . THR . . 478 ? 60.104 155.888 46.933 1.00  53.12 0 A 1
ATOM   4630 O OG1 . THR . . 478 ? 58.917 157.686 46.063 1.00  53.13 0 A 1
ATOM   4631 H HN  . THR . . 478 ? 58.181 155.767 44.203 0.00  99.00 0 A 1
ATOM   4632 H HG1 . THR . . 478 ? 58.072 158.229 46.011 0.00  99.00 0 A 1
ATOM   4633 N N   . THR . . 479 ? 55.606 156.352 47.445 1.00  53.79 0 A 1
ATOM   4634 C CA  . THR . . 479 ? 54.414 157.183 47.655 1.00  54.63 0 A 1
ATOM   4635 C C   . THR . . 479 ? 54.588 158.044 48.909 1.00  54.89 0 A 1
ATOM   4636 O O   . THR . . 479 ? 55.427 157.742 49.755 1.00  54.95 0 A 1
ATOM   4637 C CB  . THR . . 479 ? 53.139 156.322 47.817 1.00  54.64 0 A 1
ATOM   4638 C CG2 . THR . . 479 ? 52.902 155.420 46.603 1.00  55.16 0 A 1
ATOM   4639 O OG1 . THR . . 479 ? 53.317 155.404 48.903 1.00  55.57 0 A 1
ATOM   4640 H HN  . THR . . 479 ? 55.976 155.701 48.175 0.00  99.00 0 A 1
ATOM   4641 H HG1 . THR . . 479 ? 52.464 155.314 49.428 0.00  99.00 0 A 1
ATOM   4642 N N   . THR . . 480 ? 53.795 159.109 49.025 1.00  55.31 0 A 1
ATOM   4643 C CA  . THR . . 480 ? 53.815 159.959 50.217 1.00  55.48 0 A 1
ATOM   4644 C C   . THR . . 480 ? 52.787 159.478 51.237 1.00  55.76 0 A 1
ATOM   4645 O O   . THR . . 480 ? 51.885 158.688 50.909 1.00  55.25 0 A 1
ATOM   4646 C CB  . THR . . 480 ? 53.571 161.454 49.869 1.00  55.62 0 A 1
ATOM   4647 C CG2 . THR . . 480 ? 54.566 161.948 48.820 1.00  55.26 0 A 1
ATOM   4648 O OG1 . THR . . 480 ? 52.296 161.607 49.233 1.00  55.96 0 A 1
ATOM   4649 H HN  . THR . . 480 ? 53.174 159.280 48.212 0.00  99.00 0 A 1
ATOM   4650 H HG1 . THR . . 480 ? 52.289 161.135 48.345 0.00  99.00 0 A 1
ATOM   4651 N N   . PHE . . 481 ? 52.937 159.958 52.474 1.00  55.73 0 A 1
ATOM   4652 C CA  . PHE . . 481 ? 51.979 159.688 53.540 1.00  56.07 0 A 1
ATOM   4653 C C   . PHE . . 481 ? 50.553 160.075 53.146 1.00  55.56 0 A 1
ATOM   4654 O O   . PHE . . 481 ? 49.617 159.308 53.373 1.00  55.52 0 A 1
ATOM   4655 C CB  . PHE . . 481 ? 52.382 160.414 54.832 1.00  56.47 0 A 1
ATOM   4656 C CG  . PHE . . 481 ? 51.459 160.142 55.992 1.00  58.08 0 A 1
ATOM   4657 C CD1 . PHE . . 481 ? 51.599 158.984 56.750 1.00  59.20 0 A 1
ATOM   4658 C CD2 . PHE . . 481 ? 50.436 161.036 56.315 1.00  59.33 0 A 1
ATOM   4659 C CE1 . PHE . . 481 ? 50.742 158.721 57.819 1.00  59.93 0 A 1
ATOM   4660 C CE2 . PHE . . 481 ? 49.571 160.781 57.381 1.00  59.98 0 A 1
ATOM   4661 C CZ  . PHE . . 481 ? 49.725 159.624 58.134 1.00  59.90 0 A 1
ATOM   4662 H HN  . PHE . . 481 ? 53.793 160.538 52.608 0.00  99.00 0 A 1
ATOM   4663 N N   . LEU . . 482 ? 50.402 161.262 52.562 1.00  55.33 0 A 1
ATOM   4664 C CA  . LEU . . 482 ? 49.090 161.767 52.151 1.00  55.19 0 A 1
ATOM   4665 C C   . LEU . . 482 ? 48.479 160.928 51.023 1.00  54.56 0 A 1
ATOM   4666 O O   . LEU . . 482 ? 47.290 160.611 51.067 1.00  54.33 0 A 1
ATOM   4667 C CB  . LEU . . 482 ? 49.167 163.251 51.771 1.00  55.46 0 A 1
ATOM   4668 C CG  . LEU . . 482 ? 49.352 164.224 52.949 1.00  56.33 0 A 1
ATOM   4669 C CD1 . LEU . . 482 ? 49.988 165.537 52.491 1.00  57.08 0 A 1
ATOM   4670 C CD2 . LEU . . 482 ? 48.028 164.486 53.682 1.00  57.54 0 A 1
ATOM   4671 H HN  . LEU . . 482 ? 51.285 161.794 52.424 0.00  99.00 0 A 1
ATOM   4672 N N   . GLU . . 483 ? 49.304 160.549 50.045 1.00  54.02 0 A 1
ATOM   4673 C CA  . GLU . . 483 ? 48.866 159.702 48.926 1.00  53.76 0 A 1
ATOM   4674 C C   . GLU . . 483 ? 48.320 158.358 49.416 1.00  53.23 0 A 1
ATOM   4675 O O   . GLU . . 483 ? 47.292 157.876 48.940 1.00  52.78 0 A 1
ATOM   4676 C CB  . GLU . . 483 ? 50.003 159.497 47.915 1.00  53.73 0 A 1
ATOM   4677 C CG  . GLU . . 483 ? 50.133 160.618 46.886 1.00  54.82 0 A 1
ATOM   4678 C CD  . GLU . . 483 ? 51.456 160.613 46.124 1.00  56.90 0 A 1
ATOM   4679 O OE1 . GLU . . 483 ? 52.327 159.755 46.398 1.00  56.50 0 A 1
ATOM   4680 O OE2 . GLU . . 483 ? 51.627 161.481 45.237 1.00  56.85 -1 A 1
ATOM   4681 H HN  . GLU . . 483 ? 50.279 160.902 50.140 0.00  99.00 0 A 1
ATOM   4682 N N   . ARG . . 484 ? 49.012 157.764 50.383 1.00  53.00 0 A 1
ATOM   4683 C CA  . ARG . . 484 ? 48.577 156.509 50.994 1.00  53.15 0 A 1
ATOM   4684 C C   . ARG . . 484 ? 47.282 156.601 51.811 1.00  52.73 0 A 1
ATOM   4685 O O   . ARG . . 484 ? 46.484 155.665 51.792 1.00  52.66 0 A 1
ATOM   4686 C CB  . ARG . . 484 ? 49.687 155.931 51.875 1.00  53.60 0 A 1
ATOM   4687 C CG  . ARG . . 484 ? 50.827 155.288 51.099 1.00  55.72 0 A 1
ATOM   4688 C CD  . ARG . . 484 ? 51.904 154.657 51.979 1.00  59.40 0 A 1
ATOM   4689 N NE  . ARG . . 484 ? 53.030 155.570 52.193 1.00  63.07 0 A 1
ATOM   4690 C CZ  . ARG . . 484 ? 53.389 156.062 53.373 1.00  64.24 0 A 1
ATOM   4691 N NH1 . ARG . . 484 ? 52.717 155.736 54.470 1.00  65.94 1 A 1
ATOM   4692 N NH2 . ARG . . 484 ? 54.423 156.887 53.460 1.00  64.90 0 A 1
ATOM   4693 H HN  . ARG . . 484 ? 49.881 158.263 50.665 0.00  99.00 0 A 1
ATOM   4694 H HE  . ARG . . 484 ? 53.569 155.843 51.385 0.00  99.00 0 A 1
ATOM   4695 H 1HH1 . ARG . . 484 ? 51.947 155.104 54.431 0.00  99.00 0 A 1
ATOM   4696 H 2HH1 . ARG . . 484 ? 52.988 156.131 55.355 0.00  99.00 0 A 1
ATOM   4697 H 1HH2 . ARG . . 484 ? 54.943 157.121 52.634 0.00  99.00 0 A 1
ATOM   4698 H 2HH2 . ARG . . 484 ? 54.686 157.274 54.341 0.00  99.00 0 A 1
ATOM   4699 N N   . HIS . . 485 ? 47.065 157.718 52.508 1.00  52.40 0 A 1
ATOM   4700 C CA  . HIS . . 485 ? 46.008 157.788 53.527 1.00  52.13 0 A 1
ATOM   4701 C C   . HIS . . 485 ? 44.837 158.750 53.294 1.00  51.71 0 A 1
ATOM   4702 O O   . HIS . . 485 ? 43.844 158.678 54.027 1.00  51.48 0 A 1
ATOM   4703 C CB  . HIS . . 485 ? 46.609 158.043 54.911 1.00  52.37 0 A 1
ATOM   4704 C CG  . HIS . . 485 ? 47.515 156.952 55.378 1.00  53.44 0 A 1
ATOM   4705 C CD2 . HIS . . 485 ? 48.862 156.914 55.525 0.00  99.00 0 A 1
ATOM   4706 N ND1 . HIS . . 485 ? 47.055 155.702 55.731 0.00  99.00 0 A 1
ATOM   4707 C CE1 . HIS . . 485 ? 48.078 154.944 56.083 0.00  99.00 0 A 1
ATOM   4708 N NE2 . HIS . . 485 ? 49.186 155.655 55.965 0.00  99.00 0 A 1
ATOM   4709 H HN  . HIS . . 485 ? 47.687 158.509 52.276 0.00  99.00 0 A 1
ATOM   4710 H HD1 . HIS . . 485 ? 46.097 155.416 55.721 0.00  99.00 0 A 1
ATOM   4711 N N   . LEU . . 486 ? 44.943 159.641 52.307 1.00  51.20 0 A 1
ATOM   4712 C CA  . LEU . . 486 ? 43.826 160.525 51.981 1.00  50.69 0 A 1
ATOM   4713 C C   . LEU . . 486 ? 42.627 159.656 51.592 1.00  50.26 0 A 1
ATOM   4714 O O   . LEU . . 486 ? 42.801 158.636 50.929 1.00  50.17 0 A 1
ATOM   4715 C CB  . LEU . . 486 ? 44.199 161.516 50.871 1.00  50.96 0 A 1
ATOM   4716 C CG  . LEU . . 486 ? 44.954 162.784 51.309 1.00  51.58 0 A 1
ATOM   4717 C CD1 . LEU . . 486 ? 45.495 163.530 50.089 1.00  52.77 0 A 1
ATOM   4718 C CD2 . LEU . . 486 ? 44.095 163.727 52.173 1.00  52.02 0 A 1
ATOM   4719 H HN  . LEU . . 486 ? 45.847 159.649 51.815 0.00  99.00 0 A 1
ATOM   4720 N N   . PRO . . 487 ? 41.428 160.012 52.044 1.00  49.82 0 A 1
ATOM   4721 C CA  . PRO . . 487 ? 40.231 159.233 51.709 1.00  49.67 0 A 1
ATOM   4722 C C   . PRO . . 487 ? 39.810 159.375 50.249 1.00  49.53 0 A 1
ATOM   4723 O O   . PRO . . 487 ? 40.151 160.365 49.597 1.00  49.00 0 A 1
ATOM   4724 C CB  . PRO . . 487 ? 39.152 159.827 52.633 1.00  49.56 0 A 1
ATOM   4725 C CG  . PRO . . 487 ? 39.599 161.205 52.919 1.00  49.70 0 A 1
ATOM   4726 C CD  . PRO . . 487 ? 41.115 161.155 52.924 1.00  49.97 0 A 1
ATOM   4727 N N   . SER . . 488 ? 39.092 158.366 49.755 1.00  49.65 0 A 1
ATOM   4728 C CA  . SER . . 488 ? 38.373 158.439 48.487 1.00  49.66 0 A 1
ATOM   4729 C C   . SER . . 488 ? 37.212 159.418 48.633 1.00  49.96 0 A 1
ATOM   4730 O O   . SER . . 488 ? 36.940 159.891 49.745 1.00  49.75 0 A 1
ATOM   4731 C CB  . SER . . 488 ? 37.821 157.054 48.147 1.00  49.57 0 A 1
ATOM   4732 O OG  . SER . . 488 ? 36.868 156.646 49.116 1.00  49.21 0 A 1
ATOM   4733 H HN  . SER . . 488 ? 39.089 157.509 50.361 0.00  99.00 0 A 1
ATOM   4734 H HG  . SER . . 488 ? 36.014 156.402 48.660 0.00  99.00 0 A 1
ATOM   4735 N N   . VAL . . 489 ? 36.522 159.708 47.530 1.00  50.21 0 A 1
ATOM   4736 C CA  . VAL . . 489 ? 35.340 160.562 47.584 1.00  50.90 0 A 1
ATOM   4737 C C   . VAL . . 489 ? 34.245 159.914 48.464 1.00  51.75 0 A 1
ATOM   4738 O O   . VAL . . 489 ? 33.789 160.545 49.416 1.00  51.54 0 A 1
ATOM   4739 C CB  . VAL . . 489 ? 34.833 161.001 46.168 1.00  50.86 0 A 1
ATOM   4740 C CG1 . VAL . . 489 ? 33.516 161.765 46.269 1.00  50.17 0 A 1
ATOM   4741 C CG2 . VAL . . 489 ? 35.882 161.860 45.460 1.00  50.54 0 A 1
ATOM   4742 H HN  . VAL . . 489 ? 36.888 159.287 46.660 0.00  99.00 0 A 1
ATOM   4743 N N   . PRO . . 490 ? 33.837 158.669 48.186 1.00  52.76 0 A 1
ATOM   4744 C CA  . PRO . . 490 ? 32.849 157.999 49.048 1.00  53.68 0 A 1
ATOM   4745 C C   . PRO . . 490 ? 33.341 157.864 50.494 1.00  54.66 0 A 1
ATOM   4746 O O   . PRO . . 490 ? 32.535 157.905 51.422 1.00  54.66 0 A 1
ATOM   4747 C CB  . PRO . . 490 ? 32.671 156.622 48.392 1.00  53.71 0 A 1
ATOM   4748 C CG  . PRO . . 490 ? 33.864 156.451 47.523 1.00  53.33 0 A 1
ATOM   4749 C CD  . PRO . . 490 ? 34.230 157.815 47.049 1.00  52.77 0 A 1
ATOM   4750 N N   . GLY . . 491 ? 34.655 157.729 50.670 1.00  55.60 0 A 1
ATOM   4751 C CA  . GLY . . 491 ? 35.274 157.705 51.983 1.00  56.87 0 A 1
ATOM   4752 C C   . GLY . . 491 ? 35.125 159.010 52.752 1.00  57.88 0 A 1
ATOM   4753 O O   . GLY . . 491 ? 34.896 158.987 53.959 1.00  57.78 0 A 1
ATOM   4754 H HN  . GLY . . 491 ? 35.198 157.642 49.779 0.00  99.00 0 A 1
ATOM   4755 N N   . LEU . . 492 ? 35.264 160.141 52.058 1.00  58.88 0 A 1
ATOM   4756 C CA  . LEU . . 492 ? 35.026 161.453 52.656 1.00  60.21 0 A 1
ATOM   4757 C C   . LEU . . 492 ? 33.549 161.661 53.010 1.00  61.21 0 A 1
ATOM   4758 O O   . LEU . . 492 ? 33.239 162.250 54.050 1.00  61.26 0 A 1
ATOM   4759 C CB  . LEU . . 492 ? 35.517 162.578 51.734 1.00  59.98 0 A 1
ATOM   4760 C CG  . LEU . . 492 ? 35.516 164.007 52.290 1.00  60.14 0 A 1
ATOM   4761 C CD1 . LEU . . 492 ? 36.552 164.172 53.403 1.00  60.49 0 A 1
ATOM   4762 C CD2 . LEU . . 492 ? 35.739 165.029 51.181 1.00  59.64 0 A 1
ATOM   4763 H HN  . LEU . . 492 ? 35.553 160.008 51.068 0.00  99.00 0 A 1
ATOM   4764 N N   . LEU . . 493 ? 32.653 161.177 52.150 1.00  62.47 0 A 1
ATOM   4765 C CA  . LEU . . 493 ? 31.210 161.323 52.356 1.00  64.09 0 A 1
ATOM   4766 C C   . LEU . . 493 ? 30.721 160.554 53.590 1.00  65.48 0 A 1
ATOM   4767 O O   . LEU . . 493 ? 29.785 160.978 54.267 1.00  65.38 0 A 1
ATOM   4768 C CB  . LEU . . 493 ? 30.431 160.893 51.105 1.00  63.89 0 A 1
ATOM   4769 C CG  . LEU . . 493 ? 30.515 161.782 49.853 1.00  63.78 0 A 1
ATOM   4770 C CD1 . LEU . . 493 ? 29.916 161.069 48.646 1.00  63.58 0 A 1
ATOM   4771 C CD2 . LEU . . 493 ? 29.840 163.144 50.058 1.00  63.72 0 A 1
ATOM   4772 H HN  . LEU . . 493 ? 33.063 160.690 51.326 0.00  99.00 0 A 1
ATOM   4773 N N   . ARG . . 494 ? 31.361 159.424 53.873 1.00  67.18 0 A 1
ATOM   4774 C CA  . ARG . . 494 ? 31.055 158.640 55.069 1.00  69.05 0 A 1
ATOM   4775 C C   . ARG . . 494 ? 31.609 159.306 56.331 1.00  69.82 0 A 1
ATOM   4776 O O   . ARG . . 494 ? 31.006 159.223 57.402 1.00  69.94 0 A 1
ATOM   4777 C CB  . ARG . . 494 ? 31.584 157.211 54.936 1.00  69.17 0 A 1
ATOM   4778 C CG  . ARG . . 494 ? 30.731 156.329 54.041 1.00  71.01 0 A 1
ATOM   4779 C CD  . ARG . . 494 ? 30.234 155.061 54.718 1.00  73.96 0 A 1
ATOM   4780 N NE  . ARG . . 494 ? 30.252 153.902 53.823 1.00  76.09 0 A 1
ATOM   4781 C CZ  . ARG . . 494 ? 31.344 153.221 53.479 1.00  77.29 0 A 1
ATOM   4782 N NH1 . ARG . . 494 ? 32.540 153.575 53.940 1.00  77.75 1 A 1
ATOM   4783 N NH2 . ARG . . 494 ? 31.238 152.181 52.662 1.00  77.93 0 A 1
ATOM   4784 H HN  . ARG . . 494 ? 32.087 159.149 53.182 0.00  99.00 0 A 1
ATOM   4785 H HE  . ARG . . 494 ? 29.369 153.596 53.437 0.00  99.00 0 A 1
ATOM   4786 H 1HH1 . ARG . . 494 ? 32.634 154.345 54.567 0.00  99.00 0 A 1
ATOM   4787 H 2HH1 . ARG . . 494 ? 33.355 153.062 53.655 0.00  99.00 0 A 1
ATOM   4788 H 1HH2 . ARG . . 494 ? 30.337 151.901 52.324 0.00  99.00 0 A 1
ATOM   4789 H 2HH2 . ARG . . 494 ? 32.054 151.675 52.384 0.00  99.00 0 A 1
ATOM   4790 N N   . LEU . . 495 ? 32.756 159.967 56.193 1.00  70.86 0 A 1
ATOM   4791 C CA  . LEU . . 495 ? 33.318 160.795 57.258 1.00  71.96 0 A 1
ATOM   4792 C C   . LEU . . 495 ? 32.429 162.009 57.563 1.00  72.60 0 A 1
ATOM   4793 O O   . LEU . . 495 ? 32.375 162.470 58.704 1.00  72.73 0 A 1
ATOM   4794 C CB  . LEU . . 495 ? 34.728 161.255 56.889 1.00  72.07 0 A 1
ATOM   4795 C CG  . LEU . . 495 ? 35.787 161.160 57.988 1.00  72.69 0 A 1
ATOM   4796 C CD1 . LEU . . 495 ? 36.666 159.933 57.776 1.00  73.03 0 A 1
ATOM   4797 C CD2 . LEU . . 495 ? 36.631 162.434 58.040 1.00  73.12 0 A 1
ATOM   4798 H HN  . LEU . . 495 ? 33.216 159.844 55.265 0.00  99.00 0 A 1
ATOM   4799 N N   . ILE . . 496 ? 31.740 162.514 56.539 1.00  73.26 0 A 1
ATOM   4800 C CA  . ILE . . 496 ? 30.760 163.588 56.700 1.00  74.05 0 A 1
ATOM   4801 C C   . ILE . . 496 ? 29.484 163.082 57.394 1.00  74.64 0 A 1
ATOM   4802 O O   . ILE . . 496 ? 28.946 163.754 58.272 1.00  74.86 0 A 1
ATOM   4803 C CB  . ILE . . 496 ? 30.463 164.272 55.337 1.00  73.98 0 A 1
ATOM   4804 C CG1 . ILE . . 496 ? 31.645 165.159 54.925 1.00  74.01 0 A 1
ATOM   4805 C CG2 . ILE . . 496 ? 29.171 165.095 55.387 1.00  74.09 0 A 1
ATOM   4806 C CD1 . ILE . . 496 ? 31.838 165.276 53.423 1.00  73.82 0 A 1
ATOM   4807 H HN  . ILE . . 496 ? 31.960 162.078 55.616 0.00  99.00 0 A 1
ATOM   4808 N N   . GLY . . 497 ? 29.019 161.893 57.020 1.00  75.67 0 A 1
ATOM   4809 C CA  . GLY . . 497 ? 27.887 161.269 57.687 1.00  76.94 0 A 1
ATOM   4810 C C   . GLY . . 497 ? 28.157 160.965 59.156 1.00  77.91 0 A 1
ATOM   4811 O O   . GLY . . 497 ? 27.250 161.063 59.985 1.00  78.01 0 A 1
ATOM   4812 H HN  . GLY . . 497 ? 29.528 161.459 56.224 0.00  99.00 0 A 1
ATOM   4813 N N   . LEU . . 498 ? 29.408 160.616 59.465 1.00  78.73 0 A 1
ATOM   4814 C CA  . LEU . . 498 ? 29.854 160.258 60.817 1.00  79.61 0 A 1
ATOM   4815 C C   . LEU . . 498 ? 29.714 161.391 61.836 1.00  80.29 0 A 1
ATOM   4816 O O   . LEU . . 498 ? 29.175 161.191 62.933 1.00  80.38 0 A 1
ATOM   4817 C CB  . LEU . . 498 ? 31.315 159.792 60.774 1.00  79.58 0 A 1
ATOM   4818 C CG  . LEU . . 498 ? 31.675 158.378 61.240 1.00  79.75 0 A 1
ATOM   4819 C CD1 . LEU . . 498 ? 31.169 157.309 60.272 1.00  79.87 0 A 1
ATOM   4820 C CD2 . LEU . . 498 ? 33.187 158.263 61.428 1.00  79.82 0 A 1
ATOM   4821 H HN  . LEU . . 498 ? 30.063 160.619 58.640 0.00  99.00 0 A 1
ATOM   4822 N N   . THR . . 499 ? 30.206 162.573 61.469 1.00  81.04 0 A 1
ATOM   4823 C CA  . THR . . 499 ? 30.173 163.747 62.343 1.00  81.78 0 A 1
ATOM   4824 C C   . THR . . 499 ? 28.759 164.311 62.559 1.00  82.28 0 A 1
ATOM   4825 O O   . THR . . 499 ? 28.532 165.083 63.493 1.00  82.37 0 A 1
ATOM   4826 C CB  . THR . . 499 ? 31.135 164.835 61.823 1.00  81.71 0 A 1
ATOM   4827 C CG2 . THR . . 499 ? 31.476 165.818 62.931 1.00  81.78 0 A 1
ATOM   4828 O OG1 . THR . . 499 ? 32.405 164.242 61.517 1.00  81.74 0 A 1
ATOM   4829 H HN  . THR . . 499 ? 30.615 162.591 60.509 0.00  99.00 0 A 1
ATOM   4830 H HG1 . THR . . 499 ? 32.340 163.693 60.677 0.00  99.00 0 A 1
ATOM   4831 N N   . THR . . 500 ? 27.815 163.922 61.703 1.00  82.91 0 A 1
ATOM   4832 C CA  . THR . . 500 ? 26.402 164.239 61.920 1.00  83.44 0 A 1
ATOM   4833 C C   . THR . . 500 ? 25.817 163.299 62.990 1.00  83.71 0 A 1
ATOM   4834 O O   . THR . . 500 ? 25.014 162.404 62.696 1.00  83.70 0 A 1
ATOM   4835 C CB  . THR . . 500 ? 25.599 164.173 60.592 1.00  83.50 0 A 1
ATOM   4836 C CG2 . THR . . 500 ? 24.389 165.102 60.645 1.00  83.58 0 A 1
ATOM   4837 O OG1 . THR . . 500 ? 26.383 164.716 59.520 1.00  83.69 0 A 1
ATOM   4838 H HN  . THR . . 500 ? 28.161 163.386 60.886 0.00  99.00 0 A 1
ATOM   4839 H HG1 . THR . . 500 ? 27.330 164.383 59.577 0.00  99.00 0 A 1
ATOM   4840 N N   . ILE . . 501 ? 26.252 163.512 64.233 1.00  84.00 0 A 1
ATOM   4841 C CA  . ILE . . 501 ? 25.830 162.715 65.381 1.00  84.18 0 A 1
ATOM   4842 C C   . ILE . . 501 ? 25.728 163.597 66.625 1.00  84.30 0 A 1
ATOM   4843 O O   . ILE . . 501 ? 26.629 164.390 66.912 1.00  84.43 0 A 1
ATOM   4844 C CB  . ILE . . 501 ? 26.803 161.560 65.619 1.00  84.10 0 A 1
ATOM   4845 C CG1 . ILE . . 501 ? 26.915 160.664 64.407 0.00  99.00 0 A 1
ATOM   4846 C CG2 . ILE . . 501 ? 26.387 160.765 66.843 0.00  99.00 0 A 1
ATOM   4847 C CD1 . ILE . . 501 ? 28.148 159.804 64.401 0.00  99.00 0 A 1
ATOM   4848 O OXT . ILE . . 501 ? 24.836 163.671 67.470 0.00  99.00 -1 A 1
ATOM   4849 H HN  . ILE . . 501 ? 26.930 164.310 64.315 0.00  99.00 0 A 1
HETATM 4850 P P   . FAD . . 502 ? 57.217 138.705 19.820 1.00  35.29 0 A 1
HETATM 4851 P PA  . FAD . . 502 ? 56.235 139.331 17.098 1.00  34.90 0 A 1
HETATM 4852 O O1P . FAD . . 502 ? 58.417 137.997 19.363 1.00  34.38 -1 A 1
HETATM 4853 O O2P . FAD . . 502 ? 56.532 138.030 21.014 1.00  34.75 0 A 1
HETATM 4854 O O3P . FAD . . 502 ? 56.130 138.679 18.655 1.00  34.48 0 A 1
HETATM 4855 C C5' . FAD . . 502 ? 56.605 141.170 20.386 1.00  35.66 0 A 1
HETATM 4856 O O5' . FAD . . 502 ? 57.619 140.220 20.138 1.00  34.44 0 A 1
HETATM 4857 C C4' . FAD . . 502 ? 57.174 142.554 20.615 1.00  35.89 0 A 1
HETATM 4858 O O4' . FAD . . 502 ? 57.813 143.005 19.440 1.00  36.01 0 A 1
HETATM 4859 C C3' . FAD . . 502 ? 56.026 143.484 21.017 1.00  35.50 0 A 1
HETATM 4860 O O3' . FAD . . 502 ? 55.695 143.153 22.351 1.00  35.54 0 A 1
HETATM 4861 C C2' . FAD . . 502 ? 56.380 144.975 20.999 1.00  35.29 0 A 1
HETATM 4862 O O2' . FAD . . 502 ? 56.779 145.410 19.708 1.00  34.51 0 A 1
HETATM 4863 C C1' . FAD . . 502 ? 55.175 145.764 21.522 1.00  34.86 0 A 1
HETATM 4864 C C1B . FAD . . 502 ? 55.818 135.724 12.471 1.00  35.30 0 A 1
HETATM 4865 N N1  . FAD . . 502 ? 57.092 147.109 23.100 1.00  36.10 0 A 1
HETATM 4866 N N1A . FAD . . 502 ? 54.550 131.214 10.268 1.00  36.24 0 A 1
HETATM 4867 O O1A . FAD . . 502 ? 54.803 139.594 16.718 1.00  35.48 -1 A 1
HETATM 4868 C C2  . FAD . . 502 ? 58.088 147.717 23.834 1.00  35.27 0 A 1
HETATM 4869 C C2A . FAD . . 502 ? 55.806 131.764 10.472 1.00  35.73 0 A 1
HETATM 4870 C C2B . FAD . . 502 ? 55.596 137.221 12.278 1.00  35.32 0 A 1
HETATM 4871 O O2  . FAD . . 502 ? 58.814 147.032 24.565 1.00  34.47 0 A 1
HETATM 4872 O O2A . FAD . . 502 ? 57.137 140.561 17.071 1.00  34.20 0 A 1
HETATM 4873 O O2B . FAD . . 502 ? 55.844 137.660 10.953 1.00  35.75 0 A 1
HETATM 4874 C C3B . FAD . . 502 ? 56.562 137.816 13.290 1.00  35.59 0 A 1
HETATM 4875 N N3  . FAD . . 502 ? 58.276 149.080 23.733 1.00  34.51 0 A 1
HETATM 4876 N N3A . FAD . . 502 ? 55.940 132.987 11.091 1.00  35.41 0 A 1
HETATM 4877 O O3B . FAD . . 502 ? 57.826 138.112 12.704 1.00  35.66 0 A 1
HETATM 4878 C C4  . FAD . . 502 ? 57.486 149.855 22.908 1.00  35.85 0 A 1
HETATM 4879 C C4A . FAD . . 502 ? 54.819 133.654 11.487 1.00  34.97 0 A 1
HETATM 4880 C C4B . FAD . . 502 ? 56.727 136.726 14.340 1.00  34.93 0 A 1
HETATM 4881 C C4X . FAD . . 502 ? 56.465 149.247 22.177 1.00  35.54 0 A 1
HETATM 4882 O O4  . FAD . . 502 ? 57.697 151.066 22.825 1.00  36.31 0 A 1
HETATM 4883 O O4B . FAD . . 502 ? 56.082 135.578 13.848 1.00  36.05 0 A 1
HETATM 4884 C C5A . FAD . . 502 ? 53.539 133.119 11.287 1.00  35.86 0 A 1
HETATM 4885 C C5B . FAD . . 502 ? 56.077 137.104 15.666 1.00  35.49 0 A 1
HETATM 4886 C C5X . FAD . . 502 ? 54.724 149.363 20.530 1.00  35.77 0 A 1
HETATM 4887 N N5  . FAD . . 502 ? 55.649 149.988 21.354 1.00  36.49 0 A 1
HETATM 4888 O O5B . FAD . . 502 ? 56.863 138.126 16.233 1.00  34.72 0 A 1
HETATM 4889 C C6  . FAD . . 502 ? 54.198 150.136 19.494 1.00  35.03 0 A 1
HETATM 4890 C C6A . FAD . . 502 ? 53.408 131.872 10.668 1.00  35.72 0 A 1
HETATM 4891 N N6A . FAD . . 502 ? 52.217 131.279 10.480 1.00  35.52 0 A 1
HETATM 4892 C C7  . FAD . . 502 ? 53.784 149.554 18.314 1.00  33.55 0 A 1
HETATM 4893 C C7M . FAD . . 502 ? 53.224 150.427 17.223 1.00  34.37 0 A 1
HETATM 4894 N N7A . FAD . . 502 ? 52.648 134.002 11.791 1.00  35.11 0 A 1
HETATM 4895 C C8  . FAD . . 502 ? 53.901 148.179 18.165 1.00  34.31 0 A 1
HETATM 4896 C C8A . FAD . . 502 ? 53.319 135.073 12.286 1.00  36.19 0 A 1
HETATM 4897 C C8M . FAD . . 502 ? 53.492 147.542 16.868 1.00  34.11 0 A 1
HETATM 4898 C C9  . FAD . . 502 ? 54.404 147.378 19.198 1.00  34.46 0 A 1
HETATM 4899 C C9A . FAD . . 502 ? 54.824 147.981 20.399 1.00  34.37 0 A 1
HETATM 4900 N N9A . FAD . . 502 ? 54.675 134.863 12.099 1.00  35.09 0 A 1
HETATM 4901 C C10 . FAD . . 502 ? 56.278 147.864 22.268 1.00  36.41 0 A 1
HETATM 4902 N N10 . FAD . . 502 ? 55.304 147.259 21.493 1.00  35.54 0 A 1
HETATM 4903 H HN3 . FAD . . 502 ? 59.004 149.531 24.269 1.00   0.00 0 A 1
HETATM 4904 H H04 . FAD . . 502 ? 57.864 143.964 19.450 1.00  36.01 0 A 1
HETATM 4905 H H06 . FAD . . 502 ? 55.801 143.927 22.909 1.00  35.54 0 A 1
HETATM 4906 H H08 . FAD . . 502 ? 56.716 146.367 19.659 1.00  34.51 0 A 1
HETATM 4907 H H14 . FAD . . 502 ? 55.660 138.600 10.887 1.00  35.75 0 A 1
HETATM 4908 H H16 . FAD . . 502 ? 58.063 139.022 12.896 1.00  35.66 0 A 1
HETATM 4909 H H24 . FAD . . 502 ? 52.169 130.371 10.040 1.00  35.52 0 A 1
HETATM 4910 H H25 . FAD . . 502 ? 51.370 131.741 10.778 1.00  35.52 0 A 1
#
data_cv12_20_prep_dock_2bk3
_entry.id cv12_20_prep_dock_2bk3
#
loop_
_atom_site.group_PDB
_atom_site.id
_atom_site.type_symbol
_atom_site.label_atom_id
_atom_site.label_alt_id
_atom_site.label_comp_id
_atom_site.label_asym_id
_atom_site.label_entity_id
_atom_site.label_seq_id
_atom_site.pdbx_PDB_ins_code
_atom_site.Cartn_x
_atom_site.Cartn_y
_atom_site.Cartn_z
_atom_site.occupancy
_atom_site.B_iso_or_equiv
_atom_site.pdbx_formal_charge
_atom_site.auth_asym_id
_atom_site.pdbx_PDB_model_num
ATOM   1   N N   . UNL . . 1 ? 49.355 159.825 32.371 0.00   0.00 0 . 1
ATOM   2   N N   . UNL . . 1 ? 51.062 155.603 29.205 0.00   0.00 0 . 1
ATOM   3   N N   . UNL . . 1 ? 53.677 160.358 32.134 0.00   0.00 0 . 1
ATOM   4   N N   . UNL . . 1 ? 56.024 161.381 29.716 0.00   0.00 0 . 1
ATOM   5   C C   . UNL . . 1 ? 50.545 156.602 30.062 0.00   0.00 0 . 1
ATOM   6   C C   . UNL . . 1 ? 51.332 157.753 30.255 0.00   0.00 0 . 1
ATOM   7   C C   . UNL . . 1 ? 50.859 158.815 31.062 0.00   0.00 0 . 1
ATOM   8   C C   . UNL . . 1 ? 51.372 160.097 31.449 0.00   0.00 0 . 1
ATOM   9   C C   . UNL . . 1 ? 50.409 160.691 32.247 0.00   0.00 0 . 1
ATOM   10  C C   . UNL . . 1 ? 49.609 158.676 31.664 0.00   0.00 0 . 1
ATOM   11  C C   . UNL . . 1 ? 48.820 157.535 31.512 0.00   0.00 0 . 1
ATOM   12  C C   . UNL . . 1 ? 49.310 156.505 30.701 0.00   0.00 0 . 1
ATOM   13  C C   . UNL . . 1 ? 52.303 155.588 28.596 0.00   0.00 0 . 1
ATOM   14  C C   . UNL . . 1 ? 52.520 154.344 27.805 0.00   0.00 0 . 1
ATOM   15  C C   . UNL . . 1 ? 53.163 154.410 26.629 0.00   0.00 0 . 1
ATOM   16  C C   . UNL . . 1 ? 53.458 153.246 25.780 0.00   0.00 0 . 1
ATOM   17  C C   . UNL . . 1 ? 52.989 151.989 26.189 0.00   0.00 0 . 1
ATOM   18  C C   . UNL . . 1 ? 53.263 150.843 25.434 0.00   0.00 0 . 1
ATOM   19  C C   . UNL . . 1 ? 54.019 150.937 24.267 0.00   0.00 0 . 1
ATOM   20  C C   . UNL . . 1 ? 54.505 152.177 23.856 0.00   0.00 0 . 1
ATOM   21  C C   . UNL . . 1 ? 54.226 153.315 24.610 0.00   0.00 0 . 1
ATOM   22  C C   . UNL . . 1 ? 52.686 160.689 31.084 0.00   0.00 0 . 1
ATOM   23  C C   . UNL . . 1 ? 55.079 160.905 31.992 0.00   0.00 0 . 1
ATOM   24  C C   . UNL . . 1 ? 55.928 160.400 33.147 0.00   0.00 0 . 1
ATOM   25  C C   . UNL . . 1 ? 55.598 160.458 30.610 0.00   0.00 0 . 1
ATOM   26  O O   . UNL . . 1 ? 53.175 156.443 28.679 0.00   0.00 0 . 1
ATOM   27  O O   . UNL . . 1 ? 55.601 159.255 30.337 0.00   0.00 0 . 1
ATOM   28  F F   . UNL . . 1 ? 54.718 154.490 24.185 0.00   0.00 0 . 1
ATOM   29  H H   . UNL . . 1 ? 48.503 159.997 32.892 0.00   0.00 0 . 1
ATOM   30  H H   . UNL . . 1 ? 50.472 154.796 29.053 0.00   0.00 0 . 1
ATOM   31  H H   . UNL . . 1 ? 53.298 160.597 33.059 0.00   0.00 0 . 1
ATOM   32  H H   . UNL . . 1 ? 53.769 159.327 32.188 0.00   0.00 0 . 1
ATOM   33  H H   . UNL . . 1 ? 56.356 161.046 28.815 0.00   0.00 0 . 1
ATOM   34  H H   . UNL . . 1 ? 56.056 162.383 29.857 0.00   0.00 0 . 1
