# Supplementary material for: Network-Based Drug Optimization toward the Treatment of Parkinson’s Disease: NRF2, MAO-B, Oxidative Stress, and Chronic Neuroinflammation
Source: J Med Chem. 2025 Jan 17;68(3):3495–517. doi: 10.1021/acs.jmedchem.4c02659 (PMC11881042; doi:10.1021/acs.jmedchem.4c02659)
Supplement: Supplementary file 5 — jm4c02659_si_005.zip [file jm4c02659_si_005.zip › Figure_S4_alterntive_conformations/VS4_2bk3_alternative_conformation.pdb]

ATOM      1  N   ASN A   3      65.577 120.410   5.986  1.00 58.80           N  
ATOM      2  CA  ASN A   3      64.755 119.263   6.469  1.00 58.63           C  
ATOM      3  C   ASN A   3      64.865 119.044   7.982  1.00 57.72           C  
ATOM      4  O   ASN A   3      63.977 119.466   8.720  1.00 57.70           O  
ATOM      5  CB  ASN A   3      65.080 117.970   5.697  1.00 59.34           C  
ATOM      6  CG  ASN A   3      63.838 117.300   5.118  1.00 61.31           C  
ATOM      7  ND2 ASN A   3      63.887 116.982   3.829  0.00 99.00           N  
ATOM      8  OD1 ASN A   3      62.849 117.062   5.823  0.00 99.00           O  
ATOM      9  HN1 ASN A   3      64.972 121.159   5.727  0.00 99.00           H  
ATOM     10  HN2 ASN A   3      66.112 120.119   5.197  0.00 99.00           H  
ATOM     11  HN3 ASN A   3      66.186 120.706   6.717  0.00 99.00           H  
ATOM     12 1HD2 ASN A   3      64.712 117.180   3.297  0.00 99.00           H  
ATOM     13 2HD2 ASN A   3      63.103 116.546   3.389  0.00 99.00           H  
ATOM     14  N   LYS A   4      65.950 118.419   8.443  1.00 56.41           N  
ATOM     15  CA  LYS A   4      66.033 117.939   9.831  1.00 55.42           C  
ATOM     16  C   LYS A   4      66.861 118.813  10.769  1.00 54.05           C  
ATOM     17  O   LYS A   4      67.958 119.260  10.414  1.00 54.09           O  
ATOM     18  CB  LYS A   4      66.551 116.490   9.898  1.00 55.76           C  
ATOM     19  CG  LYS A   4      66.488 115.703   8.589  1.00 57.47           C  
ATOM     20  CD  LYS A   4      65.153 114.998   8.422  1.00 59.80           C  
ATOM     21  CE  LYS A   4      65.260 113.820   7.462  1.00 61.36           C  
ATOM     22  NZ  LYS A   4      65.134 112.522   8.183  1.00 62.87           N1+
ATOM     23  HN  LYS A   4      66.714 118.303   7.754  0.00 99.00           H  
ATOM     24  HZ1 LYS A   4      66.046 112.157   8.368  0.00 99.00           H  
ATOM     25  HZ2 LYS A   4      64.650 112.668   9.045  0.00 99.00           H  
ATOM     26  HZ3 LYS A   4      64.623 111.877   7.616  0.00 99.00           H  
ATOM     27  N   CYS A   5      66.317 119.045  11.967  1.00 52.01           N  
ATOM     28  CA  CYS A   5      66.979 119.812  13.026  1.00 49.98           C  
ATOM     29  C   CYS A   5      66.483 119.370  14.407  1.00 48.81           C  
ATOM     30  O   CYS A   5      65.588 118.522  14.513  1.00 48.08           O  
ATOM     31  CB  CYS A   5      66.726 121.314  12.836  1.00 50.23           C  
ATOM     32  SG  CYS A   5      64.976 121.794  12.949  1.00 49.68           S  
ATOM     33  HN  CYS A   5      65.361 118.625  12.087  0.00 99.00           H  
ATOM     34  HG  CYS A   5      64.861 122.441  13.700  0.00 99.00           H  
ATOM     35  N   ASP A   6      67.056 119.954  15.459  1.00 46.99           N  
ATOM     36  CA  ASP A   6      66.608 119.698  16.827  1.00 45.74           C  
ATOM     37  C   ASP A   6      65.299 120.422  17.185  1.00 44.84           C  
ATOM     38  O   ASP A   6      64.378 119.809  17.734  1.00 44.71           O  
ATOM     39  CB  ASP A   6      67.701 120.063  17.830  1.00 46.04           C  
ATOM     40  CG  ASP A   6      68.972 119.247  17.627  1.00 46.67           C  
ATOM     41  OD1 ASP A   6      68.865 118.007  17.513  1.00 48.36           O  
ATOM     42  OD2 ASP A   6      70.103 119.762  17.557  1.00 46.29           O1-
ATOM     43  HN  ASP A   6      67.838 120.598  15.225  0.00 99.00           H  
ATOM     44  N   VAL A   7      65.238 121.724  16.906  1.00 43.50           N  
ATOM     45  CA  VAL A   7      64.059 122.540  17.219  1.00 42.19           C  
ATOM     46  C   VAL A   7      63.696 123.490  16.072  1.00 41.51           C  
ATOM     47  O   VAL A   7      64.559 124.194  15.534  1.00 41.39           O  
ATOM     48  CB  VAL A   7      64.239 123.390  18.515  1.00 42.22           C  
ATOM     49  CG1 VAL A   7      62.925 124.101  18.894  1.00 41.93           C  
ATOM     50  CG2 VAL A   7      64.744 122.549  19.686  1.00 42.09           C  
ATOM     51  HN  VAL A   7      66.091 122.110  16.451  0.00 99.00           H  
ATOM     52  N   VAL A   8      62.412 123.503  15.703  1.00 40.51           N  
ATOM     53  CA  VAL A   8      61.892 124.495  14.771  1.00 39.70           C  
ATOM     54  C   VAL A   8      61.263 125.609  15.616  1.00 39.83           C  
ATOM     55  O   VAL A   8      60.461 125.340  16.521  1.00 39.51           O  
ATOM     56  CB  VAL A   8      60.848 123.897  13.773  1.00 39.89           C  
ATOM     57  CG1 VAL A   8      60.010 125.002  13.107  1.00 39.12           C  
ATOM     58  CG2 VAL A   8      61.522 123.048  12.700  1.00 39.89           C  
ATOM     59  HN  VAL A   8      61.831 122.757  16.132  0.00 99.00           H  
ATOM     60  N   VAL A   9      61.669 126.847  15.346  1.00 39.13           N  
ATOM     61  CA  VAL A   9      61.030 128.008  15.955  1.00 38.76           C  
ATOM     62  C   VAL A   9      60.134 128.673  14.916  1.00 38.20           C  
ATOM     63  O   VAL A   9      60.598 129.054  13.847  1.00 38.39           O  
ATOM     64  CB  VAL A   9      62.065 129.026  16.478  1.00 38.92           C  
ATOM     65  CG1 VAL A   9      61.370 130.215  17.123  1.00 38.40           C  
ATOM     66  CG2 VAL A   9      63.039 128.356  17.466  1.00 38.69           C  
ATOM     67  HN  VAL A   9      62.461 126.911  14.680  0.00 99.00           H  
ATOM     68  N   VAL A  10      58.851 128.811  15.238  1.00 37.82           N  
ATOM     69  CA  VAL A  10      57.890 129.465  14.349  1.00 37.42           C  
ATOM     70  C   VAL A  10      57.757 130.948  14.730  1.00 37.63           C  
ATOM     71  O   VAL A  10      57.259 131.285  15.814  1.00 37.43           O  
ATOM     72  CB  VAL A  10      56.488 128.785  14.416  1.00 37.66           C  
ATOM     73  CG1 VAL A  10      55.523 129.442  13.422  1.00 37.42           C  
ATOM     74  CG2 VAL A  10      56.589 127.281  14.159  1.00 37.71           C  
ATOM     75  HN  VAL A  10      58.591 128.418  16.167  0.00 99.00           H  
ATOM     76  N   GLY A  11      58.213 131.828  13.842  1.00 37.54           N  
ATOM     77  CA  GLY A  11      58.246 133.257  14.105  1.00 37.53           C  
ATOM     78  C   GLY A  11      59.634 133.787  14.439  1.00 37.61           C  
ATOM     79  O   GLY A  11      60.279 133.317  15.377  1.00 37.99           O  
ATOM     80  HN  GLY A  11      58.542 131.403  12.946  0.00 99.00           H  
ATOM     81  N   GLY A  12      60.072 134.785  13.677  1.00 37.34           N  
ATOM     82  CA  GLY A  12      61.348 135.449  13.888  1.00 37.00           C  
ATOM     83  C   GLY A  12      61.211 136.876  14.398  1.00 36.94           C  
ATOM     84  O   GLY A  12      61.916 137.774  13.931  1.00 37.41           O  
ATOM     85  HN  GLY A  12      59.411 135.053  12.905  0.00 99.00           H  
ATOM     86  N   GLY A  13      60.290 137.096  15.342  1.00 36.25           N  
ATOM     87  CA  GLY A  13      60.274 138.322  16.128  1.00 35.73           C  
ATOM     88  C   GLY A  13      61.300 138.197  17.255  1.00 35.74           C  
ATOM     89  O   GLY A  13      62.039 137.213  17.307  1.00 35.43           O  
ATOM     90  HN  GLY A  13      59.601 136.327  15.460  0.00 99.00           H  
ATOM     91  N   ILE A  14      61.350 139.173  18.165  1.00 35.93           N  
ATOM     92  CA  ILE A  14      62.296 139.111  19.292  1.00 35.37           C  
ATOM     93  C   ILE A  14      62.197 137.824  20.124  1.00 35.81           C  
ATOM     94  O   ILE A  14      63.224 137.262  20.513  1.00 35.89           O  
ATOM     95  CB  ILE A  14      62.184 140.382  20.191  1.00 35.45           C  
ATOM     96  CG1 ILE A  14      62.722 141.597  19.426  1.00 34.29           C  
ATOM     97  CG2 ILE A  14      62.974 140.200  21.517  1.00 35.89           C  
ATOM     98  CD1 ILE A  14      62.517 142.912  20.143  1.00 34.08           C  
ATOM     99  HN  ILE A  14      60.690 139.950  18.016  0.00 99.00           H  
ATOM    100  N   SER A  15      60.975 137.340  20.366  1.00 35.53           N  
ATOM    101  CA  SER A  15      60.784 136.147  21.174  1.00 35.96           C  
ATOM    102  C   SER A  15      61.368 134.890  20.534  1.00 36.11           C  
ATOM    103  O   SER A  15      62.083 134.135  21.208  1.00 35.97           O  
ATOM    104  CB  SER A  15      59.305 135.929  21.518  1.00 35.44           C  
ATOM    105  OG  SER A  15      59.195 135.130  22.680  1.00 36.57           O  
ATOM    106  HN  SER A  15      60.202 137.878  19.937  0.00 99.00           H  
ATOM    107  HG  SER A  15      59.742 135.530  23.414  0.00 99.00           H  
ATOM    108  N   GLY A  16      61.050 134.671  19.254  1.00 36.69           N  
ATOM    109  CA  GLY A  16      61.555 133.540  18.499  1.00 37.11           C  
ATOM    110  C   GLY A  16      63.064 133.610  18.339  1.00 37.80           C  
ATOM    111  O   GLY A  16      63.751 132.602  18.481  1.00 37.58           O  
ATOM    112  HN  GLY A  16      60.405 135.390  18.849  0.00 99.00           H  
ATOM    113  N   MET A  17      63.578 134.816  18.093  1.00 38.16           N  
ATOM    114  CA  MET A  17      65.017 135.007  17.901  1.00 38.63           C  
ATOM    115  C   MET A  17      65.794 134.800  19.200  1.00 38.44           C  
ATOM    116  O   MET A  17      66.870 134.198  19.185  1.00 38.01           O  
ATOM    117  CB  MET A  17      65.318 136.377  17.302  1.00 38.99           C  
ATOM    118  CG  MET A  17      64.791 136.590  15.879  1.00 41.10           C  
ATOM    119  SD  MET A  17      65.296 135.350  14.615  1.00 45.08           S  
ATOM    120  CE  MET A  17      66.854 135.921  14.232  1.00 47.26           C  
ATOM    121  HN  MET A  17      62.888 135.586  18.051  0.00 99.00           H  
ATOM    122  N   ALA A  18      65.271 135.320  20.317  1.00 37.95           N  
ATOM    123  CA  ALA A  18      65.856 135.043  21.630  1.00 38.20           C  
ATOM    124  C   ALA A  18      65.873 133.552  21.956  1.00 38.17           C  
ATOM    125  O   ALA A  18      66.879 133.039  22.450  1.00 38.07           O  
ATOM    126  CB  ALA A  18      65.159 135.846  22.757  1.00 38.28           C  
ATOM    127  HN  ALA A  18      64.441 135.918  20.172  0.00 99.00           H  
ATOM    128  N   ALA A  19      64.773 132.860  21.669  1.00 38.02           N  
ATOM    129  CA  ALA A  19      64.692 131.416  21.893  1.00 37.95           C  
ATOM    130  C   ALA A  19      65.725 130.675  21.040  1.00 38.26           C  
ATOM    131  O   ALA A  19      66.465 129.827  21.557  1.00 38.26           O  
ATOM    132  CB  ALA A  19      63.286 130.901  21.611  1.00 37.45           C  
ATOM    133  HN  ALA A  19      63.992 133.422  21.280  0.00 99.00           H  
ATOM    134  N   ALA A  20      65.784 131.016  19.751  1.00 38.10           N  
ATOM    135  CA  ALA A  20      66.687 130.349  18.822  1.00 38.69           C  
ATOM    136  C   ALA A  20      68.137 130.570  19.229  1.00 39.32           C  
ATOM    137  O   ALA A  20      68.958 129.644  19.150  1.00 39.62           O  
ATOM    138  CB  ALA A  20      66.458 130.834  17.403  1.00 38.46           C  
ATOM    139  HN  ALA A  20      65.141 131.784  19.476  0.00 99.00           H  
ATOM    140  N   LYS A  21      68.446 131.787  19.670  1.00 39.48           N  
ATOM    141  CA  LYS A  21      69.816 132.121  20.061  1.00 40.12           C  
ATOM    142  C   LYS A  21      70.247 131.313  21.290  1.00 40.28           C  
ATOM    143  O   LYS A  21      71.375 130.808  21.349  1.00 40.87           O  
ATOM    144  CB  LYS A  21      69.947 133.621  20.332  1.00 40.08           C  
ATOM    145  CG  LYS A  21      71.359 134.050  20.633  1.00 40.56           C  
ATOM    146  CD  LYS A  21      71.438 135.471  21.167  1.00 41.82           C  
ATOM    147  CE  LYS A  21      72.882 135.811  21.569  1.00 41.46           C  
ATOM    148  NZ  LYS A  21      73.290 135.124  22.838  1.00 41.28           N1+
ATOM    149  HN  LYS A  21      67.659 132.454  19.711  0.00 99.00           H  
ATOM    150  HZ1 LYS A  21      73.459 135.812  23.541  0.00 99.00           H  
ATOM    151  HZ2 LYS A  21      72.556 134.514  23.129  0.00 99.00           H  
ATOM    152  HZ3 LYS A  21      74.121 134.598  22.671  0.00 99.00           H  
ATOM    153  N   LEU A  22      69.362 131.204  22.278  1.00 40.04           N  
ATOM    154  CA  LEU A  22      69.652 130.402  23.464  1.00 40.55           C  
ATOM    155  C   LEU A  22      69.931 128.941  23.092  1.00 40.82           C  
ATOM    156  O   LEU A  22      70.932 128.360  23.540  1.00 40.80           O  
ATOM    157  CB  LEU A  22      68.506 130.473  24.494  1.00 40.30           C  
ATOM    158  CG  LEU A  22      68.818 129.976  25.917  1.00 41.17           C  
ATOM    159  CD1 LEU A  22      67.973 130.674  26.977  1.00 42.98           C  
ATOM    160  CD2 LEU A  22      68.669 128.461  26.053  1.00 42.52           C  
ATOM    161  HN  LEU A  22      68.479 131.721  22.136  0.00 99.00           H  
ATOM    162  N   LEU A  23      69.046 128.362  22.279  1.00 40.84           N  
ATOM    163  CA  LEU A  23      69.181 126.971  21.844  1.00 41.02           C  
ATOM    164  C   LEU A  23      70.451 126.746  21.020  1.00 41.46           C  
ATOM    165  O   LEU A  23      71.134 125.730  21.193  1.00 41.54           O  
ATOM    166  CB  LEU A  23      67.949 126.522  21.047  1.00 40.32           C  
ATOM    167  CG  LEU A  23      66.621 126.459  21.811  1.00 39.95           C  
ATOM    168  CD1 LEU A  23      65.460 126.261  20.836  1.00 39.18           C  
ATOM    169  CD2 LEU A  23      66.624 125.354  22.885  1.00 39.60           C  
ATOM    170  HN  LEU A  23      68.261 128.978  21.985  0.00 99.00           H  
ATOM    171  N   HIS A  24      70.760 127.705  20.150  1.00 42.15           N  
ATOM    172  CA  HIS A  24      71.949 127.653  19.293  1.00 43.08           C  
ATOM    173  C   HIS A  24      73.221 127.696  20.136  1.00 43.51           C  
ATOM    174  O   HIS A  24      74.148 126.912  19.901  1.00 43.67           O  
ATOM    175  CB  HIS A  24      71.928 128.809  18.279  1.00 43.29           C  
ATOM    176  CG  HIS A  24      73.208 128.979  17.516  1.00 44.43           C  
ATOM    177  CD2 HIS A  24      73.682 128.346  16.415  0.00 99.00           C  
ATOM    178  ND1 HIS A  24      74.173 129.896  17.876  0.00 99.00           N  
ATOM    179  CE1 HIS A  24      75.184 129.821  17.028  0.00 99.00           C  
ATOM    180  NE2 HIS A  24      74.911 128.890  16.131  0.00 99.00           N  
ATOM    181  HN  HIS A  24      70.082 128.501  20.128  0.00 99.00           H  
ATOM    182  HD1 HIS A  24      74.114 130.517  18.657  0.00 99.00           H  
ATOM    183  N   ASP A  25      73.254 128.610  21.110  1.00 43.77           N  
ATOM    184  CA  ASP A  25      74.380 128.749  22.040  1.00 44.36           C  
ATOM    185  C   ASP A  25      74.575 127.494  22.896  1.00 44.85           C  
ATOM    186  O   ASP A  25      75.694 127.180  23.309  1.00 44.59           O  
ATOM    187  CB  ASP A  25      74.191 129.960  22.968  1.00 44.08           C  
ATOM    188  CG  ASP A  25      74.281 131.295  22.241  1.00 44.78           C  
ATOM    189  OD1 ASP A  25      74.661 131.353  21.051  1.00 44.67           O  
ATOM    190  OD2 ASP A  25      73.966 132.361  22.801  1.00 45.79           O1-
ATOM    191  HN  ASP A  25      72.406 129.220  21.153  0.00 99.00           H  
ATOM    192  N   SER A  26      73.485 126.782  23.161  1.00 45.31           N  
ATOM    193  CA  SER A  26      73.549 125.531  23.920  1.00 46.21           C  
ATOM    194  C   SER A  26      74.033 124.333  23.097  1.00 46.26           C  
ATOM    195  O   SER A  26      74.210 123.249  23.646  1.00 46.47           O  
ATOM    196  CB  SER A  26      72.183 125.213  24.532  1.00 46.20           C  
ATOM    197  OG  SER A  26      71.825 126.208  25.475  1.00 48.38           O  
ATOM    198  HN  SER A  26      72.601 127.180  22.792  0.00 99.00           H  
ATOM    199  HG  SER A  26      71.458 127.005  24.996  0.00 99.00           H  
ATOM    200  N   GLY A  27      74.227 124.526  21.792  1.00 46.41           N  
ATOM    201  CA  GLY A  27      74.747 123.480  20.925  1.00 46.57           C  
ATOM    202  C   GLY A  27      73.739 122.712  20.088  1.00 46.74           C  
ATOM    203  O   GLY A  27      74.106 121.744  19.417  1.00 47.09           O  
ATOM    204  HN  GLY A  27      73.976 125.479  21.455  0.00 99.00           H  
ATOM    205  N   LEU A  28      72.476 123.140  20.105  1.00 46.45           N  
ATOM    206  CA  LEU A  28      71.430 122.482  19.324  1.00 45.83           C  
ATOM    207  C   LEU A  28      71.281 123.071  17.929  1.00 45.46           C  
ATOM    208  O   LEU A  28      71.638 124.223  17.697  1.00 44.97           O  
ATOM    209  CB  LEU A  28      70.087 122.560  20.050  1.00 46.25           C  
ATOM    210  CG  LEU A  28      69.957 121.924  21.433  1.00 46.40           C  
ATOM    211  CD1 LEU A  28      68.576 122.238  21.961  1.00 48.45           C  
ATOM    212  CD2 LEU A  28      70.197 120.419  21.417  1.00 47.39           C  
ATOM    213  HN  LEU A  28      72.305 123.966  20.710  0.00 99.00           H  
ATOM    214  N   ASN A  29      70.752 122.262  17.010  1.00 45.43           N  
ATOM    215  CA  ASN A  29      70.495 122.681  15.639  1.00 45.15           C  
ATOM    216  C   ASN A  29      69.089 123.254  15.526  1.00 44.64           C  
ATOM    217  O   ASN A  29      68.098 122.546  15.700  1.00 44.19           O  
ATOM    218  CB  ASN A  29      70.702 121.517  14.667  1.00 45.66           C  
ATOM    219  CG  ASN A  29      72.165 121.093  14.573  1.00 47.76           C  
ATOM    220  ND2 ASN A  29      72.411 119.789  14.629  0.00 99.00           N  
ATOM    221  OD1 ASN A  29      73.062 121.935  14.456  0.00 99.00           O  
ATOM    222  HN  ASN A  29      70.538 121.299  17.362  0.00 99.00           H  
ATOM    223 1HD2 ASN A  29      71.649 119.144  14.722  0.00 99.00           H  
ATOM    224 2HD2 ASN A  29      73.348 119.451  14.578  0.00 99.00           H  
ATOM    225  N   VAL A  30      69.023 124.550  15.250  1.00 44.21           N  
ATOM    226  CA  VAL A  30      67.752 125.258  15.204  1.00 43.65           C  
ATOM    227  C   VAL A  30      67.459 125.831  13.829  1.00 42.94           C  
ATOM    228  O   VAL A  30      68.366 126.216  13.088  1.00 43.09           O  
ATOM    229  CB  VAL A  30      67.679 126.380  16.288  1.00 43.70           C  
ATOM    230  CG1 VAL A  30      68.014 125.814  17.653  1.00 44.55           C  
ATOM    231  CG2 VAL A  30      68.605 127.558  15.948  1.00 44.25           C  
ATOM    232  HN  VAL A  30      69.940 125.006  15.073  0.00 99.00           H  
ATOM    233  N   VAL A  31      66.174 125.892  13.497  1.00 42.02           N  
ATOM    234  CA  VAL A  31      65.723 126.553  12.288  1.00 41.79           C  
ATOM    235  C   VAL A  31      64.627 127.542  12.688  1.00 41.24           C  
ATOM    236  O   VAL A  31      63.752 127.197  13.486  1.00 41.00           O  
ATOM    237  CB  VAL A  31      65.186 125.513  11.246  1.00 42.24           C  
ATOM    238  CG1 VAL A  31      64.462 126.198  10.112  1.00 42.03           C  
ATOM    239  CG2 VAL A  31      66.350 124.646  10.689  1.00 42.17           C  
ATOM    240  HN  VAL A  31      65.530 125.429  14.174  0.00 99.00           H  
ATOM    241  N   VAL A  32      64.678 128.752  12.134  1.00 40.49           N  
ATOM    242  CA  VAL A  32      63.624 129.752  12.355  1.00 39.73           C  
ATOM    243  C   VAL A  32      62.810 129.939  11.078  1.00 39.10           C  
ATOM    244  O   VAL A  32      63.352 130.293  10.026  1.00 38.52           O  
ATOM    245  CB  VAL A  32      64.197 131.131  12.820  1.00 40.09           C  
ATOM    246  CG1 VAL A  32      63.079 132.162  12.974  1.00 40.06           C  
ATOM    247  CG2 VAL A  32      64.948 130.994  14.129  1.00 38.74           C  
ATOM    248  HN  VAL A  32      65.512 128.927  11.542  0.00 99.00           H  
ATOM    249  N   LEU A  33      61.505 129.704  11.173  1.00 38.43           N  
ATOM    250  CA  LEU A  33      60.619 129.858  10.030  1.00 37.86           C  
ATOM    251  C   LEU A  33      59.823 131.148  10.179  1.00 38.14           C  
ATOM    252  O   LEU A  33      58.960 131.260  11.050  1.00 37.93           O  
ATOM    253  CB  LEU A  33      59.689 128.640   9.895  1.00 37.70           C  
ATOM    254  CG  LEU A  33      60.365 127.271   9.721  1.00 37.76           C  
ATOM    255  CD1 LEU A  33      59.359 126.109   9.600  1.00 36.66           C  
ATOM    256  CD2 LEU A  33      61.321 127.292   8.523  1.00 37.58           C  
ATOM    257  HN  LEU A  33      61.183 129.408  12.115  0.00 99.00           H  
ATOM    258  N   GLU A  34      60.134 132.124   9.331  1.00 38.39           N  
ATOM    259  CA  GLU A  34      59.532 133.455   9.423  1.00 38.19           C  
ATOM    260  C   GLU A  34      58.655 133.722   8.203  1.00 38.16           C  
ATOM    261  O   GLU A  34      59.106 133.593   7.070  1.00 37.92           O  
ATOM    262  CB  GLU A  34      60.629 134.525   9.586  1.00 38.15           C  
ATOM    263  CG  GLU A  34      60.195 135.978   9.385  1.00 37.56           C  
ATOM    264  CD  GLU A  34      59.028 136.396  10.273  1.00 37.61           C  
ATOM    265  OE1 GLU A  34      59.056 136.104  11.488  1.00 38.20           O  
ATOM    266  OE2 GLU A  34      58.077 137.012   9.740  1.00 35.97           O1-
ATOM    267  HN  GLU A  34      60.833 131.864   8.606  0.00 99.00           H  
ATOM    268  N   ALA A  35      57.397 134.080   8.457  1.00 37.87           N  
ATOM    269  CA  ALA A  35      56.426 134.350   7.411  1.00 37.63           C  
ATOM    270  C   ALA A  35      56.793 135.514   6.481  1.00 37.58           C  
ATOM    271  O   ALA A  35      56.545 135.450   5.277  1.00 37.32           O  
ATOM    272  CB  ALA A  35      55.037 134.577   8.028  1.00 37.46           C  
ATOM    273  HN  ALA A  35      57.172 134.149   9.478  0.00 99.00           H  
ATOM    274  N   ARG A  36      57.369 136.578   7.035  1.00 37.30           N  
ATOM    275  CA  ARG A  36      57.641 137.786   6.254  1.00 37.55           C  
ATOM    276  C   ARG A  36      58.994 137.720   5.540  1.00 38.05           C  
ATOM    277  O   ARG A  36      59.791 136.806   5.781  1.00 38.11           O  
ATOM    278  CB  ARG A  36      57.625 139.032   7.146  1.00 37.14           C  
ATOM    279  CG  ARG A  36      56.267 139.430   7.729  1.00 37.46           C  
ATOM    280  CD  ARG A  36      56.437 140.600   8.679  1.00 37.37           C  
ATOM    281  NE  ARG A  36      55.230 141.328   9.041  1.00 36.67           N  
ATOM    282  CZ  ARG A  36      54.673 141.298  10.246  1.00 37.02           C  
ATOM    283  NH1 ARG A  36      55.159 140.507  11.201  1.00 35.27           N1+
ATOM    284  NH2 ARG A  36      53.605 142.050  10.492  1.00 36.75           N  
ATOM    285  HN  ARG A  36      57.602 136.480   8.038  0.00 99.00           H  
ATOM    286  HE  ARG A  36      54.787 141.891   8.332  0.00 99.00           H  
ATOM    287 1HH1 ARG A  36      55.961 139.941  11.030  0.00 99.00           H  
ATOM    288 2HH1 ARG A  36      54.714 140.483  12.100  0.00 99.00           H  
ATOM    289 1HH2 ARG A  36      53.239 142.648   9.777  0.00 99.00           H  
ATOM    290 2HH2 ARG A  36      53.168 142.020  11.390  0.00 99.00           H  
ATOM    291  N   ASP A  37      59.232 138.703   4.672  1.00 38.78           N  
ATOM    292  CA  ASP A  37      60.526 138.908   4.021  1.00 39.94           C  
ATOM    293  C   ASP A  37      61.557 139.615   4.920  1.00 39.93           C  
ATOM    294  O   ASP A  37      62.623 140.048   4.447  1.00 40.15           O  
ATOM    295  CB  ASP A  37      60.343 139.631   2.672  1.00 40.69           C  
ATOM    296  CG  ASP A  37      59.857 141.082   2.815  1.00 43.47           C  
ATOM    297  OD1 ASP A  37      59.687 141.588   3.949  1.00 45.53           O  
ATOM    298  OD2 ASP A  37      59.619 141.800   1.818  1.00 46.81           O1-
ATOM    299  HN  ASP A  37      58.404 139.323   4.493  0.00 99.00           H  
ATOM    300  N   ARG A  38      61.238 139.709   6.210  1.00 39.45           N  
ATOM    301  CA  ARG A  38      62.079 140.358   7.219  1.00 39.01           C  
ATOM    302  C   ARG A  38      61.882 139.707   8.596  1.00 38.70           C  
ATOM    303  O   ARG A  38      60.842 139.089   8.851  1.00 38.59           O  
ATOM    304  CB  ARG A  38      61.742 141.853   7.308  1.00 39.02           C  
ATOM    305  CG  ARG A  38      60.362 142.157   7.914  1.00 38.97           C  
ATOM    306  CD  ARG A  38      60.073 143.644   8.104  1.00 39.98           C  
ATOM    307  NE  ARG A  38      58.757 143.859   8.698  1.00 39.15           N  
ATOM    308  CZ  ARG A  38      58.514 143.878  10.003  1.00 39.14           C  
ATOM    309  NH1 ARG A  38      59.503 143.714  10.875  1.00 38.01           N1+
ATOM    310  NH2 ARG A  38      57.275 144.075  10.436  1.00 37.72           N  
ATOM    311  HN  ARG A  38      60.311 139.269   6.450  0.00 99.00           H  
ATOM    312  HE  ARG A  38      57.978 144.003   8.073  0.00 99.00           H  
ATOM    313 1HH1 ARG A  38      60.443 143.595  10.566  0.00 99.00           H  
ATOM    314 2HH1 ARG A  38      59.301 143.712  11.860  0.00 99.00           H  
ATOM    315 1HH2 ARG A  38      56.534 144.228   9.779  0.00 99.00           H  
ATOM    316 2HH2 ARG A  38      57.079 144.073  11.416  0.00 99.00           H  
ATOM    317  N   VAL A  39      62.876 139.851   9.480  1.00 38.13           N  
ATOM    318  CA  VAL A  39      62.707 139.509  10.895  1.00 37.76           C  
ATOM    319  C   VAL A  39      62.255 140.752  11.684  1.00 37.64           C  
ATOM    320  O   VAL A  39      62.265 141.863  11.141  1.00 38.09           O  
ATOM    321  CB  VAL A  39      63.997 138.912  11.515  1.00 38.05           C  
ATOM    322  CG1 VAL A  39      64.314 137.536  10.895  1.00 38.05           C  
ATOM    323  CG2 VAL A  39      65.178 139.877  11.368  1.00 37.55           C  
ATOM    324  HN  VAL A  39      63.760 140.219   9.082  0.00 99.00           H  
ATOM    325  N   GLY A  40      61.845 140.555  12.939  1.00 36.85           N  
ATOM    326  CA  GLY A  40      61.510 141.652  13.836  1.00 36.88           C  
ATOM    327  C   GLY A  40      60.055 141.714  14.284  1.00 36.41           C  
ATOM    328  O   GLY A  40      59.763 142.222  15.364  1.00 37.00           O  
ATOM    329  HN  GLY A  40      61.787 139.550  13.217  0.00 99.00           H  
ATOM    330  N   GLY A  41      59.144 141.236  13.447  1.00 35.89           N  
ATOM    331  CA  GLY A  41      57.729 141.181  13.800  1.00 35.19           C  
ATOM    332  C   GLY A  41      57.083 142.522  14.105  1.00 34.93           C  
ATOM    333  O   GLY A  41      56.959 143.383  13.225  1.00 34.60           O  
ATOM    334  HN  GLY A  41      59.518 140.909  12.534  0.00 99.00           H  
ATOM    335  N   ARG A  42      56.662 142.687  15.358  1.00 34.95           N  
ATOM    336  CA  ARG A  42      56.060 143.949  15.813  1.00 35.00           C  
ATOM    337  C   ARG A  42      57.100 145.043  16.087  1.00 35.60           C  
ATOM    338  O   ARG A  42      56.741 146.175  16.402  1.00 35.50           O  
ATOM    339  CB  ARG A  42      55.159 143.723  17.025  1.00 35.09           C  
ATOM    340  CG  ARG A  42      53.834 143.024  16.683  1.00 33.67           C  
ATOM    341  CD  ARG A  42      53.058 142.596  17.929  1.00 34.41           C  
ATOM    342  NE  ARG A  42      53.392 141.244  18.376  1.00 33.94           N  
ATOM    343  CZ  ARG A  42      52.933 140.669  19.487  1.00 33.63           C  
ATOM    344  NH1 ARG A  42      52.103 141.329  20.316  1.00 35.04           N1+
ATOM    345  NH2 ARG A  42      53.292 139.425  19.770  1.00 32.89           N  
ATOM    346  HN  ARG A  42      56.792 141.865  15.976  0.00 99.00           H  
ATOM    347  HE  ARG A  42      54.021 140.702  17.797  0.00 99.00           H  
ATOM    348 1HH1 ARG A  42      51.810 142.252  20.089  0.00 99.00           H  
ATOM    349 2HH1 ARG A  42      51.787 140.885  21.151  0.00 99.00           H  
ATOM    350 1HH2 ARG A  42      53.886 138.917  19.144  0.00 99.00           H  
ATOM    351 2HH2 ARG A  42      52.969 138.988  20.611  0.00 99.00           H  
ATOM    352  N   THR A  43      58.386 144.706  15.953  1.00 36.01           N  
ATOM    353  CA  THR A  43      59.406 145.747  15.755  1.00 36.70           C  
ATOM    354  C   THR A  43      59.775 145.866  14.279  1.00 37.05           C  
ATOM    355  O   THR A  43      59.861 144.871  13.557  1.00 37.20           O  
ATOM    356  CB  THR A  43      60.676 145.541  16.633  1.00 36.45           C  
ATOM    357  CG2 THR A  43      60.298 145.286  18.100  1.00 36.90           C  
ATOM    358  OG1 THR A  43      61.385 144.359  16.222  1.00 37.22           O  
ATOM    359  HN  THR A  43      58.590 143.703  15.998  0.00 99.00           H  
ATOM    360  HG1 THR A  43      60.738 143.660  15.902  0.00 99.00           H  
ATOM    361  N   TYR A  44      59.966 147.099  13.834  1.00 37.42           N  
ATOM    362  CA  TYR A  44      60.302 147.391  12.447  1.00 38.11           C  
ATOM    363  C   TYR A  44      61.029 148.724  12.395  1.00 37.39           C  
ATOM    364  O   TYR A  44      60.463 149.752  12.726  1.00 37.10           O  
ATOM    365  CB  TYR A  44      59.037 147.454  11.568  1.00 38.31           C  
ATOM    366  CG  TYR A  44      59.327 147.778  10.115  1.00 40.82           C  
ATOM    367  CD1 TYR A  44      60.283 147.052   9.393  1.00 43.02           C  
ATOM    368  CD2 TYR A  44      58.665 148.819   9.468  1.00 44.11           C  
ATOM    369  CE1 TYR A  44      60.567 147.349   8.057  1.00 45.80           C  
ATOM    370  CE2 TYR A  44      58.937 149.124   8.129  1.00 45.53           C  
ATOM    371  CZ  TYR A  44      59.886 148.383   7.435  1.00 46.78           C  
ATOM    372  OH  TYR A  44      60.153 148.674   6.118  1.00 49.88           O  
ATOM    373  HN  TYR A  44      59.855 147.843  14.561  0.00 99.00           H  
ATOM    374  HH  TYR A  44      60.073 147.840   5.575  0.00 99.00           H  
ATOM    375  N   THR A  45      62.302 148.701  12.009  1.00 37.15           N  
ATOM    376  CA  THR A  45      63.051 149.944  11.850  1.00 37.17           C  
ATOM    377  C   THR A  45      63.198 150.321  10.370  1.00 37.57           C  
ATOM    378  O   THR A  45      63.885 149.631   9.615  1.00 37.63           O  
ATOM    379  CB  THR A  45      64.454 149.859  12.531  1.00 36.94           C  
ATOM    380  CG2 THR A  45      65.128 151.225  12.524  1.00 35.75           C  
ATOM    381  OG1 THR A  45      64.302 149.565  13.924  1.00 36.13           O  
ATOM    382  HN  THR A  45      62.696 147.765  11.839  0.00 99.00           H  
ATOM    383  HG1 THR A  45      63.790 150.299  14.383  0.00 99.00           H  
ATOM    384  N   LEU A  46      62.534 151.401   9.960  1.00 38.17           N  
ATOM    385  CA  LEU A  46      62.660 151.925   8.597  1.00 39.14           C  
ATOM    386  C   LEU A  46      63.888 152.839   8.468  1.00 39.49           C  
ATOM    387  O   LEU A  46      64.091 153.732   9.297  1.00 39.06           O  
ATOM    388  CB  LEU A  46      61.390 152.708   8.203  1.00 39.61           C  
ATOM    389  CG  LEU A  46      61.338 153.324   6.793  1.00 41.01           C  
ATOM    390  CD1 LEU A  46      61.171 152.266   5.700  1.00 43.09           C  
ATOM    391  CD2 LEU A  46      60.240 154.374   6.679  1.00 42.16           C  
ATOM    392  HN  LEU A  46      61.925 151.836  10.682  0.00 99.00           H  
ATOM    393  N   ARG A  47      64.690 152.604   7.429  1.00 39.59           N  
ATOM    394  CA  ARG A  47      65.823 153.474   7.097  1.00 40.45           C  
ATOM    395  C   ARG A  47      65.656 154.136   5.729  1.00 40.48           C  
ATOM    396  O   ARG A  47      65.407 153.461   4.727  1.00 40.21           O  
ATOM    397  CB  ARG A  47      67.139 152.691   7.108  1.00 40.57           C  
ATOM    398  CG  ARG A  47      67.588 152.254   8.487  1.00 42.18           C  
ATOM    399  CD  ARG A  47      67.210 150.837   8.783  1.00 43.37           C  
ATOM    400  NE  ARG A  47      67.938 150.271   9.915  1.00 44.47           N  
ATOM    401  CZ  ARG A  47      67.763 149.031  10.351  1.00 44.15           C  
ATOM    402  NH1 ARG A  47      66.905 148.230   9.723  1.00 44.53           N1+
ATOM    403  NH2 ARG A  47      68.450 148.581  11.393  1.00 43.39           N  
ATOM    404  HN  ARG A  47      64.445 151.755   6.877  0.00 99.00           H  
ATOM    405  HE  ARG A  47      68.605 150.852  10.386  0.00 99.00           H  
ATOM    406 1HH1 ARG A  47      66.404 148.531   8.920  0.00 99.00           H  
ATOM    407 2HH1 ARG A  47      66.761 147.293  10.071  0.00 99.00           H  
ATOM    408 1HH2 ARG A  47      69.120 149.184  11.837  0.00 99.00           H  
ATOM    409 2HH2 ARG A  47      68.306 147.657  11.732  0.00 99.00           H  
ATOM    410  N   ASN A  48      65.790 155.459   5.713  1.00 40.81           N  
ATOM    411  CA  ASN A  48      65.893 156.250   4.489  1.00 41.24           C  
ATOM    412  C   ASN A  48      66.641 157.537   4.799  1.00 41.73           C  
ATOM    413  O   ASN A  48      66.968 157.806   5.955  1.00 41.63           O  
ATOM    414  CB  ASN A  48      64.511 156.530   3.852  1.00 40.85           C  
ATOM    415  CG  ASN A  48      63.589 157.348   4.749  1.00 41.90           C  
ATOM    416  ND2 ASN A  48      62.338 156.892   4.876  0.00 99.00           N  
ATOM    417  OD1 ASN A  48      63.982 158.371   5.308  0.00 99.00           O  
ATOM    418  HN  ASN A  48      65.816 155.895   6.671  0.00 99.00           H  
ATOM    419 1HD2 ASN A  48      62.063 156.058   4.401  0.00 99.00           H  
ATOM    420 2HD2 ASN A  48      61.684 157.386   5.445  0.00 99.00           H  
ATOM    421  N   GLN A  49      66.905 158.335   3.774  1.00 42.52           N  
ATOM    422  CA  GLN A  49      67.725 159.529   3.942  1.00 43.71           C  
ATOM    423  C   GLN A  49      67.051 160.644   4.734  1.00 43.17           C  
ATOM    424  O   GLN A  49      67.730 161.440   5.386  1.00 42.85           O  
ATOM    425  CB  GLN A  49      68.179 160.050   2.579  1.00 44.29           C  
ATOM    426  CG  GLN A  49      69.690 160.019   2.402  1.00 49.35           C  
ATOM    427  CD  GLN A  49      70.426 160.845   3.452  1.00 54.27           C  
ATOM    428  NE2 GLN A  49      71.362 160.213   4.149  0.00 99.00           N  
ATOM    429  OE1 GLN A  49      70.146 162.038   3.630  0.00 99.00           O  
ATOM    430  HN  GLN A  49      66.491 158.046   2.871  0.00 99.00           H  
ATOM    431 1HE2 GLN A  49      71.903 160.702   4.856  0.00 99.00           H  
ATOM    432 2HE2 GLN A  49      71.530 159.225   3.965  0.00 99.00           H  
ATOM    433  N   LYS A  50      65.723 160.695   4.678  1.00 42.62           N  
ATOM    434  CA  LYS A  50      64.977 161.741   5.370  1.00 42.72           C  
ATOM    435  C   LYS A  50      64.887 161.568   6.888  1.00 42.07           C  
ATOM    436  O   LYS A  50      64.822 162.553   7.617  1.00 42.51           O  
ATOM    437  CB  LYS A  50      63.570 161.871   4.772  1.00 42.81           C  
ATOM    438  CG  LYS A  50      63.551 162.492   3.371  1.00 45.32           C  
ATOM    439  CD  LYS A  50      63.648 164.014   3.439  1.00 49.35           C  
ATOM    440  CE  LYS A  50      63.740 164.640   2.049  1.00 51.86           C  
ATOM    441  NZ  LYS A  50      62.561 164.301   1.197  1.00 53.98           N1+
ATOM    442  HN  LYS A  50      65.278 159.948   4.116  0.00 99.00           H  
ATOM    443  HZ1 LYS A  50      62.624 164.800   0.334  0.00 99.00           H  
ATOM    444  HZ2 LYS A  50      62.556 163.318   1.018  0.00 99.00           H  
ATOM    445  HZ3 LYS A  50      61.724 164.561   1.676  0.00 99.00           H  
ATOM    446  N   VAL A  51      64.876 160.324   7.357  1.00 41.40           N  
ATOM    447  CA  VAL A  51      64.715 160.032   8.788  1.00 40.67           C  
ATOM    448  C   VAL A  51      65.982 159.448   9.430  1.00 40.42           C  
ATOM    449  O   VAL A  51      66.108 159.402  10.659  1.00 39.97           O  
ATOM    450  CB  VAL A  51      63.521 159.065   9.028  1.00 41.07           C  
ATOM    451  CG1 VAL A  51      62.282 159.570   8.305  1.00 40.09           C  
ATOM    452  CG2 VAL A  51      63.860 157.643   8.566  1.00 40.07           C  
ATOM    453  HN  VAL A  51      64.989 159.584   6.637  0.00 99.00           H  
ATOM    454  N   LYS A  52      66.911 159.010   8.576  1.00 39.83           N  
ATOM    455  CA  LYS A  52      68.042 158.150   8.962  1.00 39.78           C  
ATOM    456  C   LYS A  52      67.555 156.753   9.384  1.00 38.77           C  
ATOM    457  O   LYS A  52      67.756 155.767   8.653  1.00 38.50           O  
ATOM    458  CB  LYS A  52      68.954 158.793  10.024  1.00 40.28           C  
ATOM    459  CG  LYS A  52      70.260 158.016  10.230  1.00 43.12           C  
ATOM    460  CD  LYS A  52      71.443 158.948  10.472  1.00 48.97           C  
ATOM    461  CE  LYS A  52      71.841 158.974  11.925  1.00 50.97           C  
ATOM    462  NZ  LYS A  52      72.698 160.159  12.209  1.00 53.16           N1+
ATOM    463  HN  LYS A  52      66.766 159.335   7.587  0.00 99.00           H  
ATOM    464  HZ1 LYS A  52      73.414 159.902  12.857  0.00 99.00           H  
ATOM    465  HZ2 LYS A  52      73.115 160.477  11.358  0.00 99.00           H  
ATOM    466  HZ3 LYS A  52      72.137 160.887  12.601  0.00 99.00           H  
ATOM    467  N   TYR A  53      66.927 156.667  10.552  1.00 38.04           N  
ATOM    468  CA  TYR A  53      66.229 155.454  10.979  1.00 37.23           C  
ATOM    469  C   TYR A  53      65.024 155.868  11.810  1.00 36.70           C  
ATOM    470  O   TYR A  53      65.063 156.892  12.470  1.00 36.53           O  
ATOM    471  CB  TYR A  53      67.149 154.512  11.800  1.00 37.03           C  
ATOM    472  CG  TYR A  53      67.667 155.118  13.097  1.00 37.13           C  
ATOM    473  CD1 TYR A  53      66.937 155.026  14.282  1.00 37.40           C  
ATOM    474  CD2 TYR A  53      68.890 155.802  13.131  1.00 38.41           C  
ATOM    475  CE1 TYR A  53      67.400 155.589  15.462  1.00 37.78           C  
ATOM    476  CE2 TYR A  53      69.363 156.378  14.310  1.00 37.63           C  
ATOM    477  CZ  TYR A  53      68.616 156.266  15.472  1.00 39.08           C  
ATOM    478  OH  TYR A  53      69.061 156.819  16.645  1.00 38.97           O  
ATOM    479  HN  TYR A  53      66.973 157.531  11.134  0.00 99.00           H  
ATOM    480  HH  TYR A  53      68.294 157.248  17.120  0.00 99.00           H  
ATOM    481  N   VAL A  54      63.965 155.068  11.789  1.00 36.49           N  
ATOM    482  CA  VAL A  54      62.820 155.308  12.683  1.00 36.20           C  
ATOM    483  C   VAL A  54      62.123 153.993  13.048  1.00 35.91           C  
ATOM    484  O   VAL A  54      61.880 153.166  12.173  1.00 35.90           O  
ATOM    485  CB  VAL A  54      61.801 156.337  12.081  1.00 36.24           C  
ATOM    486  CG1 VAL A  54      61.194 155.862  10.733  1.00 36.55           C  
ATOM    487  CG2 VAL A  54      60.705 156.704  13.105  1.00 36.78           C  
ATOM    488  HN  VAL A  54      64.008 154.289  11.117  0.00 99.00           H  
ATOM    489  N   ASP A  55      61.822 153.809  14.336  1.00 35.79           N  
ATOM    490  CA  ASP A  55      61.025 152.676  14.789  1.00 35.79           C  
ATOM    491  C   ASP A  55      59.561 152.947  14.476  1.00 35.87           C  
ATOM    492  O   ASP A  55      58.991 153.925  14.954  1.00 35.92           O  
ATOM    493  CB  ASP A  55      61.181 152.453  16.291  1.00 36.00           C  
ATOM    494  CG  ASP A  55      62.524 151.823  16.651  1.00 37.36           C  
ATOM    495  OD1 ASP A  55      63.002 150.960  15.886  1.00 39.16           O  
ATOM    496  OD2 ASP A  55      63.149 152.126  17.680  1.00 39.87           O1-
ATOM    497  HN  ASP A  55      62.202 154.536  14.976  0.00 99.00           H  
ATOM    498  N   LEU A  56      58.964 152.062  13.701  1.00 35.85           N  
ATOM    499  CA  LEU A  56      57.539 152.170  13.371  1.00 35.95           C  
ATOM    500  C   LEU A  56      56.712 151.200  14.206  1.00 35.54           C  
ATOM    501  O   LEU A  56      55.478 151.271  14.213  1.00 35.04           O  
ATOM    502  CB  LEU A  56      57.320 151.897  11.882  1.00 36.18           C  
ATOM    503  CG  LEU A  56      57.862 152.875  10.822  1.00 37.26           C  
ATOM    504  CD1 LEU A  56      57.330 152.445   9.453  1.00 38.92           C  
ATOM    505  CD2 LEU A  56      57.467 154.309  11.093  1.00 39.51           C  
ATOM    506  HN  LEU A  56      59.570 151.297  13.350  0.00 99.00           H  
ATOM    507  N   GLY A  57      57.406 150.278  14.876  1.00 35.50           N  
ATOM    508  CA  GLY A  57      56.815 149.368  15.842  1.00 35.31           C  
ATOM    509  C   GLY A  57      57.375 149.625  17.221  1.00 35.08           C  
ATOM    510  O   GLY A  57      57.602 150.777  17.577  1.00 34.97           O  
ATOM    511  HN  GLY A  57      58.432 150.269  14.639  0.00 99.00           H  
ATOM    512  N   GLY A  58      57.591 148.556  17.991  1.00 34.90           N  
ATOM    513  CA  GLY A  58      58.104 148.654  19.349  1.00 35.20           C  
ATOM    514  C   GLY A  58      59.427 149.386  19.372  1.00 35.80           C  
ATOM    515  O   GLY A  58      60.263 149.189  18.471  1.00 35.48           O  
ATOM    516  HN  GLY A  58      57.359 147.646  17.531  0.00 99.00           H  
ATOM    517  N   SER A  59      59.604 150.240  20.382  1.00 35.48           N  
ATOM    518  CA  SER A  59      60.741 151.158  20.444  1.00 35.73           C  
ATOM    519  C   SER A  59      61.313 151.392  21.851  1.00 35.42           C  
ATOM    520  O   SER A  59      62.530 151.347  22.045  1.00 35.51           O  
ATOM    521  CB  SER A  59      60.343 152.511  19.840  1.00 35.86           C  
ATOM    522  OG  SER A  59      61.506 153.295  19.574  1.00 39.75           O  
ATOM    523  HN  SER A  59      58.866 150.196  21.118  0.00 99.00           H  
ATOM    524  HG  SER A  59      62.049 152.847  18.867  0.00 99.00           H  
ATOM    525  N   TYR A  60      60.445 151.658  22.826  1.00 34.82           N  
ATOM    526  CA  TYR A  60      60.901 152.066  24.172  1.00 34.86           C  
ATOM    527  C   TYR A  60      61.298 150.911  25.078  1.00 35.21           C  
ATOM    528  O   TYR A  60      60.693 149.833  25.037  1.00 35.10           O  
ATOM    529  CB  TYR A  60      59.855 152.957  24.870  1.00 35.00           C  
ATOM    530  CG  TYR A  60      59.453 154.115  23.982  1.00 35.41           C  
ATOM    531  CD1 TYR A  60      58.252 154.097  23.280  1.00 34.80           C  
ATOM    532  CD2 TYR A  60      60.309 155.212  23.812  1.00 35.87           C  
ATOM    533  CE1 TYR A  60      57.901 155.139  22.428  1.00 35.65           C  
ATOM    534  CE2 TYR A  60      59.961 156.266  22.980  1.00 35.72           C  
ATOM    535  CZ  TYR A  60      58.759 156.216  22.276  1.00 35.82           C  
ATOM    536  OH  TYR A  60      58.420 157.258  21.442  1.00 35.26           O  
ATOM    537  HN  TYR A  60      59.449 151.559  22.572  0.00 99.00           H  
ATOM    538  HH  TYR A  60      59.155 157.401  20.781  0.00 99.00           H  
ATOM    539  N   VAL A  61      62.361 151.140  25.852  1.00 34.94           N  
ATOM    540  CA  VAL A  61      62.786 150.237  26.918  1.00 35.16           C  
ATOM    541  C   VAL A  61      63.083 151.116  28.139  1.00 35.37           C  
ATOM    542  O   VAL A  61      63.269 152.325  27.993  1.00 35.23           O  
ATOM    543  CB  VAL A  61      64.039 149.378  26.535  1.00 35.28           C  
ATOM    544  CG1 VAL A  61      63.732 148.412  25.394  1.00 35.29           C  
ATOM    545  CG2 VAL A  61      65.241 150.261  26.167  1.00 35.04           C  
ATOM    546  HN  VAL A  61      62.867 152.030  25.626  0.00 99.00           H  
ATOM    547  N   GLY A  62      63.117 150.515  29.332  1.00 35.71           N  
ATOM    548  CA  GLY A  62      63.374 151.272  30.547  1.00 35.94           C  
ATOM    549  C   GLY A  62      63.790 150.425  31.739  1.00 36.49           C  
ATOM    550  O   GLY A  62      63.895 149.193  31.627  1.00 36.55           O  
ATOM    551  HN  GLY A  62      62.949 149.495  29.310  0.00 99.00           H  
ATOM    552  N   PRO A  63      64.011 151.077  32.883  1.00 36.80           N  
ATOM    553  CA  PRO A  63      64.390 150.379  34.118  1.00 37.21           C  
ATOM    554  C   PRO A  63      63.433 149.251  34.508  1.00 37.46           C  
ATOM    555  O   PRO A  63      62.209 149.385  34.332  1.00 37.39           O  
ATOM    556  CB  PRO A  63      64.390 151.491  35.177  1.00 37.28           C  
ATOM    557  CG  PRO A  63      63.764 152.654  34.555  1.00 37.47           C  
ATOM    558  CD  PRO A  63      63.951 152.536  33.075  1.00 36.67           C  
ATOM    559  N   THR A  64      64.015 148.182  35.056  1.00 37.46           N  
ATOM    560  CA  THR A  64      63.392 146.872  35.355  1.00 37.01           C  
ATOM    561  C   THR A  64      63.204 145.929  34.153  1.00 36.85           C  
ATOM    562  O   THR A  64      62.839 144.769  34.340  1.00 37.04           O  
ATOM    563  CB  THR A  64      62.088 146.939  36.219  1.00 37.58           C  
ATOM    564  CG2 THR A  64      62.166 147.999  37.343  1.00 37.44           C  
ATOM    565  OG1 THR A  64      60.972 147.328  35.400  1.00 36.59           O  
ATOM    566  HN  THR A  64      65.052 148.354  35.283  0.00 99.00           H  
ATOM    567  HG1 THR A  64      61.192 148.163  34.887  0.00 99.00           H  
ATOM    568  N   GLN A  65      63.460 146.414  32.941  1.00 36.46           N  
ATOM    569  CA  GLN A  65      63.440 145.573  31.732  1.00 36.38           C  
ATOM    570  C   GLN A  65      64.844 145.050  31.446  1.00 36.85           C  
ATOM    571  O   GLN A  65      65.458 145.372  30.418  1.00 36.91           O  
ATOM    572  CB  GLN A  65      62.902 146.355  30.527  1.00 36.03           C  
ATOM    573  CG  GLN A  65      61.469 146.907  30.725  1.00 35.83           C  
ATOM    574  CD  GLN A  65      60.956 147.675  29.510  1.00 36.42           C  
ATOM    575  NE2 GLN A  65      61.810 147.826  28.486  0.00 99.00           N  
ATOM    576  OE1 GLN A  65      59.812 148.119  29.489  0.00 99.00           O  
ATOM    577  HN  GLN A  65      63.675 147.433  32.916  0.00 99.00           H  
ATOM    578 1HE2 GLN A  65      61.530 148.310  27.650  0.00 99.00           H  
ATOM    579 2HE2 GLN A  65      62.747 147.439  28.579  0.00 99.00           H  
ATOM    580  N   ASN A  66      65.347 144.227  32.361  1.00 37.03           N  
ATOM    581  CA  ASN A  66      66.754 143.843  32.344  1.00 36.90           C  
ATOM    582  C   ASN A  66      67.136 142.802  31.292  1.00 37.13           C  
ATOM    583  O   ASN A  66      68.293 142.768  30.856  1.00 36.48           O  
ATOM    584  CB  ASN A  66      67.188 143.419  33.757  1.00 37.46           C  
ATOM    585  CG  ASN A  66      67.100 144.568  34.752  1.00 37.41           C  
ATOM    586  ND2 ASN A  66      66.343 144.367  35.824  0.00 99.00           N  
ATOM    587  OD1 ASN A  66      67.686 145.637  34.541  0.00 99.00           O  
ATOM    588  HN  ASN A  66      64.669 143.891  33.069  0.00 99.00           H  
ATOM    589 1HD2 ASN A  66      65.873 143.490  35.944  0.00 99.00           H  
ATOM    590 2HD2 ASN A  66      66.242 145.085  36.510  0.00 99.00           H  
ATOM    591  N   ARG A  67      66.161 141.996  30.859  1.00 36.99           N  
ATOM    592  CA  ARG A  67      66.393 140.968  29.833  1.00 37.69           C  
ATOM    593  C   ARG A  67      66.622 141.540  28.432  1.00 37.59           C  
ATOM    594  O   ARG A  67      67.595 141.175  27.772  1.00 37.86           O  
ATOM    595  CB  ARG A  67      65.258 139.939  29.816  1.00 37.76           C  
ATOM    596  CG  ARG A  67      65.216 139.075  31.054  1.00 39.44           C  
ATOM    597  CD  ARG A  67      64.049 138.087  31.100  1.00 41.49           C  
ATOM    598  NE  ARG A  67      64.066 137.313  32.343  1.00 43.25           N  
ATOM    599  CZ  ARG A  67      63.431 137.670  33.447  1.00 44.81           C  
ATOM    600  NH1 ARG A  67      62.709 138.785  33.468  1.00 45.22           N1+
ATOM    601  NH2 ARG A  67      63.513 136.920  34.537  1.00 45.50           N  
ATOM    602  HN  ARG A  67      65.236 142.156  31.304  0.00 99.00           H  
ATOM    603  HE  ARG A  67      64.595 136.457  32.353  0.00 99.00           H  
ATOM    604 1HH1 ARG A  67      62.616 139.356  32.658  0.00 99.00           H  
ATOM    605 2HH1 ARG A  67      62.245 139.058  34.320  0.00 99.00           H  
ATOM    606 1HH2 ARG A  67      64.045 136.069  34.512  0.00 99.00           H  
ATOM    607 2HH2 ARG A  67      63.051 137.196  35.376  0.00 99.00           H  
ATOM    608  N   ILE A  68      65.745 142.442  27.980  1.00 37.64           N  
ATOM    609  CA  ILE A  68      65.961 143.105  26.682  1.00 37.43           C  
ATOM    610  C   ILE A  68      67.241 143.951  26.711  1.00 37.46           C  
ATOM    611  O   ILE A  68      67.984 144.005  25.726  1.00 37.67           O  
ATOM    612  CB  ILE A  68      64.712 143.926  26.213  1.00 37.50           C  
ATOM    613  CG1 ILE A  68      64.891 144.452  24.782  1.00 37.71           C  
ATOM    614  CG2 ILE A  68      64.419 145.087  27.166  1.00 37.70           C  
ATOM    615  CD1 ILE A  68      64.966 143.378  23.694  1.00 37.27           C  
ATOM    616  HN  ILE A  68      64.941 142.625  28.590  0.00 99.00           H  
ATOM    617  N   LEU A  69      67.517 144.583  27.851  1.00 37.14           N  
ATOM    618  CA  LEU A  69      68.712 145.416  27.981  1.00 37.44           C  
ATOM    619  C   LEU A  69      69.995 144.590  27.894  1.00 37.43           C  
ATOM    620  O   LEU A  69      70.965 145.008  27.259  1.00 37.65           O  
ATOM    621  CB  LEU A  69      68.685 146.221  29.282  1.00 37.49           C  
ATOM    622  CG  LEU A  69      67.662 147.363  29.322  1.00 37.02           C  
ATOM    623  CD1 LEU A  69      67.492 147.854  30.759  1.00 37.30           C  
ATOM    624  CD2 LEU A  69      68.039 148.507  28.368  1.00 36.66           C  
ATOM    625  HN  LEU A  69      66.833 144.437  28.611  0.00 99.00           H  
ATOM    626  N   ARG A  70      69.984 143.423  28.528  1.00 37.76           N  
ATOM    627  CA  ARG A  70      71.138 142.521  28.517  1.00 37.46           C  
ATOM    628  C   ARG A  70      71.329 141.918  27.129  1.00 37.87           C  
ATOM    629  O   ARG A  70      72.467 141.844  26.625  1.00 37.56           O  
ATOM    630  CB  ARG A  70      70.993 141.429  29.610  1.00 37.53           C  
ATOM    631  CG  ARG A  70      72.030 140.264  29.552  1.00 37.52           C  
ATOM    632  CD  ARG A  70      71.535 139.003  28.804  1.00 38.27           C  
ATOM    633  NE  ARG A  70      70.301 138.463  29.386  1.00 39.88           N  
ATOM    634  CZ  ARG A  70      69.403 137.731  28.732  1.00 40.34           C  
ATOM    635  NH1 ARG A  70      69.583 137.404  27.455  1.00 41.43           N1+
ATOM    636  NH2 ARG A  70      68.322 137.299  29.367  1.00 39.59           N  
ATOM    637  HN  ARG A  70      69.098 143.206  29.027  0.00 99.00           H  
ATOM    638  HE  ARG A  70      70.120 138.664  30.361  0.00 99.00           H  
ATOM    639 1HH1 ARG A  70      70.410 137.689  26.974  0.00 99.00           H  
ATOM    640 2HH1 ARG A  70      68.886 136.868  26.975  0.00 99.00           H  
ATOM    641 1HH2 ARG A  70      68.196 137.508  30.339  0.00 99.00           H  
ATOM    642 2HH2 ARG A  70      67.633 136.764  28.879  0.00 99.00           H  
ATOM    643  N   LEU A  71      70.232 141.479  26.514  1.00 37.80           N  
ATOM    644  CA  LEU A  71      70.312 140.892  25.165  1.00 38.64           C  
ATOM    645  C   LEU A  71      70.835 141.898  24.149  1.00 38.73           C  
ATOM    646  O   LEU A  71      71.684 141.565  23.308  1.00 39.45           O  
ATOM    647  CB  LEU A  71      68.947 140.340  24.712  1.00 38.51           C  
ATOM    648  CG  LEU A  71      68.833 139.803  23.275  1.00 38.73           C  
ATOM    649  CD1 LEU A  71      69.757 138.600  23.024  1.00 38.83           C  
ATOM    650  CD2 LEU A  71      67.380 139.435  22.969  1.00 38.28           C  
ATOM    651  HN  LEU A  71      69.355 141.580  27.041  0.00 99.00           H  
ATOM    652  N   ALA A  72      70.330 143.128  24.216  1.00 38.90           N  
ATOM    653  CA  ALA A  72      70.751 144.141  23.251  1.00 39.26           C  
ATOM    654  C   ALA A  72      72.207 144.533  23.480  1.00 39.28           C  
ATOM    655  O   ALA A  72      72.942 144.743  22.525  1.00 39.37           O  
ATOM    656  CB  ALA A  72      69.856 145.362  23.297  1.00 39.00           C  
ATOM    657  HN  ALA A  72      69.653 143.292  24.968  0.00 99.00           H  
ATOM    658  N   LYS A  73      72.620 144.615  24.743  1.00 39.75           N  
ATOM    659  CA  LYS A  73      74.017 144.968  25.049  1.00 40.60           C  
ATOM    660  C   LYS A  73      74.967 143.897  24.497  1.00 40.38           C  
ATOM    661  O   LYS A  73      75.992 144.220  23.903  1.00 40.15           O  
ATOM    662  CB  LYS A  73      74.223 145.167  26.549  1.00 40.80           C  
ATOM    663  CG  LYS A  73      75.589 145.758  26.923  1.00 42.01           C  
ATOM    664  CD  LYS A  73      75.679 146.009  28.418  1.00 43.81           C  
ATOM    665  CE  LYS A  73      77.037 146.599  28.797  1.00 44.48           C  
ATOM    666  NZ  LYS A  73      77.093 146.894  30.254  1.00 46.28           N1+
ATOM    667  HN  LYS A  73      71.911 144.419  25.459  0.00 99.00           H  
ATOM    668  HZ1 LYS A  73      77.163 146.037  30.764  0.00 99.00           H  
ATOM    669  HZ2 LYS A  73      77.891 147.464  30.447  0.00 99.00           H  
ATOM    670  HZ3 LYS A  73      76.262 147.379  30.527  0.00 99.00           H  
ATOM    671  N   GLU A  74      74.601 142.629  24.668  1.00 40.72           N  
ATOM    672  CA  GLU A  74      75.394 141.520  24.116  1.00 41.39           C  
ATOM    673  C   GLU A  74      75.544 141.604  22.596  1.00 41.25           C  
ATOM    674  O   GLU A  74      76.595 141.236  22.049  1.00 41.11           O  
ATOM    675  CB  GLU A  74      74.805 140.166  24.524  1.00 41.42           C  
ATOM    676  CG  GLU A  74      75.751 138.995  24.319  1.00 44.15           C  
ATOM    677  CD  GLU A  74      75.132 137.653  24.652  1.00 47.12           C  
ATOM    678  OE1 GLU A  74      75.250 136.723  23.817  1.00 48.08           O  
ATOM    679  OE2 GLU A  74      74.535 137.525  25.743  1.00 47.97           O1-
ATOM    680  HN  GLU A  74      73.731 142.491  25.210  0.00 99.00           H  
ATOM    681  N   LEU A  75      74.507 142.113  21.926  1.00 40.58           N  
ATOM    682  CA  LEU A  75      74.524 142.292  20.472  1.00 40.53           C  
ATOM    683  C   LEU A  75      75.250 143.563  20.013  1.00 40.43           C  
ATOM    684  O   LEU A  75      75.370 143.819  18.809  1.00 41.28           O  
ATOM    685  CB  LEU A  75      73.089 142.229  19.910  1.00 40.55           C  
ATOM    686  CG  LEU A  75      72.304 140.929  20.110  1.00 39.81           C  
ATOM    687  CD1 LEU A  75      70.809 141.130  19.774  1.00 39.02           C  
ATOM    688  CD2 LEU A  75      72.900 139.798  19.274  1.00 38.86           C  
ATOM    689  HN  LEU A  75      73.692 142.369  22.522  0.00 99.00           H  
ATOM    690  N   GLY A  76      75.731 144.359  20.969  1.00 40.45           N  
ATOM    691  CA  GLY A  76      76.521 145.554  20.683  1.00 40.27           C  
ATOM    692  C   GLY A  76      75.694 146.827  20.539  1.00 40.40           C  
ATOM    693  O   GLY A  76      76.153 147.823  19.976  1.00 39.97           O  
ATOM    694  HN  GLY A  76      75.493 144.053  21.941  0.00 99.00           H  
ATOM    695  N   LEU A  77      74.466 146.801  21.053  1.00 40.21           N  
ATOM    696  CA  LEU A  77      73.584 147.966  20.962  1.00 40.50           C  
ATOM    697  C   LEU A  77      73.737 148.911  22.158  1.00 40.76           C  
ATOM    698  O   LEU A  77      74.130 148.487  23.244  1.00 41.11           O  
ATOM    699  CB  LEU A  77      72.120 147.512  20.805  1.00 39.88           C  
ATOM    700  CG  LEU A  77      71.851 146.620  19.591  1.00 40.12           C  
ATOM    701  CD1 LEU A  77      70.380 146.198  19.535  1.00 40.72           C  
ATOM    702  CD2 LEU A  77      72.289 147.301  18.283  1.00 39.79           C  
ATOM    703  HN  LEU A  77      74.198 145.913  21.508  0.00 99.00           H  
ATOM    704  N   GLU A  78      73.428 150.189  21.942  1.00 41.39           N  
ATOM    705  CA  GLU A  78      73.420 151.206  22.995  1.00 41.86           C  
ATOM    706  C   GLU A  78      72.023 151.827  23.087  1.00 41.04           C  
ATOM    707  O   GLU A  78      71.278 151.800  22.112  1.00 40.02           O  
ATOM    708  CB  GLU A  78      74.401 152.327  22.674  1.00 42.69           C  
ATOM    709  CG  GLU A  78      75.871 151.950  22.741  1.00 47.10           C  
ATOM    710  CD  GLU A  78      76.776 153.130  22.434  1.00 53.28           C  
ATOM    711  OE1 GLU A  78      76.385 153.999  21.608  1.00 55.77           O  
ATOM    712  OE2 GLU A  78      77.883 153.194  23.018  1.00 56.88           O1-
ATOM    713  HN  GLU A  78      73.189 150.407  20.944  0.00 99.00           H  
ATOM    714  N   THR A  79      71.693 152.393  24.253  1.00 40.74           N  
ATOM    715  CA  THR A  79      70.463 153.174  24.414  1.00 40.89           C  
ATOM    716  C   THR A  79      70.757 154.668  24.545  1.00 40.94           C  
ATOM    717  O   THR A  79      71.894 155.076  24.795  1.00 40.56           O  
ATOM    718  CB  THR A  79      69.611 152.714  25.640  1.00 41.08           C  
ATOM    719  CG2 THR A  79      69.443 151.186  25.679  1.00 40.96           C  
ATOM    720  OG1 THR A  79      70.265 153.063  26.876  1.00 40.85           O  
ATOM    721  HN  THR A  79      72.373 152.233  25.020  0.00 99.00           H  
ATOM    722  HG1 THR A  79      70.218 152.295  27.521  0.00 99.00           H  
ATOM    723  N   TYR A  80      69.718 155.475  24.361  1.00 40.45           N  
ATOM    724  CA  TYR A  80      69.761 156.889  24.701  1.00 40.64           C  
ATOM    725  C   TYR A  80      68.437 157.270  25.361  1.00 40.39           C  
ATOM    726  O   TYR A  80      67.436 156.577  25.186  1.00 39.92           O  
ATOM    727  CB  TYR A  80      70.037 157.753  23.463  1.00 40.88           C  
ATOM    728  CG  TYR A  80      68.884 157.851  22.481  1.00 42.13           C  
ATOM    729  CD1 TYR A  80      67.928 158.868  22.593  1.00 43.69           C  
ATOM    730  CD2 TYR A  80      68.765 156.947  21.425  1.00 43.69           C  
ATOM    731  CE1 TYR A  80      66.867 158.965  21.677  1.00 45.07           C  
ATOM    732  CE2 TYR A  80      67.720 157.039  20.510  1.00 44.95           C  
ATOM    733  CZ  TYR A  80      66.782 158.048  20.643  1.00 45.93           C  
ATOM    734  OH  TYR A  80      65.757 158.126  19.741  1.00 48.44           O  
ATOM    735  HN  TYR A  80      68.876 155.010  23.955  0.00 99.00           H  
ATOM    736  HH  TYR A  80      65.570 159.086  19.533  0.00 99.00           H  
ATOM    737  N   LYS A  81      68.451 158.378  26.100  1.00 40.05           N  
ATOM    738  CA  LYS A  81      67.304 158.829  26.870  1.00 40.28           C  
ATOM    739  C   LYS A  81      66.303 159.628  26.036  1.00 39.61           C  
ATOM    740  O   LYS A  81      66.671 160.569  25.334  1.00 39.42           O  
ATOM    741  CB  LYS A  81      67.774 159.683  28.055  1.00 40.70           C  
ATOM    742  CG  LYS A  81      68.295 158.884  29.238  1.00 41.97           C  
ATOM    743  CD  LYS A  81      68.646 159.837  30.383  1.00 46.28           C  
ATOM    744  CE  LYS A  81      68.930 159.089  31.672  1.00 48.28           C  
ATOM    745  NZ  LYS A  81      69.539 160.001  32.692  1.00 51.11           N1+
ATOM    746  HN  LYS A  81      69.362 158.895  26.076  0.00 99.00           H  
ATOM    747  HZ1 LYS A  81      69.563 160.930  32.327  0.00 99.00           H  
ATOM    748  HZ2 LYS A  81      68.987 159.977  33.523  0.00 99.00           H  
ATOM    749  HZ3 LYS A  81      70.467 159.693  32.894  0.00 99.00           H  
ATOM    750  N   VAL A  82      65.033 159.239  26.128  1.00 38.83           N  
ATOM    751  CA  VAL A  82      63.943 160.006  25.531  1.00 38.12           C  
ATOM    752  C   VAL A  82      63.915 161.394  26.194  1.00 37.75           C  
ATOM    753  O   VAL A  82      64.100 161.501  27.407  1.00 37.79           O  
ATOM    754  CB  VAL A  82      62.583 159.271  25.732  1.00 37.94           C  
ATOM    755  CG1 VAL A  82      61.402 160.139  25.300  1.00 37.96           C  
ATOM    756  CG2 VAL A  82      62.580 157.949  24.990  1.00 37.94           C  
ATOM    757  HN  VAL A  82      64.887 158.354  26.655  0.00 99.00           H  
ATOM    758  N   ASN A  83      63.712 162.447  25.400  1.00 37.56           N  
ATOM    759  CA  ASN A  83      63.667 163.808  25.947  1.00 38.11           C  
ATOM    760  C   ASN A  83      62.522 164.083  26.933  1.00 38.42           C  
ATOM    761  O   ASN A  83      61.343 164.026  26.560  1.00 38.72           O  
ATOM    762  CB  ASN A  83      63.646 164.867  24.839  1.00 37.52           C  
ATOM    763  CG  ASN A  83      63.845 166.273  25.391  1.00 39.17           C  
ATOM    764  ND2 ASN A  83      62.846 167.146  25.200  0.00 99.00           N  
ATOM    765  OD1 ASN A  83      64.879 166.564  26.005  0.00 99.00           O  
ATOM    766  HN  ASN A  83      63.593 162.228  24.399  0.00 99.00           H  
ATOM    767 1HD2 ASN A  83      62.023 166.842  24.717  0.00 99.00           H  
ATOM    768 2HD2 ASN A  83      62.925 168.076  25.534  0.00 99.00           H  
ATOM    769  N   GLU A  84      62.887 164.378  28.178  1.00 38.63           N  
ATOM    770  CA  GLU A  84      61.934 164.791  29.220  1.00 39.21           C  
ATOM    771  C   GLU A  84      62.509 165.910  30.108  1.00 39.46           C  
ATOM    772  O   GLU A  84      62.182 166.016  31.294  1.00 39.65           O  
ATOM    773  CB  GLU A  84      61.459 163.587  30.077  1.00 39.46           C  
ATOM    774  CG  GLU A  84      60.074 163.840  30.677  1.00 40.23           C  
ATOM    775  CD  GLU A  84      59.498 162.707  31.505  1.00 41.71           C  
ATOM    776  OE1 GLU A  84      60.247 162.004  32.225  1.00 42.10           O  
ATOM    777  OE2 GLU A  84      58.252 162.545  31.473  1.00 42.90           O1-
ATOM    778  HN  GLU A  84      63.914 164.292  28.358  0.00 99.00           H  
ATOM    779  N   VAL A  85      63.369 166.745  29.526  1.00 39.40           N  
ATOM    780  CA  VAL A  85      64.022 167.816  30.276  1.00 39.61           C  
ATOM    781  C   VAL A  85      63.009 168.928  30.591  1.00 39.40           C  
ATOM    782  O   VAL A  85      62.952 169.420  31.711  1.00 39.47           O  
ATOM    783  CB  VAL A  85      65.251 168.376  29.511  1.00 39.83           C  
ATOM    784  CG1 VAL A  85      65.883 169.578  30.238  1.00 40.78           C  
ATOM    785  CG2 VAL A  85      66.304 167.273  29.282  1.00 40.40           C  
ATOM    786  HN  VAL A  85      63.530 166.572  28.517  0.00 99.00           H  
ATOM    787  N   GLU A  86      62.195 169.287  29.604  1.00 39.02           N  
ATOM    788  CA  GLU A  86      61.257 170.405  29.746  1.00 38.80           C  
ATOM    789  C   GLU A  86      59.868 169.916  30.190  1.00 38.36           C  
ATOM    790  O   GLU A  86      59.727 168.762  30.593  1.00 38.39           O  
ATOM    791  CB  GLU A  86      61.208 171.218  28.449  1.00 38.92           C  
ATOM    792  CG  GLU A  86      62.579 171.677  27.926  1.00 39.75           C  
ATOM    793  CD  GLU A  86      63.244 170.685  26.959  1.00 42.50           C  
ATOM    794  OE1 GLU A  86      62.734 169.557  26.773  1.00 42.10           O  
ATOM    795  OE2 GLU A  86      64.303 171.031  26.381  1.00 42.96           O1-
ATOM    796  HN  GLU A  86      62.277 168.720  28.739  0.00 99.00           H  
ATOM    797  N   ARG A  87      58.850 170.780  30.130  1.00 37.83           N  
ATOM    798  CA  ARG A  87      57.542 170.431  30.718  1.00 37.58           C  
ATOM    799  C   ARG A  87      56.725 169.517  29.803  1.00 36.97           C  
ATOM    800  O   ARG A  87      56.797 169.623  28.576  1.00 36.92           O  
ATOM    801  CB  ARG A  87      56.706 171.681  31.072  1.00 37.77           C  
ATOM    802  CG  ARG A  87      57.397 172.710  31.975  1.00 39.35           C  
ATOM    803  CD  ARG A  87      56.699 174.059  32.048  1.00 39.96           C  
ATOM    804  NE  ARG A  87      56.659 174.738  30.748  1.00 40.67           N  
ATOM    805  CZ  ARG A  87      55.919 175.810  30.478  1.00 41.03           C  
ATOM    806  NH1 ARG A  87      55.140 176.351  31.407  1.00 42.06           N1+
ATOM    807  NH2 ARG A  87      55.963 176.357  29.280  1.00 40.45           N  
ATOM    808  HN  ARG A  87      59.047 171.669  29.660  0.00 99.00           H  
ATOM    809  HE  ARG A  87      57.233 174.364  30.009  0.00 99.00           H  
ATOM    810 1HH1 ARG A  87      55.113 175.973  32.330  0.00 99.00           H  
ATOM    811 2HH1 ARG A  87      54.574 177.149  31.180  0.00 99.00           H  
ATOM    812 1HH2 ARG A  87      56.571 175.976  28.576  0.00 99.00           H  
ATOM    813 2HH2 ARG A  87      55.396 177.152  29.064  0.00 99.00           H  
ATOM    814  N   LEU A  88      55.956 168.625  30.424  1.00 36.11           N  
ATOM    815  CA  LEU A  88      54.954 167.818  29.749  1.00 35.94           C  
ATOM    816  C   LEU A  88      53.687 168.664  29.627  1.00 35.45           C  
ATOM    817  O   LEU A  88      53.562 169.672  30.318  1.00 35.47           O  
ATOM    818  CB  LEU A  88      54.648 166.588  30.608  1.00 36.22           C  
ATOM    819  CG  LEU A  88      55.715 165.488  30.795  1.00 36.37           C  
ATOM    820  CD1 LEU A  88      56.946 165.942  31.621  1.00 37.05           C  
ATOM    821  CD2 LEU A  88      55.063 164.288  31.442  1.00 36.09           C  
ATOM    822  HN  LEU A  88      56.140 168.556  31.458  0.00 99.00           H  
ATOM    823  N   ILE A  89      52.759 168.269  28.760  1.00 34.99           N  
ATOM    824  CA  ILE A  89      51.495 169.009  28.601  1.00 34.19           C  
ATOM    825  C   ILE A  89      50.310 168.068  28.777  1.00 35.21           C  
ATOM    826  O   ILE A  89      50.265 167.005  28.161  1.00 34.93           O  
ATOM    827  CB  ILE A  89      51.394 169.680  27.195  1.00 33.28           C  
ATOM    828  CG1 ILE A  89      52.435 170.796  27.031  1.00 28.72           C  
ATOM    829  CG2 ILE A  89      49.976 170.226  26.946  1.00 34.15           C  
ATOM    830  CD1 ILE A  89      52.529 171.348  25.599  1.00 16.44           C  
ATOM    831  HN  ILE A  89      52.991 167.420  28.219  0.00 99.00           H  
ATOM    832  N   HIS A  90      49.364 168.469  29.617  1.00 35.91           N  
ATOM    833  CA  HIS A  90      48.050 167.822  29.658  1.00 37.04           C  
ATOM    834  C   HIS A  90      47.065 168.762  28.963  1.00 38.10           C  
ATOM    835  O   HIS A  90      46.896 169.913  29.372  1.00 38.43           O  
ATOM    836  CB  HIS A  90      47.627 167.522  31.109  1.00 37.16           C  
ATOM    837  CG  HIS A  90      46.382 166.684  31.220  1.00 37.21           C  
ATOM    838  CD2 HIS A  90      45.471 166.570  32.213  0.00 99.00           C  
ATOM    839  ND1 HIS A  90      45.966 165.828  30.220  0.00 99.00           N  
ATOM    840  CE1 HIS A  90      44.848 165.226  30.592  0.00 99.00           C  
ATOM    841  NE2 HIS A  90      44.525 165.660  31.797  0.00 99.00           N  
ATOM    842  HN  HIS A  90      49.627 169.263  30.230  0.00 99.00           H  
ATOM    843  HD1 HIS A  90      46.439 165.686  29.351  0.00 99.00           H  
ATOM    844  N   HIS A  91      46.446 168.285  27.882  1.00 39.16           N  
ATOM    845  CA  HIS A  91      45.491 169.098  27.126  1.00 40.25           C  
ATOM    846  C   HIS A  91      44.103 168.560  27.410  1.00 41.20           C  
ATOM    847  O   HIS A  91      43.809 167.423  27.065  1.00 41.18           O  
ATOM    848  CB  HIS A  91      45.802 169.032  25.630  1.00 39.88           C  
ATOM    849  CG  HIS A  91      47.114 168.387  25.297  1.00 40.04           C  
ATOM    850  CD2 HIS A  91      47.451 167.079  25.146  0.00 99.00           C  
ATOM    851  ND1 HIS A  91      48.276 169.107  25.121  0.00 99.00           N  
ATOM    852  CE1 HIS A  91      49.270 168.273  24.860  0.00 99.00           C  
ATOM    853  NE2 HIS A  91      48.797 167.038  24.875  0.00 99.00           N  
ATOM    854  HN  HIS A  91      46.694 167.312  27.630  0.00 99.00           H  
ATOM    855  HD1 HIS A  91      48.354 170.101  25.181  0.00 99.00           H  
ATOM    856  N   VAL A  92      43.281 169.373  28.065  1.00 42.82           N  
ATOM    857  CA  VAL A  92      41.941 168.987  28.513  1.00 44.42           C  
ATOM    858  C   VAL A  92      40.958 170.119  28.193  1.00 44.64           C  
ATOM    859  O   VAL A  92      41.252 171.287  28.432  1.00 44.34           O  
ATOM    860  CB  VAL A  92      41.910 168.580  30.050  1.00 44.78           C  
ATOM    861  CG1 VAL A  92      43.218 168.909  30.754  1.00 46.02           C  
ATOM    862  CG2 VAL A  92      40.719 169.206  30.819  1.00 46.06           C  
ATOM    863  HN  VAL A  92      43.678 170.332  28.238  0.00 99.00           H  
ATOM    864  N   LYS A  93      39.815 169.748  27.618  1.00 45.66           N  
ATOM    865  CA  LYS A  93      38.741 170.693  27.259  1.00 46.77           C  
ATOM    866  C   LYS A  93      39.224 171.903  26.443  1.00 46.51           C  
ATOM    867  O   LYS A  93      38.848 173.042  26.720  1.00 46.50           O  
ATOM    868  CB  LYS A  93      37.978 171.149  28.511  1.00 47.20           C  
ATOM    869  CG  LYS A  93      37.164 170.041  29.160  1.00 50.57           C  
ATOM    870  CD  LYS A  93      35.757 170.507  29.503  1.00 55.75           C  
ATOM    871  CE  LYS A  93      34.745 170.019  28.477  1.00 57.84           C  
ATOM    872  NZ  LYS A  93      33.725 171.073  28.181  1.00 60.02           N1+
ATOM    873  HN  LYS A  93      39.738 168.719  27.439  0.00 99.00           H  
ATOM    874  HZ1 LYS A  93      33.384 171.449  29.040  0.00 99.00           H  
ATOM    875  HZ2 LYS A  93      34.149 171.797  27.640  0.00 99.00           H  
ATOM    876  HZ3 LYS A  93      32.972 170.665  27.668  0.00 99.00           H  
ATOM    877  N   GLY A  94      40.073 171.636  25.452  1.00 46.28           N  
ATOM    878  CA  GLY A  94      40.574 172.668  24.558  1.00 46.02           C  
ATOM    879  C   GLY A  94      41.689 173.565  25.067  1.00 45.55           C  
ATOM    880  O   GLY A  94      42.001 174.548  24.395  1.00 45.99           O  
ATOM    881  HN  GLY A  94      40.343 170.631  25.376  0.00 99.00           H  
ATOM    882  N   LYS A  95      42.276 173.253  26.227  1.00 44.62           N  
ATOM    883  CA  LYS A  95      43.354 174.075  26.806  1.00 43.98           C  
ATOM    884  C   LYS A  95      44.540 173.213  27.243  1.00 43.07           C  
ATOM    885  O   LYS A  95      44.355 172.087  27.698  1.00 42.31           O  
ATOM    886  CB  LYS A  95      42.844 174.923  27.992  1.00 44.68           C  
ATOM    887  CG  LYS A  95      43.849 176.012  28.468  1.00 47.10           C  
ATOM    888  CD  LYS A  95      43.353 176.852  29.660  1.00 51.98           C  
ATOM    889  CE  LYS A  95      44.525 177.617  30.304  1.00 54.21           C  
ATOM    890  NZ  LYS A  95      44.202 178.124  31.678  1.00 56.33           N1+
ATOM    891  HN  LYS A  95      41.913 172.393  26.681  0.00 99.00           H  
ATOM    892  HZ1 LYS A  95      43.846 179.054  31.607  0.00 99.00           H  
ATOM    893  HZ2 LYS A  95      43.516 177.529  32.092  0.00 99.00           H  
ATOM    894  HZ3 LYS A  95      45.033 178.120  32.231  0.00 99.00           H  
ATOM    895  N   SER A  96      45.748 173.754  27.115  1.00 42.21           N  
ATOM    896  CA  SER A  96      46.954 173.057  27.542  1.00 41.42           C  
ATOM    897  C   SER A  96      47.413 173.502  28.935  1.00 41.63           C  
ATOM    898  O   SER A  96      47.472 174.701  29.233  1.00 41.39           O  
ATOM    899  CB  SER A  96      48.074 173.264  26.512  1.00 41.31           C  
ATOM    900  OG  SER A  96      47.779 172.570  25.307  1.00 40.16           O  
ATOM    901  HN  SER A  96      45.756 174.704  26.690  0.00 99.00           H  
ATOM    902  HG  SER A  96      48.501 172.744  24.640  0.00 99.00           H  
ATOM    903  N   TYR A  97      47.748 172.518  29.769  1.00 41.40           N  
ATOM    904  CA  TYR A  97      48.254 172.753  31.120  1.00 41.88           C  
ATOM    905  C   TYR A  97      49.604 172.075  31.317  1.00 41.70           C  
ATOM    906  O   TYR A  97      49.661 170.857  31.502  1.00 41.50           O  
ATOM    907  CB  TYR A  97      47.265 172.238  32.170  1.00 42.23           C  
ATOM    908  CG  TYR A  97      45.879 172.824  32.042  1.00 43.32           C  
ATOM    909  CD1 TYR A  97      44.930 172.230  31.211  1.00 44.24           C  
ATOM    910  CD2 TYR A  97      45.521 173.979  32.741  1.00 45.76           C  
ATOM    911  CE1 TYR A  97      43.643 172.765  31.082  1.00 45.36           C  
ATOM    912  CE2 TYR A  97      44.226 174.525  32.625  1.00 46.76           C  
ATOM    913  CZ  TYR A  97      43.300 173.907  31.792  1.00 46.40           C  
ATOM    914  OH  TYR A  97      42.023 174.415  31.645  1.00 47.27           O  
ATOM    915  HN  TYR A  97      47.617 171.557  29.371  0.00 99.00           H  
ATOM    916  HH  TYR A  97      41.637 174.080  30.789  0.00 99.00           H  
ATOM    917  N   PRO A  98      50.683 172.854  31.271  1.00 41.75           N  
ATOM    918  CA  PRO A  98      52.040 172.308  31.434  1.00 41.72           C  
ATOM    919  C   PRO A  98      52.273 171.755  32.832  1.00 41.68           C  
ATOM    920  O   PRO A  98      51.666 172.230  33.794  1.00 41.51           O  
ATOM    921  CB  PRO A  98      52.943 173.518  31.171  1.00 41.70           C  
ATOM    922  CG  PRO A  98      52.064 174.469  30.417  1.00 42.50           C  
ATOM    923  CD  PRO A  98      50.701 174.307  31.040  1.00 41.61           C  
ATOM    924  N   PHE A  99      53.139 170.752  32.943  1.00 41.65           N  
ATOM    925  CA  PHE A  99      53.425 170.141  34.244  1.00 41.64           C  
ATOM    926  C   PHE A  99      54.721 169.343  34.258  1.00 42.36           C  
ATOM    927  O   PHE A  99      55.318 169.094  33.209  1.00 41.82           O  
ATOM    928  CB  PHE A  99      52.249 169.274  34.735  1.00 40.72           C  
ATOM    929  CG  PHE A  99      52.103 167.950  34.013  1.00 39.58           C  
ATOM    930  CD1 PHE A  99      52.577 166.766  34.591  1.00 38.32           C  
ATOM    931  CD2 PHE A  99      51.455 167.885  32.784  1.00 38.24           C  
ATOM    932  CE1 PHE A  99      52.442 165.533  33.918  1.00 38.17           C  
ATOM    933  CE2 PHE A  99      51.296 166.672  32.108  1.00 37.21           C  
ATOM    934  CZ  PHE A  99      51.795 165.490  32.676  1.00 37.88           C  
ATOM    935  HN  PHE A  99      53.580 170.449  32.060  0.00 99.00           H  
ATOM    936  N   ARG A 100      55.135 168.952  35.461  1.00 43.74           N  
ATOM    937  CA  ARG A 100      56.311 168.109  35.672  1.00 45.77           C  
ATOM    938  C   ARG A 100      55.909 166.899  36.513  1.00 46.20           C  
ATOM    939  O   ARG A 100      54.869 166.920  37.178  1.00 46.17           O  
ATOM    940  CB  ARG A 100      57.434 168.900  36.350  1.00 46.26           C  
ATOM    941  CG  ARG A 100      58.004 169.989  35.465  1.00 49.13           C  
ATOM    942  CD  ARG A 100      59.378 170.480  35.865  1.00 52.96           C  
ATOM    943  NE  ARG A 100      59.695 171.739  35.189  1.00 55.19           N  
ATOM    944  CZ  ARG A 100      60.479 171.851  34.120  1.00 55.66           C  
ATOM    945  NH1 ARG A 100      61.049 170.778  33.582  1.00 55.65           N1+
ATOM    946  NH2 ARG A 100      60.689 173.046  33.583  1.00 55.99           N  
ATOM    947  HN  ARG A 100      54.541 169.303  36.252  0.00 99.00           H  
ATOM    948  HE  ARG A 100      59.288 172.585  35.562  0.00 99.00           H  
ATOM    949 1HH1 ARG A 100      60.882 169.870  33.959  0.00 99.00           H  
ATOM    950 2HH1 ARG A 100      61.654 170.882  32.786  0.00 99.00           H  
ATOM    951 1HH2 ARG A 100      60.242 173.854  33.972  0.00 99.00           H  
ATOM    952 2HH2 ARG A 100      61.291 173.142  32.791  0.00 99.00           H  
ATOM    953  N   GLY A 101      56.719 165.840  36.464  1.00 46.79           N  
ATOM    954  CA  GLY A 101      56.424 164.618  37.195  1.00 46.76           C  
ATOM    955  C   GLY A 101      55.522 163.748  36.340  1.00 46.77           C  
ATOM    956  O   GLY A 101      54.958 164.242  35.364  1.00 47.08           O  
ATOM    957  HN  GLY A 101      57.561 165.966  35.869  0.00 99.00           H  
ATOM    958  N   PRO A 102      55.383 162.472  36.695  1.00 46.65           N  
ATOM    959  CA  PRO A 102      54.700 161.497  35.833  1.00 46.57           C  
ATOM    960  C   PRO A 102      53.183 161.680  35.693  1.00 46.79           C  
ATOM    961  O   PRO A 102      52.669 161.417  34.590  1.00 46.19           O  
ATOM    962  CB  PRO A 102      55.022 160.154  36.492  1.00 46.79           C  
ATOM    963  CG  PRO A 102      55.311 160.478  37.927  1.00 46.87           C  
ATOM    964  CD  PRO A 102      55.913 161.854  37.927  1.00 46.70           C  
ATOM    965  N   PHE A 103      52.505 162.107  36.762  1.00 46.81           N  
ATOM    966  CA  PHE A 103      51.039 162.201  36.789  1.00 47.38           C  
ATOM    967  C   PHE A 103      50.565 163.631  36.564  1.00 47.85           C  
ATOM    968  O   PHE A 103      51.059 164.554  37.219  1.00 47.17           O  
ATOM    969  CB  PHE A 103      50.481 161.739  38.139  1.00 47.20           C  
ATOM    970  CG  PHE A 103      50.743 160.299  38.464  1.00 47.72           C  
ATOM    971  CD1 PHE A 103      51.893 159.929  39.164  1.00 47.63           C  
ATOM    972  CD2 PHE A 103      49.827 159.315  38.110  1.00 48.20           C  
ATOM    973  CE1 PHE A 103      52.138 158.593  39.488  1.00 48.81           C  
ATOM    974  CE2 PHE A 103      50.062 157.967  38.432  1.00 48.94           C  
ATOM    975  CZ  PHE A 103      51.220 157.609  39.127  1.00 48.45           C  
ATOM    976  HN  PHE A 103      53.104 162.368  37.576  0.00 99.00           H  
ATOM    977  N   PRO A 104      49.594 163.827  35.667  1.00 48.42           N  
ATOM    978  CA  PRO A 104      49.022 165.159  35.457  1.00 49.23           C  
ATOM    979  C   PRO A 104      48.328 165.616  36.745  1.00 50.22           C  
ATOM    980  O   PRO A 104      47.461 164.897  37.268  1.00 50.45           O  
ATOM    981  CB  PRO A 104      48.005 164.938  34.332  1.00 49.05           C  
ATOM    982  CG  PRO A 104      48.432 163.679  33.688  1.00 48.64           C  
ATOM    983  CD  PRO A 104      48.954 162.815  34.805  1.00 48.72           C  
ATOM    984  N   PRO A 105      48.734 166.775  37.257  1.00 50.65           N  
ATOM    985  CA  PRO A 105      48.261 167.259  38.555  1.00 51.00           C  
ATOM    986  C   PRO A 105      46.828 167.782  38.480  1.00 51.34           C  
ATOM    987  O   PRO A 105      46.313 168.098  37.395  1.00 51.03           O  
ATOM    988  CB  PRO A 105      49.222 168.404  38.866  1.00 51.10           C  
ATOM    989  CG  PRO A 105      49.624 168.929  37.516  1.00 51.08           C  
ATOM    990  CD  PRO A 105      49.677 167.718  36.625  1.00 51.05           C  
ATOM    991  N   VAL A 106      46.195 167.856  39.642  1.00 51.25           N  
ATOM    992  CA  VAL A 106      44.854 168.395  39.739  1.00 51.59           C  
ATOM    993  C   VAL A 106      44.729 169.229  41.013  1.00 51.85           C  
ATOM    994  O   VAL A 106      45.231 168.847  42.079  1.00 51.59           O  
ATOM    995  CB  VAL A 106      43.790 167.274  39.654  1.00 51.89           C  
ATOM    996  CG1 VAL A 106      43.852 166.345  40.856  1.00 51.89           C  
ATOM    997  CG2 VAL A 106      42.413 167.859  39.489  1.00 52.35           C  
ATOM    998  HN  VAL A 106      46.734 167.501  40.456  0.00 99.00           H  
ATOM    999  N   TRP A 107      44.063 170.372  40.888  1.00 52.23           N  
ATOM   1000  CA  TRP A 107      43.985 171.346  41.977  1.00 52.84           C  
ATOM   1001  C   TRP A 107      42.724 171.226  42.820  1.00 52.17           C  
ATOM   1002  O   TRP A 107      42.794 171.333  44.042  1.00 52.40           O  
ATOM   1003  CB  TRP A 107      44.133 172.764  41.426  1.00 53.49           C  
ATOM   1004  CG  TRP A 107      45.537 173.035  41.007  1.00 56.96           C  
ATOM   1005  CD1 TRP A 107      46.083 172.809  39.774  1.00 59.07           C  
ATOM   1006  CD2 TRP A 107      46.598 173.540  41.829  1.00 60.02           C  
ATOM   1007  CE2 TRP A 107      47.757 173.613  41.021  1.00 61.35           C  
ATOM   1008  CE3 TRP A 107      46.686 173.954  43.169  1.00 61.58           C  
ATOM   1009  NE1 TRP A 107      47.413 173.158  39.774  1.00 60.95           N  
ATOM   1010  CZ2 TRP A 107      48.990 174.080  41.506  1.00 62.29           C  
ATOM   1011  CZ3 TRP A 107      47.913 174.424  43.652  1.00 62.50           C  
ATOM   1012  CH2 TRP A 107      49.047 174.481  42.818  1.00 62.60           C  
ATOM   1013  HN  TRP A 107      43.608 170.514  39.964  0.00 99.00           H  
ATOM   1014  HE1 TRP A 107      48.031 173.091  38.992  0.00 99.00           H  
ATOM   1015  N   ASN A 108      41.585 171.001  42.169  1.00 51.15           N  
ATOM   1016  CA  ASN A 108      40.310 170.839  42.865  1.00 50.59           C  
ATOM   1017  C   ASN A 108      40.361 169.729  43.934  1.00 50.02           C  
ATOM   1018  O   ASN A 108      40.638 168.570  43.613  1.00 49.89           O  
ATOM   1019  CB  ASN A 108      39.195 170.584  41.845  1.00 50.85           C  
ATOM   1020  CG  ASN A 108      37.829 170.418  42.491  1.00 51.57           C  
ATOM   1021  ND2 ASN A 108      36.831 171.097  41.944  0.00 99.00           N  
ATOM   1022  OD1 ASN A 108      37.674 169.672  43.458  0.00 99.00           O  
ATOM   1023  HN  ASN A 108      41.680 170.951  41.133  0.00 99.00           H  
ATOM   1024 1HD2 ASN A 108      36.999 171.676  41.143  0.00 99.00           H  
ATOM   1025 2HD2 ASN A 108      35.909 171.034  42.327  0.00 99.00           H  
ATOM   1026  N   PRO A 109      40.107 170.085  45.198  1.00 49.51           N  
ATOM   1027  CA  PRO A 109      40.242 169.151  46.326  1.00 48.81           C  
ATOM   1028  C   PRO A 109      39.458 167.852  46.175  1.00 48.11           C  
ATOM   1029  O   PRO A 109      40.022 166.815  46.526  1.00 47.83           O  
ATOM   1030  CB  PRO A 109      39.704 169.954  47.520  1.00 49.19           C  
ATOM   1031  CG  PRO A 109      39.876 171.366  47.132  1.00 49.16           C  
ATOM   1032  CD  PRO A 109      39.672 171.421  45.647  1.00 49.75           C  
ATOM   1033  N   ILE A 110      38.209 167.909  45.693  1.00 47.38           N  
ATOM   1034  CA  ILE A 110      37.411 166.699  45.456  1.00 46.77           C  
ATOM   1035  C   ILE A 110      38.045 165.879  44.331  1.00 46.35           C  
ATOM   1036  O   ILE A 110      38.287 164.673  44.490  1.00 45.81           O  
ATOM   1037  CB  ILE A 110      35.917 167.037  45.138  1.00 47.13           C  
ATOM   1038  CG1 ILE A 110      35.234 167.756  46.316  1.00 47.25           C  
ATOM   1039  CG2 ILE A 110      35.144 165.786  44.681  1.00 46.60           C  
ATOM   1040  CD1 ILE A 110      35.342 167.061  47.656  1.00 49.13           C  
ATOM   1041  HN  ILE A 110      37.861 168.868  45.505  0.00 99.00           H  
ATOM   1042  N   THR A 111      38.325 166.549  43.214  1.00 45.95           N  
ATOM   1043  CA  THR A 111      38.938 165.920  42.045  1.00 45.68           C  
ATOM   1044  C   THR A 111      40.300 165.330  42.416  1.00 45.21           C  
ATOM   1045  O   THR A 111      40.684 164.270  41.926  1.00 44.90           O  
ATOM   1046  CB  THR A 111      39.075 166.942  40.891  1.00 45.67           C  
ATOM   1047  CG2 THR A 111      39.379 166.236  39.584  1.00 45.96           C  
ATOM   1048  OG1 THR A 111      37.809 167.561  40.637  1.00 46.70           O  
ATOM   1049  HN  THR A 111      38.069 167.562  43.245  0.00 99.00           H  
ATOM   1050  HG1 THR A 111      37.590 168.221  41.363  0.00 99.00           H  
ATOM   1051  N   TYR A 112      41.021 166.017  43.294  1.00 44.70           N  
ATOM   1052  CA  TYR A 112      42.306 165.527  43.775  1.00 44.65           C  
ATOM   1053  C   TYR A 112      42.171 164.192  44.517  1.00 43.91           C  
ATOM   1054  O   TYR A 112      42.920 163.246  44.256  1.00 43.81           O  
ATOM   1055  CB  TYR A 112      43.013 166.562  44.655  1.00 45.28           C  
ATOM   1056  CG  TYR A 112      44.348 166.047  45.125  1.00 47.65           C  
ATOM   1057  CD1 TYR A 112      44.445 165.264  46.273  1.00 50.07           C  
ATOM   1058  CD2 TYR A 112      45.508 166.299  44.392  1.00 50.81           C  
ATOM   1059  CE1 TYR A 112      45.667 164.755  46.696  1.00 52.73           C  
ATOM   1060  CE2 TYR A 112      46.739 165.807  44.806  1.00 53.11           C  
ATOM   1061  CZ  TYR A 112      46.812 165.034  45.959  1.00 54.36           C  
ATOM   1062  OH  TYR A 112      48.031 164.536  46.375  1.00 56.56           O  
ATOM   1063  HN  TYR A 112      40.598 166.914  43.601  0.00 99.00           H  
ATOM   1064  HH  TYR A 112      47.884 163.911  47.138  0.00 99.00           H  
ATOM   1065  N   LEU A 113      41.209 164.119  45.431  1.00 42.92           N  
ATOM   1066  CA  LEU A 113      40.928 162.876  46.144  1.00 42.39           C  
ATOM   1067  C   LEU A 113      40.557 161.738  45.191  1.00 42.08           C  
ATOM   1068  O   LEU A 113      41.010 160.609  45.383  1.00 41.78           O  
ATOM   1069  CB  LEU A 113      39.809 163.071  47.173  1.00 42.49           C  
ATOM   1070  CG  LEU A 113      40.043 164.066  48.324  1.00 43.18           C  
ATOM   1071  CD1 LEU A 113      38.808 164.171  49.207  1.00 43.68           C  
ATOM   1072  CD2 LEU A 113      41.261 163.693  49.166  1.00 43.07           C  
ATOM   1073  HN  LEU A 113      40.688 165.001  45.590  0.00 99.00           H  
ATOM   1074  N   ASP A 114      39.724 162.039  44.193  1.00 41.67           N  
ATOM   1075  CA  ASP A 114      39.282 161.052  43.207  1.00 41.30           C  
ATOM   1076  C   ASP A 114      40.464 160.535  42.351  1.00 41.04           C  
ATOM   1077  O   ASP A 114      40.659 159.327  42.221  1.00 40.91           O  
ATOM   1078  CB  ASP A 114      38.168 161.656  42.339  1.00 41.68           C  
ATOM   1079  CG  ASP A 114      37.291 160.602  41.688  1.00 41.83           C  
ATOM   1080  OD1 ASP A 114      36.979 159.574  42.344  1.00 42.45           O  
ATOM   1081  OD2 ASP A 114      36.859 160.735  40.530  1.00 42.71           O1-
ATOM   1082  HN  ASP A 114      39.416 163.036  44.176  0.00 99.00           H  
ATOM   1083  N   HIS A 115      41.252 161.448  41.787  1.00 40.72           N  
ATOM   1084  CA  HIS A 115      42.446 161.066  41.015  1.00 40.71           C  
ATOM   1085  C   HIS A 115      43.406 160.230  41.870  1.00 40.53           C  
ATOM   1086  O   HIS A 115      43.871 159.172  41.447  1.00 40.33           O  
ATOM   1087  CB  HIS A 115      43.177 162.296  40.452  1.00 40.60           C  
ATOM   1088  CG  HIS A 115      42.588 162.845  39.184  1.00 40.88           C  
ATOM   1089  CD2 HIS A 115      41.391 163.430  38.929  0.00 99.00           C  
ATOM   1090  ND1 HIS A 115      43.278 162.855  37.990  0.00 99.00           N  
ATOM   1091  CE1 HIS A 115      42.528 163.408  37.053  0.00 99.00           C  
ATOM   1092  NE2 HIS A 115      41.380 163.770  37.599  0.00 99.00           N  
ATOM   1093  HN  HIS A 115      40.962 162.431  41.933  0.00 99.00           H  
ATOM   1094  HD1 HIS A 115      44.203 162.498  37.857  0.00 99.00           H  
ATOM   1095  N   ASN A 116      43.690 160.693  43.086  1.00 40.31           N  
ATOM   1096  CA  ASN A 116      44.620 159.979  43.968  1.00 40.10           C  
ATOM   1097  C   ASN A 116      44.133 158.568  44.259  1.00 39.94           C  
ATOM   1098  O   ASN A 116      44.913 157.611  44.268  1.00 38.90           O  
ATOM   1099  CB  ASN A 116      44.820 160.726  45.297  1.00 39.91           C  
ATOM   1100  CG  ASN A 116      45.755 159.995  46.241  1.00 40.37           C  
ATOM   1101  ND2 ASN A 116      45.191 159.415  47.295  0.00 99.00           N  
ATOM   1102  OD1 ASN A 116      46.973 159.945  46.031  0.00 99.00           O  
ATOM   1103  HN  ASN A 116      43.214 161.570  43.347  0.00 99.00           H  
ATOM   1104 1HD2 ASN A 116      44.201 159.471  47.427  0.00 99.00           H  
ATOM   1105 2HD2 ASN A 116      45.755 158.922  47.958  0.00 99.00           H  
ATOM   1106  N   ASN A 117      42.826 158.448  44.481  1.00 39.48           N  
ATOM   1107  CA  ASN A 117      42.226 157.168  44.799  1.00 39.71           C  
ATOM   1108  C   ASN A 117      42.220 156.223  43.603  1.00 39.67           C  
ATOM   1109  O   ASN A 117      42.366 155.019  43.784  1.00 39.49           O  
ATOM   1110  CB  ASN A 117      40.797 157.343  45.342  1.00 39.64           C  
ATOM   1111  CG  ASN A 117      40.136 156.015  45.696  1.00 40.08           C  
ATOM   1112  ND2 ASN A 117      40.583 155.415  46.785  0.00 99.00           N  
ATOM   1113  OD1 ASN A 117      39.237 155.527  44.990  0.00 99.00           O  
ATOM   1114  HN  ASN A 117      42.291 159.335  44.407  0.00 99.00           H  
ATOM   1115 1HD2 ASN A 117      41.311 155.833  47.332  0.00 99.00           H  
ATOM   1116 2HD2 ASN A 117      40.195 154.535  47.072  0.00 99.00           H  
ATOM   1117  N   PHE A 118      42.027 156.756  42.397  1.00 39.97           N  
ATOM   1118  CA  PHE A 118      41.969 155.906  41.205  1.00 39.98           C  
ATOM   1119  C   PHE A 118      43.293 155.160  41.030  1.00 39.60           C  
ATOM   1120  O   PHE A 118      43.296 153.948  40.933  1.00 40.23           O  
ATOM   1121  CB  PHE A 118      41.642 156.684  39.919  1.00 39.77           C  
ATOM   1122  CG  PHE A 118      42.016 155.934  38.669  1.00 40.93           C  
ATOM   1123  CD1 PHE A 118      41.289 154.815  38.271  1.00 41.46           C  
ATOM   1124  CD2 PHE A 118      43.121 156.315  37.919  1.00 41.78           C  
ATOM   1125  CE1 PHE A 118      41.658 154.093  37.142  1.00 42.15           C  
ATOM   1126  CE2 PHE A 118      43.488 155.599  36.779  1.00 43.05           C  
ATOM   1127  CZ  PHE A 118      42.759 154.489  36.396  1.00 42.65           C  
ATOM   1128  HN  PHE A 118      41.926 157.780  42.377  0.00 99.00           H  
ATOM   1129  N   TRP A 119      44.400 155.895  40.998  1.00 39.22           N  
ATOM   1130  CA  TRP A 119      45.719 155.296  40.770  1.00 39.29           C  
ATOM   1131  C   TRP A 119      46.102 154.329  41.905  1.00 38.98           C  
ATOM   1132  O   TRP A 119      46.635 153.234  41.664  1.00 38.11           O  
ATOM   1133  CB  TRP A 119      46.789 156.384  40.608  1.00 39.53           C  
ATOM   1134  CG  TRP A 119      46.596 157.325  39.417  1.00 41.02           C  
ATOM   1135  CD1 TRP A 119      46.263 158.657  39.464  1.00 40.76           C  
ATOM   1136  CD2 TRP A 119      46.756 157.008  38.019  1.00 41.67           C  
ATOM   1137  CE2 TRP A 119      46.492 158.191  37.285  1.00 41.15           C  
ATOM   1138  CE3 TRP A 119      47.090 155.840  37.312  1.00 41.98           C  
ATOM   1139  NE1 TRP A 119      46.194 159.176  38.192  1.00 41.48           N  
ATOM   1140  CZ2 TRP A 119      46.554 158.243  35.888  1.00 41.87           C  
ATOM   1141  CZ3 TRP A 119      47.159 155.893  35.914  1.00 42.95           C  
ATOM   1142  CH2 TRP A 119      46.893 157.090  35.219  1.00 42.54           C  
ATOM   1143  HN  TRP A 119      44.255 156.912  41.146  0.00 99.00           H  
ATOM   1144  HE1 TRP A 119      45.963 160.122  37.963  0.00 99.00           H  
ATOM   1145  N   ARG A 120      45.809 154.739  43.141  1.00 38.86           N  
ATOM   1146  CA  ARG A 120      46.066 153.930  44.329  1.00 38.87           C  
ATOM   1147  C   ARG A 120      45.314 152.610  44.284  1.00 38.68           C  
ATOM   1148  O   ARG A 120      45.867 151.563  44.603  1.00 38.08           O  
ATOM   1149  CB  ARG A 120      45.662 154.711  45.587  1.00 38.99           C  
ATOM   1150  CG  ARG A 120      46.036 154.066  46.901  1.00 39.62           C  
ATOM   1151  CD  ARG A 120      45.664 154.911  48.125  1.00 41.93           C  
ATOM   1152  NE  ARG A 120      44.225 155.196  48.222  1.00 41.43           N  
ATOM   1153  CZ  ARG A 120      43.719 156.248  48.861  1.00 42.67           C  
ATOM   1154  NH1 ARG A 120      44.532 157.121  49.447  1.00 41.30           N1+
ATOM   1155  NH2 ARG A 120      42.402 156.435  48.916  1.00 40.87           N  
ATOM   1156  HN  ARG A 120      45.378 155.692  43.184  0.00 99.00           H  
ATOM   1157  HE  ARG A 120      43.591 154.558  47.780  0.00 99.00           H  
ATOM   1158 1HH1 ARG A 120      45.520 157.018  49.403  0.00 99.00           H  
ATOM   1159 2HH1 ARG A 120      44.139 157.905  49.946  0.00 99.00           H  
ATOM   1160 1HH2 ARG A 120      41.797 155.782  48.452  0.00 99.00           H  
ATOM   1161 2HH2 ARG A 120      42.024 157.210  49.408  0.00 99.00           H  
ATOM   1162  N   THR A 121      44.038 152.679  43.914  1.00 38.92           N  
ATOM   1163  CA  THR A 121      43.184 151.504  43.873  1.00 38.97           C  
ATOM   1164  C   THR A 121      43.615 150.526  42.781  1.00 38.88           C  
ATOM   1165  O   THR A 121      43.607 149.312  43.005  1.00 39.24           O  
ATOM   1166  CB  THR A 121      41.703 151.917  43.713  1.00 39.17           C  
ATOM   1167  CG2 THR A 121      40.763 150.696  43.774  1.00 39.38           C  
ATOM   1168  OG1 THR A 121      41.315 152.696  44.856  1.00 39.35           O  
ATOM   1169  HN  THR A 121      43.712 153.635  43.661  0.00 99.00           H  
ATOM   1170  HG1 THR A 121      41.612 153.650  44.744  0.00 99.00           H  
ATOM   1171  N   MET A 122      43.997 151.046  41.619  1.00 38.96           N  
ATOM   1172  CA  MET A 122      44.588 150.216  40.560  1.00 39.18           C  
ATOM   1173  C   MET A 122      45.724 149.351  41.130  1.00 39.10           C  
ATOM   1174  O   MET A 122      45.748 148.135  40.934  1.00 38.10           O  
ATOM   1175  CB  MET A 122      45.099 151.074  39.399  1.00 39.58           C  
ATOM   1176  CG  MET A 122      44.008 151.795  38.598  1.00 42.22           C  
ATOM   1177  SD  MET A 122      42.831 150.697  37.764  1.00 49.23           S  
ATOM   1178  CE  MET A 122      43.829 150.165  36.458  1.00 48.76           C  
ATOM   1179  HN  MET A 122      43.847 152.067  41.523  0.00 99.00           H  
ATOM   1180  N   ASP A 123      46.639 149.981  41.859  1.00 38.78           N  
ATOM   1181  CA  ASP A 123      47.761 149.269  42.447  1.00 38.83           C  
ATOM   1182  C   ASP A 123      47.336 148.354  43.609  1.00 38.55           C  
ATOM   1183  O   ASP A 123      47.859 147.248  43.732  1.00 38.18           O  
ATOM   1184  CB  ASP A 123      48.883 150.248  42.863  1.00 39.25           C  
ATOM   1185  CG  ASP A 123      49.599 150.882  41.658  1.00 40.40           C  
ATOM   1186  OD1 ASP A 123      49.700 150.219  40.603  1.00 39.65           O  
ATOM   1187  OD2 ASP A 123      50.092 152.037  41.675  1.00 41.01           O1-
ATOM   1188  HN  ASP A 123      46.484 151.001  41.968  0.00 99.00           H  
ATOM   1189  N   ASP A 124      46.369 148.796  44.429  1.00 38.52           N  
ATOM   1190  CA  ASP A 124      45.842 147.989  45.541  1.00 39.03           C  
ATOM   1191  C   ASP A 124      45.281 146.666  45.010  1.00 38.57           C  
ATOM   1192  O   ASP A 124      45.614 145.579  45.505  1.00 37.74           O  
ATOM   1193  CB  ASP A 124      44.713 148.716  46.302  1.00 39.09           C  
ATOM   1194  CG  ASP A 124      45.212 149.829  47.216  1.00 41.21           C  
ATOM   1195  OD1 ASP A 124      46.440 149.951  47.442  1.00 41.91           O  
ATOM   1196  OD2 ASP A 124      44.425 150.637  47.754  1.00 42.94           O1-
ATOM   1197  HN  ASP A 124      46.026 149.754  44.211  0.00 99.00           H  
ATOM   1198  N   MET A 125      44.411 146.780  44.006  1.00 38.47           N  
ATOM   1199  CA  MET A 125      43.820 145.612  43.364  1.00 38.09           C  
ATOM   1200  C   MET A 125      44.888 144.720  42.733  1.00 38.14           C  
ATOM   1201  O   MET A 125      44.838 143.496  42.867  1.00 37.98           O  
ATOM   1202  CB  MET A 125      42.765 146.050  42.337  1.00 38.34           C  
ATOM   1203  CG  MET A 125      41.531 146.630  42.993  1.00 37.93           C  
ATOM   1204  SD  MET A 125      40.342 147.330  41.849  1.00 38.97           S  
ATOM   1205  CE  MET A 125      39.337 145.926  41.458  1.00 39.53           C  
ATOM   1206  HN  MET A 125      44.196 147.758  43.728  0.00 99.00           H  
ATOM   1207  N   GLY A 126      45.868 145.337  42.078  1.00 38.20           N  
ATOM   1208  CA  GLY A 126      46.950 144.601  41.441  1.00 38.76           C  
ATOM   1209  C   GLY A 126      47.745 143.723  42.398  1.00 39.21           C  
ATOM   1210  O   GLY A 126      48.220 142.657  41.996  1.00 39.03           O  
ATOM   1211  HN  GLY A 126      45.793 146.375  42.062  0.00 99.00           H  
ATOM   1212  N   ARG A 127      47.871 144.154  43.654  1.00 39.86           N  
ATOM   1213  CA  ARG A 127      48.642 143.421  44.672  1.00 40.80           C  
ATOM   1214  C   ARG A 127      48.018 142.079  45.029  1.00 40.93           C  
ATOM   1215  O   ARG A 127      48.692 141.189  45.538  1.00 41.12           O  
ATOM   1216  CB  ARG A 127      48.829 144.268  45.945  1.00 41.44           C  
ATOM   1217  CG  ARG A 127      50.060 145.173  45.902  1.00 43.40           C  
ATOM   1218  CD  ARG A 127      50.260 146.050  47.147  1.00 47.55           C  
ATOM   1219  NE  ARG A 127      50.776 147.348  46.730  1.00 51.39           N  
ATOM   1220  CZ  ARG A 127      50.084 148.480  46.751  1.00 51.72           C  
ATOM   1221  NH1 ARG A 127      48.842 148.504  47.213  1.00 52.43           N1+
ATOM   1222  NH2 ARG A 127      50.651 149.596  46.326  1.00 52.76           N  
ATOM   1223  HN  ARG A 127      47.380 145.051  43.856  0.00 99.00           H  
ATOM   1224  HE  ARG A 127      51.731 147.389  46.400  0.00 99.00           H  
ATOM   1225 1HH1 ARG A 127      48.413 147.678  47.571  0.00 99.00           H  
ATOM   1226 2HH1 ARG A 127      48.323 149.366  47.205  0.00 99.00           H  
ATOM   1227 1HH2 ARG A 127      51.602 149.591  46.009  0.00 99.00           H  
ATOM   1228 2HH2 ARG A 127      50.133 150.454  46.320  0.00 99.00           H  
ATOM   1229  N   GLU A 128      46.725 141.932  44.745  1.00 40.50           N  
ATOM   1230  CA  GLU A 128      46.030 140.674  44.974  1.00 40.50           C  
ATOM   1231  C   GLU A 128      46.125 139.662  43.807  1.00 39.82           C  
ATOM   1232  O   GLU A 128      45.635 138.541  43.924  1.00 39.38           O  
ATOM   1233  CB  GLU A 128      44.565 140.954  45.346  1.00 41.11           C  
ATOM   1234  CG  GLU A 128      44.383 141.701  46.675  1.00 43.64           C  
ATOM   1235  CD  GLU A 128      44.918 140.944  47.892  1.00 48.31           C  
ATOM   1236  OE1 GLU A 128      44.858 139.688  47.932  1.00 49.92           O  
ATOM   1237  OE2 GLU A 128      45.396 141.613  48.827  1.00 50.19           O1-
ATOM   1238  HN  GLU A 128      46.268 142.779  44.354  0.00 99.00           H  
ATOM   1239  N   ILE A 129      46.789 140.052  42.721  1.00 39.18           N  
ATOM   1240  CA  ILE A 129      46.833 139.265  41.482  1.00 38.48           C  
ATOM   1241  C   ILE A 129      48.229 138.701  41.242  1.00 38.43           C  
ATOM   1242  O   ILE A 129      49.160 139.453  40.977  1.00 38.41           O  
ATOM   1243  CB  ILE A 129      46.420 140.141  40.262  1.00 38.48           C  
ATOM   1244  CG1 ILE A 129      45.030 140.758  40.461  1.00 37.73           C  
ATOM   1245  CG2 ILE A 129      46.459 139.330  38.966  1.00 37.69           C  
ATOM   1246  CD1 ILE A 129      44.722 141.875  39.461  1.00 38.69           C  
ATOM   1247  HN  ILE A 129      47.280 140.971  42.823  0.00 99.00           H  
ATOM   1248  N   PRO A 130      48.381 137.382  41.333  1.00 38.58           N  
ATOM   1249  CA  PRO A 130      49.674 136.744  41.035  1.00 38.57           C  
ATOM   1250  C   PRO A 130      50.102 136.959  39.575  1.00 38.75           C  
ATOM   1251  O   PRO A 130      49.296 136.749  38.657  1.00 38.49           O  
ATOM   1252  CB  PRO A 130      49.409 135.257  41.333  1.00 38.96           C  
ATOM   1253  CG  PRO A 130      48.222 135.269  42.275  1.00 38.43           C  
ATOM   1254  CD  PRO A 130      47.365 136.403  41.761  1.00 37.97           C  
ATOM   1255  N   SER A 131      51.346 137.396  39.374  1.00 38.65           N  
ATOM   1256  CA  SER A 131      51.895 137.649  38.041  1.00 39.36           C  
ATOM   1257  C   SER A 131      51.822 136.423  37.131  1.00 39.08           C  
ATOM   1258  O   SER A 131      51.518 136.539  35.944  1.00 38.86           O  
ATOM   1259  CB  SER A 131      53.356 138.115  38.145  1.00 39.37           C  
ATOM   1260  OG  SER A 131      53.407 139.414  38.686  1.00 41.95           O  
ATOM   1261  HN  SER A 131      51.896 137.543  40.251  0.00 99.00           H  
ATOM   1262  HG  SER A 131      52.870 140.038  38.117  0.00 99.00           H  
ATOM   1263  N   ASP A 132      52.108 135.252  37.702  1.00 39.23           N  
ATOM   1264  CA  ASP A 132      52.174 134.024  36.925  1.00 39.93           C  
ATOM   1265  C   ASP A 132      50.860 133.245  36.882  1.00 39.59           C  
ATOM   1266  O   ASP A 132      50.793 132.185  36.262  1.00 39.67           O  
ATOM   1267  CB  ASP A 132      53.324 133.128  37.415  1.00 40.72           C  
ATOM   1268  CG  ASP A 132      53.147 132.658  38.862  1.00 43.80           C  
ATOM   1269  OD1 ASP A 132      52.271 133.184  39.597  1.00 46.10           O  
ATOM   1270  OD2 ASP A 132      53.874 131.766  39.359  1.00 46.95           O1-
ATOM   1271  HN  ASP A 132      52.275 135.297  38.725  0.00 99.00           H  
ATOM   1272  N   ALA A 133      49.819 133.772  37.520  1.00 39.19           N  
ATOM   1273  CA  ALA A 133      48.525 133.095  37.579  1.00 38.62           C  
ATOM   1274  C   ALA A 133      47.411 134.055  38.013  1.00 38.43           C  
ATOM   1275  O   ALA A 133      46.875 133.923  39.131  1.00 37.95           O  
ATOM   1276  CB  ALA A 133      48.592 131.885  38.544  1.00 39.11           C  
ATOM   1277  HN  ALA A 133      50.002 134.693  37.966  0.00 99.00           H  
ATOM   1278  N   PRO A 134      47.086 135.035  37.164  1.00 38.07           N  
ATOM   1279  CA  PRO A 134      46.057 136.035  37.495  1.00 38.10           C  
ATOM   1280  C   PRO A 134      44.699 135.438  37.853  1.00 38.12           C  
ATOM   1281  O   PRO A 134      43.987 136.031  38.665  1.00 37.56           O  
ATOM   1282  CB  PRO A 134      45.947 136.884  36.217  1.00 37.79           C  
ATOM   1283  CG  PRO A 134      46.634 136.086  35.137  1.00 38.10           C  
ATOM   1284  CD  PRO A 134      47.696 135.293  35.847  1.00 38.08           C  
ATOM   1285  N   TRP A 135      44.359 134.296  37.257  1.00 38.71           N  
ATOM   1286  CA  TRP A 135      43.109 133.587  37.531  1.00 39.26           C  
ATOM   1287  C   TRP A 135      43.063 133.055  38.980  1.00 39.76           C  
ATOM   1288  O   TRP A 135      42.013 132.594  39.448  1.00 39.67           O  
ATOM   1289  CB  TRP A 135      42.907 132.437  36.510  1.00 39.67           C  
ATOM   1290  CG  TRP A 135      44.116 131.539  36.419  1.00 40.19           C  
ATOM   1291  CD1 TRP A 135      44.404 130.469  37.218  1.00 41.21           C  
ATOM   1292  CD2 TRP A 135      45.228 131.680  35.525  1.00 40.83           C  
ATOM   1293  CE2 TRP A 135      46.144 130.644  35.825  1.00 41.75           C  
ATOM   1294  CE3 TRP A 135      45.542 132.573  34.490  1.00 41.10           C  
ATOM   1295  NE1 TRP A 135      45.610 129.915  36.856  1.00 41.30           N  
ATOM   1296  CZ2 TRP A 135      47.348 130.476  35.129  1.00 42.33           C  
ATOM   1297  CZ3 TRP A 135      46.738 132.403  33.795  1.00 42.23           C  
ATOM   1298  CH2 TRP A 135      47.623 131.367  34.120  1.00 42.23           C  
ATOM   1299  HN  TRP A 135      45.069 133.945  36.569  0.00 99.00           H  
ATOM   1300  HE1 TRP A 135      46.030 129.112  37.276  0.00 99.00           H  
ATOM   1301  N   LYS A 136      44.190 133.127  39.689  1.00 39.95           N  
ATOM   1302  CA  LYS A 136      44.240 132.726  41.097  1.00 40.64           C  
ATOM   1303  C   LYS A 136      43.931 133.862  42.086  1.00 40.21           C  
ATOM   1304  O   LYS A 136      43.878 133.629  43.292  1.00 40.25           O  
ATOM   1305  CB  LYS A 136      45.592 132.081  41.441  1.00 40.79           C  
ATOM   1306  CG  LYS A 136      45.769 130.664  40.898  1.00 43.05           C  
ATOM   1307  CD  LYS A 136      46.911 129.949  41.619  1.00 48.65           C  
ATOM   1308  CE  LYS A 136      46.449 128.626  42.244  1.00 52.68           C  
ATOM   1309  NZ  LYS A 136      47.038 127.438  41.547  1.00 54.90           N1+
ATOM   1310  HN  LYS A 136      45.012 133.484  39.167  0.00 99.00           H  
ATOM   1311  HZ1 LYS A 136      46.395 127.113  40.856  0.00 99.00           H  
ATOM   1312  HZ2 LYS A 136      47.896 127.706  41.113  0.00 99.00           H  
ATOM   1313  HZ3 LYS A 136      47.208 126.718  42.216  0.00 99.00           H  
ATOM   1314  N   ALA A 137      43.744 135.085  41.592  1.00 39.56           N  
ATOM   1315  CA  ALA A 137      43.360 136.199  42.455  1.00 39.12           C  
ATOM   1316  C   ALA A 137      42.072 135.841  43.241  1.00 38.98           C  
ATOM   1317  O   ALA A 137      41.184 135.166  42.706  1.00 38.71           O  
ATOM   1318  CB  ALA A 137      43.172 137.488  41.632  1.00 39.05           C  
ATOM   1319  HN  ALA A 137      43.891 135.173  40.572  0.00 99.00           H  
ATOM   1320  N   PRO A 138      41.984 136.251  44.507  1.00 38.91           N  
ATOM   1321  CA  PRO A 138      40.810 135.931  45.338  1.00 38.87           C  
ATOM   1322  C   PRO A 138      39.467 136.313  44.710  1.00 39.14           C  
ATOM   1323  O   PRO A 138      38.502 135.549  44.877  1.00 38.60           O  
ATOM   1324  CB  PRO A 138      41.059 136.732  46.615  1.00 39.46           C  
ATOM   1325  CG  PRO A 138      42.601 136.790  46.692  1.00 39.18           C  
ATOM   1326  CD  PRO A 138      43.017 136.985  45.268  1.00 38.75           C  
ATOM   1327  N   LEU A 139      39.401 137.454  44.026  1.00 38.75           N  
ATOM   1328  CA  LEU A 139      38.171 137.894  43.364  1.00 38.93           C  
ATOM   1329  C   LEU A 139      38.293 137.795  41.836  1.00 38.87           C  
ATOM   1330  O   LEU A 139      37.698 138.601  41.105  1.00 38.85           O  
ATOM   1331  CB  LEU A 139      37.788 139.326  43.800  1.00 39.18           C  
ATOM   1332  CG  LEU A 139      37.767 139.648  45.306  1.00 40.95           C  
ATOM   1333  CD1 LEU A 139      37.486 141.130  45.598  1.00 41.22           C  
ATOM   1334  CD2 LEU A 139      36.768 138.764  46.045  1.00 41.86           C  
ATOM   1335  HN  LEU A 139      40.286 137.999  44.003  0.00 99.00           H  
ATOM   1336  N   ALA A 140      39.042 136.795  41.361  1.00 38.60           N  
ATOM   1337  CA  ALA A 140      39.333 136.646  39.932  1.00 38.92           C  
ATOM   1338  C   ALA A 140      38.064 136.687  39.090  1.00 39.36           C  
ATOM   1339  O   ALA A 140      37.976 137.437  38.115  1.00 38.77           O  
ATOM   1340  CB  ALA A 140      40.111 135.362  39.663  1.00 38.96           C  
ATOM   1341  HN  ALA A 140      39.397 136.139  42.086  0.00 99.00           H  
ATOM   1342  N   GLU A 141      37.079 135.897  39.498  1.00 39.75           N  
ATOM   1343  CA  GLU A 141      35.839 135.750  38.748  1.00 41.25           C  
ATOM   1344  C   GLU A 141      35.047 137.046  38.671  1.00 40.53           C  
ATOM   1345  O   GLU A 141      34.666 137.482  37.573  1.00 40.14           O  
ATOM   1346  CB  GLU A 141      34.983 134.641  39.363  1.00 41.93           C  
ATOM   1347  CG  GLU A 141      35.528 133.245  39.102  1.00 46.85           C  
ATOM   1348  CD  GLU A 141      34.447 132.271  38.650  1.00 52.78           C  
ATOM   1349  OE1 GLU A 141      33.346 132.255  39.264  1.00 54.18           O  
ATOM   1350  OE2 GLU A 141      34.700 131.532  37.670  1.00 54.98           O1-
ATOM   1351  HN  GLU A 141      37.268 135.396  40.393  0.00 99.00           H  
ATOM   1352  N   GLU A 142      34.808 137.667  39.828  1.00 40.16           N  
ATOM   1353  CA  GLU A 142      34.119 138.958  39.881  1.00 40.11           C  
ATOM   1354  C   GLU A 142      34.803 140.032  39.014  1.00 38.98           C  
ATOM   1355  O   GLU A 142      34.136 140.733  38.253  1.00 38.82           O  
ATOM   1356  CB  GLU A 142      33.988 139.422  41.333  1.00 40.80           C  
ATOM   1357  CG  GLU A 142      33.410 140.813  41.517  1.00 43.59           C  
ATOM   1358  CD  GLU A 142      33.478 141.284  42.960  1.00 47.10           C  
ATOM   1359  OE1 GLU A 142      33.472 142.514  43.174  1.00 49.38           O  
ATOM   1360  OE2 GLU A 142      33.529 140.430  43.880  1.00 50.17           O1-
ATOM   1361  HN  GLU A 142      35.146 137.165  40.670  0.00 99.00           H  
ATOM   1362  N   TRP A 143      36.129 140.142  39.119  1.00 37.66           N  
ATOM   1363  CA  TRP A 143      36.881 141.120  38.328  1.00 37.11           C  
ATOM   1364  C   TRP A 143      36.943 140.783  36.832  1.00 36.83           C  
ATOM   1365  O   TRP A 143      36.991 141.685  35.983  1.00 36.27           O  
ATOM   1366  CB  TRP A 143      38.300 141.278  38.896  1.00 36.88           C  
ATOM   1367  CG  TRP A 143      38.333 141.885  40.287  1.00 36.88           C  
ATOM   1368  CD1 TRP A 143      37.268 142.350  41.020  1.00 36.52           C  
ATOM   1369  CD2 TRP A 143      39.495 142.104  41.098  1.00 36.07           C  
ATOM   1370  CE2 TRP A 143      39.061 142.694  42.310  1.00 36.83           C  
ATOM   1371  CE3 TRP A 143      40.864 141.845  40.930  1.00 37.40           C  
ATOM   1372  NE1 TRP A 143      37.700 142.848  42.228  1.00 37.39           N  
ATOM   1373  CZ2 TRP A 143      39.946 143.043  43.341  1.00 37.82           C  
ATOM   1374  CZ3 TRP A 143      41.745 142.193  41.964  1.00 37.13           C  
ATOM   1375  CH2 TRP A 143      41.279 142.791  43.144  1.00 36.95           C  
ATOM   1376  HN  TRP A 143      36.570 139.491  39.793  0.00 99.00           H  
ATOM   1377  HE1 TRP A 143      37.120 143.255  42.930  0.00 99.00           H  
ATOM   1378  N   ASP A 144      36.939 139.492  36.501  1.00 36.63           N  
ATOM   1379  CA  ASP A 144      37.038 139.086  35.098  1.00 36.76           C  
ATOM   1380  C   ASP A 144      35.703 139.252  34.364  1.00 37.05           C  
ATOM   1381  O   ASP A 144      35.665 139.357  33.135  1.00 37.29           O  
ATOM   1382  CB  ASP A 144      37.546 137.654  34.998  1.00 36.58           C  
ATOM   1383  CG  ASP A 144      38.106 137.325  33.636  1.00 37.51           C  
ATOM   1384  OD1 ASP A 144      38.856 138.160  33.069  1.00 38.95           O  
ATOM   1385  OD2 ASP A 144      37.858 136.238  33.060  1.00 37.26           O1-
ATOM   1386  HN  ASP A 144      36.863 138.833  37.287  0.00 99.00           H  
ATOM   1387  N   ASN A 145      34.615 139.289  35.128  1.00 37.32           N  
ATOM   1388  CA  ASN A 145      33.264 139.354  34.564  1.00 37.59           C  
ATOM   1389  C   ASN A 145      32.771 140.792  34.366  1.00 37.99           C  
ATOM   1390  O   ASN A 145      31.588 141.028  34.050  1.00 38.08           O  
ATOM   1391  CB  ASN A 145      32.287 138.546  35.437  1.00 37.87           C  
ATOM   1392  CG  ASN A 145      32.583 137.045  35.421  1.00 39.05           C  
ATOM   1393  ND2 ASN A 145      33.445 136.620  34.498  0.00 99.00           N  
ATOM   1394  OD1 ASN A 145      32.029 136.273  36.218  0.00 99.00           O  
ATOM   1395  HN  ASN A 145      34.802 139.268  36.152  0.00 99.00           H  
ATOM   1396 1HD2 ASN A 145      33.862 137.280  33.870  0.00 99.00           H  
ATOM   1397 2HD2 ASN A 145      33.675 135.652  34.434  0.00 99.00           H  
ATOM   1398  N   MET A 146      33.698 141.736  34.559  1.00 37.66           N  
ATOM   1399  CA  MET A 146      33.493 143.170  34.425  1.00 38.55           C  
ATOM   1400  C   MET A 146      34.420 143.698  33.350  1.00 37.58           C  
ATOM   1401  O   MET A 146      35.562 143.244  33.255  1.00 37.39           O  
ATOM   1402  CB  MET A 146      33.986 143.857  35.710  1.00 39.28           C  
ATOM   1403  CG  MET A 146      32.968 144.321  36.685  1.00 44.17           C  
ATOM   1404  SD  MET A 146      33.928 145.132  38.019  1.00 50.45           S  
ATOM   1405  CE  MET A 146      33.653 144.009  39.314  1.00 50.50           C  
ATOM   1406  HN  MET A 146      34.645 141.327  34.833  0.00 99.00           H  
ATOM   1407  N   THR A 147      33.975 144.697  32.587  1.00 37.15           N  
ATOM   1408  CA  THR A 147      34.906 145.437  31.735  1.00 36.75           C  
ATOM   1409  C   THR A 147      35.593 146.519  32.552  1.00 36.64           C  
ATOM   1410  O   THR A 147      35.148 146.867  33.652  1.00 36.97           O  
ATOM   1411  CB  THR A 147      34.204 146.083  30.515  1.00 37.15           C  
ATOM   1412  CG2 THR A 147      33.401 145.051  29.727  1.00 36.00           C  
ATOM   1413  OG1 THR A 147      33.234 147.045  30.961  1.00 37.07           O  
ATOM   1414  HN  THR A 147      32.970 144.890  32.648  0.00 99.00           H  
ATOM   1415  HG1 THR A 147      32.392 146.580  31.251  0.00 99.00           H  
ATOM   1416  N   MET A 148      36.679 147.059  32.011  1.00 36.52           N  
ATOM   1417  CA  MET A 148      37.300 148.228  32.609  1.00 36.22           C  
ATOM   1418  C   MET A 148      36.344 149.417  32.639  1.00 36.23           C  
ATOM   1419  O   MET A 148      36.405 150.229  33.568  1.00 35.74           O  
ATOM   1420  CB  MET A 148      38.630 148.569  31.929  1.00 36.03           C  
ATOM   1421  CG  MET A 148      39.796 147.809  32.550  1.00 35.43           C  
ATOM   1422  SD  MET A 148      40.042 148.044  34.336  1.00 36.78           S  
ATOM   1423  CE  MET A 148      40.455 149.814  34.412  1.00 36.88           C  
ATOM   1424  HN  MET A 148      37.028 146.590  31.160  0.00 99.00           H  
ATOM   1425  N   LYS A 149      35.443 149.503  31.661  1.00 36.44           N  
ATOM   1426  CA  LYS A 149      34.458 150.590  31.652  1.00 36.94           C  
ATOM   1427  C   LYS A 149      33.595 150.528  32.914  1.00 37.31           C  
ATOM   1428  O   LYS A 149      33.379 151.540  33.572  1.00 36.65           O  
ATOM   1429  CB  LYS A 149      33.589 150.579  30.385  1.00 37.43           C  
ATOM   1430  CG  LYS A 149      32.496 151.663  30.406  1.00 39.23           C  
ATOM   1431  CD  LYS A 149      32.010 152.011  29.031  1.00 44.94           C  
ATOM   1432  CE  LYS A 149      30.498 152.197  29.025  1.00 47.90           C  
ATOM   1433  NZ  LYS A 149      30.005 153.138  30.076  1.00 50.92           N1+
ATOM   1434  HN  LYS A 149      35.496 148.771  30.942  0.00 99.00           H  
ATOM   1435  HZ1 LYS A 149      29.687 152.613  30.864  0.00 99.00           H  
ATOM   1436  HZ2 LYS A 149      30.751 153.742  30.352  0.00 99.00           H  
ATOM   1437  HZ3 LYS A 149      29.252 153.679  29.705  0.00 99.00           H  
ATOM   1438  N   GLU A 150      33.117 149.333  33.256  1.00 37.93           N  
ATOM   1439  CA  GLU A 150      32.290 149.154  34.458  1.00 38.40           C  
ATOM   1440  C   GLU A 150      33.063 149.500  35.721  1.00 38.39           C  
ATOM   1441  O   GLU A 150      32.551 150.173  36.611  1.00 38.22           O  
ATOM   1442  CB  GLU A 150      31.791 147.721  34.583  1.00 38.62           C  
ATOM   1443  CG  GLU A 150      30.980 147.201  33.421  1.00 41.25           C  
ATOM   1444  CD  GLU A 150      30.645 145.737  33.607  1.00 43.47           C  
ATOM   1445  OE1 GLU A 150      30.067 145.419  34.677  1.00 44.36           O  
ATOM   1446  OE2 GLU A 150      30.962 144.912  32.707  1.00 40.79           O1-
ATOM   1447  HN  GLU A 150      33.371 148.559  32.619  0.00 99.00           H  
ATOM   1448  N   LEU A 151      34.306 149.029  35.800  1.00 38.22           N  
ATOM   1449  CA  LEU A 151      35.145 149.327  36.950  1.00 38.37           C  
ATOM   1450  C   LEU A 151      35.347 150.833  37.135  1.00 38.91           C  
ATOM   1451  O   LEU A 151      35.177 151.349  38.256  1.00 39.05           O  
ATOM   1452  CB  LEU A 151      36.491 148.603  36.847  1.00 38.54           C  
ATOM   1453  CG  LEU A 151      37.445 148.841  38.025  1.00 38.36           C  
ATOM   1454  CD1 LEU A 151      36.800 148.402  39.345  1.00 39.68           C  
ATOM   1455  CD2 LEU A 151      38.762 148.103  37.799  1.00 38.36           C  
ATOM   1456  HN  LEU A 151      34.608 148.453  34.997  0.00 99.00           H  
ATOM   1457  N   LEU A 152      35.672 151.537  36.045  1.00 39.19           N  
ATOM   1458  CA  LEU A 152      35.859 152.988  36.089  1.00 39.59           C  
ATOM   1459  C   LEU A 152      34.571 153.719  36.498  1.00 40.19           C  
ATOM   1460  O   LEU A 152      34.620 154.686  37.263  1.00 39.56           O  
ATOM   1461  CB  LEU A 152      36.399 153.530  34.743  1.00 39.66           C  
ATOM   1462  CG  LEU A 152      37.801 153.102  34.270  1.00 39.64           C  
ATOM   1463  CD1 LEU A 152      38.237 153.869  33.012  1.00 40.53           C  
ATOM   1464  CD2 LEU A 152      38.855 153.238  35.376  1.00 39.64           C  
ATOM   1465  HN  LEU A 152      35.778 150.972  35.181  0.00 99.00           H  
ATOM   1466  N   ASP A 153      33.422 153.247  36.009  1.00 41.18           N  
ATOM   1467  CA  ASP A 153      32.133 153.862  36.358  1.00 42.54           C  
ATOM   1468  C   ASP A 153      31.867 153.825  37.882  1.00 43.05           C  
ATOM   1469  O   ASP A 153      31.291 154.752  38.449  1.00 43.02           O  
ATOM   1470  CB  ASP A 153      30.972 153.186  35.598  1.00 42.90           C  
ATOM   1471  CG  ASP A 153      30.874 153.618  34.120  1.00 44.93           C  
ATOM   1472  OD1 ASP A 153      31.581 154.556  33.692  1.00 45.27           O  
ATOM   1473  OD2 ASP A 153      30.097 153.064  33.304  1.00 46.78           O1-
ATOM   1474  HN  ASP A 153      33.514 152.433  35.380  0.00 99.00           H  
ATOM   1475  N   LYS A 154      32.285 152.744  38.536  1.00 43.77           N  
ATOM   1476  CA  LYS A 154      32.113 152.594  39.980  1.00 44.71           C  
ATOM   1477  C   LYS A 154      33.188 153.339  40.780  1.00 44.69           C  
ATOM   1478  O   LYS A 154      32.919 153.896  41.828  1.00 44.67           O  
ATOM   1479  CB  LYS A 154      32.134 151.116  40.370  1.00 45.24           C  
ATOM   1480  CG  LYS A 154      31.000 150.312  39.776  1.00 48.00           C  
ATOM   1481  CD  LYS A 154      31.039 148.864  40.254  1.00 52.52           C  
ATOM   1482  CE  LYS A 154      29.919 148.046  39.596  1.00 55.03           C  
ATOM   1483  NZ  LYS A 154      29.500 146.902  40.455  1.00 56.88           N1+
ATOM   1484  HN  LYS A 154      32.739 152.023  37.938  0.00 99.00           H  
ATOM   1485  HZ1 LYS A 154      29.414 146.081  39.893  0.00 99.00           H  
ATOM   1486  HZ2 LYS A 154      30.187 146.753  41.165  0.00 99.00           H  
ATOM   1487  HZ3 LYS A 154      28.620 147.112  40.879  0.00 99.00           H  
ATOM   1488  N   LEU A 155      34.412 153.327  40.273  1.00 44.64           N  
ATOM   1489  CA  LEU A 155      35.556 153.890  40.978  1.00 44.88           C  
ATOM   1490  C   LEU A 155      35.688 155.418  40.892  1.00 44.57           C  
ATOM   1491  O   LEU A 155      36.102 156.065  41.866  1.00 44.62           O  
ATOM   1492  CB  LEU A 155      36.814 153.242  40.409  1.00 45.28           C  
ATOM   1493  CG  LEU A 155      38.173 153.260  41.086  1.00 46.50           C  
ATOM   1494  CD1 LEU A 155      38.055 153.204  42.608  1.00 46.63           C  
ATOM   1495  CD2 LEU A 155      38.979 152.061  40.534  1.00 47.18           C  
ATOM   1496  HN  LEU A 155      34.487 152.882  39.330  0.00 99.00           H  
ATOM   1497  N   CYS A 156      35.369 155.986  39.732  1.00 44.07           N  
ATOM   1498  CA  CYS A 156      35.623 157.398  39.471  1.00 44.28           C  
ATOM   1499  C   CYS A 156      34.387 158.229  39.757  1.00 44.87           C  
ATOM   1500  O   CYS A 156      33.366 158.083  39.091  1.00 44.45           O  
ATOM   1501  CB  CYS A 156      36.127 157.614  38.039  1.00 43.97           C  
ATOM   1502  SG  CYS A 156      37.688 156.754  37.673  1.00 43.53           S  
ATOM   1503  HN  CYS A 156      34.930 155.346  39.040  0.00 99.00           H  
ATOM   1504  HG  CYS A 156      38.271 157.353  37.127  0.00 99.00           H  
ATOM   1505  N   TRP A 157      34.500 159.097  40.763  1.00 45.29           N  
ATOM   1506  CA  TRP A 157      33.390 159.940  41.188  1.00 45.89           C  
ATOM   1507  C   TRP A 157      33.337 161.293  40.465  1.00 45.72           C  
ATOM   1508  O   TRP A 157      32.352 162.016  40.594  1.00 45.80           O  
ATOM   1509  CB  TRP A 157      33.408 160.119  42.710  1.00 46.21           C  
ATOM   1510  CG  TRP A 157      32.842 158.933  43.428  1.00 48.37           C  
ATOM   1511  CD1 TRP A 157      33.365 157.670  43.467  1.00 49.38           C  
ATOM   1512  CD2 TRP A 157      31.623 158.882  44.187  1.00 50.05           C  
ATOM   1513  CE2 TRP A 157      31.478 157.558  44.660  1.00 50.53           C  
ATOM   1514  CE3 TRP A 157      30.636 159.824  44.519  1.00 51.10           C  
ATOM   1515  NE1 TRP A 157      32.551 156.840  44.201  1.00 50.13           N  
ATOM   1516  CZ2 TRP A 157      30.389 157.152  45.451  1.00 52.06           C  
ATOM   1517  CZ3 TRP A 157      29.555 159.423  45.303  1.00 51.57           C  
ATOM   1518  CH2 TRP A 157      29.444 158.103  45.765  1.00 51.70           C  
ATOM   1519  HN  TRP A 157      35.440 159.118  41.211  0.00 99.00           H  
ATOM   1520  HE1 TRP A 157      32.714 155.869  44.373  0.00 99.00           H  
ATOM   1521  N   THR A 158      34.393 161.621  39.718  1.00 45.06           N  
ATOM   1522  CA  THR A 158      34.435 162.838  38.892  1.00 44.52           C  
ATOM   1523  C   THR A 158      34.639 162.469  37.430  1.00 44.61           C  
ATOM   1524  O   THR A 158      35.286 161.459  37.138  1.00 43.82           O  
ATOM   1525  CB  THR A 158      35.578 163.798  39.348  1.00 44.80           C  
ATOM   1526  CG2 THR A 158      35.524 164.053  40.850  1.00 44.21           C  
ATOM   1527  OG1 THR A 158      36.854 163.162  39.175  1.00 43.25           O  
ATOM   1528  HN  THR A 158      35.185 160.945  39.768  0.00 99.00           H  
ATOM   1529  HG1 THR A 158      36.876 162.286  39.668  0.00 99.00           H  
ATOM   1530  N   GLU A 159      34.086 163.275  36.518  1.00 44.61           N  
ATOM   1531  CA  GLU A 159      34.341 163.115  35.084  1.00 44.86           C  
ATOM   1532  C   GLU A 159      35.838 163.253  34.774  1.00 43.72           C  
ATOM   1533  O   GLU A 159      36.362 162.554  33.905  1.00 43.40           O  
ATOM   1534  CB  GLU A 159      33.536 164.123  34.248  1.00 45.36           C  
ATOM   1535  CG  GLU A 159      32.120 163.673  33.874  1.00 49.72           C  
ATOM   1536  CD  GLU A 159      32.048 162.253  33.320  1.00 53.54           C  
ATOM   1537  OE1 GLU A 159      32.618 161.981  32.234  1.00 56.48           O  
ATOM   1538  OE2 GLU A 159      31.415 161.404  33.975  1.00 55.57           O1-
ATOM   1539  HN  GLU A 159      33.469 164.013  36.909  0.00 99.00           H  
ATOM   1540  N   SER A 160      36.514 164.143  35.495  1.00 42.13           N  
ATOM   1541  CA  SER A 160      37.937 164.393  35.283  1.00 41.72           C  
ATOM   1542  C   SER A 160      38.785 163.123  35.461  1.00 40.99           C  
ATOM   1543  O   SER A 160      39.632 162.797  34.619  1.00 41.01           O  
ATOM   1544  CB  SER A 160      38.426 165.491  36.226  1.00 41.59           C  
ATOM   1545  OG  SER A 160      39.830 165.626  36.136  1.00 43.57           O  
ATOM   1546  HN  SER A 160      35.948 164.639  36.214  0.00 99.00           H  
ATOM   1547  HG  SER A 160      40.270 164.936  36.710  0.00 99.00           H  
ATOM   1548  N   ALA A 161      38.557 162.411  36.559  1.00 40.28           N  
ATOM   1549  CA  ALA A 161      39.280 161.164  36.812  1.00 40.05           C  
ATOM   1550  C   ALA A 161      38.924 160.085  35.793  1.00 39.92           C  
ATOM   1551  O   ALA A 161      39.811 159.406  35.270  1.00 39.53           O  
ATOM   1552  CB  ALA A 161      39.023 160.669  38.218  1.00 39.81           C  
ATOM   1553  HN  ALA A 161      37.847 162.801  37.200  0.00 99.00           H  
ATOM   1554  N   LYS A 162      37.627 159.941  35.504  1.00 40.03           N  
ATOM   1555  CA  LYS A 162      37.175 158.950  34.525  1.00 40.50           C  
ATOM   1556  C   LYS A 162      37.781 159.173  33.133  1.00 40.10           C  
ATOM   1557  O   LYS A 162      38.136 158.204  32.451  1.00 40.05           O  
ATOM   1558  CB  LYS A 162      35.645 158.913  34.448  1.00 40.55           C  
ATOM   1559  CG  LYS A 162      35.083 157.797  33.542  1.00 43.18           C  
ATOM   1560  CD  LYS A 162      33.565 157.900  33.409  1.00 45.81           C  
ATOM   1561  CE  LYS A 162      32.876 157.469  34.685  1.00 47.42           C  
ATOM   1562  NZ  LYS A 162      31.402 157.404  34.494  1.00 48.35           N1+
ATOM   1563  HN  LYS A 162      36.991 160.572  36.017  0.00 99.00           H  
ATOM   1564  HZ1 LYS A 162      31.096 156.458  34.595  0.00 99.00           H  
ATOM   1565  HZ2 LYS A 162      30.953 157.976  35.180  0.00 99.00           H  
ATOM   1566  HZ3 LYS A 162      31.171 157.735  33.579  0.00 99.00           H  
ATOM   1567  N   GLN A 163      37.892 160.439  32.722  1.00 40.17           N  
ATOM   1568  CA  GLN A 163      38.437 160.787  31.410  1.00 40.34           C  
ATOM   1569  C   GLN A 163      39.931 160.465  31.331  1.00 39.46           C  
ATOM   1570  O   GLN A 163      40.400 159.902  30.334  1.00 38.48           O  
ATOM   1571  CB  GLN A 163      38.152 162.244  31.040  1.00 41.34           C  
ATOM   1572  CG  GLN A 163      36.804 162.428  30.303  1.00 45.67           C  
ATOM   1573  CD  GLN A 163      36.222 163.834  30.417  1.00 52.08           C  
ATOM   1574  NE2 GLN A 163      34.905 163.950  30.191  0.00 99.00           N  
ATOM   1575  OE1 GLN A 163      36.942 164.801  30.703  0.00 99.00           O  
ATOM   1576  HN  GLN A 163      37.561 161.147  33.409  0.00 99.00           H  
ATOM   1577 1HE2 GLN A 163      34.450 164.850  30.263  0.00 99.00           H  
ATOM   1578 2HE2 GLN A 163      34.380 163.116  29.946  0.00 99.00           H  
ATOM   1579  N   LEU A 164      40.664 160.778  32.398  1.00 38.26           N  
ATOM   1580  CA  LEU A 164      42.094 160.481  32.426  1.00 37.77           C  
ATOM   1581  C   LEU A 164      42.313 158.965  32.489  1.00 37.11           C  
ATOM   1582  O   LEU A 164      43.172 158.419  31.792  1.00 36.72           O  
ATOM   1583  CB  LEU A 164      42.784 161.202  33.598  1.00 37.80           C  
ATOM   1584  CG  LEU A 164      44.315 161.053  33.626  1.00 39.56           C  
ATOM   1585  CD1 LEU A 164      44.946 161.517  32.311  1.00 40.38           C  
ATOM   1586  CD2 LEU A 164      44.909 161.809  34.805  1.00 39.20           C  
ATOM   1587  HN  LEU A 164      40.154 161.229  33.169  0.00 99.00           H  
ATOM   1588  N   ALA A 165      41.514 158.296  33.317  1.00 36.04           N  
ATOM   1589  CA  ALA A 165      41.571 156.844  33.468  1.00 36.12           C  
ATOM   1590  C   ALA A 165      41.306 156.115  32.152  1.00 35.87           C  
ATOM   1591  O   ALA A 165      41.998 155.132  31.839  1.00 35.71           O  
ATOM   1592  CB  ALA A 165      40.576 156.374  34.541  1.00 35.87           C  
ATOM   1593  HN  ALA A 165      40.844 158.897  33.848  0.00 99.00           H  
ATOM   1594  N   THR A 166      40.306 156.595  31.404  1.00 35.37           N  
ATOM   1595  CA  THR A 166      39.968 156.068  30.083  1.00 35.67           C  
ATOM   1596  C   THR A 166      41.135 156.199  29.117  1.00 35.68           C  
ATOM   1597  O   THR A 166      41.503 155.228  28.450  1.00 35.37           O  
ATOM   1598  CB  THR A 166      38.703 156.775  29.541  1.00 35.99           C  
ATOM   1599  CG2 THR A 166      38.295 156.234  28.160  1.00 36.45           C  
ATOM   1600  OG1 THR A 166      37.606 156.432  30.403  1.00 34.88           O  
ATOM   1601  HN  THR A 166      39.784 157.386  31.851  0.00 99.00           H  
ATOM   1602  HG1 THR A 166      37.651 156.967  31.252  0.00 99.00           H  
ATOM   1603  N   LEU A 167      41.723 157.392  29.070  1.00 35.98           N  
ATOM   1604  CA  LEU A 167      42.911 157.637  28.251  1.00 36.42           C  
ATOM   1605  C   LEU A 167      44.030 156.644  28.595  1.00 36.08           C  
ATOM   1606  O   LEU A 167      44.645 156.056  27.702  1.00 35.54           O  
ATOM   1607  CB  LEU A 167      43.397 159.084  28.438  1.00 36.86           C  
ATOM   1608  CG  LEU A 167      44.453 159.626  27.461  1.00 37.55           C  
ATOM   1609  CD1 LEU A 167      44.306 161.140  27.334  1.00 39.04           C  
ATOM   1610  CD2 LEU A 167      45.878 159.269  27.916  1.00 39.08           C  
ATOM   1611  HN  LEU A 167      41.273 158.123  29.655  0.00 99.00           H  
ATOM   1612  N   PHE A 168      44.275 156.465  29.893  1.00 36.10           N  
ATOM   1613  CA  PHE A 168      45.291 155.533  30.417  1.00 36.15           C  
ATOM   1614  C   PHE A 168      45.102 154.118  29.867  1.00 35.97           C  
ATOM   1615  O   PHE A 168      46.058 153.484  29.398  1.00 35.00           O  
ATOM   1616  CB  PHE A 168      45.234 155.548  31.950  1.00 36.51           C  
ATOM   1617  CG  PHE A 168      46.045 154.474  32.629  1.00 36.82           C  
ATOM   1618  CD1 PHE A 168      47.432 154.383  32.445  1.00 37.71           C  
ATOM   1619  CD2 PHE A 168      45.427 153.575  33.488  1.00 38.02           C  
ATOM   1620  CE1 PHE A 168      48.171 153.396  33.100  1.00 38.67           C  
ATOM   1621  CE2 PHE A 168      46.167 152.580  34.151  1.00 38.62           C  
ATOM   1622  CZ  PHE A 168      47.542 152.491  33.948  1.00 37.98           C  
ATOM   1623  HN  PHE A 168      43.676 157.052  30.526  0.00 99.00           H  
ATOM   1624  N   VAL A 169      43.867 153.632  29.907  1.00 35.37           N  
ATOM   1625  CA  VAL A 169      43.565 152.313  29.366  1.00 35.70           C  
ATOM   1626  C   VAL A 169      43.808 152.261  27.848  1.00 35.71           C  
ATOM   1627  O   VAL A 169      44.528 151.376  27.376  1.00 36.31           O  
ATOM   1628  CB  VAL A 169      42.111 151.857  29.712  1.00 35.30           C  
ATOM   1629  CG1 VAL A 169      41.763 150.548  28.999  1.00 34.90           C  
ATOM   1630  CG2 VAL A 169      41.937 151.708  31.225  1.00 35.90           C  
ATOM   1631  HN  VAL A 169      43.163 154.251  30.341  0.00 99.00           H  
ATOM   1632  N   ASN A 170      43.217 153.200  27.098  1.00 35.33           N  
ATOM   1633  CA  ASN A 170      43.379 153.283  25.642  1.00 34.82           C  
ATOM   1634  C   ASN A 170      44.859 153.240  25.235  1.00 35.29           C  
ATOM   1635  O   ASN A 170      45.244 152.514  24.321  1.00 35.27           O  
ATOM   1636  CB  ASN A 170      42.803 154.594  25.088  1.00 34.74           C  
ATOM   1637  CG  ASN A 170      41.304 154.751  25.294  1.00 34.82           C  
ATOM   1638  ND2 ASN A 170      40.588 153.660  25.604  0.00 99.00           N  
ATOM   1639  OD1 ASN A 170      40.800 155.875  25.191  0.00 99.00           O  
ATOM   1640  HN  ASN A 170      42.628 153.871  27.642  0.00 99.00           H  
ATOM   1641 1HD2 ASN A 170      41.082 152.786  25.692  0.00 99.00           H  
ATOM   1642 2HD2 ASN A 170      39.616 153.717  25.740  0.00 99.00           H  
ATOM   1643  N   LEU A 171      45.666 154.026  25.933  1.00 35.62           N  
ATOM   1644  CA  LEU A 171      47.100 154.104  25.679  1.00 36.51           C  
ATOM   1645  C   LEU A 171      47.907 152.870  26.101  1.00 36.52           C  
ATOM   1646  O   LEU A 171      48.862 152.496  25.414  1.00 36.90           O  
ATOM   1647  CB  LEU A 171      47.662 155.330  26.391  1.00 36.52           C  
ATOM   1648  CG  LEU A 171      49.099 155.755  26.101  1.00 38.17           C  
ATOM   1649  CD1 LEU A 171      49.381 155.852  24.608  1.00 38.18           C  
ATOM   1650  CD2 LEU A 171      49.331 157.102  26.785  1.00 40.14           C  
ATOM   1651  HN  LEU A 171      45.190 154.583  26.678  0.00 99.00           H  
ATOM   1652  N   CYS A 172      47.553 152.261  27.231  1.00 36.95           N  
ATOM   1653  CA  CYS A 172      48.299 151.102  27.736  1.00 37.57           C  
ATOM   1654  C   CYS A 172      48.120 149.870  26.857  1.00 36.69           C  
ATOM   1655  O   CYS A 172      49.074 149.104  26.640  1.00 35.83           O  
ATOM   1656  CB  CYS A 172      47.840 150.741  29.149  1.00 38.25           C  
ATOM   1657  SG  CYS A 172      48.664 151.647  30.457  1.00 45.94           S  
ATOM   1658  HN  CYS A 172      46.730 152.663  27.710  0.00 99.00           H  
ATOM   1659  HG  CYS A 172      49.008 151.009  31.150  0.00 99.00           H  
ATOM   1660  N   VAL A 173      46.893 149.678  26.366  1.00 35.56           N  
ATOM   1661  CA  VAL A 173      46.511 148.424  25.711  1.00 35.47           C  
ATOM   1662  C   VAL A 173      45.778 148.581  24.352  1.00 34.64           C  
ATOM   1663  O   VAL A 173      45.219 147.612  23.836  1.00 34.38           O  
ATOM   1664  CB  VAL A 173      45.708 147.485  26.689  1.00 35.67           C  
ATOM   1665  CG1 VAL A 173      46.552 147.116  27.922  1.00 36.55           C  
ATOM   1666  CG2 VAL A 173      44.356 148.098  27.110  1.00 35.90           C  
ATOM   1667  HN  VAL A 173      46.246 150.480  26.487  0.00 99.00           H  
ATOM   1668  N   THR A 174      45.806 149.792  23.787  1.00 34.55           N  
ATOM   1669  CA  THR A 174      45.229 150.130  22.465  1.00 34.89           C  
ATOM   1670  C   THR A 174      43.838 149.528  22.214  1.00 35.01           C  
ATOM   1671  O   THR A 174      43.520 149.015  21.129  1.00 34.71           O  
ATOM   1672  CB  THR A 174      46.199 149.818  21.296  1.00 35.10           C  
ATOM   1673  CG2 THR A 174      47.523 150.541  21.492  1.00 35.40           C  
ATOM   1674  OG1 THR A 174      46.548 148.425  21.297  1.00 35.83           O  
ATOM   1675  HN  THR A 174      46.292 150.521  24.380  0.00 99.00           H  
ATOM   1676  HG1 THR A 174      46.988 148.176  20.429  0.00 99.00           H  
ATOM   1677  N   ALA A 175      43.019 149.619  23.247  1.00 35.20           N  
ATOM   1678  CA  ALA A 175      41.678 149.069  23.227  1.00 35.11           C  
ATOM   1679  C   ALA A 175      40.787 149.969  24.058  1.00 35.20           C  
ATOM   1680  O   ALA A 175      41.268 150.763  24.881  1.00 34.53           O  
ATOM   1681  CB  ALA A 175      41.689 147.659  23.777  1.00 35.20           C  
ATOM   1682  HN  ALA A 175      43.420 150.119  24.075  0.00 99.00           H  
ATOM   1683  N   GLU A 176      39.481 149.865  23.818  1.00 34.89           N  
ATOM   1684  CA  GLU A 176      38.506 150.665  24.547  1.00 34.73           C  
ATOM   1685  C   GLU A 176      38.245 150.049  25.918  1.00 34.72           C  
ATOM   1686  O   GLU A 176      38.443 148.839  26.121  1.00 34.49           O  
ATOM   1687  CB  GLU A 176      37.178 150.779  23.766  1.00 34.62           C  
ATOM   1688  CG  GLU A 176      37.305 151.282  22.342  1.00 36.40           C  
ATOM   1689  CD  GLU A 176      37.649 152.760  22.250  1.00 38.00           C  
ATOM   1690  OE1 GLU A 176      37.375 153.535  23.192  1.00 38.73           O  
ATOM   1691  OE2 GLU A 176      38.199 153.162  21.218  1.00 41.24           O1-
ATOM   1692  HN  GLU A 176      39.227 149.179  23.082  0.00 99.00           H  
ATOM   1693  N   THR A 177      37.791 150.873  26.861  1.00 33.84           N  
ATOM   1694  CA  THR A 177      37.562 150.381  28.217  1.00 33.86           C  
ATOM   1695  C   THR A 177      36.482 149.314  28.263  1.00 33.68           C  
ATOM   1696  O   THR A 177      36.578 148.371  29.046  1.00 32.88           O  
ATOM   1697  CB  THR A 177      37.225 151.519  29.196  1.00 34.23           C  
ATOM   1698  CG2 THR A 177      38.351 152.562  29.229  1.00 34.15           C  
ATOM   1699  OG1 THR A 177      36.093 152.252  28.710  1.00 33.62           O  
ATOM   1700  HN  THR A 177      37.624 151.841  26.562  0.00 99.00           H  
ATOM   1701  HG1 THR A 177      35.505 152.534  29.475  0.00 99.00           H  
ATOM   1702  N   HIS A 178      35.468 149.457  27.406  1.00 34.02           N  
ATOM   1703  CA  HIS A 178      34.393 148.467  27.337  1.00 34.44           C  
ATOM   1704  C   HIS A 178      34.792 147.171  26.610  1.00 34.50           C  
ATOM   1705  O   HIS A 178      34.012 146.228  26.577  1.00 35.03           O  
ATOM   1706  CB  HIS A 178      33.151 149.089  26.669  1.00 34.50           C  
ATOM   1707  CG  HIS A 178      33.397 149.561  25.265  1.00 35.20           C  
ATOM   1708  CD2 HIS A 178      33.443 148.885  24.092  0.00 99.00           C  
ATOM   1709  ND1 HIS A 178      33.637 150.883  24.956  0.00 99.00           N  
ATOM   1710  CE1 HIS A 178      33.807 151.003  23.650  0.00 99.00           C  
ATOM   1711  NE2 HIS A 178      33.697 149.806  23.104  0.00 99.00           N  
ATOM   1712  HN  HIS A 178      35.509 150.302  26.815  0.00 99.00           H  
ATOM   1713  HD1 HIS A 178      33.677 151.631  25.617  0.00 99.00           H  
ATOM   1714  N   GLU A 179      35.991 147.125  26.014  1.00 34.54           N  
ATOM   1715  CA  GLU A 179      36.412 145.948  25.246  1.00 34.11           C  
ATOM   1716  C   GLU A 179      37.138 144.920  26.106  1.00 34.23           C  
ATOM   1717  O   GLU A 179      37.166 143.724  25.774  1.00 33.90           O  
ATOM   1718  CB  GLU A 179      37.308 146.344  24.061  1.00 34.17           C  
ATOM   1719  CG  GLU A 179      36.579 147.010  22.897  1.00 35.84           C  
ATOM   1720  CD  GLU A 179      37.509 147.571  21.828  1.00 37.73           C  
ATOM   1721  OE1 GLU A 179      38.716 147.806  22.092  1.00 37.77           O  
ATOM   1722  OE2 GLU A 179      37.022 147.803  20.702  1.00 39.17           O1-
ATOM   1723  HN  GLU A 179      36.574 147.967  26.140  0.00 99.00           H  
ATOM   1724  N   VAL A 180      37.743 145.393  27.193  1.00 34.05           N  
ATOM   1725  CA  VAL A 180      38.690 144.586  27.964  1.00 34.37           C  
ATOM   1726  C   VAL A 180      38.231 144.217  29.378  1.00 34.27           C  
ATOM   1727  O   VAL A 180      37.595 145.017  30.067  1.00 34.60           O  
ATOM   1728  CB  VAL A 180      40.078 145.295  28.057  1.00 34.49           C  
ATOM   1729  CG1 VAL A 180      40.591 145.677  26.670  1.00 34.71           C  
ATOM   1730  CG2 VAL A 180      40.013 146.526  28.980  1.00 35.43           C  
ATOM   1731  HN  VAL A 180      37.489 146.369  27.443  0.00 99.00           H  
ATOM   1732  N   SER A 181      38.583 143.004  29.804  1.00 33.69           N  
ATOM   1733  CA  SER A 181      38.381 142.536  31.170  1.00 33.68           C  
ATOM   1734  C   SER A 181      39.095 143.419  32.215  1.00 33.74           C  
ATOM   1735  O   SER A 181      40.276 143.769  32.040  1.00 34.45           O  
ATOM   1736  CB  SER A 181      38.919 141.103  31.298  1.00 33.26           C  
ATOM   1737  OG  SER A 181      39.246 140.783  32.640  1.00 34.46           O  
ATOM   1738  HN  SER A 181      39.025 142.406  29.059  0.00 99.00           H  
ATOM   1739  HG  SER A 181      39.096 139.808  32.796  0.00 99.00           H  
ATOM   1740  N   ALA A 182      38.391 143.754  33.294  1.00 33.42           N  
ATOM   1741  CA  ALA A 182      38.997 144.459  34.416  1.00 34.13           C  
ATOM   1742  C   ALA A 182      40.125 143.639  35.053  1.00 33.96           C  
ATOM   1743  O   ALA A 182      41.210 144.183  35.324  1.00 35.01           O  
ATOM   1744  CB  ALA A 182      37.942 144.856  35.457  1.00 33.93           C  
ATOM   1745  HN  ALA A 182      37.391 143.473  33.265  0.00 99.00           H  
ATOM   1746  N   LEU A 183      39.903 142.337  35.264  1.00 34.22           N  
ATOM   1747  CA  LEU A 183      40.977 141.472  35.804  1.00 33.91           C  
ATOM   1748  C   LEU A 183      42.231 141.474  34.941  1.00 33.96           C  
ATOM   1749  O   LEU A 183      43.343 141.682  35.468  1.00 33.45           O  
ATOM   1750  CB  LEU A 183      40.515 140.028  36.042  1.00 33.62           C  
ATOM   1751  CG  LEU A 183      41.603 139.023  36.505  1.00 34.14           C  
ATOM   1752  CD1 LEU A 183      42.067 139.291  37.928  1.00 33.45           C  
ATOM   1753  CD2 LEU A 183      41.151 137.575  36.346  1.00 34.67           C  
ATOM   1754  HN  LEU A 183      38.965 142.000  35.030  0.00 99.00           H  
ATOM   1755  N   TRP A 184      42.059 141.253  33.630  1.00 33.51           N  
ATOM   1756  CA  TRP A 184      43.212 141.234  32.714  1.00 33.77           C  
ATOM   1757  C   TRP A 184      43.983 142.560  32.724  1.00 33.96           C  
ATOM   1758  O   TRP A 184      45.225 142.570  32.771  1.00 34.10           O  
ATOM   1759  CB  TRP A 184      42.803 140.855  31.270  1.00 33.01           C  
ATOM   1760  CG  TRP A 184      43.941 141.051  30.311  1.00 33.81           C  
ATOM   1761  CD1 TRP A 184      45.001 140.199  30.094  1.00 33.64           C  
ATOM   1762  CD2 TRP A 184      44.183 142.202  29.508  1.00 32.93           C  
ATOM   1763  CE2 TRP A 184      45.391 141.982  28.803  1.00 34.02           C  
ATOM   1764  CE3 TRP A 184      43.490 143.405  29.292  1.00 35.51           C  
ATOM   1765  NE1 TRP A 184      45.863 140.747  29.171  1.00 33.97           N  
ATOM   1766  CZ2 TRP A 184      45.914 142.910  27.908  1.00 34.26           C  
ATOM   1767  CZ3 TRP A 184      44.014 144.329  28.404  1.00 34.66           C  
ATOM   1768  CH2 TRP A 184      45.222 144.075  27.725  1.00 35.37           C  
ATOM   1769  HN  TRP A 184      41.088 141.104  33.332  0.00 99.00           H  
ATOM   1770  HE1 TRP A 184      46.694 140.318  28.825  0.00 99.00           H  
ATOM   1771  N   PHE A 185      43.262 143.679  32.656  1.00 34.13           N  
ATOM   1772  CA  PHE A 185      43.925 144.983  32.672  1.00 34.44           C  
ATOM   1773  C   PHE A 185      44.699 145.263  33.981  1.00 34.47           C  
ATOM   1774  O   PHE A 185      45.842 145.780  33.946  1.00 34.48           O  
ATOM   1775  CB  PHE A 185      42.946 146.130  32.376  1.00 34.30           C  
ATOM   1776  CG  PHE A 185      43.636 147.464  32.242  1.00 34.39           C  
ATOM   1777  CD1 PHE A 185      44.326 147.789  31.067  1.00 34.89           C  
ATOM   1778  CD2 PHE A 185      43.680 148.342  33.313  1.00 34.12           C  
ATOM   1779  CE1 PHE A 185      45.012 148.994  30.956  1.00 35.68           C  
ATOM   1780  CE2 PHE A 185      44.362 149.552  33.213  1.00 35.55           C  
ATOM   1781  CZ  PHE A 185      45.031 149.882  32.032  1.00 35.37           C  
ATOM   1782  HN  PHE A 185      42.246 143.549  32.594  0.00 99.00           H  
ATOM   1783  N   LEU A 186      44.075 144.946  35.119  1.00 34.53           N  
ATOM   1784  CA  LEU A 186      44.749 145.034  36.428  1.00 34.76           C  
ATOM   1785  C   LEU A 186      45.983 144.135  36.513  1.00 34.74           C  
ATOM   1786  O   LEU A 186      47.010 144.541  37.062  1.00 34.97           O  
ATOM   1787  CB  LEU A 186      43.780 144.716  37.578  1.00 34.81           C  
ATOM   1788  CG  LEU A 186      42.583 145.682  37.734  1.00 34.65           C  
ATOM   1789  CD1 LEU A 186      41.492 145.061  38.583  1.00 34.34           C  
ATOM   1790  CD2 LEU A 186      42.976 147.031  38.327  1.00 36.14           C  
ATOM   1791  HN  LEU A 186      43.092 144.638  35.007  0.00 99.00           H  
ATOM   1792  N   TRP A 187      45.890 142.929  35.961  1.00 34.44           N  
ATOM   1793  CA  TRP A 187      47.062 142.066  35.840  1.00 34.89           C  
ATOM   1794  C   TRP A 187      48.121 142.729  34.972  1.00 35.04           C  
ATOM   1795  O   TRP A 187      49.304 142.785  35.359  1.00 34.59           O  
ATOM   1796  CB  TRP A 187      46.699 140.674  35.294  1.00 34.49           C  
ATOM   1797  CG  TRP A 187      47.914 139.874  34.871  1.00 35.61           C  
ATOM   1798  CD1 TRP A 187      48.737 139.144  35.685  1.00 35.82           C  
ATOM   1799  CD2 TRP A 187      48.452 139.755  33.548  1.00 35.35           C  
ATOM   1800  CE2 TRP A 187      49.600 138.927  33.634  1.00 35.95           C  
ATOM   1801  CE3 TRP A 187      48.084 140.270  32.286  1.00 34.11           C  
ATOM   1802  NE1 TRP A 187      49.753 138.571  34.950  1.00 35.29           N  
ATOM   1803  CZ2 TRP A 187      50.370 138.593  32.518  1.00 34.11           C  
ATOM   1804  CZ3 TRP A 187      48.855 139.935  31.171  1.00 34.59           C  
ATOM   1805  CH2 TRP A 187      49.985 139.094  31.299  1.00 35.03           C  
ATOM   1806  HN  TRP A 187      44.946 142.665  35.636  0.00 99.00           H  
ATOM   1807  HE1 TRP A 187      50.479 137.993  35.314  0.00 99.00           H  
ATOM   1808  N   TYR A 188      47.704 143.215  33.799  1.00 35.05           N  
ATOM   1809  CA  TYR A 188      48.635 143.817  32.841  1.00 34.96           C  
ATOM   1810  C   TYR A 188      49.479 144.924  33.478  1.00 35.14           C  
ATOM   1811  O   TYR A 188      50.700 144.950  33.323  1.00 34.63           O  
ATOM   1812  CB  TYR A 188      47.882 144.331  31.609  1.00 34.79           C  
ATOM   1813  CG  TYR A 188      48.770 144.671  30.436  1.00 35.21           C  
ATOM   1814  CD1 TYR A 188      49.158 143.686  29.523  1.00 34.64           C  
ATOM   1815  CD2 TYR A 188      49.229 145.974  30.239  1.00 35.51           C  
ATOM   1816  CE1 TYR A 188      49.966 143.997  28.438  1.00 34.39           C  
ATOM   1817  CE2 TYR A 188      50.053 146.289  29.160  1.00 35.84           C  
ATOM   1818  CZ  TYR A 188      50.406 145.291  28.263  1.00 34.33           C  
ATOM   1819  OH  TYR A 188      51.222 145.585  27.205  1.00 35.69           O  
ATOM   1820  HN  TYR A 188      46.685 143.130  33.630  0.00 99.00           H  
ATOM   1821  HH  TYR A 188      51.671 146.463  27.367  0.00 99.00           H  
ATOM   1822  N   VAL A 189      48.832 145.823  34.209  1.00 34.95           N  
ATOM   1823  CA  VAL A 189      49.539 146.928  34.869  1.00 35.65           C  
ATOM   1824  C   VAL A 189      50.459 146.420  35.994  1.00 35.90           C  
ATOM   1825  O   VAL A 189      51.622 146.840  36.106  1.00 36.04           O  
ATOM   1826  CB  VAL A 189      48.548 147.986  35.408  1.00 35.73           C  
ATOM   1827  CG1 VAL A 189      49.275 149.041  36.292  1.00 34.81           C  
ATOM   1828  CG2 VAL A 189      47.788 148.671  34.248  1.00 36.02           C  
ATOM   1829  HN  VAL A 189      47.808 145.684  34.275  0.00 99.00           H  
ATOM   1830  N   LYS A 190      49.938 145.518  36.820  1.00 36.11           N  
ATOM   1831  CA  LYS A 190      50.708 144.972  37.942  1.00 36.76           C  
ATOM   1832  C   LYS A 190      51.987 144.260  37.472  1.00 36.71           C  
ATOM   1833  O   LYS A 190      53.066 144.423  38.074  1.00 36.62           O  
ATOM   1834  CB  LYS A 190      49.829 144.018  38.749  1.00 37.18           C  
ATOM   1835  CG  LYS A 190      50.537 143.331  39.908  1.00 39.79           C  
ATOM   1836  CD  LYS A 190      50.933 141.909  39.544  1.00 41.02           C  
ATOM   1837  CE  LYS A 190      51.865 141.320  40.597  1.00 43.04           C  
ATOM   1838  NZ  LYS A 190      51.123 140.935  41.815  1.00 44.53           N1+
ATOM   1839  HN  LYS A 190      48.963 145.239  36.609  0.00 99.00           H  
ATOM   1840  HZ1 LYS A 190      51.051 139.937  41.865  0.00 99.00           H  
ATOM   1841  HZ2 LYS A 190      51.606 141.273  42.625  0.00 99.00           H  
ATOM   1842  HZ3 LYS A 190      50.204 141.331  41.789  0.00 99.00           H  
ATOM   1843  N   GLN A 191      51.878 143.488  36.394  1.00 36.10           N  
ATOM   1844  CA  GLN A 191      53.030 142.722  35.914  1.00 36.23           C  
ATOM   1845  C   GLN A 191      54.082 143.593  35.197  1.00 36.37           C  
ATOM   1846  O   GLN A 191      55.160 143.105  34.850  1.00 36.26           O  
ATOM   1847  CB  GLN A 191      52.581 141.514  35.071  1.00 36.29           C  
ATOM   1848  CG  GLN A 191      51.802 141.865  33.805  1.00 36.15           C  
ATOM   1849  CD  GLN A 191      52.677 141.949  32.572  1.00 37.20           C  
ATOM   1850  NE2 GLN A 191      52.326 142.850  31.663  0.00 99.00           N  
ATOM   1851  OE1 GLN A 191      53.663 141.203  32.438  0.00 99.00           O  
ATOM   1852  HN  GLN A 191      50.953 143.477  35.946  0.00 99.00           H  
ATOM   1853 1HE2 GLN A 191      52.874 142.975  30.813  0.00 99.00           H  
ATOM   1854 2HE2 GLN A 191      51.497 143.418  31.826  0.00 99.00           H  
ATOM   1855  N   CYS A 192      53.785 144.882  35.006  1.00 36.25           N  
ATOM   1856  CA  CYS A 192      54.815 145.836  34.566  1.00 36.06           C  
ATOM   1857  C   CYS A 192      55.436 146.597  35.746  1.00 36.38           C  
ATOM   1858  O   CYS A 192      56.277 147.486  35.549  1.00 37.40           O  
ATOM   1859  CB  CYS A 192      54.242 146.830  33.543  1.00 36.05           C  
ATOM   1860  SG  CYS A 192      53.746 146.115  31.959  1.00 36.80           S  
ATOM   1861  HN  CYS A 192      52.806 145.141  35.187  0.00 99.00           H  
ATOM   1862  HG  CYS A 192      52.849 145.684  32.054  0.00 99.00           H  
ATOM   1863  N   GLY A 193      55.013 146.263  36.962  1.00 36.08           N  
ATOM   1864  CA  GLY A 193      55.474 146.937  38.169  1.00 36.20           C  
ATOM   1865  C   GLY A 193      54.546 148.036  38.687  1.00 36.08           C  
ATOM   1866  O   GLY A 193      54.922 148.786  39.582  1.00 36.17           O  
ATOM   1867  HN  GLY A 193      54.323 145.477  36.976  0.00 99.00           H  
ATOM   1868  N   GLY A 194      53.332 148.147  38.134  1.00 36.17           N  
ATOM   1869  CA  GLY A 194      52.376 149.135  38.630  1.00 36.52           C  
ATOM   1870  C   GLY A 194      52.232 150.431  37.840  1.00 36.74           C  
ATOM   1871  O   GLY A 194      52.921 150.633  36.837  1.00 36.55           O  
ATOM   1872  HN  GLY A 194      53.142 147.498  37.358  0.00 99.00           H  
ATOM   1873  N   THR A 195      51.322 151.305  38.292  1.00 36.82           N  
ATOM   1874  CA  THR A 195      50.945 152.497  37.527  1.00 36.72           C  
ATOM   1875  C   THR A 195      52.102 153.443  37.266  1.00 36.84           C  
ATOM   1876  O   THR A 195      52.305 153.849  36.132  1.00 36.67           O  
ATOM   1877  CB  THR A 195      49.775 153.294  38.176  1.00 36.84           C  
ATOM   1878  CG2 THR A 195      48.518 152.436  38.306  1.00 36.03           C  
ATOM   1879  OG1 THR A 195      50.113 153.673  39.520  1.00 36.91           O  
ATOM   1880  HN  THR A 195      50.915 151.066  39.216  0.00 99.00           H  
ATOM   1881  HG1 THR A 195      50.021 152.885  40.137  0.00 99.00           H  
ATOM   1882  N   THR A 196      52.835 153.807  38.315  1.00 36.52           N  
ATOM   1883  CA  THR A 196      53.967 154.721  38.164  1.00 36.54           C  
ATOM   1884  C   THR A 196      54.972 154.205  37.143  1.00 36.34           C  
ATOM   1885  O   THR A 196      55.358 154.937  36.233  1.00 37.26           O  
ATOM   1886  CB  THR A 196      54.631 155.000  39.530  1.00 36.23           C  
ATOM   1887  CG2 THR A 196      55.658 156.137  39.417  1.00 36.98           C  
ATOM   1888  OG1 THR A 196      53.647 155.543  40.414  1.00 37.41           O  
ATOM   1889  HN  THR A 196      52.544 153.400  39.219  0.00 99.00           H  
ATOM   1890  HG1 THR A 196      52.744 155.144  40.221  0.00 99.00           H  
ATOM   1891  N   ARG A 197      55.377 152.946  37.277  1.00 36.20           N  
ATOM   1892  CA  ARG A 197      56.364 152.362  36.371  1.00 36.13           C  
ATOM   1893  C   ARG A 197      55.870 152.338  34.915  1.00 35.86           C  
ATOM   1894  O   ARG A 197      56.614 152.676  33.992  1.00 35.39           O  
ATOM   1895  CB  ARG A 197      56.772 150.956  36.838  1.00 36.10           C  
ATOM   1896  CG  ARG A 197      58.054 150.421  36.177  1.00 36.91           C  
ATOM   1897  CD  ARG A 197      59.323 151.131  36.643  1.00 36.98           C  
ATOM   1898  NE  ARG A 197      59.751 150.674  37.963  1.00 38.11           N  
ATOM   1899  CZ  ARG A 197      60.757 151.208  38.661  1.00 38.49           C  
ATOM   1900  NH1 ARG A 197      61.448 152.224  38.175  1.00 38.91           N1+
ATOM   1901  NH2 ARG A 197      61.068 150.718  39.848  1.00 39.56           N  
ATOM   1902  HN  ARG A 197      54.942 152.427  38.061  0.00 99.00           H  
ATOM   1903  HE  ARG A 197      59.254 149.901  38.378  0.00 99.00           H  
ATOM   1904 1HH1 ARG A 197      61.220 152.624  37.289  0.00 99.00           H  
ATOM   1905 2HH1 ARG A 197      62.217 152.605  38.703  0.00 99.00           H  
ATOM   1906 1HH2 ARG A 197      60.535 149.958  40.231  0.00 99.00           H  
ATOM   1907 2HH2 ARG A 197      61.831 151.100  40.369  0.00 99.00           H  
ATOM   1908  N   ILE A 198      54.605 151.975  34.711  1.00 35.10           N  
ATOM   1909  CA  ILE A 198      54.106 151.842  33.346  1.00 35.48           C  
ATOM   1910  C   ILE A 198      53.905 153.183  32.622  1.00 35.47           C  
ATOM   1911  O   ILE A 198      54.076 153.250  31.410  1.00 35.81           O  
ATOM   1912  CB  ILE A 198      52.831 150.932  33.292  1.00 35.30           C  
ATOM   1913  CG1 ILE A 198      52.717 150.230  31.920  1.00 35.79           C  
ATOM   1914  CG2 ILE A 198      51.584 151.709  33.682  1.00 35.35           C  
ATOM   1915  CD1 ILE A 198      51.484 149.265  31.805  1.00 35.92           C  
ATOM   1916  HN  ILE A 198      54.047 151.807  35.552  0.00 99.00           H  
ATOM   1917  N   ILE A 199      53.570 154.246  33.354  1.00 36.09           N  
ATOM   1918  CA  ILE A 199      53.275 155.539  32.726  1.00 36.42           C  
ATOM   1919  C   ILE A 199      54.466 156.463  32.598  1.00 36.78           C  
ATOM   1920  O   ILE A 199      54.392 157.476  31.897  1.00 37.31           O  
ATOM   1921  CB  ILE A 199      52.117 156.287  33.446  1.00 36.80           C  
ATOM   1922  CG1 ILE A 199      52.569 156.849  34.806  1.00 37.20           C  
ATOM   1923  CG2 ILE A 199      50.893 155.391  33.570  1.00 37.05           C  
ATOM   1924  CD1 ILE A 199      51.730 158.008  35.321  1.00 39.92           C  
ATOM   1925  HN  ILE A 199      53.537 154.085  34.374  0.00 99.00           H  
ATOM   1926  N   SER A 200      55.562 156.123  33.265  1.00 37.02           N  
ATOM   1927  CA  SER A 200      56.679 157.054  33.366  1.00 37.03           C  
ATOM   1928  C   SER A 200      57.646 156.951  32.203  1.00 37.17           C  
ATOM   1929  O   SER A 200      57.876 155.867  31.645  1.00 37.01           O  
ATOM   1930  CB  SER A 200      57.423 156.879  34.697  1.00 37.35           C  
ATOM   1931  OG  SER A 200      56.583 157.249  35.781  1.00 37.84           O  
ATOM   1932  HN  SER A 200      55.553 155.184  33.686  0.00 99.00           H  
ATOM   1933  HG  SER A 200      56.054 156.455  36.076  0.00 99.00           H  
ATOM   1934  N   THR A 201      58.197 158.103  31.839  1.00 36.63           N  
ATOM   1935  CA  THR A 201      59.272 158.181  30.880  1.00 36.68           C  
ATOM   1936  C   THR A 201      60.522 158.077  31.766  1.00 36.47           C  
ATOM   1937  O   THR A 201      61.042 156.977  31.938  1.00 35.96           O  
ATOM   1938  CB  THR A 201      59.154 159.483  30.072  1.00 36.65           C  
ATOM   1939  CG2 THR A 201      60.330 159.685  29.122  1.00 35.63           C  
ATOM   1940  OG1 THR A 201      58.032 159.365  29.180  1.00 37.37           O  
ATOM   1941  HN  THR A 201      57.782 158.942  32.309  0.00 99.00           H  
ATOM   1942  HG1 THR A 201      57.477 158.565  29.425  0.00 99.00           H  
ATOM   1943  N   THR A 202      60.945 159.169  32.395  1.00 37.27           N  
ATOM   1944  CA  THR A 202      62.017 159.081  33.408  1.00 37.66           C  
ATOM   1945  C   THR A 202      61.640 158.041  34.471  1.00 37.92           C  
ATOM   1946  O   THR A 202      60.568 158.131  35.052  1.00 37.86           O  
ATOM   1947  CB  THR A 202      62.257 160.466  34.082  1.00 38.21           C  
ATOM   1948  CG2 THR A 202      63.469 160.405  35.031  1.00 38.60           C  
ATOM   1949  OG1 THR A 202      62.626 161.437  33.089  1.00 38.04           O  
ATOM   1950  HN  THR A 202      60.484 160.047  32.130  0.00 99.00           H  
ATOM   1951  HG1 THR A 202      61.807 161.783  32.620  0.00 99.00           H  
ATOM   1952  N   ASN A 203      62.523 157.066  34.716  1.00 38.36           N  
ATOM   1953  CA  ASN A 203      62.305 155.961  35.670  1.00 39.14           C  
ATOM   1954  C   ASN A 203      61.145 154.987  35.358  1.00 38.64           C  
ATOM   1955  O   ASN A 203      60.676 154.245  36.233  1.00 38.58           O  
ATOM   1956  CB  ASN A 203      62.215 156.457  37.118  1.00 40.33           C  
ATOM   1957  CG  ASN A 203      62.571 155.361  38.135  1.00 42.74           C  
ATOM   1958  ND2 ASN A 203      61.757 155.257  39.184  0.00 99.00           N  
ATOM   1959  OD1 ASN A 203      63.564 154.605  37.967  0.00 99.00           O  
ATOM   1960  HN  ASN A 203      63.413 157.153  34.157  0.00 99.00           H  
ATOM   1961 1HD2 ASN A 203      60.969 155.866  39.270  0.00 99.00           H  
ATOM   1962 2HD2 ASN A 203      61.934 154.567  39.887  0.00 99.00           H  
ATOM   1963  N   GLY A 204      60.714 154.972  34.104  1.00 38.20           N  
ATOM   1964  CA  GLY A 204      59.686 154.045  33.660  1.00 37.21           C  
ATOM   1965  C   GLY A 204      59.913 153.393  32.305  1.00 36.97           C  
ATOM   1966  O   GLY A 204      61.010 153.440  31.730  1.00 36.80           O  
ATOM   1967  HN  GLY A 204      61.168 155.668  33.479  0.00 99.00           H  
ATOM   1968  N   GLY A 205      58.836 152.810  31.777  1.00 36.61           N  
ATOM   1969  CA  GLY A 205      58.865 152.044  30.547  1.00 36.42           C  
ATOM   1970  C   GLY A 205      59.240 152.811  29.301  1.00 36.26           C  
ATOM   1971  O   GLY A 205      59.696 152.195  28.335  1.00 37.14           O  
ATOM   1972  HN  GLY A 205      57.959 152.958  32.338  0.00 99.00           H  
ATOM   1973  N   GLN A 206      59.084 154.138  29.309  1.00 36.28           N  
ATOM   1974  CA  GLN A 206      59.425 154.940  28.131  1.00 36.18           C  
ATOM   1975  C   GLN A 206      60.748 155.710  28.274  1.00 36.16           C  
ATOM   1976  O   GLN A 206      60.990 156.665  27.539  1.00 36.15           O  
ATOM   1977  CB  GLN A 206      58.283 155.902  27.773  1.00 36.31           C  
ATOM   1978  CG  GLN A 206      57.042 155.217  27.203  1.00 35.92           C  
ATOM   1979  CD  GLN A 206      56.330 154.315  28.214  1.00 36.72           C  
ATOM   1980  NE2 GLN A 206      55.769 154.917  29.254  0.00 99.00           N  
ATOM   1981  OE1 GLN A 206      56.265 153.091  28.032  0.00 99.00           O  
ATOM   1982  HN  GLN A 206      58.716 154.533  30.186  0.00 99.00           H  
ATOM   1983 1HE2 GLN A 206      55.269 154.384  29.956  0.00 99.00           H  
ATOM   1984 2HE2 GLN A 206      55.850 155.930  29.338  0.00 99.00           H  
ATOM   1985  N   GLU A 207      61.602 155.301  29.202  1.00 36.52           N  
ATOM   1986  CA  GLU A 207      62.838 156.058  29.462  1.00 36.69           C  
ATOM   1987  C   GLU A 207      63.765 156.173  28.259  1.00 36.45           C  
ATOM   1988  O   GLU A 207      64.347 157.237  28.021  1.00 36.99           O  
ATOM   1989  CB  GLU A 207      63.619 155.497  30.652  1.00 36.90           C  
ATOM   1990  CG  GLU A 207      64.568 156.531  31.259  1.00 37.86           C  
ATOM   1991  CD  GLU A 207      65.368 155.982  32.418  1.00 39.64           C  
ATOM   1992  OE1 GLU A 207      64.995 156.246  33.585  1.00 40.76           O  
ATOM   1993  OE2 GLU A 207      66.366 155.284  32.158  1.00 41.41           O1-
ATOM   1994  HN  GLU A 207      61.342 154.445  29.707  0.00 99.00           H  
ATOM   1995  N   ARG A 208      63.901 155.085  27.508  1.00 36.70           N  
ATOM   1996  CA  ARG A 208      64.956 154.985  26.501  1.00 37.10           C  
ATOM   1997  C   ARG A 208      64.539 154.367  25.169  1.00 36.73           C  
ATOM   1998  O   ARG A 208      63.508 153.714  25.062  1.00 36.61           O  
ATOM   1999  CB  ARG A 208      66.140 154.191  27.070  1.00 37.02           C  
ATOM   2000  CG  ARG A 208      66.859 154.916  28.204  1.00 39.51           C  
ATOM   2001  CD  ARG A 208      67.640 153.989  29.097  1.00 41.24           C  
ATOM   2002  NE  ARG A 208      68.273 154.704  30.198  1.00 43.00           N  
ATOM   2003  CZ  ARG A 208      69.538 155.108  30.207  1.00 43.92           C  
ATOM   2004  NH1 ARG A 208      70.314 154.892  29.161  1.00 43.52           N1+
ATOM   2005  NH2 ARG A 208      70.019 155.746  31.269  1.00 43.77           N  
ATOM   2006  HN  ARG A 208      63.213 154.334  27.693  0.00 99.00           H  
ATOM   2007  HE  ARG A 208      67.710 154.907  31.012  0.00 99.00           H  
ATOM   2008 1HH1 ARG A 208      69.967 154.443  28.340  0.00 99.00           H  
ATOM   2009 2HH1 ARG A 208      71.280 155.186  29.186  0.00 99.00           H  
ATOM   2010 1HH2 ARG A 208      69.419 155.936  32.049  0.00 99.00           H  
ATOM   2011 2HH2 ARG A 208      70.974 156.036  31.290  0.00 99.00           H  
ATOM   2012  N   LYS A 209      65.379 154.574  24.161  1.00 36.14           N  
ATOM   2013  CA  LYS A 209      65.267 153.894  22.884  1.00 36.49           C  
ATOM   2014  C   LYS A 209      66.651 153.385  22.504  1.00 36.52           C  
ATOM   2015  O   LYS A 209      67.658 153.817  23.066  1.00 36.44           O  
ATOM   2016  CB  LYS A 209      64.769 154.861  21.806  1.00 36.49           C  
ATOM   2017  CG  LYS A 209      63.335 155.349  21.980  1.00 38.11           C  
ATOM   2018  CD  LYS A 209      63.052 156.598  21.132  1.00 40.39           C  
ATOM   2019  CE  LYS A 209      63.286 156.376  19.641  1.00 41.82           C  
ATOM   2020  NZ  LYS A 209      62.061 156.004  18.893  1.00 44.17           N1+
ATOM   2021  HN  LYS A 209      66.132 155.275  24.371  0.00 99.00           H  
ATOM   2022  HZ1 LYS A 209      61.274 156.487  19.278  0.00 99.00           H  
ATOM   2023  HZ2 LYS A 209      62.167 156.256  17.931  0.00 99.00           H  
ATOM   2024  HZ3 LYS A 209      61.913 155.017  18.964  0.00 99.00           H  
ATOM   2025  N   PHE A 210      66.700 152.456  21.560  1.00 36.64           N  
ATOM   2026  CA  PHE A 210      67.981 151.979  21.049  1.00 37.44           C  
ATOM   2027  C   PHE A 210      68.518 152.914  19.972  1.00 37.60           C  
ATOM   2028  O   PHE A 210      67.782 153.359  19.080  1.00 37.86           O  
ATOM   2029  CB  PHE A 210      67.854 150.556  20.510  1.00 37.57           C  
ATOM   2030  CG  PHE A 210      67.610 149.530  21.578  1.00 37.78           C  
ATOM   2031  CD1 PHE A 210      66.404 148.834  21.632  1.00 38.36           C  
ATOM   2032  CD2 PHE A 210      68.571 149.277  22.544  1.00 38.00           C  
ATOM   2033  CE1 PHE A 210      66.168 147.897  22.615  1.00 38.42           C  
ATOM   2034  CE2 PHE A 210      68.343 148.347  23.543  1.00 38.96           C  
ATOM   2035  CZ  PHE A 210      67.132 147.648  23.581  1.00 38.91           C  
ATOM   2036  HN  PHE A 210      65.785 152.111  21.229  0.00 99.00           H  
ATOM   2037  N   VAL A 211      69.806 153.233  20.073  1.00 37.56           N  
ATOM   2038  CA  VAL A 211      70.505 153.917  18.989  1.00 38.01           C  
ATOM   2039  C   VAL A 211      70.475 153.020  17.749  1.00 37.99           C  
ATOM   2040  O   VAL A 211      70.921 151.872  17.796  1.00 38.74           O  
ATOM   2041  CB  VAL A 211      71.984 154.252  19.369  1.00 38.25           C  
ATOM   2042  CG1 VAL A 211      72.741 154.879  18.175  1.00 38.98           C  
ATOM   2043  CG2 VAL A 211      72.043 155.178  20.568  1.00 38.30           C  
ATOM   2044  HN  VAL A 211      70.256 152.961  20.964  0.00 99.00           H  
ATOM   2045  N   GLY A 212      69.919 153.539  16.656  1.00 37.58           N  
ATOM   2046  CA  GLY A 212      69.837 152.813  15.400  1.00 37.70           C  
ATOM   2047  C   GLY A 212      68.555 152.002  15.209  1.00 37.56           C  
ATOM   2048  O   GLY A 212      68.376 151.384  14.153  1.00 37.91           O  
ATOM   2049  HN  GLY A 212      69.550 154.509  16.782  0.00 99.00           H  
ATOM   2050  N   GLY A 213      67.679 151.993  16.219  1.00 37.57           N  
ATOM   2051  CA  GLY A 213      66.428 151.246  16.144  1.00 37.23           C  
ATOM   2052  C   GLY A 213      66.427 149.871  16.808  1.00 37.40           C  
ATOM   2053  O   GLY A 213      67.458 149.191  16.873  1.00 37.10           O  
ATOM   2054  HN  GLY A 213      67.965 152.554  17.044  0.00 99.00           H  
ATOM   2055  N   SER A 214      65.252 149.460  17.296  1.00 36.69           N  
ATOM   2056  CA  SER A 214      65.068 148.181  17.985  1.00 36.69           C  
ATOM   2057  C   SER A 214      65.068 146.983  17.039  1.00 36.65           C  
ATOM   2058  O   SER A 214      65.267 145.842  17.471  1.00 36.52           O  
ATOM   2059  CB  SER A 214      63.757 148.187  18.785  1.00 36.95           C  
ATOM   2060  OG  SER A 214      62.658 148.185  17.902  1.00 37.73           O  
ATOM   2061  HN  SER A 214      64.467 150.138  17.141  0.00 99.00           H  
ATOM   2062  HG  SER A 214      61.872 148.619  18.342  0.00 99.00           H  
ATOM   2063  N   GLY A 215      64.835 147.237  15.753  1.00 36.67           N  
ATOM   2064  CA  GLY A 215      64.833 146.187  14.753  1.00 37.00           C  
ATOM   2065  C   GLY A 215      66.192 145.504  14.654  1.00 37.37           C  
ATOM   2066  O   GLY A 215      66.289 144.385  14.168  1.00 37.55           O  
ATOM   2067  HN  GLY A 215      64.658 148.240  15.536  0.00 99.00           H  
ATOM   2068  N   GLN A 216      67.237 146.180  15.127  1.00 37.20           N  
ATOM   2069  CA  GLN A 216      68.595 145.620  15.134  1.00 37.34           C  
ATOM   2070  C   GLN A 216      68.738 144.414  16.052  1.00 37.60           C  
ATOM   2071  O   GLN A 216      69.634 143.581  15.842  1.00 37.86           O  
ATOM   2072  CB  GLN A 216      69.607 146.664  15.580  1.00 37.38           C  
ATOM   2073  CG  GLN A 216      69.780 147.853  14.665  1.00 37.31           C  
ATOM   2074  CD  GLN A 216      70.686 148.893  15.290  1.00 39.42           C  
ATOM   2075  NE2 GLN A 216      70.187 149.587  16.313  0.00 99.00           N  
ATOM   2076  OE1 GLN A 216      71.850 149.043  14.873  0.00 99.00           O  
ATOM   2077  HN  GLN A 216      67.014 147.130  15.488  0.00 99.00           H  
ATOM   2078 1HE2 GLN A 216      70.742 150.289  16.788  0.00 99.00           H  
ATOM   2079 2HE2 GLN A 216      69.230 149.397  16.610  0.00 99.00           H  
ATOM   2080  N   VAL A 217      67.891 144.323  17.083  1.00 37.22           N  
ATOM   2081  CA  VAL A 217      67.908 143.149  17.974  1.00 37.27           C  
ATOM   2082  C   VAL A 217      67.670 141.869  17.163  1.00 37.53           C  
ATOM   2083  O   VAL A 217      68.502 140.957  17.171  1.00 37.35           O  
ATOM   2084  CB  VAL A 217      66.861 143.243  19.117  1.00 37.20           C  
ATOM   2085  CG1 VAL A 217      66.859 141.967  19.965  1.00 37.10           C  
ATOM   2086  CG2 VAL A 217      67.100 144.461  19.998  1.00 36.41           C  
ATOM   2087  HN  VAL A 217      67.247 145.117  17.197  0.00 99.00           H  
ATOM   2088  N   SER A 218      66.541 141.818  16.449  1.00 37.71           N  
ATOM   2089  CA  SER A 218      66.216 140.671  15.611  1.00 37.69           C  
ATOM   2090  C   SER A 218      67.197 140.474  14.440  1.00 37.88           C  
ATOM   2091  O   SER A 218      67.589 139.341  14.148  1.00 37.75           O  
ATOM   2092  CB  SER A 218      64.777 140.780  15.106  1.00 37.81           C  
ATOM   2093  OG  SER A 218      63.869 140.525  16.168  1.00 38.25           O  
ATOM   2094  HN  SER A 218      65.931 142.652  16.545  0.00 99.00           H  
ATOM   2095  HG  SER A 218      63.216 139.825  15.885  0.00 99.00           H  
ATOM   2096  N   GLU A 219      67.587 141.568  13.782  1.00 38.25           N  
ATOM   2097  CA  GLU A 219      68.506 141.505  12.639  1.00 38.82           C  
ATOM   2098  C   GLU A 219      69.873 140.915  13.032  1.00 38.98           C  
ATOM   2099  O   GLU A 219      70.444 140.100  12.301  1.00 39.17           O  
ATOM   2100  CB  GLU A 219      68.689 142.889  11.983  1.00 39.00           C  
ATOM   2101  CG  GLU A 219      67.441 143.432  11.286  1.00 40.55           C  
ATOM   2102  CD  GLU A 219      67.407 144.950  11.165  1.00 43.21           C  
ATOM   2103  OE1 GLU A 219      68.357 145.631  11.615  1.00 43.56           O  
ATOM   2104  OE2 GLU A 219      66.407 145.481  10.623  1.00 43.42           O1-
ATOM   2105  HN  GLU A 219      67.189 142.457  14.144  0.00 99.00           H  
ATOM   2106  N   ARG A 220      70.395 141.331  14.176  1.00 39.10           N  
ATOM   2107  CA  ARG A 220      71.737 140.912  14.595  1.00 39.53           C  
ATOM   2108  C   ARG A 220      71.765 139.472  15.083  1.00 39.59           C  
ATOM   2109  O   ARG A 220      72.790 138.794  14.949  1.00 39.27           O  
ATOM   2110  CB  ARG A 220      72.317 141.858  15.644  1.00 39.32           C  
ATOM   2111  CG  ARG A 220      72.806 143.156  15.034  1.00 40.24           C  
ATOM   2112  CD  ARG A 220      73.519 144.083  15.991  1.00 41.35           C  
ATOM   2113  NE  ARG A 220      73.860 145.352  15.346  1.00 42.46           N  
ATOM   2114  CZ  ARG A 220      74.777 146.211  15.791  1.00 42.40           C  
ATOM   2115  NH1 ARG A 220      75.459 145.951  16.892  1.00 42.40           N1+
ATOM   2116  NH2 ARG A 220      75.012 147.341  15.133  1.00 42.27           N  
ATOM   2117  HN  ARG A 220      69.794 141.960  14.736  0.00 99.00           H  
ATOM   2118  HE  ARG A 220      73.363 145.595  14.501  0.00 99.00           H  
ATOM   2119 1HH1 ARG A 220      75.318 145.103  17.399  0.00 99.00           H  
ATOM   2120 2HH1 ARG A 220      76.137 146.617  17.230  0.00 99.00           H  
ATOM   2121 1HH2 ARG A 220      74.505 147.531  14.287  0.00 99.00           H  
ATOM   2122 2HH2 ARG A 220      75.683 147.992  15.473  0.00 99.00           H  
ATOM   2123  N   ILE A 221      70.647 139.004  15.638  1.00 39.65           N  
ATOM   2124  CA  ILE A 221      70.500 137.583  15.931  1.00 39.86           C  
ATOM   2125  C   ILE A 221      70.442 136.781  14.623  1.00 40.56           C  
ATOM   2126  O   ILE A 221      71.068 135.714  14.521  1.00 40.69           O  
ATOM   2127  CB  ILE A 221      69.291 137.285  16.875  1.00 39.65           C  
ATOM   2128  CG1 ILE A 221      69.521 137.925  18.255  1.00 39.63           C  
ATOM   2129  CG2 ILE A 221      69.103 135.769  17.045  1.00 38.44           C  
ATOM   2130  CD1 ILE A 221      68.303 137.884  19.203  1.00 39.12           C  
ATOM   2131  HN  ILE A 221      69.923 139.712  15.834  0.00 99.00           H  
ATOM   2132  N   MET A 222      69.720 137.295  13.625  1.00 41.12           N  
ATOM   2133  CA  MET A 222      69.676 136.652  12.307  1.00 42.23           C  
ATOM   2134  C   MET A 222      71.083 136.534  11.718  1.00 42.83           C  
ATOM   2135  O   MET A 222      71.426 135.498  11.139  1.00 42.80           O  
ATOM   2136  CB  MET A 222      68.740 137.393  11.340  1.00 42.35           C  
ATOM   2137  CG  MET A 222      68.688 136.773   9.936  1.00 43.81           C  
ATOM   2138  SD  MET A 222      67.528 137.499   8.758  1.00 47.28           S  
ATOM   2139  CE  MET A 222      67.967 139.252   8.789  1.00 49.16           C  
ATOM   2140  HN  MET A 222      69.208 138.163  13.855  0.00 99.00           H  
ATOM   2141  N   ASP A 223      71.886 137.589  11.881  1.00 43.42           N  
ATOM   2142  CA  ASP A 223      73.277 137.591  11.430  1.00 44.36           C  
ATOM   2143  C   ASP A 223      74.072 136.466  12.083  1.00 44.69           C  
ATOM   2144  O   ASP A 223      74.858 135.791  11.416  1.00 45.12           O  
ATOM   2145  CB  ASP A 223      73.956 138.946  11.694  1.00 44.44           C  
ATOM   2146  CG  ASP A 223      73.354 140.097  10.859  1.00 45.67           C  
ATOM   2147  OD1 ASP A 223      72.682 139.845   9.829  1.00 45.69           O  
ATOM   2148  OD2 ASP A 223      73.519 141.296  11.162  1.00 46.60           O1-
ATOM   2149  HN  ASP A 223      71.438 138.402  12.353  0.00 99.00           H  
ATOM   2150  N   LEU A 224      73.859 136.260  13.381  1.00 44.86           N  
ATOM   2151  CA  LEU A 224      74.506 135.175  14.112  1.00 45.29           C  
ATOM   2152  C   LEU A 224      74.069 133.790  13.641  1.00 45.61           C  
ATOM   2153  O   LEU A 224      74.885 132.871  13.577  1.00 45.57           O  
ATOM   2154  CB  LEU A 224      74.228 135.292  15.609  1.00 45.55           C  
ATOM   2155  CG  LEU A 224      74.822 136.469  16.383  1.00 46.43           C  
ATOM   2156  CD1 LEU A 224      74.244 136.487  17.792  1.00 46.00           C  
ATOM   2157  CD2 LEU A 224      76.370 136.432  16.412  1.00 47.02           C  
ATOM   2158  HN  LEU A 224      73.198 136.933  13.823  0.00 99.00           H  
ATOM   2159  N   LEU A 225      72.781 133.641  13.331  1.00 45.45           N  
ATOM   2160  CA  LEU A 225      72.223 132.341  12.967  1.00 45.63           C  
ATOM   2161  C   LEU A 225      72.474 131.933  11.508  1.00 45.92           C  
ATOM   2162  O   LEU A 225      72.377 130.750  11.168  1.00 46.06           O  
ATOM   2163  CB  LEU A 225      70.722 132.290  13.303  1.00 45.08           C  
ATOM   2164  CG  LEU A 225      70.368 132.378  14.794  1.00 45.42           C  
ATOM   2165  CD1 LEU A 225      68.864 132.604  15.007  1.00 44.40           C  
ATOM   2166  CD2 LEU A 225      70.829 131.135  15.554  1.00 45.24           C  
ATOM   2167  HN  LEU A 225      72.221 134.514  13.370  0.00 99.00           H  
ATOM   2168  N   GLY A 226      72.780 132.912  10.654  1.00 46.55           N  
ATOM   2169  CA  GLY A 226      73.018 132.686   9.233  1.00 46.94           C  
ATOM   2170  C   GLY A 226      71.813 132.104   8.522  1.00 47.30           C  
ATOM   2171  O   GLY A 226      70.673 132.544   8.749  1.00 47.48           O  
ATOM   2172  HN  GLY A 226      72.834 133.861  11.096  0.00 99.00           H  
ATOM   2173  N   ASP A 227      72.058 131.080   7.698  1.00 47.28           N  
ATOM   2174  CA  ASP A 227      71.007 130.477   6.881  1.00 47.39           C  
ATOM   2175  C   ASP A 227      70.000 129.631   7.669  1.00 46.56           C  
ATOM   2176  O   ASP A 227      69.125 129.014   7.077  1.00 46.70           O  
ATOM   2177  CB  ASP A 227      71.601 129.673   5.705  1.00 48.15           C  
ATOM   2178  CG  ASP A 227      72.462 128.500   6.155  1.00 50.29           C  
ATOM   2179  OD1 ASP A 227      72.384 128.084   7.337  1.00 53.12           O  
ATOM   2180  OD2 ASP A 227      73.262 127.922   5.380  1.00 55.22           O1-
ATOM   2181  HN  ASP A 227      73.045 130.757   7.691  0.00 99.00           H  
ATOM   2182  N   ARG A 228      70.129 129.601   8.996  1.00 45.70           N  
ATOM   2183  CA  ARG A 228      69.160 128.918   9.845  1.00 45.07           C  
ATOM   2184  C   ARG A 228      67.820 129.663   9.901  1.00 44.67           C  
ATOM   2185  O   ARG A 228      66.793 129.072  10.233  1.00 44.70           O  
ATOM   2186  CB  ARG A 228      69.713 128.722  11.254  1.00 45.07           C  
ATOM   2187  CG  ARG A 228      70.870 127.721  11.344  1.00 45.32           C  
ATOM   2188  CD  ARG A 228      71.567 127.724  12.696  1.00 45.69           C  
ATOM   2189  NE  ARG A 228      72.809 126.944  12.714  1.00 47.65           N  
ATOM   2190  CZ  ARG A 228      74.023 127.430  12.437  1.00 47.92           C  
ATOM   2191  NH1 ARG A 228      74.186 128.700  12.087  1.00 47.43           N1+
ATOM   2192  NH2 ARG A 228      75.081 126.633  12.499  1.00 48.96           N  
ATOM   2193  HN  ARG A 228      70.964 130.097   9.362  0.00 99.00           H  
ATOM   2194  HE  ARG A 228      72.743 125.965  12.954  0.00 99.00           H  
ATOM   2195 1HH1 ARG A 228      73.403 129.318  12.045  0.00 99.00           H  
ATOM   2196 2HH1 ARG A 228      75.102 129.043  11.864  0.00 99.00           H  
ATOM   2197 1HH2 ARG A 228      74.967 125.675  12.772  0.00 99.00           H  
ATOM   2198 2HH2 ARG A 228      75.989 126.983  12.276  0.00 99.00           H  
ATOM   2199  N   VAL A 229      67.843 130.959   9.596  1.00 44.01           N  
ATOM   2200  CA  VAL A 229      66.613 131.749   9.480  1.00 43.32           C  
ATOM   2201  C   VAL A 229      66.094 131.689   8.044  1.00 43.07           C  
ATOM   2202  O   VAL A 229      66.796 132.079   7.109  1.00 42.38           O  
ATOM   2203  CB  VAL A 229      66.823 133.233   9.893  1.00 43.55           C  
ATOM   2204  CG1 VAL A 229      65.489 133.989   9.869  1.00 42.96           C  
ATOM   2205  CG2 VAL A 229      67.482 133.339  11.275  1.00 42.43           C  
ATOM   2206  HN  VAL A 229      68.791 131.356   9.450  0.00 99.00           H  
ATOM   2207  N   LYS A 230      64.863 131.203   7.887  1.00 42.09           N  
ATOM   2208  CA  LYS A 230      64.229 131.087   6.580  1.00 42.38           C  
ATOM   2209  C   LYS A 230      63.119 132.124   6.464  1.00 42.25           C  
ATOM   2210  O   LYS A 230      62.116 132.043   7.174  1.00 42.08           O  
ATOM   2211  CB  LYS A 230      63.664 129.672   6.365  1.00 42.22           C  
ATOM   2212  CG  LYS A 230      64.562 128.531   6.872  1.00 43.80           C  
ATOM   2213  CD  LYS A 230      65.675 128.187   5.875  1.00 45.56           C  
ATOM   2214  CE  LYS A 230      66.563 127.040   6.381  1.00 47.35           C  
ATOM   2215  NZ  LYS A 230      67.967 127.142   5.833  1.00 48.28           N1+
ATOM   2216  HN  LYS A 230      64.398 130.915   8.776  0.00 99.00           H  
ATOM   2217  HZ1 LYS A 230      68.095 126.433   5.145  0.00 99.00           H  
ATOM   2218  HZ2 LYS A 230      68.087 128.043   5.425  0.00 99.00           H  
ATOM   2219  HZ3 LYS A 230      68.613 127.015   6.581  0.00 99.00           H  
ATOM   2220  N   LEU A 231      63.325 133.096   5.578  1.00 42.19           N  
ATOM   2221  CA  LEU A 231      62.356 134.164   5.337  1.00 42.12           C  
ATOM   2222  C   LEU A 231      61.338 133.769   4.280  1.00 42.18           C  
ATOM   2223  O   LEU A 231      61.637 132.969   3.389  1.00 42.03           O  
ATOM   2224  CB  LEU A 231      63.064 135.457   4.925  1.00 41.93           C  
ATOM   2225  CG  LEU A 231      64.093 136.015   5.911  1.00 42.31           C  
ATOM   2226  CD1 LEU A 231      64.799 137.235   5.317  1.00 42.18           C  
ATOM   2227  CD2 LEU A 231      63.457 136.336   7.289  1.00 41.66           C  
ATOM   2228  HN  LEU A 231      64.236 133.031   5.071  0.00 99.00           H  
ATOM   2229  N   GLU A 232      60.146 134.356   4.376  1.00 42.34           N  
ATOM   2230  CA  GLU A 232      59.012 134.022   3.495  1.00 42.36           C  
ATOM   2231  C   GLU A 232      58.664 132.535   3.575  1.00 41.92           C  
ATOM   2232  O   GLU A 232      58.397 131.887   2.557  1.00 42.00           O  
ATOM   2233  CB  GLU A 232      59.259 134.486   2.046  1.00 43.04           C  
ATOM   2234  CG  GLU A 232      59.363 136.002   1.920  1.00 44.85           C  
ATOM   2235  CD  GLU A 232      59.359 136.493   0.484  1.00 48.43           C  
ATOM   2236  OE1 GLU A 232      60.450 136.620  -0.105  1.00 48.88           O  
ATOM   2237  OE2 GLU A 232      58.264 136.768  -0.049  1.00 50.90           O1-
ATOM   2238  HN  GLU A 232      60.078 135.076   5.130  0.00 99.00           H  
ATOM   2239  N   ARG A 233      58.667 132.019   4.805  1.00 41.32           N  
ATOM   2240  CA  ARG A 233      58.233 130.658   5.111  1.00 40.91           C  
ATOM   2241  C   ARG A 233      57.096 130.657   6.145  1.00 39.98           C  
ATOM   2242  O   ARG A 233      57.293 130.225   7.287  1.00 39.34           O  
ATOM   2243  CB  ARG A 233      59.415 129.823   5.625  1.00 40.90           C  
ATOM   2244  CG  ARG A 233      60.183 129.046   4.542  1.00 43.08           C  
ATOM   2245  CD  ARG A 233      61.068 129.909   3.632  1.00 46.56           C  
ATOM   2246  NE  ARG A 233      61.997 129.111   2.833  1.00 49.01           N  
ATOM   2247  CZ  ARG A 233      63.171 129.542   2.364  1.00 50.82           C  
ATOM   2248  NH1 ARG A 233      63.601 130.783   2.600  1.00 50.17           N1+
ATOM   2249  NH2 ARG A 233      63.927 128.722   1.650  1.00 50.87           N  
ATOM   2250  HN  ARG A 233      59.012 132.683   5.543  0.00 99.00           H  
ATOM   2251  HE  ARG A 233      61.732 128.159   2.618  0.00 99.00           H  
ATOM   2252 1HH1 ARG A 233      63.048 131.403   3.155  0.00 99.00           H  
ATOM   2253 2HH1 ARG A 233      64.474 131.088   2.223  0.00 99.00           H  
ATOM   2254 1HH2 ARG A 233      63.628 127.781   1.481  0.00 99.00           H  
ATOM   2255 2HH2 ARG A 233      64.800 129.039   1.277  0.00 99.00           H  
ATOM   2256  N   PRO A 234      55.901 131.106   5.754  1.00 39.60           N  
ATOM   2257  CA  PRO A 234      54.750 131.013   6.660  1.00 39.65           C  
ATOM   2258  C   PRO A 234      54.432 129.552   6.934  1.00 39.62           C  
ATOM   2259  O   PRO A 234      54.303 128.773   5.979  1.00 39.65           O  
ATOM   2260  CB  PRO A 234      53.602 131.657   5.864  1.00 39.43           C  
ATOM   2261  CG  PRO A 234      54.230 132.401   4.754  1.00 40.15           C  
ATOM   2262  CD  PRO A 234      55.526 131.679   4.445  1.00 39.86           C  
ATOM   2263  N   VAL A 235      54.323 129.193   8.208  1.00 39.31           N  
ATOM   2264  CA  VAL A 235      53.938 127.851   8.616  1.00 39.04           C  
ATOM   2265  C   VAL A 235      52.424 127.684   8.456  1.00 39.22           C  
ATOM   2266  O   VAL A 235      51.647 128.546   8.877  1.00 38.54           O  
ATOM   2267  CB  VAL A 235      54.389 127.555  10.057  1.00 39.11           C  
ATOM   2268  CG1 VAL A 235      53.792 126.240  10.579  1.00 39.11           C  
ATOM   2269  CG2 VAL A 235      55.910 127.525  10.130  1.00 38.64           C  
ATOM   2270  HN  VAL A 235      54.538 129.957   8.890  0.00 99.00           H  
ATOM   2271  N   ILE A 236      52.036 126.572   7.827  1.00 39.38           N  
ATOM   2272  CA  ILE A 236      50.633 126.258   7.538  1.00 39.97           C  
ATOM   2273  C   ILE A 236      50.118 124.986   8.233  1.00 39.91           C  
ATOM   2274  O   ILE A 236      48.896 124.777   8.328  1.00 39.50           O  
ATOM   2275  CB  ILE A 236      50.414 126.140   5.999  1.00 40.16           C  
ATOM   2276  CG1 ILE A 236      51.285 125.025   5.400  1.00 41.00           C  
ATOM   2277  CG2 ILE A 236      50.671 127.486   5.311  1.00 40.36           C  
ATOM   2278  CD1 ILE A 236      50.792 124.477   4.073  1.00 43.41           C  
ATOM   2279  HN  ILE A 236      52.825 125.938   7.555  0.00 99.00           H  
ATOM   2280  N   TYR A 237      51.043 124.147   8.704  1.00 40.11           N  
ATOM   2281  CA  TYR A 237      50.722 122.785   9.145  1.00 40.52           C  
ATOM   2282  C   TYR A 237      51.774 122.238  10.102  1.00 40.75           C  
ATOM   2283  O   TYR A 237      52.982 122.329   9.840  1.00 41.25           O  
ATOM   2284  CB  TYR A 237      50.615 121.861   7.909  1.00 40.85           C  
ATOM   2285  CG  TYR A 237      50.243 120.413   8.169  1.00 42.00           C  
ATOM   2286  CD1 TYR A 237      49.003 120.078   8.712  1.00 43.48           C  
ATOM   2287  CD2 TYR A 237      51.121 119.372   7.829  1.00 43.60           C  
ATOM   2288  CE1 TYR A 237      48.643 118.746   8.937  1.00 44.04           C  
ATOM   2289  CE2 TYR A 237      50.773 118.025   8.054  1.00 44.06           C  
ATOM   2290  CZ  TYR A 237      49.528 117.729   8.608  1.00 44.64           C  
ATOM   2291  OH  TYR A 237      49.150 116.430   8.845  1.00 44.47           O  
ATOM   2292  HN  TYR A 237      52.008 124.540   8.732  0.00 99.00           H  
ATOM   2293  HH  TYR A 237      49.899 115.946   9.296  0.00 99.00           H  
ATOM   2294  N   ILE A 238      51.303 121.685  11.216  1.00 41.07           N  
ATOM   2295  CA  ILE A 238      52.161 121.008  12.181  1.00 41.14           C  
ATOM   2296  C   ILE A 238      51.560 119.645  12.508  1.00 42.31           C  
ATOM   2297  O   ILE A 238      50.396 119.550  12.943  1.00 41.92           O  
ATOM   2298  CB  ILE A 238      52.357 121.855  13.464  1.00 41.06           C  
ATOM   2299  CG1 ILE A 238      53.096 123.162  13.143  1.00 39.82           C  
ATOM   2300  CG2 ILE A 238      53.089 121.041  14.557  1.00 40.66           C  
ATOM   2301  CD1 ILE A 238      53.249 124.127  14.341  1.00 39.30           C  
ATOM   2302  HN  ILE A 238      50.269 121.777  11.339  0.00 99.00           H  
ATOM   2303  N   ASP A 239      52.365 118.605  12.290  1.00 43.13           N  
ATOM   2304  CA  ASP A 239      51.944 117.215  12.461  1.00 44.68           C  
ATOM   2305  C   ASP A 239      52.759 116.562  13.577  1.00 45.03           C  
ATOM   2306  O   ASP A 239      53.994 116.486  13.498  1.00 45.00           O  
ATOM   2307  CB  ASP A 239      52.108 116.447  11.136  1.00 44.61           C  
ATOM   2308  CG  ASP A 239      51.566 115.021  11.200  1.00 46.51           C  
ATOM   2309  OD1 ASP A 239      51.511 114.413  12.290  1.00 46.35           O  
ATOM   2310  OD2 ASP A 239      51.171 114.424  10.183  1.00 49.96           O1-
ATOM   2311  HN  ASP A 239      53.332 118.871  11.984  0.00 99.00           H  
ATOM   2312  N   GLN A 240      52.062 116.097  14.612  1.00 45.84           N  
ATOM   2313  CA  GLN A 240      52.721 115.481  15.771  1.00 47.11           C  
ATOM   2314  C   GLN A 240      52.389 113.997  15.961  1.00 48.41           C  
ATOM   2315  O   GLN A 240      52.587 113.453  17.052  1.00 48.57           O  
ATOM   2316  CB  GLN A 240      52.364 116.237  17.052  1.00 47.02           C  
ATOM   2317  CG  GLN A 240      52.904 117.652  17.131  1.00 45.75           C  
ATOM   2318  CD  GLN A 240      52.873 118.183  18.550  1.00 45.32           C  
ATOM   2319  NE2 GLN A 240      51.774 118.843  18.919  0.00 99.00           N  
ATOM   2320  OE1 GLN A 240      53.819 117.979  19.314  0.00 99.00           O  
ATOM   2321  HN  GLN A 240      51.034 116.204  14.532  0.00 99.00           H  
ATOM   2322 1HE2 GLN A 240      51.679 119.213  19.857  0.00 99.00           H  
ATOM   2323 2HE2 GLN A 240      51.029 118.968  18.235  0.00 99.00           H  
ATOM   2324  N   THR A 241      51.900 113.343  14.908  1.00 50.12           N  
ATOM   2325  CA  THR A 241      51.452 111.949  15.012  1.00 51.81           C  
ATOM   2326  C   THR A 241      52.600 110.939  15.021  1.00 53.16           C  
ATOM   2327  O   THR A 241      52.432 109.819  15.505  1.00 53.53           O  
ATOM   2328  CB  THR A 241      50.441 111.584  13.889  1.00 51.85           C  
ATOM   2329  CG2 THR A 241      49.203 112.480  13.949  1.00 51.86           C  
ATOM   2330  OG1 THR A 241      51.011 111.869  12.603  1.00 52.02           O  
ATOM   2331  HN  THR A 241      51.864 113.889  14.030  0.00 99.00           H  
ATOM   2332  HG1 THR A 241      51.182 112.855  12.508  0.00 99.00           H  
ATOM   2333  N   ARG A 242      53.755 111.338  14.489  1.00 54.60           N  
ATOM   2334  CA  ARG A 242      54.897 110.436  14.332  1.00 56.11           C  
ATOM   2335  C   ARG A 242      56.065 110.768  15.262  1.00 56.28           C  
ATOM   2336  O   ARG A 242      56.009 111.740  16.027  1.00 56.39           O  
ATOM   2337  CB  ARG A 242      55.365 110.424  12.870  1.00 56.40           C  
ATOM   2338  CG  ARG A 242      54.510 109.558  11.957  1.00 59.64           C  
ATOM   2339  CD  ARG A 242      54.743 109.791  10.470  1.00 64.57           C  
ATOM   2340  NE  ARG A 242      53.487 110.040   9.759  1.00 68.27           N  
ATOM   2341  CZ  ARG A 242      53.060 109.351   8.701  1.00 70.33           C  
ATOM   2342  NH1 ARG A 242      53.786 108.355   8.203  1.00 70.98           N1+
ATOM   2343  NH2 ARG A 242      51.899 109.662   8.134  1.00 70.56           N  
ATOM   2344  HN  ARG A 242      53.775 112.338  14.197  0.00 99.00           H  
ATOM   2345  HE  ARG A 242      52.900 110.790  10.096  0.00 99.00           H  
ATOM   2346 1HH1 ARG A 242      54.651 108.095   8.626  0.00 99.00           H  
ATOM   2347 2HH1 ARG A 242      53.459 107.858   7.394  0.00 99.00           H  
ATOM   2348 1HH2 ARG A 242      51.342 110.401   8.519  0.00 99.00           H  
ATOM   2349 2HH2 ARG A 242      51.582 109.163   7.331  0.00 99.00           H  
ATOM   2350  N   GLU A 243      57.117 109.952  15.175  1.00 56.55           N  
ATOM   2351  CA  GLU A 243      58.317 110.058  16.009  1.00 56.93           C  
ATOM   2352  C   GLU A 243      58.885 111.480  16.085  1.00 56.22           C  
ATOM   2353  O   GLU A 243      59.138 111.997  17.177  1.00 56.11           O  
ATOM   2354  CB  GLU A 243      59.383 109.080  15.493  1.00 57.41           C  
ATOM   2355  CG  GLU A 243      60.580 108.879  16.413  1.00 60.25           C  
ATOM   2356  CD  GLU A 243      61.818 108.417  15.658  1.00 63.85           C  
ATOM   2357  OE1 GLU A 243      61.686 107.573  14.738  1.00 64.68           O  
ATOM   2358  OE2 GLU A 243      62.925 108.902  15.986  1.00 65.21           O1-
ATOM   2359  HN  GLU A 243      57.010 109.205  14.437  0.00 99.00           H  
ATOM   2360  N   ASN A 244      59.089 112.087  14.919  1.00 55.34           N  
ATOM   2361  CA  ASN A 244      59.557 113.465  14.812  1.00 54.65           C  
ATOM   2362  C   ASN A 244      58.402 114.379  14.387  1.00 53.41           C  
ATOM   2363  O   ASN A 244      57.537 113.979  13.603  1.00 52.96           O  
ATOM   2364  CB  ASN A 244      60.713 113.579  13.802  1.00 55.15           C  
ATOM   2365  CG  ASN A 244      61.937 112.741  14.193  1.00 56.73           C  
ATOM   2366  ND2 ASN A 244      62.492 112.031  13.220  0.00 99.00           N  
ATOM   2367  OD1 ASN A 244      62.375 112.738  15.349  0.00 99.00           O  
ATOM   2368  HN  ASN A 244      58.885 111.490  14.083  0.00 99.00           H  
ATOM   2369 1HD2 ASN A 244      62.115 112.066  12.293  0.00 99.00           H  
ATOM   2370 2HD2 ASN A 244      63.291 111.458  13.409  0.00 99.00           H  
ATOM   2371  N   VAL A 245      58.392 115.601  14.913  1.00 51.70           N  
ATOM   2372  CA  VAL A 245      57.388 116.597  14.536  1.00 50.35           C  
ATOM   2373  C   VAL A 245      57.646 117.093  13.114  1.00 49.42           C  
ATOM   2374  O   VAL A 245      58.787 117.400  12.755  1.00 49.30           O  
ATOM   2375  CB  VAL A 245      57.382 117.806  15.513  1.00 50.32           C  
ATOM   2376  CG1 VAL A 245      56.267 118.791  15.150  1.00 50.00           C  
ATOM   2377  CG2 VAL A 245      57.230 117.335  16.951  1.00 49.89           C  
ATOM   2378  HN  VAL A 245      59.146 115.785  15.604  0.00 99.00           H  
ATOM   2379  N   LEU A 246      56.582 117.169  12.319  1.00 48.45           N  
ATOM   2380  CA  LEU A 246      56.661 117.662  10.942  1.00 47.93           C  
ATOM   2381  C   LEU A 246      56.020 119.041  10.824  1.00 46.83           C  
ATOM   2382  O   LEU A 246      54.861 119.231  11.200  1.00 46.58           O  
ATOM   2383  CB  LEU A 246      55.988 116.685   9.969  1.00 48.41           C  
ATOM   2384  CG  LEU A 246      56.677 115.347   9.666  1.00 50.99           C  
ATOM   2385  CD1 LEU A 246      55.655 114.303   9.198  1.00 52.61           C  
ATOM   2386  CD2 LEU A 246      57.770 115.527   8.619  1.00 53.22           C  
ATOM   2387  HN  LEU A 246      55.691 116.849  12.757  0.00 99.00           H  
ATOM   2388  N   VAL A 247      56.791 119.991  10.305  1.00 45.66           N  
ATOM   2389  CA  VAL A 247      56.346 121.367  10.114  1.00 44.72           C  
ATOM   2390  C   VAL A 247      56.439 121.721   8.636  1.00 44.75           C  
ATOM   2391  O   VAL A 247      57.520 121.644   8.036  1.00 44.29           O  
ATOM   2392  CB  VAL A 247      57.203 122.381  10.950  1.00 44.74           C  
ATOM   2393  CG1 VAL A 247      56.640 123.799  10.840  1.00 43.96           C  
ATOM   2394  CG2 VAL A 247      57.289 121.955  12.418  1.00 43.63           C  
ATOM   2395  HN  VAL A 247      57.754 119.665  10.043  0.00 99.00           H  
ATOM   2396  N   GLU A 248      55.305 122.115   8.059  1.00 44.07           N  
ATOM   2397  CA  GLU A 248      55.226 122.466   6.647  1.00 44.25           C  
ATOM   2398  C   GLU A 248      54.929 123.947   6.426  1.00 44.29           C  
ATOM   2399  O   GLU A 248      54.146 124.553   7.161  1.00 44.16           O  
ATOM   2400  CB  GLU A 248      54.163 121.607   5.951  1.00 44.23           C  
ATOM   2401  CG  GLU A 248      54.031 121.878   4.462  1.00 46.01           C  
ATOM   2402  CD  GLU A 248      53.059 120.946   3.762  1.00 49.25           C  
ATOM   2403  OE1 GLU A 248      52.410 120.123   4.441  1.00 51.39           O  
ATOM   2404  OE2 GLU A 248      52.941 121.053   2.521  1.00 50.35           O1-
ATOM   2405  HN  GLU A 248      54.484 122.150   8.703  0.00 99.00           H  
ATOM   2406  N   THR A 249      55.554 124.524   5.400  1.00 44.67           N  
ATOM   2407  CA  THR A 249      55.343 125.934   5.065  1.00 44.71           C  
ATOM   2408  C   THR A 249      54.481 126.122   3.824  1.00 45.41           C  
ATOM   2409  O   THR A 249      54.239 125.173   3.071  1.00 45.24           O  
ATOM   2410  CB  THR A 249      56.687 126.680   4.912  1.00 44.69           C  
ATOM   2411  CG2 THR A 249      57.491 126.600   6.206  1.00 44.12           C  
ATOM   2412  OG1 THR A 249      57.506 126.015   3.937  1.00 43.46           O  
ATOM   2413  HN  THR A 249      56.190 123.900   4.870  0.00 99.00           H  
ATOM   2414  HG1 THR A 249      57.478 125.021   4.079  0.00 99.00           H  
ATOM   2415  N   LEU A 250      54.030 127.355   3.615  1.00 46.47           N  
ATOM   2416  CA  LEU A 250      53.184 127.712   2.470  1.00 48.01           C  
ATOM   2417  C   LEU A 250      53.803 127.351   1.110  1.00 49.12           C  
ATOM   2418  O   LEU A 250      53.087 126.970   0.181  1.00 49.00           O  
ATOM   2419  CB  LEU A 250      52.797 129.194   2.529  1.00 47.60           C  
ATOM   2420  CG  LEU A 250      51.719 129.725   1.570  1.00 48.36           C  
ATOM   2421  CD1 LEU A 250      50.423 128.914   1.625  1.00 48.14           C  
ATOM   2422  CD2 LEU A 250      51.437 131.197   1.855  1.00 47.98           C  
ATOM   2423  HN  LEU A 250      54.328 128.052   4.335  0.00 99.00           H  
ATOM   2424  N   ASN A 251      55.128 127.455   1.003  1.00 50.44           N  
ATOM   2425  CA  ASN A 251      55.826 127.021  -0.213  1.00 52.26           C  
ATOM   2426  C   ASN A 251      56.072 125.493  -0.330  1.00 52.59           C  
ATOM   2427  O   ASN A 251      56.783 125.036  -1.221  1.00 53.31           O  
ATOM   2428  CB  ASN A 251      57.096 127.862  -0.482  1.00 52.70           C  
ATOM   2429  CG  ASN A 251      57.918 128.156   0.781  1.00 55.27           C  
ATOM   2430  ND2 ASN A 251      57.301 128.805   1.778  0.00 99.00           N  
ATOM   2431  OD1 ASN A 251      59.104 127.831   0.838  0.00 99.00           O  
ATOM   2432  HN  ASN A 251      55.606 127.855   1.825  0.00 99.00           H  
ATOM   2433 1HD2 ASN A 251      56.338 129.062   1.658  0.00 99.00           H  
ATOM   2434 2HD2 ASN A 251      57.787 129.023   2.611  0.00 99.00           H  
ATOM   2435  N   HIS A 252      55.439 124.718   0.550  1.00 53.00           N  
ATOM   2436  CA  HIS A 252      55.496 123.239   0.577  1.00 53.57           C  
ATOM   2437  C   HIS A 252      56.798 122.627   1.124  1.00 53.14           C  
ATOM   2438  O   HIS A 252      56.939 121.393   1.156  1.00 53.36           O  
ATOM   2439  CB  HIS A 252      55.141 122.593  -0.779  1.00 54.22           C  
ATOM   2440  CG  HIS A 252      53.972 123.221  -1.471  1.00 56.00           C  
ATOM   2441  CD2 HIS A 252      52.817 123.734  -0.988  0.00 99.00           C  
ATOM   2442  ND1 HIS A 252      53.919 123.379  -2.840  0.00 99.00           N  
ATOM   2443  CE1 HIS A 252      52.779 123.959  -3.168  0.00 99.00           C  
ATOM   2444  NE2 HIS A 252      52.096 124.190  -2.062  0.00 99.00           N  
ATOM   2445  HN  HIS A 252      54.869 125.261   1.257  0.00 99.00           H  
ATOM   2446  HD1 HIS A 252      54.633 123.097  -3.480  0.00 99.00           H  
ATOM   2447  N   GLU A 253      57.735 123.468   1.559  1.00 52.09           N  
ATOM   2448  CA  GLU A 253      58.928 122.969   2.235  1.00 51.71           C  
ATOM   2449  C   GLU A 253      58.551 122.211   3.512  1.00 51.26           C  
ATOM   2450  O   GLU A 253      57.556 122.533   4.167  1.00 51.10           O  
ATOM   2451  CB  GLU A 253      59.884 124.109   2.554  1.00 51.67           C  
ATOM   2452  CG  GLU A 253      60.547 124.709   1.329  1.00 51.94           C  
ATOM   2453  CD  GLU A 253      61.571 125.767   1.678  1.00 52.77           C  
ATOM   2454  OE1 GLU A 253      61.597 126.227   2.842  1.00 52.49           O  
ATOM   2455  OE2 GLU A 253      62.357 126.143   0.782  1.00 53.50           O1-
ATOM   2456  HN  GLU A 253      57.548 124.466   1.381  0.00 99.00           H  
ATOM   2457  N   MET A 254      59.333 121.191   3.846  1.00 50.70           N  
ATOM   2458  CA  MET A 254      59.031 120.335   4.994  1.00 50.64           C  
ATOM   2459  C   MET A 254      60.194 120.342   5.959  1.00 49.67           C  
ATOM   2460  O   MET A 254      61.341 120.172   5.543  1.00 49.39           O  
ATOM   2461  CB  MET A 254      58.753 118.897   4.545  1.00 51.25           C  
ATOM   2462  CG  MET A 254      57.668 118.765   3.497  1.00 54.30           C  
ATOM   2463  SD  MET A 254      56.043 118.577   4.246  1.00 62.32           S  
ATOM   2464  CE  MET A 254      55.967 116.767   4.450  1.00 60.84           C  
ATOM   2465  HN  MET A 254      60.161 121.055   3.236  0.00 99.00           H  
ATOM   2466  N   TYR A 255      59.892 120.541   7.240  1.00 48.49           N  
ATOM   2467  CA  TYR A 255      60.912 120.577   8.279  1.00 47.73           C  
ATOM   2468  C   TYR A 255      60.590 119.546   9.352  1.00 47.70           C  
ATOM   2469  O   TYR A 255      59.430 119.407   9.767  1.00 47.48           O  
ATOM   2470  CB  TYR A 255      61.040 121.992   8.862  1.00 47.16           C  
ATOM   2471  CG  TYR A 255      61.537 122.997   7.845  1.00 46.38           C  
ATOM   2472  CD1 TYR A 255      60.646 123.668   6.999  1.00 45.98           C  
ATOM   2473  CD2 TYR A 255      62.896 123.267   7.715  1.00 45.93           C  
ATOM   2474  CE1 TYR A 255      61.105 124.576   6.043  1.00 45.83           C  
ATOM   2475  CE2 TYR A 255      63.365 124.170   6.771  1.00 45.47           C  
ATOM   2476  CZ  TYR A 255      62.467 124.822   5.941  1.00 45.89           C  
ATOM   2477  OH  TYR A 255      62.932 125.716   5.005  1.00 46.83           O  
ATOM   2478  HN  TYR A 255      58.876 120.667   7.430  0.00 99.00           H  
ATOM   2479  HH  TYR A 255      62.276 125.777   4.255  0.00 99.00           H  
ATOM   2480  N   GLU A 256      61.614 118.808   9.774  1.00 47.60           N  
ATOM   2481  CA  GLU A 256      61.461 117.762  10.782  1.00 47.86           C  
ATOM   2482  C   GLU A 256      62.243 118.134  12.038  1.00 47.24           C  
ATOM   2483  O   GLU A 256      63.409 118.534  11.947  1.00 47.20           O  
ATOM   2484  CB  GLU A 256      61.963 116.428  10.233  1.00 48.40           C  
ATOM   2485  CG  GLU A 256      60.991 115.280  10.387  1.00 51.31           C  
ATOM   2486  CD  GLU A 256      61.392 114.059   9.571  1.00 55.11           C  
ATOM   2487  OE1 GLU A 256      61.774 113.042  10.179  1.00 57.45           O  
ATOM   2488  OE2 GLU A 256      61.323 114.112   8.324  1.00 57.35           O1-
ATOM   2489  HN  GLU A 256      62.527 119.039   9.327  0.00 99.00           H  
ATOM   2490  N   ALA A 257      61.605 118.001  13.202  1.00 46.35           N  
ATOM   2491  CA  ALA A 257      62.236 118.388  14.469  1.00 45.83           C  
ATOM   2492  C   ALA A 257      61.802 117.535  15.660  1.00 45.21           C  
ATOM   2493  O   ALA A 257      60.772 116.847  15.606  1.00 45.29           O  
ATOM   2494  CB  ALA A 257      61.973 119.879  14.757  1.00 45.98           C  
ATOM   2495  HN  ALA A 257      60.649 117.611  13.136  0.00 99.00           H  
ATOM   2496  N   LYS A 258      62.583 117.588  16.736  1.00 44.54           N  
ATOM   2497  CA  LYS A 258      62.231 116.909  17.986  1.00 44.28           C  
ATOM   2498  C   LYS A 258      61.156 117.723  18.723  1.00 43.77           C  
ATOM   2499  O   LYS A 258      60.230 117.161  19.315  1.00 43.57           O  
ATOM   2500  CB  LYS A 258      63.463 116.745  18.885  1.00 44.68           C  
ATOM   2501  CG  LYS A 258      64.646 115.999  18.252  1.00 46.61           C  
ATOM   2502  CD  LYS A 258      65.786 115.844  19.268  1.00 49.18           C  
ATOM   2503  CE  LYS A 258      66.735 114.705  18.899  1.00 50.49           C  
ATOM   2504  NZ  LYS A 258      67.755 115.142  17.910  1.00 51.78           N1+
ATOM   2505  HN  LYS A 258      63.453 118.145  16.616  0.00 99.00           H  
ATOM   2506  HZ1 LYS A 258      67.414 115.939  17.411  0.00 99.00           H  
ATOM   2507  HZ2 LYS A 258      68.600 115.383  18.388  0.00 99.00           H  
ATOM   2508  HZ3 LYS A 258      67.935 114.398  17.267  0.00 99.00           H  
ATOM   2509  N   TYR A 259      61.297 119.051  18.676  1.00 42.68           N  
ATOM   2510  CA  TYR A 259      60.402 119.974  19.377  1.00 42.11           C  
ATOM   2511  C   TYR A 259      60.098 121.203  18.523  1.00 41.07           C  
ATOM   2512  O   TYR A 259      60.819 121.504  17.580  1.00 40.95           O  
ATOM   2513  CB  TYR A 259      61.027 120.422  20.706  1.00 42.11           C  
ATOM   2514  CG  TYR A 259      61.345 119.279  21.641  1.00 43.24           C  
ATOM   2515  CD1 TYR A 259      62.635 118.749  21.707  1.00 44.22           C  
ATOM   2516  CD2 TYR A 259      60.358 118.728  22.461  1.00 44.64           C  
ATOM   2517  CE1 TYR A 259      62.929 117.688  22.558  1.00 45.27           C  
ATOM   2518  CE2 TYR A 259      60.646 117.671  23.317  1.00 45.74           C  
ATOM   2519  CZ  TYR A 259      61.936 117.159  23.356  1.00 46.70           C  
ATOM   2520  OH  TYR A 259      62.228 116.120  24.205  1.00 48.96           O  
ATOM   2521  HN  TYR A 259      62.104 119.375  18.094  0.00 99.00           H  
ATOM   2522  HH  TYR A 259      63.213 116.094  24.367  0.00 99.00           H  
ATOM   2523  N   VAL A 260      59.025 121.908  18.872  1.00 40.16           N  
ATOM   2524  CA  VAL A 260      58.675 123.164  18.211  1.00 39.48           C  
ATOM   2525  C   VAL A 260      58.419 124.259  19.248  1.00 39.21           C  
ATOM   2526  O   VAL A 260      57.806 124.011  20.299  1.00 39.36           O  
ATOM   2527  CB  VAL A 260      57.413 123.013  17.316  1.00 39.53           C  
ATOM   2528  CG1 VAL A 260      56.981 124.373  16.741  1.00 39.58           C  
ATOM   2529  CG2 VAL A 260      57.651 122.014  16.189  1.00 39.65           C  
ATOM   2530  HN  VAL A 260      58.465 121.494  19.644  0.00 99.00           H  
ATOM   2531  N   ILE A 261      58.896 125.469  18.953  1.00 38.55           N  
ATOM   2532  CA  ILE A 261      58.509 126.659  19.706  1.00 37.63           C  
ATOM   2533  C   ILE A 261      57.602 127.507  18.818  1.00 37.38           C  
ATOM   2534  O   ILE A 261      57.989 127.929  17.727  1.00 36.68           O  
ATOM   2535  CB  ILE A 261      59.744 127.467  20.194  1.00 38.04           C  
ATOM   2536  CG1 ILE A 261      60.566 126.645  21.191  1.00 37.53           C  
ATOM   2537  CG2 ILE A 261      59.305 128.801  20.851  1.00 37.42           C  
ATOM   2538  CD1 ILE A 261      61.758 127.386  21.814  1.00 38.18           C  
ATOM   2539  HN  ILE A 261      59.558 125.490  18.151  0.00 99.00           H  
ATOM   2540  N   SER A 262      56.374 127.723  19.280  1.00 37.10           N  
ATOM   2541  CA  SER A 262      55.479 128.679  18.647  1.00 36.97           C  
ATOM   2542  C   SER A 262      55.744 130.059  19.245  1.00 36.95           C  
ATOM   2543  O   SER A 262      55.437 130.299  20.416  1.00 36.35           O  
ATOM   2544  CB  SER A 262      54.035 128.267  18.912  1.00 37.32           C  
ATOM   2545  OG  SER A 262      53.120 129.176  18.344  1.00 38.01           O  
ATOM   2546  HN  SER A 262      56.117 127.160  20.114  0.00 99.00           H  
ATOM   2547  HG  SER A 262      52.258 129.148  18.851  0.00 99.00           H  
ATOM   2548  N   ALA A 263      56.302 130.968  18.445  1.00 37.02           N  
ATOM   2549  CA  ALA A 263      56.660 132.300  18.945  1.00 37.04           C  
ATOM   2550  C   ALA A 263      55.867 133.413  18.241  1.00 37.13           C  
ATOM   2551  O   ALA A 263      56.406 134.460  17.865  1.00 37.25           O  
ATOM   2552  CB  ALA A 263      58.169 132.524  18.832  1.00 37.16           C  
ATOM   2553  HN  ALA A 263      56.456 130.662  17.471  0.00 99.00           H  
ATOM   2554  N   ILE A 264      54.572 133.166  18.063  1.00 37.00           N  
ATOM   2555  CA  ILE A 264      53.688 134.080  17.344  1.00 37.08           C  
ATOM   2556  C   ILE A 264      52.542 134.489  18.288  1.00 37.01           C  
ATOM   2557  O   ILE A 264      52.247 133.774  19.249  1.00 37.27           O  
ATOM   2558  CB  ILE A 264      53.118 133.391  16.049  1.00 36.71           C  
ATOM   2559  CG1 ILE A 264      52.169 132.234  16.405  1.00 36.64           C  
ATOM   2560  CG2 ILE A 264      54.251 132.930  15.103  1.00 36.23           C  
ATOM   2561  CD1 ILE A 264      51.642 131.428  15.217  1.00 37.01           C  
ATOM   2562  HN  ILE A 264      54.243 132.266  18.480  0.00 99.00           H  
ATOM   2563  N   PRO A 265      51.907 135.630  18.034  1.00 37.57           N  
ATOM   2564  CA  PRO A 265      50.704 136.013  18.792  1.00 37.63           C  
ATOM   2565  C   PRO A 265      49.741 134.827  18.889  1.00 37.69           C  
ATOM   2566  O   PRO A 265      49.562 134.145  17.882  1.00 38.23           O  
ATOM   2567  CB  PRO A 265      50.095 137.135  17.941  1.00 37.41           C  
ATOM   2568  CG  PRO A 265      51.266 137.750  17.220  1.00 37.54           C  
ATOM   2569  CD  PRO A 265      52.294 136.657  17.045  1.00 37.37           C  
ATOM   2570  N   PRO A 266      49.173 134.565  20.065  1.00 37.85           N  
ATOM   2571  CA  PRO A 266      48.310 133.394  20.282  1.00 37.59           C  
ATOM   2572  C   PRO A 266      47.237 133.200  19.213  1.00 37.59           C  
ATOM   2573  O   PRO A 266      47.105 132.083  18.702  1.00 37.59           O  
ATOM   2574  CB  PRO A 266      47.683 133.670  21.658  1.00 37.69           C  
ATOM   2575  CG  PRO A 266      48.714 134.512  22.371  1.00 38.20           C  
ATOM   2576  CD  PRO A 266      49.330 135.368  21.296  1.00 37.98           C  
ATOM   2577  N   THR A 267      46.500 134.250  18.859  1.00 37.22           N  
ATOM   2578  CA  THR A 267      45.442 134.089  17.854  1.00 37.07           C  
ATOM   2579  C   THR A 267      45.967 133.706  16.465  1.00 36.90           C  
ATOM   2580  O   THR A 267      45.244 133.090  15.671  1.00 36.55           O  
ATOM   2581  CB  THR A 267      44.508 135.320  17.781  1.00 37.51           C  
ATOM   2582  CG2 THR A 267      45.187 136.503  17.064  1.00 37.66           C  
ATOM   2583  OG1 THR A 267      43.393 135.005  16.933  1.00 37.84           O  
ATOM   2584  HN  THR A 267      46.723 135.133  19.323  0.00 99.00           H  
ATOM   2585  HG1 THR A 267      42.913 134.192  17.277  0.00 99.00           H  
ATOM   2586  N   LEU A 268      47.228 134.044  16.171  1.00 36.45           N  
ATOM   2587  CA  LEU A 268      47.805 133.692  14.868  1.00 36.94           C  
ATOM   2588  C   LEU A 268      48.116 132.197  14.715  1.00 36.48           C  
ATOM   2589  O   LEU A 268      48.387 131.722  13.598  1.00 35.87           O  
ATOM   2590  CB  LEU A 268      49.026 134.554  14.529  1.00 36.82           C  
ATOM   2591  CG  LEU A 268      48.773 136.059  14.386  1.00 39.55           C  
ATOM   2592  CD1 LEU A 268      49.995 136.779  13.834  1.00 39.32           C  
ATOM   2593  CD2 LEU A 268      47.561 136.360  13.532  1.00 41.50           C  
ATOM   2594  HN  LEU A 268      47.733 134.550  16.907  0.00 99.00           H  
ATOM   2595  N   GLY A 269      48.054 131.464  15.827  1.00 36.23           N  
ATOM   2596  CA  GLY A 269      48.053 130.008  15.782  1.00 36.63           C  
ATOM   2597  C   GLY A 269      46.896 129.442  14.964  1.00 37.36           C  
ATOM   2598  O   GLY A 269      46.955 128.308  14.490  1.00 36.95           O  
ATOM   2599  HN  GLY A 269      48.008 132.012  16.707  0.00 99.00           H  
ATOM   2600  N   MET A 270      45.860 130.253  14.766  1.00 37.40           N  
ATOM   2601  CA  MET A 270      44.731 129.879  13.914  1.00 38.25           C  
ATOM   2602  C   MET A 270      45.137 129.679  12.451  1.00 37.95           C  
ATOM   2603  O   MET A 270      44.463 128.970  11.712  1.00 37.90           O  
ATOM   2604  CB  MET A 270      43.609 130.927  14.002  1.00 38.52           C  
ATOM   2605  CG  MET A 270      42.707 130.783  15.216  1.00 41.28           C  
ATOM   2606  SD  MET A 270      41.670 129.317  15.088  1.00 47.77           S  
ATOM   2607  CE  MET A 270      40.351 129.961  13.985  1.00 44.27           C  
ATOM   2608  HN  MET A 270      45.921 131.165  15.263  0.00 99.00           H  
ATOM   2609  N   LYS A 271      46.242 130.302  12.033  1.00 37.88           N  
ATOM   2610  CA  LYS A 271      46.719 130.174  10.651  1.00 38.12           C  
ATOM   2611  C   LYS A 271      47.391 128.828  10.388  1.00 38.15           C  
ATOM   2612  O   LYS A 271      47.786 128.544   9.260  1.00 38.18           O  
ATOM   2613  CB  LYS A 271      47.683 131.307  10.297  1.00 38.03           C  
ATOM   2614  CG  LYS A 271      47.084 132.715  10.427  1.00 39.74           C  
ATOM   2615  CD  LYS A 271      47.771 133.678   9.461  1.00 42.51           C  
ATOM   2616  CE  LYS A 271      46.802 134.564   8.706  1.00 45.16           C  
ATOM   2617  NZ  LYS A 271      45.642 133.887   8.058  1.00 45.05           N1+
ATOM   2618  HN  LYS A 271      46.722 130.870  12.752  0.00 99.00           H  
ATOM   2619  HZ1 LYS A 271      45.378 133.092   8.602  0.00 99.00           H  
ATOM   2620  HZ2 LYS A 271      44.876 134.526   8.002  0.00 99.00           H  
ATOM   2621  HZ3 LYS A 271      45.902 133.594   7.139  0.00 99.00           H  
ATOM   2622  N   ILE A 272      47.528 128.014  11.431  1.00 38.02           N  
ATOM   2623  CA  ILE A 272      48.176 126.714  11.310  1.00 38.41           C  
ATOM   2624  C   ILE A 272      47.131 125.624  11.488  1.00 38.45           C  
ATOM   2625  O   ILE A 272      46.295 125.691  12.399  1.00 37.91           O  
ATOM   2626  CB  ILE A 272      49.323 126.559  12.342  1.00 38.41           C  
ATOM   2627  CG1 ILE A 272      50.365 127.676  12.156  1.00 38.79           C  
ATOM   2628  CG2 ILE A 272      49.963 125.161  12.232  1.00 38.82           C  
ATOM   2629  CD1 ILE A 272      51.312 127.851  13.344  1.00 39.66           C  
ATOM   2630  HN  ILE A 272      47.140 128.380  12.323  0.00 99.00           H  
ATOM   2631  N   HIS A 273      47.164 124.646  10.583  1.00 38.15           N  
ATOM   2632  CA  HIS A 273      46.304 123.478  10.681  1.00 38.93           C  
ATOM   2633  C   HIS A 273      47.045 122.413  11.488  1.00 39.23           C  
ATOM   2634  O   HIS A 273      48.202 122.108  11.197  1.00 39.84           O  
ATOM   2635  CB  HIS A 273      45.914 122.986   9.279  1.00 38.52           C  
ATOM   2636  CG  HIS A 273      45.132 123.996   8.485  1.00 38.81           C  
ATOM   2637  CD2 HIS A 273      45.473 125.220   8.018  0.00 99.00           C  
ATOM   2638  ND1 HIS A 273      43.821 123.797   8.108  0.00 99.00           N  
ATOM   2639  CE1 HIS A 273      43.391 124.849   7.435  0.00 99.00           C  
ATOM   2640  NE2 HIS A 273      44.375 125.729   7.366  0.00 99.00           N  
ATOM   2641  HN  HIS A 273      47.849 124.793   9.814  0.00 99.00           H  
ATOM   2642  HD1 HIS A 273      43.281 122.980   8.315  0.00 99.00           H  
ATOM   2643  N   PHE A 274      46.395 121.875  12.518  1.00 39.34           N  
ATOM   2644  CA  PHE A 274      47.069 120.957  13.438  1.00 40.03           C  
ATOM   2645  C   PHE A 274      46.616 119.514  13.281  1.00 40.63           C  
ATOM   2646  O   PHE A 274      45.426 119.251  13.085  1.00 40.43           O  
ATOM   2647  CB  PHE A 274      46.860 121.407  14.885  1.00 39.66           C  
ATOM   2648  CG  PHE A 274      47.613 122.654  15.244  1.00 39.78           C  
ATOM   2649  CD1 PHE A 274      47.010 123.909  15.116  1.00 40.04           C  
ATOM   2650  CD2 PHE A 274      48.930 122.580  15.698  1.00 40.00           C  
ATOM   2651  CE1 PHE A 274      47.709 125.073  15.453  1.00 40.04           C  
ATOM   2652  CE2 PHE A 274      49.634 123.732  16.040  1.00 39.58           C  
ATOM   2653  CZ  PHE A 274      49.025 124.982  15.918  1.00 40.04           C  
ATOM   2654  HN  PHE A 274      45.405 122.153  12.608  0.00 99.00           H  
ATOM   2655  N   ASN A 275      47.585 118.599  13.350  1.00 41.53           N  
ATOM   2656  CA  ASN A 275      47.337 117.158  13.370  1.00 42.45           C  
ATOM   2657  C   ASN A 275      48.224 116.533  14.454  1.00 42.82           C  
ATOM   2658  O   ASN A 275      49.454 116.613  14.357  1.00 43.57           O  
ATOM   2659  CB  ASN A 275      47.603 116.529  11.993  1.00 42.75           C  
ATOM   2660  CG  ASN A 275      47.174 115.068  11.916  1.00 43.84           C  
ATOM   2661  ND2 ASN A 275      47.863 114.291  11.085  0.00 99.00           N  
ATOM   2662  OD1 ASN A 275      46.230 114.646  12.587  0.00 99.00           O  
ATOM   2663  HN  ASN A 275      48.552 119.007  13.389  0.00 99.00           H  
ATOM   2664 1HD2 ASN A 275      48.622 114.678  10.558  0.00 99.00           H  
ATOM   2665 2HD2 ASN A 275      47.626 113.327  10.987  0.00 99.00           H  
ATOM   2666  N   PRO A 276      47.628 115.956  15.501  1.00 42.61           N  
ATOM   2667  CA  PRO A 276      46.167 115.882  15.674  1.00 42.22           C  
ATOM   2668  C   PRO A 276      45.595 117.261  16.034  1.00 41.68           C  
ATOM   2669  O   PRO A 276      46.370 118.179  16.291  1.00 40.97           O  
ATOM   2670  CB  PRO A 276      46.007 114.916  16.860  1.00 42.22           C  
ATOM   2671  CG  PRO A 276      47.277 115.070  17.643  1.00 42.80           C  
ATOM   2672  CD  PRO A 276      48.353 115.355  16.636  1.00 42.94           C  
ATOM   2673  N   PRO A 277      44.274 117.421  16.040  1.00 41.55           N  
ATOM   2674  CA  PRO A 277      43.678 118.704  16.434  1.00 41.23           C  
ATOM   2675  C   PRO A 277      44.151 119.144  17.827  1.00 41.03           C  
ATOM   2676  O   PRO A 277      44.457 118.308  18.693  1.00 40.86           O  
ATOM   2677  CB  PRO A 277      42.171 118.403  16.459  1.00 41.33           C  
ATOM   2678  CG  PRO A 277      41.996 117.202  15.576  1.00 41.86           C  
ATOM   2679  CD  PRO A 277      43.257 116.415  15.670  1.00 41.86           C  
ATOM   2680  N   LEU A 278      44.238 120.450  18.032  1.00 40.56           N  
ATOM   2681  CA  LEU A 278      44.556 121.000  19.346  1.00 40.81           C  
ATOM   2682  C   LEU A 278      43.547 120.512  20.392  1.00 40.87           C  
ATOM   2683  O   LEU A 278      42.389 120.265  20.050  1.00 40.69           O  
ATOM   2684  CB  LEU A 278      44.541 122.535  19.296  1.00 40.41           C  
ATOM   2685  CG  LEU A 278      45.626 123.245  18.479  1.00 40.64           C  
ATOM   2686  CD1 LEU A 278      45.363 124.748  18.467  1.00 40.35           C  
ATOM   2687  CD2 LEU A 278      47.042 122.933  19.009  1.00 38.84           C  
ATOM   2688  HN  LEU A 278      44.064 121.038  17.194  0.00 99.00           H  
ATOM   2689  N   PRO A 279      43.966 120.400  21.651  1.00 41.18           N  
ATOM   2690  CA  PRO A 279      43.024 120.116  22.745  1.00 41.09           C  
ATOM   2691  C   PRO A 279      41.968 121.217  22.790  1.00 41.07           C  
ATOM   2692  O   PRO A 279      42.237 122.354  22.367  1.00 40.23           O  
ATOM   2693  CB  PRO A 279      43.888 120.179  24.004  1.00 41.33           C  
ATOM   2694  CG  PRO A 279      45.309 120.046  23.529  1.00 41.28           C  
ATOM   2695  CD  PRO A 279      45.354 120.562  22.134  1.00 41.02           C  
ATOM   2696  N   MET A 280      40.791 120.874  23.294  1.00 40.92           N  
ATOM   2697  CA  MET A 280      39.630 121.759  23.244  1.00 41.38           C  
ATOM   2698  C   MET A 280      39.879 123.173  23.798  1.00 40.62           C  
ATOM   2699  O   MET A 280      39.475 124.160  23.187  1.00 40.47           O  
ATOM   2700  CB  MET A 280      38.431 121.089  23.937  1.00 42.46           C  
ATOM   2701  CG  MET A 280      37.471 122.049  24.610  1.00 45.78           C  
ATOM   2702  SD  MET A 280      36.644 121.352  26.040  1.00 52.54           S  
ATOM   2703  CE  MET A 280      37.262 119.642  25.982  1.00 54.06           C  
ATOM   2704  HN  MET A 280      40.763 119.925  23.727  0.00 99.00           H  
ATOM   2705  N   MET A 281      40.545 123.279  24.939  1.00 39.70           N  
ATOM   2706  CA  MET A 281      40.730 124.591  25.554  1.00 39.40           C  
ATOM   2707  C   MET A 281      41.598 125.535  24.717  1.00 38.75           C  
ATOM   2708  O   MET A 281      41.247 126.701  24.563  1.00 38.19           O  
ATOM   2709  CB  MET A 281      41.250 124.473  26.992  1.00 39.76           C  
ATOM   2710  CG  MET A 281      40.266 123.826  27.945  1.00 42.16           C  
ATOM   2711  SD  MET A 281      38.670 124.711  28.023  1.00 48.78           S  
ATOM   2712  CE  MET A 281      39.139 126.041  29.041  1.00 46.80           C  
ATOM   2713  HN  MET A 281      40.902 122.402  25.334  0.00 99.00           H  
ATOM   2714  N   ARG A 282      42.708 125.042  24.160  1.00 37.88           N  
ATOM   2715  CA  ARG A 282      43.514 125.882  23.262  1.00 37.26           C  
ATOM   2716  C   ARG A 282      42.793 126.160  21.929  1.00 37.10           C  
ATOM   2717  O   ARG A 282      42.840 127.287  21.407  1.00 36.87           O  
ATOM   2718  CB  ARG A 282      44.931 125.303  23.028  1.00 36.91           C  
ATOM   2719  CG  ARG A 282      45.774 126.225  22.153  1.00 37.02           C  
ATOM   2720  CD  ARG A 282      47.293 125.947  22.052  1.00 37.44           C  
ATOM   2721  NE  ARG A 282      47.926 127.179  21.582  1.00 36.35           N  
ATOM   2722  CZ  ARG A 282      48.461 128.110  22.366  1.00 37.47           C  
ATOM   2723  NH1 ARG A 282      48.520 127.952  23.688  1.00 37.54           N1+
ATOM   2724  NH2 ARG A 282      48.962 129.211  21.819  1.00 37.97           N  
ATOM   2725  HN  ARG A 282      42.937 124.075  24.402  0.00 99.00           H  
ATOM   2726  HE  ARG A 282      47.959 127.335  20.582  0.00 99.00           H  
ATOM   2727 1HH1 ARG A 282      48.176 127.113  24.106  0.00 99.00           H  
ATOM   2728 2HH1 ARG A 282      48.910 128.674  24.259  0.00 99.00           H  
ATOM   2729 1HH2 ARG A 282      48.953 129.327  20.825  0.00 99.00           H  
ATOM   2730 2HH2 ARG A 282      49.351 129.927  22.400  0.00 99.00           H  
ATOM   2731  N   ASN A 283      42.128 125.144  21.383  1.00 36.74           N  
ATOM   2732  CA  ASN A 283      41.331 125.308  20.164  1.00 37.42           C  
ATOM   2733  C   ASN A 283      40.407 126.536  20.250  1.00 37.27           C  
ATOM   2734  O   ASN A 283      40.331 127.364  19.315  1.00 37.26           O  
ATOM   2735  CB  ASN A 283      40.503 124.039  19.871  1.00 37.65           C  
ATOM   2736  CG  ASN A 283      39.710 124.145  18.569  1.00 39.10           C  
ATOM   2737  ND2 ASN A 283      38.380 124.022  18.664  0.00 99.00           N  
ATOM   2738  OD1 ASN A 283      40.280 124.352  17.496  0.00 99.00           O  
ATOM   2739  HN  ASN A 283      42.221 124.241  21.886  0.00 99.00           H  
ATOM   2740 1HD2 ASN A 283      37.967 123.875  19.564  0.00 99.00           H  
ATOM   2741 2HD2 ASN A 283      37.814 124.077  17.849  0.00 99.00           H  
ATOM   2742  N   GLN A 284      39.715 126.662  21.376  1.00 36.78           N  
ATOM   2743  CA  GLN A 284      38.814 127.797  21.566  1.00 36.36           C  
ATOM   2744  C   GLN A 284      39.533 129.072  22.029  1.00 35.85           C  
ATOM   2745  O   GLN A 284      39.156 130.171  21.623  1.00 34.80           O  
ATOM   2746  CB  GLN A 284      37.656 127.450  22.499  1.00 36.41           C  
ATOM   2747  CG  GLN A 284      36.527 126.669  21.795  1.00 37.01           C  
ATOM   2748  CD  GLN A 284      35.188 126.765  22.509  1.00 38.71           C  
ATOM   2749  NE2 GLN A 284      34.107 126.924  21.741  0.00 99.00           N  
ATOM   2750  OE1 GLN A 284      35.130 126.688  23.737  0.00 99.00           O  
ATOM   2751  HN  GLN A 284      39.862 125.921  22.075  0.00 99.00           H  
ATOM   2752 1HE2 GLN A 284      33.184 126.981  22.149  0.00 99.00           H  
ATOM   2753 2HE2 GLN A 284      34.234 126.987  20.732  0.00 99.00           H  
ATOM   2754  N   MET A 285      40.561 128.925  22.864  1.00 35.67           N  
ATOM   2755  CA  MET A 285      41.302 130.093  23.360  1.00 36.36           C  
ATOM   2756  C   MET A 285      41.794 130.987  22.210  1.00 36.02           C  
ATOM   2757  O   MET A 285      41.654 132.218  22.272  1.00 35.68           O  
ATOM   2758  CB  MET A 285      42.495 129.664  24.228  1.00 36.40           C  
ATOM   2759  CG  MET A 285      43.306 130.823  24.851  1.00 39.30           C  
ATOM   2760  SD  MET A 285      44.631 131.437  23.753  1.00 46.24           S  
ATOM   2761  CE  MET A 285      45.872 130.123  23.892  1.00 44.43           C  
ATOM   2762  HN  MET A 285      40.785 127.954  23.124  0.00 99.00           H  
ATOM   2763  N   ILE A 286      42.349 130.375  21.163  1.00 35.60           N  
ATOM   2764  CA  ILE A 286      42.989 131.139  20.080  1.00 35.50           C  
ATOM   2765  C   ILE A 286      42.016 131.914  19.177  1.00 35.49           C  
ATOM   2766  O   ILE A 286      42.451 132.613  18.264  1.00 35.26           O  
ATOM   2767  CB  ILE A 286      43.977 130.260  19.246  1.00 35.83           C  
ATOM   2768  CG1 ILE A 286      43.250 129.097  18.553  1.00 36.30           C  
ATOM   2769  CG2 ILE A 286      45.156 129.788  20.126  1.00 35.93           C  
ATOM   2770  CD1 ILE A 286      44.135 128.286  17.595  1.00 38.22           C  
ATOM   2771  HN  ILE A 286      42.293 129.343  21.176  0.00 99.00           H  
ATOM   2772  N   THR A 287      40.713 131.759  19.423  1.00 34.94           N  
ATOM   2773  CA  THR A 287      39.674 132.550  18.758  1.00 34.82           C  
ATOM   2774  C   THR A 287      39.135 133.646  19.670  1.00 34.92           C  
ATOM   2775  O   THR A 287      38.250 134.408  19.266  1.00 34.59           O  
ATOM   2776  CB  THR A 287      38.483 131.661  18.303  1.00 34.75           C  
ATOM   2777  CG2 THR A 287      38.970 130.429  17.553  1.00 35.05           C  
ATOM   2778  OG1 THR A 287      37.807 131.131  19.456  1.00 35.88           O  
ATOM   2779  HN  THR A 287      40.496 131.022  20.133  0.00 99.00           H  
ATOM   2780  HG1 THR A 287      38.475 130.850  20.151  0.00 99.00           H  
ATOM   2781  N   ARG A 288      39.678 133.742  20.884  1.00 34.27           N  
ATOM   2782  CA  ARG A 288      39.120 134.624  21.907  1.00 34.72           C  
ATOM   2783  C   ARG A 288      40.042 135.770  22.313  1.00 35.07           C  
ATOM   2784  O   ARG A 288      39.722 136.523  23.222  1.00 35.55           O  
ATOM   2785  CB  ARG A 288      38.725 133.793  23.146  1.00 34.14           C  
ATOM   2786  CG  ARG A 288      37.341 133.103  23.010  1.00 34.54           C  
ATOM   2787  CD  ARG A 288      37.206 131.825  23.827  1.00 34.44           C  
ATOM   2788  NE  ARG A 288      35.799 131.472  24.061  1.00 34.24           N  
ATOM   2789  CZ  ARG A 288      35.029 130.808  23.202  1.00 35.50           C  
ATOM   2790  NH1 ARG A 288      35.498 130.416  22.028  1.00 35.18           N1+
ATOM   2791  NH2 ARG A 288      33.770 130.534  23.528  1.00 33.98           N  
ATOM   2792  HN  ARG A 288      40.515 133.147  21.035  0.00 99.00           H  
ATOM   2793  HE  ARG A 288      35.388 131.755  24.938  0.00 99.00           H  
ATOM   2794 1HH1 ARG A 288      36.448 130.595  21.774  0.00 99.00           H  
ATOM   2795 2HH1 ARG A 288      34.897 129.933  21.385  0.00 99.00           H  
ATOM   2796 1HH2 ARG A 288      33.415 130.810  24.422  0.00 99.00           H  
ATOM   2797 2HH2 ARG A 288      33.179 130.052  22.883  0.00 99.00           H  
ATOM   2798  N   VAL A 289      41.177 135.913  21.633  1.00 35.78           N  
ATOM   2799  CA  VAL A 289      42.249 136.795  22.099  1.00 36.11           C  
ATOM   2800  C   VAL A 289      42.802 137.737  20.990  1.00 35.76           C  
ATOM   2801  O   VAL A 289      43.889 137.501  20.417  1.00 35.85           O  
ATOM   2802  CB  VAL A 289      43.381 135.965  22.791  1.00 36.11           C  
ATOM   2803  CG1 VAL A 289      42.914 135.446  24.160  1.00 37.41           C  
ATOM   2804  CG2 VAL A 289      43.814 134.806  21.912  1.00 37.08           C  
ATOM   2805  HN  VAL A 289      41.236 135.356  20.760  0.00 99.00           H  
ATOM   2806  N   PRO A 290      42.058 138.808  20.693  1.00 35.50           N  
ATOM   2807  CA  PRO A 290      42.471 139.758  19.650  1.00 35.48           C  
ATOM   2808  C   PRO A 290      43.624 140.647  20.087  1.00 35.17           C  
ATOM   2809  O   PRO A 290      43.925 140.739  21.279  1.00 34.72           O  
ATOM   2810  CB  PRO A 290      41.214 140.613  19.408  1.00 35.22           C  
ATOM   2811  CG  PRO A 290      40.356 140.435  20.600  1.00 36.83           C  
ATOM   2812  CD  PRO A 290      40.779 139.186  21.324  1.00 35.16           C  
ATOM   2813  N   LEU A 291      44.245 141.308  19.115  1.00 35.54           N  
ATOM   2814  CA  LEU A 291      45.232 142.348  19.393  1.00 35.81           C  
ATOM   2815  C   LEU A 291      44.597 143.720  19.208  1.00 35.72           C  
ATOM   2816  O   LEU A 291      43.636 143.868  18.443  1.00 36.50           O  
ATOM   2817  CB  LEU A 291      46.469 142.195  18.503  1.00 35.69           C  
ATOM   2818  CG  LEU A 291      47.377 141.023  18.885  1.00 36.09           C  
ATOM   2819  CD1 LEU A 291      47.019 139.754  18.081  1.00 36.10           C  
ATOM   2820  CD2 LEU A 291      48.880 141.396  18.719  1.00 37.05           C  
ATOM   2821  HN  LEU A 291      43.971 141.024  18.152  0.00 99.00           H  
ATOM   2822  N   GLY A 292      45.143 144.722  19.902  1.00 35.50           N  
ATOM   2823  CA  GLY A 292      44.646 146.078  19.811  1.00 34.84           C  
ATOM   2824  C   GLY A 292      44.863 146.766  18.476  1.00 34.84           C  
ATOM   2825  O   GLY A 292      45.379 146.175  17.509  1.00 35.06           O  
ATOM   2826  HN  GLY A 292      45.945 144.439  20.503  0.00 99.00           H  
ATOM   2827  N   SER A 293      44.461 148.036  18.430  1.00 35.04           N  
ATOM   2828  CA  SER A 293      44.456 148.826  17.196  1.00 34.79           C  
ATOM   2829  C   SER A 293      45.227 150.115  17.391  1.00 34.90           C  
ATOM   2830  O   SER A 293      44.926 150.909  18.292  1.00 34.01           O  
ATOM   2831  CB  SER A 293      43.023 149.143  16.745  1.00 35.38           C  
ATOM   2832  OG  SER A 293      42.275 147.955  16.543  1.00 36.16           O  
ATOM   2833  HN  SER A 293      44.149 148.422  19.351  0.00 99.00           H  
ATOM   2834  HG  SER A 293      42.480 147.305  17.273  0.00 99.00           H  
ATOM   2835  N   VAL A 294      46.221 150.323  16.527  1.00 34.87           N  
ATOM   2836  CA  VAL A 294      47.031 151.525  16.599  1.00 35.52           C  
ATOM   2837  C   VAL A 294      47.660 151.897  15.246  1.00 35.50           C  
ATOM   2838  O   VAL A 294      48.026 151.016  14.437  1.00 35.62           O  
ATOM   2839  CB  VAL A 294      48.094 151.409  17.757  1.00 35.59           C  
ATOM   2840  CG1 VAL A 294      49.060 150.225  17.522  1.00 36.77           C  
ATOM   2841  CG2 VAL A 294      48.833 152.709  17.985  1.00 34.62           C  
ATOM   2842  HN  VAL A 294      46.355 149.574  15.827  0.00 99.00           H  
ATOM   2843  N   ILE A 295      47.749 153.202  14.998  1.00 35.63           N  
ATOM   2844  CA  ILE A 295      48.638 153.740  13.974  1.00 35.90           C  
ATOM   2845  C   ILE A 295      49.737 154.560  14.662  1.00 35.54           C  
ATOM   2846  O   ILE A 295      49.455 155.485  15.411  1.00 35.87           O  
ATOM   2847  CB  ILE A 295      47.866 154.624  12.935  1.00 36.08           C  
ATOM   2848  CG1 ILE A 295      46.565 153.947  12.476  1.00 36.22           C  
ATOM   2849  CG2 ILE A 295      48.770 154.964  11.739  1.00 35.11           C  
ATOM   2850  CD1 ILE A 295      45.596 154.870  11.714  1.00 35.80           C  
ATOM   2851  HN  ILE A 295      47.135 153.798  15.592  0.00 99.00           H  
ATOM   2852  N   LYS A 296      50.992 154.207  14.407  1.00 35.80           N  
ATOM   2853  CA  LYS A 296      52.115 154.984  14.900  1.00 35.64           C  
ATOM   2854  C   LYS A 296      52.506 156.003  13.833  1.00 35.23           C  
ATOM   2855  O   LYS A 296      52.766 155.632  12.695  1.00 34.85           O  
ATOM   2856  CB  LYS A 296      53.296 154.066  15.245  1.00 35.97           C  
ATOM   2857  CG  LYS A 296      54.389 154.770  16.048  1.00 36.72           C  
ATOM   2858  CD  LYS A 296      55.368 153.788  16.691  1.00 38.52           C  
ATOM   2859  CE  LYS A 296      56.356 154.537  17.564  1.00 40.41           C  
ATOM   2860  NZ  LYS A 296      57.597 153.739  17.843  1.00 41.10           N1+
ATOM   2861  HN  LYS A 296      51.094 153.345  13.836  0.00 99.00           H  
ATOM   2862  HZ1 LYS A 296      57.842 153.223  17.025  0.00 99.00           H  
ATOM   2863  HZ2 LYS A 296      58.336 154.363  18.086  0.00 99.00           H  
ATOM   2864  HZ3 LYS A 296      57.418 153.113  18.598  0.00 99.00           H  
ATOM   2865  N   CYS A 297      52.523 157.282  14.206  1.00 35.59           N  
ATOM   2866  CA  CYS A 297      52.756 158.383  13.276  1.00 35.73           C  
ATOM   2867  C   CYS A 297      53.910 159.249  13.754  1.00 35.51           C  
ATOM   2868  O   CYS A 297      53.930 159.655  14.908  1.00 36.06           O  
ATOM   2869  CB  CYS A 297      51.510 159.260  13.189  1.00 36.01           C  
ATOM   2870  SG  CYS A 297      50.011 158.322  12.869  1.00 37.81           S  
ATOM   2871  HN  CYS A 297      52.354 157.430  15.230  0.00 99.00           H  
ATOM   2872  HG  CYS A 297      49.904 157.608  13.564  0.00 99.00           H  
ATOM   2873  N   ILE A 298      54.864 159.538  12.871  1.00 35.25           N  
ATOM   2874  CA  ILE A 298      55.988 160.423  13.208  1.00 34.65           C  
ATOM   2875  C   ILE A 298      56.057 161.618  12.241  1.00 34.44           C  
ATOM   2876  O   ILE A 298      56.249 161.435  11.037  1.00 34.53           O  
ATOM   2877  CB  ILE A 298      57.352 159.649  13.220  1.00 34.91           C  
ATOM   2878  CG1 ILE A 298      57.302 158.432  14.156  1.00 34.87           C  
ATOM   2879  CG2 ILE A 298      58.477 160.558  13.698  1.00 34.70           C  
ATOM   2880  CD1 ILE A 298      56.934 157.155  13.458  1.00 36.36           C  
ATOM   2881  HN  ILE A 298      54.750 159.094  11.941  0.00 99.00           H  
ATOM   2882  N   VAL A 299      55.876 162.825  12.779  1.00 34.64           N  
ATOM   2883  CA  VAL A 299      55.940 164.073  12.021  1.00 34.51           C  
ATOM   2884  C   VAL A 299      57.305 164.740  12.248  1.00 35.19           C  
ATOM   2885  O   VAL A 299      57.722 164.957  13.392  1.00 34.77           O  
ATOM   2886  CB  VAL A 299      54.797 165.065  12.414  1.00 35.02           C  
ATOM   2887  CG1 VAL A 299      54.843 166.328  11.544  1.00 34.39           C  
ATOM   2888  CG2 VAL A 299      53.425 164.394  12.279  1.00 33.95           C  
ATOM   2889  HN  VAL A 299      55.680 162.802  13.813  0.00 99.00           H  
ATOM   2890  N   TYR A 300      57.979 165.048  11.142  1.00 35.38           N  
ATOM   2891  CA  TYR A 300      59.328 165.626  11.171  1.00 35.88           C  
ATOM   2892  C   TYR A 300      59.294 167.137  10.969  1.00 36.14           C  
ATOM   2893  O   TYR A 300      58.449 167.662  10.224  1.00 36.24           O  
ATOM   2894  CB  TYR A 300      60.233 164.941  10.125  1.00 35.49           C  
ATOM   2895  CG  TYR A 300      60.510 163.491  10.469  1.00 35.48           C  
ATOM   2896  CD1 TYR A 300      59.611 162.480  10.093  1.00 36.01           C  
ATOM   2897  CD2 TYR A 300      61.649 163.130  11.202  1.00 35.43           C  
ATOM   2898  CE1 TYR A 300      59.836 161.143  10.440  1.00 35.57           C  
ATOM   2899  CE2 TYR A 300      61.884 161.790  11.553  1.00 36.14           C  
ATOM   2900  CZ  TYR A 300      60.971 160.812  11.166  1.00 35.98           C  
ATOM   2901  OH  TYR A 300      61.184 159.495  11.498  1.00 35.29           O  
ATOM   2902  HN  TYR A 300      57.470 164.845  10.254  0.00 99.00           H  
ATOM   2903  HH  TYR A 300      61.083 159.385  12.485  0.00 99.00           H  
ATOM   2904  N   TYR A 301      60.217 167.826  11.636  1.00 36.71           N  
ATOM   2905  CA  TYR A 301      60.315 169.276  11.595  1.00 37.39           C  
ATOM   2906  C   TYR A 301      61.775 169.709  11.430  1.00 38.46           C  
ATOM   2907  O   TYR A 301      62.698 168.923  11.668  1.00 38.23           O  
ATOM   2908  CB  TYR A 301      59.739 169.873  12.875  1.00 37.06           C  
ATOM   2909  CG  TYR A 301      58.236 169.686  13.023  1.00 36.79           C  
ATOM   2910  CD1 TYR A 301      57.725 168.684  13.837  1.00 35.92           C  
ATOM   2911  CD2 TYR A 301      57.339 170.506  12.328  1.00 36.04           C  
ATOM   2912  CE1 TYR A 301      56.343 168.508  13.981  1.00 35.18           C  
ATOM   2913  CE2 TYR A 301      55.960 170.336  12.457  1.00 35.84           C  
ATOM   2914  CZ  TYR A 301      55.479 169.339  13.294  1.00 35.32           C  
ATOM   2915  OH  TYR A 301      54.122 169.171  13.428  1.00 34.88           O  
ATOM   2916  HN  TYR A 301      60.872 167.226  12.197  0.00 99.00           H  
ATOM   2917  HH  TYR A 301      53.651 169.938  12.994  0.00 99.00           H  
ATOM   2918  N   LYS A 302      61.975 170.964  11.030  1.00 39.52           N  
ATOM   2919  CA  LYS A 302      63.322 171.512  10.869  1.00 41.17           C  
ATOM   2920  C   LYS A 302      64.097 171.560  12.195  1.00 41.33           C  
ATOM   2921  O   LYS A 302      65.297 171.263  12.226  1.00 41.41           O  
ATOM   2922  CB  LYS A 302      63.260 172.905  10.219  1.00 41.86           C  
ATOM   2923  CG  LYS A 302      64.532 173.310   9.470  1.00 45.90           C  
ATOM   2924  CD  LYS A 302      64.263 174.518   8.577  1.00 51.18           C  
ATOM   2925  CE  LYS A 302      65.489 175.425   8.479  1.00 54.83           C  
ATOM   2926  NZ  LYS A 302      66.515 174.855   7.552  1.00 57.10           N1+
ATOM   2927  HN  LYS A 302      61.111 171.507  10.847  0.00 99.00           H  
ATOM   2928  HZ1 LYS A 302      66.955 175.599   7.053  0.00 99.00           H  
ATOM   2929  HZ2 LYS A 302      67.196 174.356   8.084  0.00 99.00           H  
ATOM   2930  HZ3 LYS A 302      66.068 174.235   6.909  0.00 99.00           H  
ATOM   2931  N   GLU A 303      63.413 171.936  13.278  1.00 41.21           N  
ATOM   2932  CA  GLU A 303      64.008 171.993  14.619  1.00 41.98           C  
ATOM   2933  C   GLU A 303      63.018 171.464  15.657  1.00 41.20           C  
ATOM   2934  O   GLU A 303      61.812 171.434  15.378  1.00 40.83           O  
ATOM   2935  CB  GLU A 303      64.380 173.441  14.982  1.00 42.53           C  
ATOM   2936  CG  GLU A 303      65.580 174.002  14.220  1.00 47.77           C  
ATOM   2937  CD  GLU A 303      65.428 175.484  13.905  1.00 53.49           C  
ATOM   2938  OE1 GLU A 303      65.074 176.261  14.825  1.00 55.98           O  
ATOM   2939  OE2 GLU A 303      65.653 175.873  12.732  1.00 56.28           O1-
ATOM   2940  HN  GLU A 303      62.416 172.187  13.090  0.00 99.00           H  
ATOM   2941  N   PRO A 304      63.503 171.046  16.833  1.00 40.49           N  
ATOM   2942  CA  PRO A 304      62.601 170.676  17.937  1.00 39.99           C  
ATOM   2943  C   PRO A 304      62.069 171.934  18.643  1.00 39.47           C  
ATOM   2944  O   PRO A 304      62.342 172.198  19.822  1.00 39.51           O  
ATOM   2945  CB  PRO A 304      63.485 169.821  18.850  1.00 40.23           C  
ATOM   2946  CG  PRO A 304      64.903 170.254  18.563  1.00 40.33           C  
ATOM   2947  CD  PRO A 304      64.926 170.881  17.199  1.00 40.53           C  
ATOM   2948  N   PHE A 305      61.285 172.695  17.883  1.00 38.94           N  
ATOM   2949  CA  PHE A 305      60.822 174.031  18.270  1.00 38.17           C  
ATOM   2950  C   PHE A 305      60.103 174.083  19.629  1.00 37.66           C  
ATOM   2951  O   PHE A 305      60.164 175.096  20.330  1.00 37.55           O  
ATOM   2952  CB  PHE A 305      59.945 174.620  17.153  1.00 38.05           C  
ATOM   2953  CG  PHE A 305      58.661 173.849  16.910  1.00 38.25           C  
ATOM   2954  CD1 PHE A 305      58.591 172.901  15.895  1.00 38.23           C  
ATOM   2955  CD2 PHE A 305      57.523 174.091  17.681  1.00 38.15           C  
ATOM   2956  CE1 PHE A 305      57.411 172.184  15.657  1.00 37.79           C  
ATOM   2957  CE2 PHE A 305      56.331 173.379  17.450  1.00 37.57           C  
ATOM   2958  CZ  PHE A 305      56.283 172.415  16.447  1.00 36.80           C  
ATOM   2959  HN  PHE A 305      61.020 172.252  16.966  0.00 99.00           H  
ATOM   2960  N   TRP A 306      59.443 172.991  20.003  1.00 37.17           N  
ATOM   2961  CA  TRP A 306      58.743 172.902  21.299  1.00 37.13           C  
ATOM   2962  C   TRP A 306      59.656 173.142  22.517  1.00 37.52           C  
ATOM   2963  O   TRP A 306      59.228 173.716  23.522  1.00 36.81           O  
ATOM   2964  CB  TRP A 306      58.008 171.566  21.434  1.00 36.86           C  
ATOM   2965  CG  TRP A 306      58.857 170.360  21.097  1.00 36.95           C  
ATOM   2966  CD1 TRP A 306      59.586 169.601  21.968  1.00 36.31           C  
ATOM   2967  CD2 TRP A 306      59.060 169.787  19.798  1.00 35.63           C  
ATOM   2968  CE2 TRP A 306      59.919 168.677  19.957  1.00 36.00           C  
ATOM   2969  CE3 TRP A 306      58.596 170.098  18.509  1.00 34.98           C  
ATOM   2970  NE1 TRP A 306      60.224 168.587  21.291  1.00 37.85           N  
ATOM   2971  CZ2 TRP A 306      60.324 167.868  18.876  1.00 35.59           C  
ATOM   2972  CZ3 TRP A 306      59.001 169.302  17.429  1.00 35.47           C  
ATOM   2973  CH2 TRP A 306      59.859 168.200  17.624  1.00 34.59           C  
ATOM   2974  HN  TRP A 306      59.459 172.212  19.317  0.00 99.00           H  
ATOM   2975  HE1 TRP A 306      60.815 167.895  21.704  0.00 99.00           H  
ATOM   2976  N   ARG A 307      60.923 172.728  22.417  1.00 38.07           N  
ATOM   2977  CA  ARG A 307      61.863 172.916  23.519  1.00 38.80           C  
ATOM   2978  C   ARG A 307      62.057 174.395  23.870  1.00 39.44           C  
ATOM   2979  O   ARG A 307      62.252 174.732  25.034  1.00 39.67           O  
ATOM   2980  CB  ARG A 307      63.218 172.266  23.199  1.00 38.97           C  
ATOM   2981  CG  ARG A 307      63.128 170.764  22.966  1.00 39.57           C  
ATOM   2982  CD  ARG A 307      64.456 170.090  22.699  1.00 40.68           C  
ATOM   2983  NE  ARG A 307      64.250 168.689  22.340  1.00 39.87           N  
ATOM   2984  CZ  ARG A 307      65.213 167.852  21.987  1.00 40.36           C  
ATOM   2985  NH1 ARG A 307      66.484 168.259  21.943  1.00 38.83           N1+
ATOM   2986  NH2 ARG A 307      64.907 166.600  21.682  1.00 38.75           N  
ATOM   2987  HN  ARG A 307      61.167 172.279  21.521  0.00 99.00           H  
ATOM   2988  HE  ARG A 307      63.303 168.335  22.363  0.00 99.00           H  
ATOM   2989 1HH1 ARG A 307      66.726 169.191  22.194  0.00 99.00           H  
ATOM   2990 2HH1 ARG A 307      67.199 167.617  21.655  0.00 99.00           H  
ATOM   2991 1HH2 ARG A 307      63.958 166.285  21.737  0.00 99.00           H  
ATOM   2992 2HH2 ARG A 307      65.625 165.963  21.396  0.00 99.00           H  
ATOM   2993  N   LYS A 308      61.999 175.270  22.864  1.00 40.62           N  
ATOM   2994  CA  LYS A 308      62.209 176.711  23.072  1.00 41.81           C  
ATOM   2995  C   LYS A 308      61.077 177.335  23.895  1.00 41.97           C  
ATOM   2996  O   LYS A 308      61.261 178.380  24.517  1.00 42.72           O  
ATOM   2997  CB  LYS A 308      62.360 177.450  21.730  1.00 42.06           C  
ATOM   2998  CG  LYS A 308      63.432 176.888  20.796  1.00 44.73           C  
ATOM   2999  CD  LYS A 308      63.486 177.622  19.433  1.00 49.43           C  
ATOM   3000  CE  LYS A 308      62.161 178.320  19.075  1.00 51.43           C  
ATOM   3001  NZ  LYS A 308      61.755 178.123  17.647  1.00 53.09           N1+
ATOM   3002  HN  LYS A 308      61.796 174.854  21.935  0.00 99.00           H  
ATOM   3003  HZ1 LYS A 308      61.657 177.146  17.467  0.00 99.00           H  
ATOM   3004  HZ2 LYS A 308      60.885 178.585  17.488  0.00 99.00           H  
ATOM   3005  HZ3 LYS A 308      62.457 178.509  17.051  0.00 99.00           H  
ATOM   3006  N   LYS A 309      59.911 176.684  23.901  1.00 41.93           N  
ATOM   3007  CA  LYS A 309      58.784 177.094  24.748  1.00 41.80           C  
ATOM   3008  C   LYS A 309      58.729 176.348  26.077  1.00 41.10           C  
ATOM   3009  O   LYS A 309      57.715 176.417  26.788  1.00 41.09           O  
ATOM   3010  CB  LYS A 309      57.467 176.902  24.002  1.00 42.37           C  
ATOM   3011  CG  LYS A 309      57.233 177.958  22.942  1.00 45.49           C  
ATOM   3012  CD  LYS A 309      55.831 177.866  22.407  1.00 48.94           C  
ATOM   3013  CE  LYS A 309      55.425 179.174  21.735  1.00 51.97           C  
ATOM   3014  NZ  LYS A 309      55.152 178.999  20.297  1.00 53.50           N1+
ATOM   3015  HN  LYS A 309      59.869 175.866  23.258  0.00 99.00           H  
ATOM   3016  HZ1 LYS A 309      54.987 179.891  19.873  0.00 99.00           H  
ATOM   3017  HZ2 LYS A 309      55.938 178.564  19.853  0.00 99.00           H  
ATOM   3018  HZ3 LYS A 309      54.343 178.421  20.174  0.00 99.00           H  
ATOM   3019  N   ASP A 310      59.821 175.659  26.409  1.00 40.09           N  
ATOM   3020  CA  ASP A 310      59.948 174.860  27.629  1.00 39.40           C  
ATOM   3021  C   ASP A 310      58.927 173.703  27.670  1.00 38.57           C  
ATOM   3022  O   ASP A 310      58.394 173.365  28.727  1.00 38.09           O  
ATOM   3023  CB  ASP A 310      59.887 175.744  28.894  1.00 39.94           C  
ATOM   3024  CG  ASP A 310      60.480 175.072  30.116  1.00 41.19           C  
ATOM   3025  OD1 ASP A 310      61.474 174.318  29.974  1.00 42.96           O  
ATOM   3026  OD2 ASP A 310      60.021 175.246  31.266  1.00 43.60           O1-
ATOM   3027  HN  ASP A 310      60.601 175.739  25.705  0.00 99.00           H  
ATOM   3028  N   TYR A 311      58.682 173.105  26.502  1.00 37.49           N  
ATOM   3029  CA  TYR A 311      57.929 171.853  26.370  1.00 37.17           C  
ATOM   3030  C   TYR A 311      58.834 170.707  25.914  1.00 36.69           C  
ATOM   3031  O   TYR A 311      59.616 170.870  24.983  1.00 36.32           O  
ATOM   3032  CB  TYR A 311      56.824 172.001  25.333  1.00 36.81           C  
ATOM   3033  CG  TYR A 311      55.787 173.073  25.597  1.00 37.23           C  
ATOM   3034  CD1 TYR A 311      55.216 173.779  24.536  1.00 38.81           C  
ATOM   3035  CD2 TYR A 311      55.346 173.352  26.892  1.00 38.77           C  
ATOM   3036  CE1 TYR A 311      54.237 174.752  24.764  1.00 40.35           C  
ATOM   3037  CE2 TYR A 311      54.369 174.321  27.127  1.00 39.89           C  
ATOM   3038  CZ  TYR A 311      53.829 175.011  26.062  1.00 40.78           C  
ATOM   3039  OH  TYR A 311      52.875 175.966  26.309  1.00 43.41           O  
ATOM   3040  HN  TYR A 311      59.079 173.614  25.673  0.00 99.00           H  
ATOM   3041  HH  TYR A 311      52.079 175.794  25.730  0.00 99.00           H  
ATOM   3042  N   CYS A 312      58.734 169.542  26.548  1.00 36.77           N  
ATOM   3043  CA  CYS A 312      59.612 168.421  26.171  1.00 36.82           C  
ATOM   3044  C   CYS A 312      59.139 167.689  24.921  1.00 36.80           C  
ATOM   3045  O   CYS A 312      59.938 167.057  24.240  1.00 36.57           O  
ATOM   3046  CB  CYS A 312      59.817 167.431  27.334  1.00 37.01           C  
ATOM   3047  SG  CYS A 312      58.337 166.517  27.838  1.00 38.32           S  
ATOM   3048  HN  CYS A 312      58.027 169.491  27.287  0.00 99.00           H  
ATOM   3049  HG  CYS A 312      58.601 165.765  28.440  0.00 99.00           H  
ATOM   3050  N   GLY A 313      57.843 167.777  24.616  1.00 36.40           N  
ATOM   3051  CA  GLY A 313      57.285 167.126  23.443  1.00 36.56           C  
ATOM   3052  C   GLY A 313      56.229 166.104  23.823  1.00 36.36           C  
ATOM   3053  O   GLY A 313      55.532 165.560  22.959  1.00 36.45           O  
ATOM   3054  HN  GLY A 313      57.281 168.344  25.283  0.00 99.00           H  
ATOM   3055  N   THR A 314      56.122 165.846  25.127  1.00 36.27           N  
ATOM   3056  CA  THR A 314      55.141 164.922  25.658  1.00 35.81           C  
ATOM   3057  C   THR A 314      53.828 165.664  25.749  1.00 35.57           C  
ATOM   3058  O   THR A 314      53.758 166.736  26.345  1.00 35.55           O  
ATOM   3059  CB  THR A 314      55.550 164.423  27.049  1.00 36.14           C  
ATOM   3060  CG2 THR A 314      54.542 163.407  27.570  1.00 36.26           C  
ATOM   3061  OG1 THR A 314      56.784 163.689  26.961  1.00 36.26           O  
ATOM   3062  HN  THR A 314      56.804 166.367  25.723  0.00 99.00           H  
ATOM   3063  HG1 THR A 314      56.968 163.433  26.007  0.00 99.00           H  
ATOM   3064  N   MET A 315      52.805 165.088  25.147  1.00 35.15           N  
ATOM   3065  CA  MET A 315      51.463 165.666  25.205  1.00 35.65           C  
ATOM   3066  C   MET A 315      50.516 164.537  25.580  1.00 35.99           C  
ATOM   3067  O   MET A 315      50.574 163.452  24.988  1.00 35.65           O  
ATOM   3068  CB  MET A 315      51.060 166.277  23.850  1.00 35.67           C  
ATOM   3069  CG  MET A 315      51.913 167.453  23.358  1.00 35.97           C  
ATOM   3070  SD  MET A 315      51.498 168.025  21.670  1.00 37.99           S  
ATOM   3071  CE  MET A 315      52.911 167.373  20.701  1.00 36.08           C  
ATOM   3072  HN  MET A 315      53.025 164.210  24.640  0.00 99.00           H  
ATOM   3073  N   ILE A 316      49.648 164.794  26.557  1.00 36.34           N  
ATOM   3074  CA  ILE A 316      48.596 163.871  26.934  1.00 37.90           C  
ATOM   3075  C   ILE A 316      47.298 164.572  26.585  1.00 38.36           C  
ATOM   3076  O   ILE A 316      46.957 165.580  27.191  1.00 38.50           O  
ATOM   3077  CB  ILE A 316      48.678 163.536  28.447  1.00 37.81           C  
ATOM   3078  CG1 ILE A 316      49.981 162.793  28.751  1.00 39.47           C  
ATOM   3079  CG2 ILE A 316      47.483 162.694  28.901  1.00 38.72           C  
ATOM   3080  CD1 ILE A 316      50.594 163.155  30.102  1.00 41.95           C  
ATOM   3081  HN  ILE A 316      49.795 165.719  27.025  0.00 99.00           H  
ATOM   3082  N   ILE A 317      46.599 164.050  25.584  1.00 40.06           N  
ATOM   3083  CA  ILE A 317      45.542 164.820  24.927  1.00 41.38           C  
ATOM   3084  C   ILE A 317      44.187 164.146  25.071  1.00 42.52           C  
ATOM   3085  O   ILE A 317      43.951 163.097  24.484  1.00 41.77           O  
ATOM   3086  CB  ILE A 317      45.891 165.075  23.438  1.00 41.44           C  
ATOM   3087  CG1 ILE A 317      47.307 165.649  23.299  1.00 41.82           C  
ATOM   3088  CG2 ILE A 317      44.858 166.018  22.788  1.00 41.73           C  
ATOM   3089  CD1 ILE A 317      47.887 165.569  21.879  1.00 41.22           C  
ATOM   3090  HN  ILE A 317      46.856 163.087  25.318  0.00 99.00           H  
ATOM   3091  N   ASP A 318      43.316 164.782  25.847  1.00 44.46           N  
ATOM   3092  CA  ASP A 318      41.982 164.291  26.181  1.00 47.20           C  
ATOM   3093  C   ASP A 318      40.992 164.725  25.112  1.00 47.69           C  
ATOM   3094  O   ASP A 318      41.094 165.817  24.588  1.00 48.42           O  
ATOM   3095  CB  ASP A 318      41.545 164.921  27.510  1.00 48.14           C  
ATOM   3096  CG  ASP A 318      40.876 163.940  28.445  1.00 51.92           C  
ATOM   3097  OD1 ASP A 318      39.996 163.179  27.987  1.00 54.96           O  
ATOM   3098  OD2 ASP A 318      41.156 163.883  29.672  1.00 58.04           O1-
ATOM   3099  HN  ASP A 318      43.681 165.707  26.216  0.00 99.00           H  
ATOM   3100  N   GLY A 319      40.014 163.886  24.801  1.00 48.73           N  
ATOM   3101  CA  GLY A 319      38.907 164.335  23.979  1.00 48.77           C  
ATOM   3102  C   GLY A 319      38.731 163.572  22.682  1.00 49.03           C  
ATOM   3103  O   GLY A 319      39.708 163.178  22.031  1.00 48.68           O  
ATOM   3104  HN  GLY A 319      40.108 162.933  25.178  0.00 99.00           H  
ATOM   3105  N   GLU A 320      37.469 163.395  22.301  1.00 48.77           N  
ATOM   3106  CA  GLU A 320      37.093 162.624  21.122  1.00 48.81           C  
ATOM   3107  C   GLU A 320      37.641 163.217  19.824  1.00 48.44           C  
ATOM   3108  O   GLU A 320      38.014 162.491  18.906  1.00 48.63           O  
ATOM   3109  CB  GLU A 320      35.560 162.499  21.052  1.00 49.18           C  
ATOM   3110  CG  GLU A 320      35.030 161.643  19.898  1.00 50.40           C  
ATOM   3111  CD  GLU A 320      35.642 160.246  19.839  1.00 50.99           C  
ATOM   3112  OE1 GLU A 320      35.801 159.727  18.718  1.00 50.63           O  
ATOM   3113  OE2 GLU A 320      35.968 159.669  20.902  1.00 51.86           O1-
ATOM   3114  HN  GLU A 320      36.765 163.860  22.924  0.00 99.00           H  
ATOM   3115  N   GLU A 321      37.696 164.540  19.757  1.00 48.04           N  
ATOM   3116  CA  GLU A 321      38.087 165.249  18.547  1.00 48.15           C  
ATOM   3117  C   GLU A 321      39.565 165.061  18.173  1.00 46.81           C  
ATOM   3118  O   GLU A 321      39.908 165.054  16.994  1.00 47.47           O  
ATOM   3119  CB  GLU A 321      37.745 166.743  18.668  1.00 49.02           C  
ATOM   3120  CG  GLU A 321      36.665 167.056  19.710  1.00 53.23           C  
ATOM   3121  CD  GLU A 321      37.232 167.311  21.099  1.00 57.25           C  
ATOM   3122  OE1 GLU A 321      36.845 166.589  22.046  1.00 58.44           O  
ATOM   3123  OE2 GLU A 321      38.061 168.238  21.249  1.00 60.80           O1-
ATOM   3124  HN  GLU A 321      37.435 165.029  20.644  0.00 99.00           H  
ATOM   3125  N   ALA A 322      40.432 164.909  19.168  1.00 44.83           N  
ATOM   3126  CA  ALA A 322      41.861 164.747  18.917  1.00 43.06           C  
ATOM   3127  C   ALA A 322      42.156 163.380  18.280  1.00 41.93           C  
ATOM   3128  O   ALA A 322      41.798 162.352  18.847  1.00 41.95           O  
ATOM   3129  CB  ALA A 322      42.630 164.896  20.223  1.00 43.12           C  
ATOM   3130  HN  ALA A 322      40.015 164.915  20.118  0.00 99.00           H  
ATOM   3131  N   PRO A 323      42.789 163.361  17.106  1.00 40.87           N  
ATOM   3132  CA  PRO A 323      43.203 162.092  16.482  1.00 40.22           C  
ATOM   3133  C   PRO A 323      44.262 161.328  17.295  1.00 39.32           C  
ATOM   3134  O   PRO A 323      44.243 160.090  17.314  1.00 38.96           O  
ATOM   3135  CB  PRO A 323      43.777 162.530  15.128  1.00 40.00           C  
ATOM   3136  CG  PRO A 323      44.119 163.981  15.299  1.00 41.34           C  
ATOM   3137  CD  PRO A 323      43.127 164.527  16.269  1.00 40.81           C  
ATOM   3138  N   VAL A 324      45.165 162.060  17.942  1.00 38.28           N  
ATOM   3139  CA  VAL A 324      46.245 161.475  18.749  1.00 37.49           C  
ATOM   3140  C   VAL A 324      46.035 161.798  20.222  1.00 37.12           C  
ATOM   3141  O   VAL A 324      45.774 162.943  20.558  1.00 36.89           O  
ATOM   3142  CB  VAL A 324      47.622 162.023  18.279  1.00 37.79           C  
ATOM   3143  CG1 VAL A 324      48.740 161.722  19.297  1.00 36.92           C  
ATOM   3144  CG2 VAL A 324      47.967 161.453  16.905  1.00 37.12           C  
ATOM   3145  HN  VAL A 324      45.043 163.093  17.829  0.00 99.00           H  
ATOM   3146  N   ALA A 325      46.153 160.790  21.095  1.00 36.68           N  
ATOM   3147  CA  ALA A 325      45.977 160.985  22.539  1.00 36.43           C  
ATOM   3148  C   ALA A 325      47.307 161.082  23.290  1.00 35.80           C  
ATOM   3149  O   ALA A 325      47.347 161.503  24.446  1.00 36.12           O  
ATOM   3150  CB  ALA A 325      45.130 159.871  23.122  1.00 36.83           C  
ATOM   3151  HN  ALA A 325      46.377 159.871  20.667  0.00 99.00           H  
ATOM   3152  N   TYR A 326      48.399 160.695  22.637  1.00 35.63           N  
ATOM   3153  CA  TYR A 326      49.698 160.736  23.316  1.00 35.48           C  
ATOM   3154  C   TYR A 326      50.854 160.917  22.356  1.00 35.49           C  
ATOM   3155  O   TYR A 326      50.885 160.298  21.294  1.00 35.33           O  
ATOM   3156  CB  TYR A 326      49.889 159.448  24.116  1.00 35.40           C  
ATOM   3157  CG  TYR A 326      51.048 159.449  25.109  1.00 36.43           C  
ATOM   3158  CD1 TYR A 326      50.994 160.203  26.289  1.00 38.30           C  
ATOM   3159  CD2 TYR A 326      52.174 158.658  24.881  1.00 36.83           C  
ATOM   3160  CE1 TYR A 326      52.052 160.183  27.217  1.00 38.22           C  
ATOM   3161  CE2 TYR A 326      53.242 158.632  25.804  1.00 38.20           C  
ATOM   3162  CZ  TYR A 326      53.161 159.397  26.963  1.00 38.72           C  
ATOM   3163  OH  TYR A 326      54.192 159.372  27.873  1.00 40.93           O  
ATOM   3164  HN  TYR A 326      48.262 160.384  21.674  0.00 99.00           H  
ATOM   3165  HH  TYR A 326      54.645 158.483  27.831  0.00 99.00           H  
ATOM   3166  N   THR A 327      51.810 161.761  22.744  1.00 35.56           N  
ATOM   3167  CA  THR A 327      53.006 161.997  21.942  1.00 35.68           C  
ATOM   3168  C   THR A 327      54.247 161.973  22.810  1.00 35.39           C  
ATOM   3169  O   THR A 327      54.178 162.217  24.026  1.00 35.54           O  
ATOM   3170  CB  THR A 327      52.979 163.391  21.233  1.00 35.51           C  
ATOM   3171  CG2 THR A 327      51.658 163.640  20.464  1.00 35.45           C  
ATOM   3172  OG1 THR A 327      53.028 164.431  22.223  1.00 35.93           O  
ATOM   3173  HN  THR A 327      51.630 162.229  23.655  0.00 99.00           H  
ATOM   3174  HG1 THR A 327      53.973 164.750  22.346  0.00 99.00           H  
ATOM   3175  N   LEU A 328      55.377 161.713  22.152  1.00 35.52           N  
ATOM   3176  CA  LEU A 328      56.710 161.896  22.725  1.00 35.67           C  
ATOM   3177  C   LEU A 328      57.646 162.533  21.686  1.00 35.89           C  
ATOM   3178  O   LEU A 328      57.489 162.341  20.476  1.00 35.75           O  
ATOM   3179  CB  LEU A 328      57.289 160.556  23.198  1.00 35.98           C  
ATOM   3180  CG  LEU A 328      56.610 159.864  24.389  1.00 35.57           C  
ATOM   3181  CD1 LEU A 328      56.986 158.399  24.441  1.00 35.50           C  
ATOM   3182  CD2 LEU A 328      56.957 160.564  25.712  1.00 35.01           C  
ATOM   3183  HN  LEU A 328      55.226 161.360  21.173  0.00 99.00           H  
ATOM   3184  N   ASP A 329      58.613 163.305  22.171  1.00 36.29           N  
ATOM   3185  CA  ASP A 329      59.730 163.764  21.358  1.00 37.18           C  
ATOM   3186  C   ASP A 329      60.456 162.554  20.749  1.00 37.39           C  
ATOM   3187  O   ASP A 329      60.893 161.671  21.482  1.00 37.97           O  
ATOM   3188  CB  ASP A 329      60.680 164.574  22.264  1.00 36.88           C  
ATOM   3189  CG  ASP A 329      61.695 165.401  21.488  1.00 38.13           C  
ATOM   3190  OD1 ASP A 329      62.030 165.043  20.347  1.00 39.37           O  
ATOM   3191  OD2 ASP A 329      62.231 166.434  21.953  1.00 37.96           O1-
ATOM   3192  HN  ASP A 329      58.502 163.552  23.180  0.00 99.00           H  
ATOM   3193  N   ASP A 330      60.580 162.520  19.419  1.00 37.86           N  
ATOM   3194  CA  ASP A 330      61.288 161.439  18.716  1.00 38.03           C  
ATOM   3195  C   ASP A 330      62.581 161.916  18.036  1.00 38.25           C  
ATOM   3196  O   ASP A 330      63.156 161.219  17.196  1.00 38.31           O  
ATOM   3197  CB  ASP A 330      60.374 160.740  17.698  1.00 38.15           C  
ATOM   3198  CG  ASP A 330      60.765 159.283  17.459  1.00 39.67           C  
ATOM   3199  OD1 ASP A 330      61.038 158.556  18.447  1.00 40.75           O  
ATOM   3200  OD2 ASP A 330      60.823 158.776  16.317  1.00 41.22           O1-
ATOM   3201  HN  ASP A 330      60.135 163.321  18.923  0.00 99.00           H  
ATOM   3202  N   THR A 331      63.014 163.117  18.400  1.00 38.46           N  
ATOM   3203  CA  THR A 331      64.270 163.696  17.924  1.00 38.61           C  
ATOM   3204  C   THR A 331      65.459 162.778  18.240  1.00 39.20           C  
ATOM   3205  O   THR A 331      65.507 162.147  19.297  1.00 38.85           O  
ATOM   3206  CB  THR A 331      64.476 165.088  18.585  1.00 38.66           C  
ATOM   3207  CG2 THR A 331      65.698 165.820  18.002  1.00 37.73           C  
ATOM   3208  OG1 THR A 331      63.381 165.955  18.248  1.00 37.84           O  
ATOM   3209  HN  THR A 331      62.375 163.621  19.063  0.00 99.00           H  
ATOM   3210  HG1 THR A 331      63.722 166.869  18.009  0.00 99.00           H  
ATOM   3211  N   LYS A 332      66.411 162.702  17.310  1.00 40.19           N  
ATOM   3212  CA  LYS A 332      67.646 161.930  17.536  1.00 41.56           C  
ATOM   3213  C   LYS A 332      68.440 162.502  18.713  1.00 42.62           C  
ATOM   3214  O   LYS A 332      68.300 163.687  19.027  1.00 42.12           O  
ATOM   3215  CB  LYS A 332      68.513 161.908  16.268  1.00 41.20           C  
ATOM   3216  CG  LYS A 332      67.856 161.261  15.030  1.00 41.79           C  
ATOM   3217  CD  LYS A 332      67.807 159.727  15.124  1.00 41.65           C  
ATOM   3218  CE  LYS A 332      67.130 159.111  13.893  1.00 40.89           C  
ATOM   3219  NZ  LYS A 332      65.654 159.422  13.763  1.00 40.35           N1+
ATOM   3220  HN  LYS A 332      66.216 163.218  16.436  0.00 99.00           H  
ATOM   3221  HZ1 LYS A 332      65.322 159.039  12.906  0.00 99.00           H  
ATOM   3222  HZ2 LYS A 332      65.173 159.013  14.533  0.00 99.00           H  
ATOM   3223  HZ3 LYS A 332      65.535 160.410  13.768  0.00 99.00           H  
ATOM   3224  N   PRO A 333      69.242 161.665  19.385  1.00 44.22           N  
ATOM   3225  CA  PRO A 333      70.028 162.116  20.545  1.00 45.32           C  
ATOM   3226  C   PRO A 333      71.014 163.228  20.191  1.00 46.43           C  
ATOM   3227  O   PRO A 333      71.360 164.034  21.056  1.00 46.98           O  
ATOM   3228  CB  PRO A 333      70.778 160.843  20.992  1.00 45.19           C  
ATOM   3229  CG  PRO A 333      70.723 159.924  19.835  1.00 44.84           C  
ATOM   3230  CD  PRO A 333      69.442 160.229  19.110  1.00 44.33           C  
ATOM   3231  N   GLU A 334      71.434 163.267  18.929  1.00 47.44           N  
ATOM   3232  CA  GLU A 334      72.288 164.330  18.410  1.00 48.21           C  
ATOM   3233  C   GLU A 334      71.557 165.676  18.290  1.00 48.15           C  
ATOM   3234  O   GLU A 334      72.203 166.724  18.184  1.00 48.41           O  
ATOM   3235  CB  GLU A 334      72.881 163.919  17.058  1.00 48.85           C  
ATOM   3236  CG  GLU A 334      73.906 162.780  17.131  1.00 50.47           C  
ATOM   3237  CD  GLU A 334      73.278 161.384  17.123  1.00 53.10           C  
ATOM   3238  OE1 GLU A 334      72.077 161.240  16.771  1.00 52.44           O  
ATOM   3239  OE2 GLU A 334      73.983 160.411  17.485  1.00 53.39           O1-
ATOM   3240  HN  GLU A 334      71.099 162.469  18.340  0.00 99.00           H  
ATOM   3241  N   GLY A 335      70.220 165.643  18.309  1.00 47.19           N  
ATOM   3242  CA  GLY A 335      69.419 166.856  18.258  1.00 46.27           C  
ATOM   3243  C   GLY A 335      68.926 167.208  16.867  1.00 45.48           C  
ATOM   3244  O   GLY A 335      68.294 168.255  16.668  1.00 45.59           O  
ATOM   3245  HN  GLY A 335      69.815 164.687  18.363  0.00 99.00           H  
ATOM   3246  N   ASN A 336      69.230 166.348  15.898  1.00 44.61           N  
ATOM   3247  CA  ASN A 336      68.715 166.496  14.534  1.00 44.11           C  
ATOM   3248  C   ASN A 336      67.584 165.515  14.225  1.00 42.83           C  
ATOM   3249  O   ASN A 336      67.231 164.693  15.064  1.00 42.44           O  
ATOM   3250  CB  ASN A 336      69.832 166.376  13.490  1.00 44.66           C  
ATOM   3251  CG  ASN A 336      70.682 165.123  13.669  1.00 45.93           C  
ATOM   3252  ND2 ASN A 336      71.759 165.048  12.907  0.00 99.00           N  
ATOM   3253  OD1 ASN A 336      70.375 164.236  14.475  0.00 99.00           O  
ATOM   3254  HN  ASN A 336      69.857 165.570  16.187  0.00 99.00           H  
ATOM   3255 1HD2 ASN A 336      71.985 165.781  12.266  0.00 99.00           H  
ATOM   3256 2HD2 ASN A 336      72.363 164.246  12.968  0.00 99.00           H  
ATOM   3257  N   TYR A 337      67.037 165.616  13.012  1.00 41.89           N  
ATOM   3258  CA  TYR A 337      65.829 164.891  12.600  1.00 40.94           C  
ATOM   3259  C   TYR A 337      64.716 165.110  13.630  1.00 40.04           C  
ATOM   3260  O   TYR A 337      64.054 164.163  14.073  1.00 39.55           O  
ATOM   3261  CB  TYR A 337      66.101 163.396  12.373  1.00 41.02           C  
ATOM   3262  CG  TYR A 337      67.245 163.111  11.413  1.00 42.52           C  
ATOM   3263  CD1 TYR A 337      68.571 163.078  11.864  1.00 43.60           C  
ATOM   3264  CD2 TYR A 337      67.003 162.891  10.062  1.00 42.63           C  
ATOM   3265  CE1 TYR A 337      69.628 162.823  10.984  1.00 44.12           C  
ATOM   3266  CE2 TYR A 337      68.048 162.632   9.172  1.00 44.46           C  
ATOM   3267  CZ  TYR A 337      69.358 162.605   9.646  1.00 44.94           C  
ATOM   3268  OH  TYR A 337      70.385 162.348   8.768  1.00 47.04           O  
ATOM   3269  HN  TYR A 337      67.550 166.267  12.367  0.00 99.00           H  
ATOM   3270  HH  TYR A 337      70.092 161.651   8.116  0.00 99.00           H  
ATOM   3271  N   ALA A 338      64.549 166.371  14.017  1.00 38.87           N  
ATOM   3272  CA  ALA A 338      63.532 166.772  14.977  1.00 38.24           C  
ATOM   3273  C   ALA A 338      62.193 166.136  14.604  1.00 37.94           C  
ATOM   3274  O   ALA A 338      61.790 166.161  13.430  1.00 37.17           O  
ATOM   3275  CB  ALA A 338      63.411 168.262  14.989  1.00 38.32           C  
ATOM   3276  HN  ALA A 338      65.212 167.048  13.571  0.00 99.00           H  
ATOM   3277  N   ALA A 339      61.524 165.553  15.593  1.00 37.04           N  
ATOM   3278  CA  ALA A 339      60.280 164.837  15.322  1.00 37.44           C  
ATOM   3279  C   ALA A 339      59.378 164.639  16.536  1.00 37.06           C  
ATOM   3280  O   ALA A 339      59.858 164.525  17.658  1.00 36.94           O  
ATOM   3281  CB  ALA A 339      60.594 163.486  14.679  1.00 36.96           C  
ATOM   3282  HN  ALA A 339      61.942 165.647  16.528  0.00 99.00           H  
ATOM   3283  N   ILE A 340      58.069 164.564  16.275  1.00 36.85           N  
ATOM   3284  CA  ILE A 340      57.078 164.159  17.269  1.00 36.63           C  
ATOM   3285  C   ILE A 340      56.492 162.803  16.879  1.00 36.56           C  
ATOM   3286  O   ILE A 340      55.971 162.656  15.773  1.00 37.26           O  
ATOM   3287  CB  ILE A 340      55.914 165.205  17.366  1.00 36.66           C  
ATOM   3288  CG1 ILE A 340      56.439 166.605  17.734  1.00 36.82           C  
ATOM   3289  CG2 ILE A 340      54.847 164.732  18.370  1.00 35.95           C  
ATOM   3290  CD1 ILE A 340      56.880 166.753  19.208  1.00 39.11           C  
ATOM   3291  HN  ILE A 340      57.816 164.822  15.292  0.00 99.00           H  
ATOM   3292  N   MET A 341      56.580 161.830  17.784  1.00 35.83           N  
ATOM   3293  CA  MET A 341      55.892 160.544  17.646  1.00 36.06           C  
ATOM   3294  C   MET A 341      54.541 160.632  18.347  1.00 35.47           C  
ATOM   3295  O   MET A 341      54.476 161.131  19.453  1.00 35.66           O  
ATOM   3296  CB  MET A 341      56.720 159.451  18.326  1.00 35.89           C  
ATOM   3297  CG  MET A 341      56.218 158.041  18.135  1.00 38.04           C  
ATOM   3298  SD  MET A 341      54.785 157.583  19.141  1.00 40.69           S  
ATOM   3299  CE  MET A 341      55.273 157.947  20.830  1.00 40.26           C  
ATOM   3300  HN  MET A 341      57.185 162.062  18.606  0.00 99.00           H  
ATOM   3301  N   GLY A 342      53.490 160.108  17.718  1.00 35.50           N  
ATOM   3302  CA  GLY A 342      52.168 160.051  18.327  1.00 35.55           C  
ATOM   3303  C   GLY A 342      51.404 158.795  17.939  1.00 35.89           C  
ATOM   3304  O   GLY A 342      51.650 158.222  16.868  1.00 36.07           O  
ATOM   3305  HN  GLY A 342      53.696 159.747  16.762  0.00 99.00           H  
ATOM   3306  N   PHE A 343      50.472 158.372  18.793  1.00 35.84           N  
ATOM   3307  CA  PHE A 343      49.666 157.183  18.542  1.00 36.01           C  
ATOM   3308  C   PHE A 343      48.210 157.561  18.274  1.00 35.97           C  
ATOM   3309  O   PHE A 343      47.640 158.347  19.023  1.00 35.85           O  
ATOM   3310  CB  PHE A 343      49.643 156.267  19.768  1.00 36.30           C  
ATOM   3311  CG  PHE A 343      50.960 155.638  20.114  1.00 37.63           C  
ATOM   3312  CD1 PHE A 343      51.490 155.795  21.391  1.00 40.03           C  
ATOM   3313  CD2 PHE A 343      51.655 154.864  19.194  1.00 40.06           C  
ATOM   3314  CE1 PHE A 343      52.715 155.199  21.739  1.00 40.93           C  
ATOM   3315  CE2 PHE A 343      52.877 154.268  19.539  1.00 39.60           C  
ATOM   3316  CZ  PHE A 343      53.401 154.439  20.807  1.00 39.66           C  
ATOM   3317  HN  PHE A 343      50.372 158.961  19.648  0.00 99.00           H  
ATOM   3318  N   ILE A 344      47.626 156.976  17.235  1.00 35.99           N  
ATOM   3319  CA  ILE A 344      46.182 157.049  16.991  1.00 35.94           C  
ATOM   3320  C   ILE A 344      45.622 155.731  17.516  1.00 36.02           C  
ATOM   3321  O   ILE A 344      45.992 154.669  17.009  1.00 35.50           O  
ATOM   3322  CB  ILE A 344      45.876 157.225  15.484  1.00 36.11           C  
ATOM   3323  CG1 ILE A 344      46.504 158.518  14.957  1.00 35.19           C  
ATOM   3324  CG2 ILE A 344      44.351 157.225  15.237  1.00 35.56           C  
ATOM   3325  CD1 ILE A 344      46.312 158.748  13.464  1.00 34.71           C  
ATOM   3326  HN  ILE A 344      48.280 156.459  16.605  0.00 99.00           H  
ATOM   3327  N   LEU A 345      44.736 155.795  18.513  1.00 35.78           N  
ATOM   3328  CA  LEU A 345      44.427 154.620  19.342  1.00 36.74           C  
ATOM   3329  C   LEU A 345      43.021 154.050  19.177  1.00 36.96           C  
ATOM   3330  O   LEU A 345      42.063 154.797  19.042  1.00 36.83           O  
ATOM   3331  CB  LEU A 345      44.602 154.955  20.831  1.00 36.97           C  
ATOM   3332  CG  LEU A 345      45.958 155.437  21.344  1.00 36.94           C  
ATOM   3333  CD1 LEU A 345      45.777 156.083  22.714  1.00 37.56           C  
ATOM   3334  CD2 LEU A 345      46.935 154.263  21.428  1.00 37.60           C  
ATOM   3335  HN  LEU A 345      44.296 156.720  18.650  0.00 99.00           H  
ATOM   3336  N   ALA A 346      42.931 152.722  19.220  1.00 37.48           N  
ATOM   3337  CA  ALA A 346      41.664 151.986  19.347  1.00 37.42           C  
ATOM   3338  C   ALA A 346      40.641 152.417  18.299  1.00 37.39           C  
ATOM   3339  O   ALA A 346      40.945 152.293  17.120  1.00 37.93           O  
ATOM   3340  CB  ALA A 346      41.126 152.058  20.775  1.00 37.17           C  
ATOM   3341  HN  ALA A 346      43.860 152.230  19.154  0.00 99.00           H  
ATOM   3342  N   HIS A 347      39.462 152.921  18.681  1.00 37.24           N  
ATOM   3343  CA  HIS A 347      38.459 153.255  17.660  1.00 37.92           C  
ATOM   3344  C   HIS A 347      38.902 154.357  16.679  1.00 38.03           C  
ATOM   3345  O   HIS A 347      38.474 154.371  15.535  1.00 38.07           O  
ATOM   3346  CB  HIS A 347      37.074 153.549  18.260  1.00 38.11           C  
ATOM   3347  CG  HIS A 347      36.904 154.955  18.733  1.00 38.91           C  
ATOM   3348  CD2 HIS A 347      36.312 156.027  18.155  0.00 99.00           C  
ATOM   3349  ND1 HIS A 347      37.390 155.393  19.945  0.00 99.00           N  
ATOM   3350  CE1 HIS A 347      37.094 156.670  20.101  0.00 99.00           C  
ATOM   3351  NE2 HIS A 347      36.437 157.078  19.031  0.00 99.00           N  
ATOM   3352  HN  HIS A 347      39.330 153.045  19.683  0.00 99.00           H  
ATOM   3353  HD1 HIS A 347      37.890 154.829  20.603  0.00 99.00           H  
ATOM   3354  HE2 HIS A 347      36.087 158.005  18.881  0.00 99.00           H  
ATOM   3355  N   LYS A 348      39.761 155.271  17.119  1.00 37.83           N  
ATOM   3356  CA  LYS A 348      40.270 156.305  16.216  1.00 38.26           C  
ATOM   3357  C   LYS A 348      41.176 155.723  15.129  1.00 38.51           C  
ATOM   3358  O   LYS A 348      41.225 156.235  14.001  1.00 38.07           O  
ATOM   3359  CB  LYS A 348      40.977 157.417  16.994  1.00 38.12           C  
ATOM   3360  CG  LYS A 348      40.050 158.154  17.941  1.00 38.51           C  
ATOM   3361  CD  LYS A 348      40.772 159.233  18.735  1.00 38.67           C  
ATOM   3362  CE  LYS A 348      39.871 159.771  19.851  1.00 39.25           C  
ATOM   3363  NZ  LYS A 348      40.613 160.722  20.730  1.00 38.59           N1+
ATOM   3364  HN  LYS A 348      40.027 155.192  18.109  0.00 99.00           H  
ATOM   3365  HZ1 LYS A 348      40.751 161.583  20.242  0.00 99.00           H  
ATOM   3366  HZ2 LYS A 348      40.082 160.887  21.560  0.00 99.00           H  
ATOM   3367  HZ3 LYS A 348      41.498 160.326  20.971  0.00 99.00           H  
ATOM   3368  N   ALA A 349      41.891 154.647  15.457  1.00 39.54           N  
ATOM   3369  CA  ALA A 349      42.698 153.974  14.448  1.00 40.79           C  
ATOM   3370  C   ALA A 349      41.785 153.427  13.344  1.00 41.93           C  
ATOM   3371  O   ALA A 349      42.089 153.570  12.165  1.00 42.02           O  
ATOM   3372  CB  ALA A 349      43.545 152.870  15.070  1.00 40.69           C  
ATOM   3373  HN  ALA A 349      41.823 154.352  16.438  0.00 99.00           H  
ATOM   3374  N   ARG A 350      40.647 152.855  13.742  1.00 42.78           N  
ATOM   3375  CA  ARG A 350      39.630 152.356  12.812  1.00 44.01           C  
ATOM   3376  C   ARG A 350      39.018 153.487  11.974  1.00 44.37           C  
ATOM   3377  O   ARG A 350      38.971 153.395  10.747  1.00 43.97           O  
ATOM   3378  CB  ARG A 350      38.524 151.619  13.582  1.00 43.97           C  
ATOM   3379  CG  ARG A 350      38.738 150.112  13.717  1.00 45.50           C  
ATOM   3380  CD  ARG A 350      39.305 149.660  15.059  1.00 45.73           C  
ATOM   3381  NE  ARG A 350      38.362 149.824  16.170  1.00 45.28           N  
ATOM   3382  CZ  ARG A 350      38.582 149.384  17.406  1.00 44.01           C  
ATOM   3383  NH1 ARG A 350      39.711 148.737  17.692  1.00 43.96           N1+
ATOM   3384  NH2 ARG A 350      37.688 149.602  18.366  1.00 43.05           N  
ATOM   3385  HN  ARG A 350      40.541 152.792  14.782  0.00 99.00           H  
ATOM   3386  HE  ARG A 350      37.496 150.298  15.984  0.00 99.00           H  
ATOM   3387 1HH1 ARG A 350      40.409 148.592  16.999  0.00 99.00           H  
ATOM   3388 2HH1 ARG A 350      39.859 148.391  18.626  0.00 99.00           H  
ATOM   3389 1HH2 ARG A 350      36.855 150.119  18.151  0.00 99.00           H  
ATOM   3390 2HH2 ARG A 350      37.843 149.258  19.286  0.00 99.00           H  
ATOM   3391  N   LYS A 351      38.581 154.557  12.642  1.00 44.91           N  
ATOM   3392  CA  LYS A 351      37.937 155.695  11.978  1.00 45.85           C  
ATOM   3393  C   LYS A 351      38.849 156.415  10.971  1.00 45.64           C  
ATOM   3394  O   LYS A 351      38.444 156.650   9.828  1.00 46.27           O  
ATOM   3395  CB  LYS A 351      37.384 156.680  13.023  1.00 46.34           C  
ATOM   3396  CG  LYS A 351      36.613 157.873  12.439  1.00 49.69           C  
ATOM   3397  CD  LYS A 351      35.899 158.671  13.537  1.00 54.23           C  
ATOM   3398  CE  LYS A 351      35.466 160.051  13.030  1.00 56.54           C  
ATOM   3399  NZ  LYS A 351      35.666 161.137  14.042  1.00 57.93           N1+
ATOM   3400  HN  LYS A 351      38.736 154.515  13.672  0.00 99.00           H  
ATOM   3401  HZ1 LYS A 351      35.672 160.735  14.956  0.00 99.00           H  
ATOM   3402  HZ2 LYS A 351      36.537 161.591  13.866  0.00 99.00           H  
ATOM   3403  HZ3 LYS A 351      34.920 161.795  13.967  0.00 99.00           H  
ATOM   3404  N   LEU A 352      40.077 156.735  11.382  1.00 44.92           N  
ATOM   3405  CA  LEU A 352      40.976 157.575  10.585  1.00 44.90           C  
ATOM   3406  C   LEU A 352      41.811 156.832   9.522  1.00 45.05           C  
ATOM   3407  O   LEU A 352      42.443 157.459   8.667  1.00 44.49           O  
ATOM   3408  CB  LEU A 352      41.871 158.427  11.498  1.00 44.37           C  
ATOM   3409  CG  LEU A 352      41.128 159.297  12.533  1.00 45.07           C  
ATOM   3410  CD1 LEU A 352      42.083 159.900  13.538  1.00 44.20           C  
ATOM   3411  CD2 LEU A 352      40.265 160.393  11.877  1.00 45.17           C  
ATOM   3412  HN  LEU A 352      40.340 156.341  12.309  0.00 99.00           H  
ATOM   3413  N   ALA A 353      41.807 155.505   9.573  1.00 45.32           N  
ATOM   3414  CA  ALA A 353      42.451 154.697   8.531  1.00 46.30           C  
ATOM   3415  C   ALA A 353      41.823 154.918   7.142  1.00 47.01           C  
ATOM   3416  O   ALA A 353      42.463 154.663   6.128  1.00 47.29           O  
ATOM   3417  CB  ALA A 353      42.398 153.237   8.902  1.00 46.08           C  
ATOM   3418  HN  ALA A 353      41.322 155.096  10.391  0.00 99.00           H  
ATOM   3419  N   ARG A 354      40.576 155.392   7.125  1.00 47.52           N  
ATOM   3420  CA  ARG A 354      39.836 155.732   5.903  1.00 48.73           C  
ATOM   3421  C   ARG A 354      40.470 156.877   5.107  1.00 48.38           C  
ATOM   3422  O   ARG A 354      40.325 156.952   3.885  1.00 48.64           O  
ATOM   3423  CB  ARG A 354      38.404 156.137   6.259  1.00 49.19           C  
ATOM   3424  CG  ARG A 354      37.563 155.050   6.907  1.00 52.35           C  
ATOM   3425  CD  ARG A 354      36.089 155.415   7.002  1.00 57.63           C  
ATOM   3426  NE  ARG A 354      35.360 154.570   7.948  1.00 61.84           N  
ATOM   3427  CZ  ARG A 354      34.894 154.979   9.127  1.00 64.13           C  
ATOM   3428  NH1 ARG A 354      35.076 156.232   9.532  1.00 65.38           N1+
ATOM   3429  NH2 ARG A 354      34.239 154.128   9.909  1.00 65.25           N  
ATOM   3430  HN  ARG A 354      40.154 155.505   8.085  0.00 99.00           H  
ATOM   3431  HE  ARG A 354      35.199 153.608   7.689  0.00 99.00           H  
ATOM   3432 1HH1 ARG A 354      35.547 156.890   8.950  0.00 99.00           H  
ATOM   3433 2HH1 ARG A 354      34.735 156.519  10.432  0.00 99.00           H  
ATOM   3434 1HH2 ARG A 354      34.082 153.188   9.598  0.00 99.00           H  
ATOM   3435 2HH2 ARG A 354      33.903 154.422  10.801  0.00 99.00           H  
ATOM   3436  N   LEU A 355      41.155 157.770   5.814  1.00 47.46           N  
ATOM   3437  CA  LEU A 355      41.773 158.945   5.213  1.00 46.62           C  
ATOM   3438  C   LEU A 355      43.039 158.590   4.433  1.00 45.98           C  
ATOM   3439  O   LEU A 355      43.552 157.472   4.542  1.00 45.46           O  
ATOM   3440  CB  LEU A 355      42.107 159.967   6.313  1.00 46.53           C  
ATOM   3441  CG  LEU A 355      41.012 160.464   7.271  1.00 47.20           C  
ATOM   3442  CD1 LEU A 355      41.634 161.395   8.307  1.00 47.59           C  
ATOM   3443  CD2 LEU A 355      39.855 161.170   6.558  1.00 47.52           C  
ATOM   3444  HN  LEU A 355      41.212 157.557   6.837  0.00 99.00           H  
ATOM   3445  N   THR A 356      43.538 159.542   3.646  1.00 45.04           N  
ATOM   3446  CA  THR A 356      44.849 159.402   3.029  1.00 44.81           C  
ATOM   3447  C   THR A 356      45.933 159.759   4.041  1.00 44.61           C  
ATOM   3448  O   THR A 356      45.672 160.415   5.054  1.00 43.99           O  
ATOM   3449  CB  THR A 356      44.998 160.301   1.773  1.00 44.76           C  
ATOM   3450  CG2 THR A 356      43.799 160.145   0.819  1.00 44.52           C  
ATOM   3451  OG1 THR A 356      44.953 161.680   2.165  1.00 44.71           O  
ATOM   3452  HN  THR A 356      42.925 160.367   3.517  0.00 99.00           H  
ATOM   3453  HG1 THR A 356      44.011 161.948   2.392  0.00 99.00           H  
ATOM   3454  N   LYS A 357      47.150 159.324   3.742  1.00 44.40           N  
ATOM   3455  CA  LYS A 357      48.328 159.688   4.511  1.00 45.17           C  
ATOM   3456  C   LYS A 357      48.433 161.213   4.663  1.00 44.97           C  
ATOM   3457  O   LYS A 357      48.702 161.711   5.748  1.00 45.10           O  
ATOM   3458  CB  LYS A 357      49.567 159.103   3.825  1.00 45.26           C  
ATOM   3459  CG  LYS A 357      50.874 159.275   4.569  1.00 47.39           C  
ATOM   3460  CD  LYS A 357      52.043 159.209   3.598  1.00 50.84           C  
ATOM   3461  CE  LYS A 357      53.127 158.249   4.081  1.00 53.25           C  
ATOM   3462  NZ  LYS A 357      54.418 158.939   4.349  1.00 54.52           N1+
ATOM   3463  HN  LYS A 357      47.188 158.696   2.904  0.00 99.00           H  
ATOM   3464  HZ1 LYS A 357      55.112 158.603   3.712  0.00 99.00           H  
ATOM   3465  HZ2 LYS A 357      54.299 159.924   4.226  0.00 99.00           H  
ATOM   3466  HZ3 LYS A 357      54.706 158.751   5.288  0.00 99.00           H  
ATOM   3467  N   GLU A 358      48.197 161.943   3.572  1.00 45.19           N  
ATOM   3468  CA  GLU A 358      48.290 163.405   3.576  1.00 45.38           C  
ATOM   3469  C   GLU A 358      47.213 164.053   4.451  1.00 44.75           C  
ATOM   3470  O   GLU A 358      47.482 165.028   5.147  1.00 44.16           O  
ATOM   3471  CB  GLU A 358      48.237 163.957   2.141  1.00 45.98           C  
ATOM   3472  CG  GLU A 358      49.476 163.658   1.299  1.00 48.65           C  
ATOM   3473  CD  GLU A 358      49.574 162.204   0.827  1.00 53.03           C  
ATOM   3474  OE1 GLU A 358      48.529 161.520   0.661  1.00 53.20           O  
ATOM   3475  OE2 GLU A 358      50.718 161.725   0.634  1.00 54.80           O1-
ATOM   3476  HN  GLU A 358      47.944 161.391   2.727  0.00 99.00           H  
ATOM   3477  N   GLU A 359      46.001 163.504   4.412  1.00 44.42           N  
ATOM   3478  CA  GLU A 359      44.910 163.965   5.281  1.00 44.33           C  
ATOM   3479  C   GLU A 359      45.212 163.741   6.766  1.00 43.37           C  
ATOM   3480  O   GLU A 359      44.916 164.600   7.593  1.00 43.44           O  
ATOM   3481  CB  GLU A 359      43.583 163.296   4.893  1.00 44.68           C  
ATOM   3482  CG  GLU A 359      42.899 163.964   3.706  1.00 46.87           C  
ATOM   3483  CD  GLU A 359      41.782 163.127   3.068  1.00 50.03           C  
ATOM   3484  OE1 GLU A 359      41.685 161.896   3.296  1.00 48.95           O  
ATOM   3485  OE2 GLU A 359      40.991 163.719   2.310  1.00 52.37           O1-
ATOM   3486  HN  GLU A 359      45.892 162.733   3.725  0.00 99.00           H  
ATOM   3487  N   ARG A 360      45.809 162.595   7.100  1.00 42.66           N  
ATOM   3488  CA  ARG A 360      46.194 162.307   8.485  1.00 41.57           C  
ATOM   3489  C   ARG A 360      47.304 163.250   8.966  1.00 41.06           C  
ATOM   3490  O   ARG A 360      47.236 163.770  10.085  1.00 40.50           O  
ATOM   3491  CB  ARG A 360      46.618 160.842   8.659  1.00 41.67           C  
ATOM   3492  CG  ARG A 360      45.483 159.878   9.009  1.00 41.16           C  
ATOM   3493  CD  ARG A 360      45.952 158.450   9.319  1.00 40.87           C  
ATOM   3494  NE  ARG A 360      46.693 157.854   8.202  1.00 41.05           N  
ATOM   3495  CZ  ARG A 360      46.133 157.274   7.142  1.00 41.78           C  
ATOM   3496  NH1 ARG A 360      44.809 157.187   7.030  1.00 41.77           N1+
ATOM   3497  NH2 ARG A 360      46.901 156.769   6.191  1.00 41.14           N  
ATOM   3498  HN  ARG A 360      45.973 161.942   6.314  0.00 99.00           H  
ATOM   3499  HE  ARG A 360      47.701 157.886   8.241  0.00 99.00           H  
ATOM   3500 1HH1 ARG A 360      44.217 157.575   7.733  0.00 99.00           H  
ATOM   3501 2HH1 ARG A 360      44.406 156.730   6.234  0.00 99.00           H  
ATOM   3502 1HH2 ARG A 360      47.899 156.841   6.260  0.00 99.00           H  
ATOM   3503 2HH2 ARG A 360      46.491 156.315   5.399  0.00 99.00           H  
ATOM   3504  N   LEU A 361      48.317 163.467   8.122  1.00 40.62           N  
ATOM   3505  CA  LEU A 361      49.383 164.432   8.432  1.00 40.34           C  
ATOM   3506  C   LEU A 361      48.807 165.817   8.752  1.00 40.43           C  
ATOM   3507  O   LEU A 361      49.241 166.466   9.712  1.00 39.71           O  
ATOM   3508  CB  LEU A 361      50.404 164.538   7.286  1.00 39.76           C  
ATOM   3509  CG  LEU A 361      51.457 165.652   7.390  1.00 39.98           C  
ATOM   3510  CD1 LEU A 361      52.328 165.471   8.637  1.00 38.95           C  
ATOM   3511  CD2 LEU A 361      52.313 165.752   6.123  1.00 39.49           C  
ATOM   3512  HN  LEU A 361      48.288 162.910   7.251  0.00 99.00           H  
ATOM   3513  N   LYS A 362      47.832 166.254   7.953  1.00 40.49           N  
ATOM   3514  CA  LYS A 362      47.188 167.561   8.167  1.00 41.35           C  
ATOM   3515  C   LYS A 362      46.464 167.648   9.507  1.00 40.59           C  
ATOM   3516  O   LYS A 362      46.613 168.633  10.215  1.00 40.17           O  
ATOM   3517  CB  LYS A 362      46.215 167.919   7.029  1.00 41.79           C  
ATOM   3518  CG  LYS A 362      45.745 169.389   7.057  1.00 44.79           C  
ATOM   3519  CD  LYS A 362      44.945 169.764   5.804  1.00 48.24           C  
ATOM   3520  CE  LYS A 362      43.535 170.226   6.175  1.00 50.95           C  
ATOM   3521  NZ  LYS A 362      43.497 171.682   6.490  1.00 52.66           N1+
ATOM   3522  HN  LYS A 362      47.571 165.611   7.186  0.00 99.00           H  
ATOM   3523  HZ1 LYS A 362      43.458 171.805   7.481  0.00 99.00           H  
ATOM   3524  HZ2 LYS A 362      44.320 172.120   6.129  0.00 99.00           H  
ATOM   3525  HZ3 LYS A 362      42.688 172.090   6.069  0.00 99.00           H  
ATOM   3526  N   LYS A 363      45.676 166.625   9.841  1.00 40.66           N  
ATOM   3527  CA  LYS A 363      44.955 166.602  11.121  1.00 40.29           C  
ATOM   3528  C   LYS A 363      45.908 166.600  12.316  1.00 39.39           C  
ATOM   3529  O   LYS A 363      45.623 167.223  13.325  1.00 38.71           O  
ATOM   3530  CB  LYS A 363      44.018 165.392  11.206  1.00 40.62           C  
ATOM   3531  CG  LYS A 363      42.758 165.525  10.365  1.00 43.54           C  
ATOM   3532  CD  LYS A 363      41.740 164.449  10.752  1.00 47.58           C  
ATOM   3533  CE  LYS A 363      40.539 164.445   9.808  1.00 50.00           C  
ATOM   3534  NZ  LYS A 363      39.558 165.532  10.099  1.00 51.68           N1+
ATOM   3535  HN  LYS A 363      45.617 165.868   9.140  0.00 99.00           H  
ATOM   3536  HZ1 LYS A 363      39.557 166.185   9.343  0.00 99.00           H  
ATOM   3537  HZ2 LYS A 363      38.647 165.135  10.202  0.00 99.00           H  
ATOM   3538  HZ3 LYS A 363      39.821 165.995  10.944  0.00 99.00           H  
ATOM   3539  N   LEU A 364      47.036 165.896  12.196  1.00 38.57           N  
ATOM   3540  CA  LEU A 364      48.032 165.853  13.284  1.00 37.86           C  
ATOM   3541  C   LEU A 364      48.732 167.191  13.487  1.00 37.46           C  
ATOM   3542  O   LEU A 364      48.862 167.675  14.619  1.00 37.49           O  
ATOM   3543  CB  LEU A 364      49.065 164.747  13.045  1.00 37.64           C  
ATOM   3544  CG  LEU A 364      48.792 163.387  13.707  1.00 38.73           C  
ATOM   3545  CD1 LEU A 364      47.394 162.826  13.365  1.00 36.71           C  
ATOM   3546  CD2 LEU A 364      49.875 162.394  13.313  1.00 38.94           C  
ATOM   3547  HN  LEU A 364      47.151 165.396  11.301  0.00 99.00           H  
ATOM   3548  N   CYS A 365      49.175 167.797  12.388  1.00 37.70           N  
ATOM   3549  CA  CYS A 365      49.837 169.104  12.454  1.00 37.75           C  
ATOM   3550  C   CYS A 365      48.917 170.151  13.082  1.00 37.48           C  
ATOM   3551  O   CYS A 365      49.340 170.942  13.907  1.00 36.81           O  
ATOM   3552  CB  CYS A 365      50.297 169.530  11.064  1.00 37.52           C  
ATOM   3553  SG  CYS A 365      51.736 168.584  10.483  1.00 39.29           S  
ATOM   3554  HN  CYS A 365      49.017 167.281  11.506  0.00 99.00           H  
ATOM   3555  HG  CYS A 365      52.062 167.997  11.221  0.00 99.00           H  
ATOM   3556  N   GLU A 366      47.645 170.125  12.701  1.00 37.80           N  
ATOM   3557  CA  GLU A 366      46.676 171.079  13.230  1.00 38.16           C  
ATOM   3558  C   GLU A 366      46.410 170.858  14.729  1.00 37.45           C  
ATOM   3559  O   GLU A 366      46.244 171.818  15.488  1.00 37.20           O  
ATOM   3560  CB  GLU A 366      45.387 171.036  12.401  1.00 38.62           C  
ATOM   3561  CG  GLU A 366      45.548 171.720  11.045  1.00 42.15           C  
ATOM   3562  CD  GLU A 366      44.275 171.727  10.217  1.00 46.47           C  
ATOM   3563  OE1 GLU A 366      43.270 171.131  10.661  1.00 48.42           O  
ATOM   3564  OE2 GLU A 366      44.275 172.326   9.113  1.00 48.40           O1-
ATOM   3565  HN  GLU A 366      47.407 169.388  12.014  0.00 99.00           H  
ATOM   3566  N   LEU A 367      46.369 169.588  15.141  1.00 36.85           N  
ATOM   3567  CA  LEU A 367      46.287 169.244  16.560  1.00 36.07           C  
ATOM   3568  C   LEU A 367      47.513 169.727  17.334  1.00 35.74           C  
ATOM   3569  O   LEU A 367      47.386 170.396  18.355  1.00 35.34           O  
ATOM   3570  CB  LEU A 367      46.103 167.730  16.749  1.00 36.24           C  
ATOM   3571  CG  LEU A 367      46.056 167.233  18.199  1.00 36.21           C  
ATOM   3572  CD1 LEU A 367      44.842 167.804  18.984  1.00 35.62           C  
ATOM   3573  CD2 LEU A 367      46.097 165.705  18.243  1.00 36.51           C  
ATOM   3574  HN  LEU A 367      46.400 168.883  14.381  0.00 99.00           H  
ATOM   3575  N   TYR A 368      48.704 169.399  16.829  1.00 35.51           N  
ATOM   3576  CA  TYR A 368      49.933 169.795  17.518  1.00 35.63           C  
ATOM   3577  C   TYR A 368      50.077 171.317  17.618  1.00 35.30           C  
ATOM   3578  O   TYR A 368      50.496 171.832  18.649  1.00 35.39           O  
ATOM   3579  CB  TYR A 368      51.165 169.163  16.849  1.00 35.27           C  
ATOM   3580  CG  TYR A 368      51.176 167.638  16.827  1.00 36.37           C  
ATOM   3581  CD1 TYR A 368      51.967 166.950  15.903  1.00 36.15           C  
ATOM   3582  CD2 TYR A 368      50.413 166.887  17.736  1.00 35.94           C  
ATOM   3583  CE1 TYR A 368      51.984 165.548  15.864  1.00 35.57           C  
ATOM   3584  CE2 TYR A 368      50.424 165.486  17.713  1.00 36.32           C  
ATOM   3585  CZ  TYR A 368      51.212 164.826  16.774  1.00 35.47           C  
ATOM   3586  OH  TYR A 368      51.243 163.451  16.741  1.00 35.29           O  
ATOM   3587  HN  TYR A 368      48.681 168.866  15.951  0.00 99.00           H  
ATOM   3588  HH  TYR A 368      51.809 163.154  15.974  0.00 99.00           H  
ATOM   3589  N   ALA A 369      49.709 172.035  16.560  1.00 35.66           N  
ATOM   3590  CA  ALA A 369      49.737 173.505  16.595  1.00 36.07           C  
ATOM   3591  C   ALA A 369      48.897 174.066  17.744  1.00 36.62           C  
ATOM   3592  O   ALA A 369      49.326 174.964  18.480  1.00 36.62           O  
ATOM   3593  CB  ALA A 369      49.294 174.076  15.256  1.00 35.59           C  
ATOM   3594  HN  ALA A 369      49.411 171.490  15.737  0.00 99.00           H  
ATOM   3595  N   LYS A 370      47.699 173.513  17.902  1.00 36.63           N  
ATOM   3596  CA  LYS A 370      46.814 173.871  19.005  1.00 37.17           C  
ATOM   3597  C   LYS A 370      47.428 173.547  20.375  1.00 36.49           C  
ATOM   3598  O   LYS A 370      47.525 174.412  21.244  1.00 36.20           O  
ATOM   3599  CB  LYS A 370      45.500 173.110  18.843  1.00 37.56           C  
ATOM   3600  CG  LYS A 370      44.253 173.911  19.109  1.00 42.27           C  
ATOM   3601  CD  LYS A 370      43.003 173.030  19.115  1.00 46.56           C  
ATOM   3602  CE  LYS A 370      42.197 173.137  17.805  1.00 51.82           C  
ATOM   3603  NZ  LYS A 370      40.697 173.026  18.016  1.00 53.80           N1+
ATOM   3604  HN  LYS A 370      47.449 172.807  17.176  0.00 99.00           H  
ATOM   3605  HZ1 LYS A 370      40.395 172.140  17.679  0.00 99.00           H  
ATOM   3606  HZ2 LYS A 370      40.507 173.109  18.989  0.00 99.00           H  
ATOM   3607  HZ3 LYS A 370      40.252 173.759  17.512  0.00 99.00           H  
ATOM   3608  N   VAL A 371      47.834 172.296  20.567  1.00 36.46           N  
ATOM   3609  CA  VAL A 371      48.293 171.840  21.880  1.00 36.35           C  
ATOM   3610  C   VAL A 371      49.565 172.579  22.313  1.00 36.51           C  
ATOM   3611  O   VAL A 371      49.682 172.996  23.480  1.00 36.08           O  
ATOM   3612  CB  VAL A 371      48.491 170.313  21.927  1.00 36.32           C  
ATOM   3613  CG1 VAL A 371      49.052 169.862  23.302  1.00 36.09           C  
ATOM   3614  CG2 VAL A 371      47.167 169.584  21.610  1.00 37.28           C  
ATOM   3615  HN  VAL A 371      47.799 171.688  19.731  0.00 99.00           H  
ATOM   3616  N   LEU A 372      50.483 172.768  21.363  1.00 36.92           N  
ATOM   3617  CA  LEU A 372      51.776 173.414  21.650  1.00 37.27           C  
ATOM   3618  C   LEU A 372      51.708 174.946  21.533  1.00 37.77           C  
ATOM   3619  O   LEU A 372      52.671 175.644  21.853  1.00 37.60           O  
ATOM   3620  CB  LEU A 372      52.879 172.866  20.727  1.00 37.08           C  
ATOM   3621  CG  LEU A 372      53.280 171.386  20.810  1.00 37.19           C  
ATOM   3622  CD1 LEU A 372      54.102 170.966  19.586  1.00 36.93           C  
ATOM   3623  CD2 LEU A 372      54.035 171.070  22.105  1.00 36.74           C  
ATOM   3624  HN  LEU A 372      50.216 172.428  20.422  0.00 99.00           H  
ATOM   3625  N   GLY A 373      50.568 175.459  21.068  1.00 38.00           N  
ATOM   3626  CA  GLY A 373      50.396 176.887  20.821  1.00 38.48           C  
ATOM   3627  C   GLY A 373      51.386 177.442  19.807  1.00 38.85           C  
ATOM   3628  O   GLY A 373      51.868 178.572  19.953  1.00 38.97           O  
ATOM   3629  HN  GLY A 373      49.817 174.755  20.898  0.00 99.00           H  
ATOM   3630  N   SER A 374      51.700 176.647  18.790  1.00 39.05           N  
ATOM   3631  CA  SER A 374      52.791 176.976  17.878  1.00 39.58           C  
ATOM   3632  C   SER A 374      52.399 176.800  16.416  1.00 39.35           C  
ATOM   3633  O   SER A 374      52.107 175.685  15.962  1.00 39.18           O  
ATOM   3634  CB  SER A 374      54.035 176.129  18.196  1.00 39.62           C  
ATOM   3635  OG  SER A 374      54.486 176.334  19.520  1.00 41.26           O  
ATOM   3636  HN  SER A 374      51.118 175.795  18.703  0.00 99.00           H  
ATOM   3637  HG  SER A 374      53.778 176.044  20.164  0.00 99.00           H  
ATOM   3638  N   LEU A 375      52.410 177.897  15.668  1.00 39.01           N  
ATOM   3639  CA  LEU A 375      52.252 177.832  14.223  1.00 38.64           C  
ATOM   3640  C   LEU A 375      53.323 176.988  13.497  1.00 38.76           C  
ATOM   3641  O   LEU A 375      53.059 176.474  12.419  1.00 37.91           O  
ATOM   3642  CB  LEU A 375      52.231 179.243  13.633  1.00 38.89           C  
ATOM   3643  CG  LEU A 375      50.988 180.067  13.978  1.00 39.22           C  
ATOM   3644  CD1 LEU A 375      51.126 181.489  13.459  1.00 38.42           C  
ATOM   3645  CD2 LEU A 375      49.770 179.414  13.398  1.00 38.87           C  
ATOM   3646  HN  LEU A 375      52.538 178.783  16.193  0.00 99.00           H  
ATOM   3647  N   GLU A 376      54.516 176.852  14.088  1.00 38.91           N  
ATOM   3648  CA  GLU A 376      55.596 176.059  13.484  1.00 39.35           C  
ATOM   3649  C   GLU A 376      55.191 174.605  13.247  1.00 38.74           C  
ATOM   3650  O   GLU A 376      55.720 173.945  12.352  1.00 37.99           O  
ATOM   3651  CB  GLU A 376      56.863 176.119  14.349  1.00 39.44           C  
ATOM   3652  CG  GLU A 376      57.503 177.496  14.358  1.00 43.60           C  
ATOM   3653  CD  GLU A 376      58.658 177.595  15.328  1.00 48.12           C  
ATOM   3654  OE1 GLU A 376      59.780 177.259  14.917  1.00 50.42           O  
ATOM   3655  OE2 GLU A 376      58.426 178.014  16.494  1.00 50.82           O1-
ATOM   3656  HN  GLU A 376      54.611 177.347  14.994  0.00 99.00           H  
ATOM   3657  N   ALA A 377      54.242 174.116  14.049  1.00 38.17           N  
ATOM   3658  CA  ALA A 377      53.748 172.745  13.916  1.00 37.71           C  
ATOM   3659  C   ALA A 377      53.063 172.479  12.572  1.00 37.48           C  
ATOM   3660  O   ALA A 377      52.885 171.324  12.178  1.00 36.95           O  
ATOM   3661  CB  ALA A 377      52.818 172.403  15.078  1.00 37.86           C  
ATOM   3662  HN  ALA A 377      53.891 174.783  14.763  0.00 99.00           H  
ATOM   3663  N   LEU A 378      52.679 173.551  11.877  1.00 37.96           N  
ATOM   3664  CA  LEU A 378      51.986 173.449  10.589  1.00 38.64           C  
ATOM   3665  C   LEU A 378      52.974 173.347   9.425  1.00 39.40           C  
ATOM   3666  O   LEU A 378      52.573 173.348   8.261  1.00 39.22           O  
ATOM   3667  CB  LEU A 378      51.062 174.654  10.375  1.00 38.65           C  
ATOM   3668  CG  LEU A 378      49.949 174.912  11.400  1.00 38.71           C  
ATOM   3669  CD1 LEU A 378      49.184 176.192  11.023  1.00 38.70           C  
ATOM   3670  CD2 LEU A 378      49.011 173.712  11.489  1.00 38.95           C  
ATOM   3671  HN  LEU A 378      52.912 174.463  12.325  0.00 99.00           H  
ATOM   3672  N   GLU A 379      54.263 173.235   9.749  1.00 39.80           N  
ATOM   3673  CA  GLU A 379      55.304 173.198   8.727  1.00 40.94           C  
ATOM   3674  C   GLU A 379      56.170 171.930   8.763  1.00 39.95           C  
ATOM   3675  O   GLU A 379      57.401 172.024   8.915  1.00 39.53           O  
ATOM   3676  CB  GLU A 379      56.187 174.442   8.844  1.00 41.84           C  
ATOM   3677  CG  GLU A 379      55.960 175.433   7.723  1.00 47.30           C  
ATOM   3678  CD  GLU A 379      55.111 176.598   8.162  1.00 53.64           C  
ATOM   3679  OE1 GLU A 379      55.603 177.404   8.988  1.00 57.56           O  
ATOM   3680  OE2 GLU A 379      53.957 176.715   7.679  1.00 56.00           O1-
ATOM   3681  HN  GLU A 379      54.453 173.178  10.766  0.00 99.00           H  
ATOM   3682  N   PRO A 380      55.557 170.754   8.592  1.00 39.13           N  
ATOM   3683  CA  PRO A 380      56.325 169.500   8.631  1.00 39.06           C  
ATOM   3684  C   PRO A 380      57.259 169.399   7.424  1.00 38.91           C  
ATOM   3685  O   PRO A 380      56.925 169.934   6.349  1.00 38.75           O  
ATOM   3686  CB  PRO A 380      55.238 168.424   8.552  1.00 38.66           C  
ATOM   3687  CG  PRO A 380      54.115 169.082   7.804  1.00 38.97           C  
ATOM   3688  CD  PRO A 380      54.124 170.504   8.311  1.00 39.34           C  
ATOM   3689  N   VAL A 381      58.417 168.762   7.603  1.00 38.86           N  
ATOM   3690  CA  VAL A 381      59.365 168.542   6.509  1.00 38.57           C  
ATOM   3691  C   VAL A 381      59.252 167.119   5.950  1.00 38.90           C  
ATOM   3692  O   VAL A 381      59.694 166.856   4.835  1.00 39.04           O  
ATOM   3693  CB  VAL A 381      60.866 168.842   6.918  1.00 38.61           C  
ATOM   3694  CG1 VAL A 381      61.049 170.317   7.304  1.00 38.93           C  
ATOM   3695  CG2 VAL A 381      61.357 167.926   8.059  1.00 38.50           C  
ATOM   3696  HN  VAL A 381      58.587 168.438   8.578  0.00 99.00           H  
ATOM   3697  N   HIS A 382      58.667 166.216   6.740  1.00 38.56           N  
ATOM   3698  CA  HIS A 382      58.535 164.803   6.385  1.00 38.50           C  
ATOM   3699  C   HIS A 382      57.509 164.124   7.305  1.00 38.14           C  
ATOM   3700  O   HIS A 382      57.224 164.630   8.398  1.00 37.38           O  
ATOM   3701  CB  HIS A 382      59.896 164.095   6.505  1.00 38.60           C  
ATOM   3702  CG  HIS A 382      59.923 162.731   5.885  1.00 38.94           C  
ATOM   3703  CD2 HIS A 382      60.033 161.503   6.441  0.00 99.00           C  
ATOM   3704  ND1 HIS A 382      59.799 162.527   4.527  0.00 99.00           N  
ATOM   3705  CE1 HIS A 382      59.840 161.232   4.273  0.00 99.00           C  
ATOM   3706  NE2 HIS A 382      59.979 160.589   5.419  0.00 99.00           N  
ATOM   3707  HN  HIS A 382      58.308 166.609   7.643  0.00 99.00           H  
ATOM   3708  HE2 HIS A 382      60.037 159.594   5.524  0.00 99.00           H  
ATOM   3709  N   TYR A 383      56.980 162.983   6.862  1.00 37.96           N  
ATOM   3710  CA  TYR A 383      56.034 162.182   7.643  1.00 38.27           C  
ATOM   3711  C   TYR A 383      56.257 160.685   7.372  1.00 38.27           C  
ATOM   3712  O   TYR A 383      56.449 160.288   6.219  1.00 38.33           O  
ATOM   3713  CB  TYR A 383      54.597 162.591   7.275  1.00 38.03           C  
ATOM   3714  CG  TYR A 383      53.492 161.873   8.032  1.00 38.44           C  
ATOM   3715  CD1 TYR A 383      53.429 161.903   9.424  1.00 38.62           C  
ATOM   3716  CD2 TYR A 383      52.485 161.195   7.344  1.00 39.20           C  
ATOM   3717  CE1 TYR A 383      52.392 161.258  10.115  1.00 38.91           C  
ATOM   3718  CE2 TYR A 383      51.453 160.545   8.023  1.00 39.93           C  
ATOM   3719  CZ  TYR A 383      51.415 160.579   9.402  1.00 39.63           C  
ATOM   3720  OH  TYR A 383      50.390 159.935  10.060  1.00 39.40           O  
ATOM   3721  HN  TYR A 383      57.300 162.706   5.904  0.00 99.00           H  
ATOM   3722  HH  TYR A 383      50.066 159.177   9.497  0.00 99.00           H  
ATOM   3723  N   GLU A 384      56.267 159.872   8.431  1.00 38.45           N  
ATOM   3724  CA  GLU A 384      56.216 158.408   8.317  1.00 38.52           C  
ATOM   3725  C   GLU A 384      55.118 157.873   9.231  1.00 38.23           C  
ATOM   3726  O   GLU A 384      54.896 158.424  10.303  1.00 37.97           O  
ATOM   3727  CB  GLU A 384      57.550 157.753   8.709  1.00 38.69           C  
ATOM   3728  CG  GLU A 384      58.742 158.161   7.854  1.00 39.62           C  
ATOM   3729  CD  GLU A 384      58.736 157.556   6.444  1.00 40.86           C  
ATOM   3730  OE1 GLU A 384      57.849 156.731   6.103  1.00 40.57           O  
ATOM   3731  OE2 GLU A 384      59.632 157.918   5.647  1.00 42.05           O1-
ATOM   3732  HN  GLU A 384      56.314 160.366   9.351  0.00 99.00           H  
ATOM   3733  N   GLU A 385      54.445 156.804   8.804  1.00 38.31           N  
ATOM   3734  CA  GLU A 385      53.384 156.186   9.600  1.00 38.91           C  
ATOM   3735  C   GLU A 385      53.272 154.687   9.327  1.00 38.87           C  
ATOM   3736  O   GLU A 385      53.721 154.201   8.291  1.00 39.43           O  
ATOM   3737  CB  GLU A 385      52.033 156.887   9.368  1.00 38.81           C  
ATOM   3738  CG  GLU A 385      51.520 156.787   7.938  1.00 39.55           C  
ATOM   3739  CD  GLU A 385      50.047 157.129   7.793  1.00 41.72           C  
ATOM   3740  OE1 GLU A 385      49.450 156.660   6.805  1.00 42.74           O  
ATOM   3741  OE2 GLU A 385      49.486 157.855   8.646  1.00 42.27           O1-
ATOM   3742  HN  GLU A 385      54.736 156.453   7.870  0.00 99.00           H  
ATOM   3743  N   LYS A 386      52.695 153.962  10.277  1.00 38.72           N  
ATOM   3744  CA  LYS A 386      52.414 152.545  10.100  1.00 39.10           C  
ATOM   3745  C   LYS A 386      51.158 152.132  10.857  1.00 38.43           C  
ATOM   3746  O   LYS A 386      51.091 152.270  12.078  1.00 38.26           O  
ATOM   3747  CB  LYS A 386      53.594 151.689  10.566  1.00 39.19           C  
ATOM   3748  CG  LYS A 386      53.326 150.201  10.426  1.00 41.41           C  
ATOM   3749  CD  LYS A 386      54.191 149.590   9.359  1.00 47.14           C  
ATOM   3750  CE  LYS A 386      54.384 148.092   9.580  1.00 49.02           C  
ATOM   3751  NZ  LYS A 386      54.418 147.403   8.255  1.00 52.20           N1+
ATOM   3752  HN  LYS A 386      52.465 154.487  11.146  0.00 99.00           H  
ATOM   3753  HZ1 LYS A 386      55.235 147.689   7.757  0.00 99.00           H  
ATOM   3754  HZ2 LYS A 386      54.439 146.415   8.399  0.00 99.00           H  
ATOM   3755  HZ3 LYS A 386      53.602 147.651   7.735  0.00 99.00           H  
ATOM   3756  N   ASN A 387      50.184 151.626  10.106  1.00 38.48           N  
ATOM   3757  CA  ASN A 387      48.940 151.091  10.646  1.00 38.55           C  
ATOM   3758  C   ASN A 387      49.099 149.584  10.895  1.00 38.20           C  
ATOM   3759  O   ASN A 387      49.131 148.786   9.950  1.00 38.42           O  
ATOM   3760  CB  ASN A 387      47.784 151.369   9.677  1.00 38.99           C  
ATOM   3761  CG  ASN A 387      46.432 150.971  10.246  1.00 41.01           C  
ATOM   3762  ND2 ASN A 387      45.362 151.477   9.642  0.00 99.00           N  
ATOM   3763  OD1 ASN A 387      46.351 150.221  11.212  0.00 99.00           O  
ATOM   3764  HN  ASN A 387      50.391 151.645   9.074  0.00 99.00           H  
ATOM   3765 1HD2 ASN A 387      45.477 152.081   8.851  0.00 99.00           H  
ATOM   3766 2HD2 ASN A 387      44.446 151.256   9.973  0.00 99.00           H  
ATOM   3767  N   TRP A 388      49.198 149.200  12.165  1.00 37.92           N  
ATOM   3768  CA  TRP A 388      49.442 147.807  12.512  1.00 37.66           C  
ATOM   3769  C   TRP A 388      48.219 146.897  12.372  1.00 38.07           C  
ATOM   3770  O   TRP A 388      48.371 145.672  12.330  1.00 38.09           O  
ATOM   3771  CB  TRP A 388      50.110 147.689  13.883  1.00 37.58           C  
ATOM   3772  CG  TRP A 388      51.510 148.157  13.797  1.00 36.65           C  
ATOM   3773  CD1 TRP A 388      51.957 149.432  13.946  1.00 37.75           C  
ATOM   3774  CD2 TRP A 388      52.652 147.361  13.479  1.00 35.79           C  
ATOM   3775  CE2 TRP A 388      53.775 148.226  13.470  1.00 36.75           C  
ATOM   3776  CE3 TRP A 388      52.850 145.994  13.218  1.00 35.67           C  
ATOM   3777  NE1 TRP A 388      53.318 149.487  13.755  1.00 36.96           N  
ATOM   3778  CZ2 TRP A 388      55.074 147.774  13.200  1.00 35.75           C  
ATOM   3779  CZ3 TRP A 388      54.144 145.542  12.947  1.00 36.39           C  
ATOM   3780  CH2 TRP A 388      55.241 146.434  12.952  1.00 36.13           C  
ATOM   3781  HN  TRP A 388      49.089 149.957  12.862  0.00 99.00           H  
ATOM   3782  HE1 TRP A 388      53.881 150.308  13.814  0.00 99.00           H  
ATOM   3783  N   CYS A 389      47.027 147.494  12.268  1.00 38.28           N  
ATOM   3784  CA  CYS A 389      45.781 146.729  12.070  1.00 39.06           C  
ATOM   3785  C   CYS A 389      45.721 145.989  10.730  1.00 39.61           C  
ATOM   3786  O   CYS A 389      44.910 145.062  10.562  1.00 39.77           O  
ATOM   3787  CB  CYS A 389      44.563 147.645  12.140  1.00 39.17           C  
ATOM   3788  SG  CYS A 389      44.505 148.716  13.566  1.00 39.54           S  
ATOM   3789  HN  CYS A 389      47.051 148.529  12.337  0.00 99.00           H  
ATOM   3790  HG  CYS A 389      43.846 148.362  14.236  0.00 99.00           H  
ATOM   3791  N   GLU A 390      46.550 146.409   9.775  1.00 39.79           N  
ATOM   3792  CA  GLU A 390      46.513 145.837   8.426  1.00 40.44           C  
ATOM   3793  C   GLU A 390      47.435 144.620   8.244  1.00 39.98           C  
ATOM   3794  O   GLU A 390      47.366 143.929   7.227  1.00 39.73           O  
ATOM   3795  CB  GLU A 390      46.753 146.921   7.354  1.00 41.05           C  
ATOM   3796  CG  GLU A 390      48.134 147.545   7.376  1.00 44.51           C  
ATOM   3797  CD  GLU A 390      48.262 148.821   6.541  1.00 49.02           C  
ATOM   3798  OE1 GLU A 390      49.421 149.188   6.252  1.00 50.08           O  
ATOM   3799  OE2 GLU A 390      47.238 149.464   6.187  1.00 50.50           O1-
ATOM   3800  HN  GLU A 390      47.206 147.156  10.061  0.00 99.00           H  
ATOM   3801  N   GLU A 391      48.262 144.343   9.252  1.00 39.41           N  
ATOM   3802  CA  GLU A 391      49.255 143.267   9.182  1.00 38.65           C  
ATOM   3803  C   GLU A 391      48.687 141.865   9.407  1.00 38.15           C  
ATOM   3804  O   GLU A 391      48.268 141.523  10.519  1.00 38.73           O  
ATOM   3805  CB  GLU A 391      50.392 143.551  10.168  1.00 38.69           C  
ATOM   3806  CG  GLU A 391      51.175 144.800   9.804  1.00 39.49           C  
ATOM   3807  CD  GLU A 391      51.934 144.639   8.494  1.00 40.48           C  
ATOM   3808  OE1 GLU A 391      52.721 143.675   8.365  1.00 41.67           O  
ATOM   3809  OE2 GLU A 391      51.745 145.465   7.580  1.00 41.88           O1-
ATOM   3810  HN  GLU A 391      48.143 144.953  10.089  0.00 99.00           H  
ATOM   3811  N   GLN A 392      48.670 141.068   8.337  1.00 37.81           N  
ATOM   3812  CA  GLN A 392      48.257 139.659   8.384  1.00 37.61           C  
ATOM   3813  C   GLN A 392      49.038 138.856   9.428  1.00 36.95           C  
ATOM   3814  O   GLN A 392      48.470 138.001  10.105  1.00 36.51           O  
ATOM   3815  CB  GLN A 392      48.404 139.000   6.992  1.00 37.37           C  
ATOM   3816  CG  GLN A 392      48.046 137.500   6.949  1.00 38.97           C  
ATOM   3817  CD  GLN A 392      47.643 136.974   5.568  1.00 41.25           C  
ATOM   3818  NE2 GLN A 392      48.345 137.420   4.530  0.00 99.00           N  
ATOM   3819  OE1 GLN A 392      46.715 136.152   5.452  0.00 99.00           O  
ATOM   3820  HN  GLN A 392      48.979 141.535   7.451  0.00 99.00           H  
ATOM   3821 1HE2 GLN A 392      48.142 137.103   3.592  0.00 99.00           H  
ATOM   3822 2HE2 GLN A 392      49.094 138.090   4.699  0.00 99.00           H  
ATOM   3823  N   TYR A 393      50.343 139.105   9.529  1.00 36.56           N  
ATOM   3824  CA  TYR A 393      51.193 138.317  10.439  1.00 36.36           C  
ATOM   3825  C   TYR A 393      51.509 138.996  11.785  1.00 36.67           C  
ATOM   3826  O   TYR A 393      52.421 138.574  12.510  1.00 36.08           O  
ATOM   3827  CB  TYR A 393      52.460 137.797   9.711  1.00 36.48           C  
ATOM   3828  CG  TYR A 393      52.105 136.844   8.577  1.00 36.02           C  
ATOM   3829  CD1 TYR A 393      52.288 137.215   7.241  1.00 35.65           C  
ATOM   3830  CD2 TYR A 393      51.538 135.591   8.843  1.00 36.24           C  
ATOM   3831  CE1 TYR A 393      51.922 136.356   6.188  1.00 38.55           C  
ATOM   3832  CE2 TYR A 393      51.179 134.725   7.805  1.00 39.02           C  
ATOM   3833  CZ  TYR A 393      51.366 135.116   6.481  1.00 38.52           C  
ATOM   3834  OH  TYR A 393      51.013 134.253   5.452  1.00 40.84           O  
ATOM   3835  HN  TYR A 393      50.697 139.869   8.938  0.00 99.00           H  
ATOM   3836  HH  TYR A 393      51.502 133.393   5.571  0.00 99.00           H  
ATOM   3837  N   SER A 394      50.731 140.026  12.125  1.00 36.33           N  
ATOM   3838  CA  SER A 394      50.744 140.614  13.467  1.00 36.35           C  
ATOM   3839  C   SER A 394      49.337 140.558  14.081  1.00 36.35           C  
ATOM   3840  O   SER A 394      49.170 140.125  15.224  1.00 36.66           O  
ATOM   3841  CB  SER A 394      51.247 142.064  13.444  1.00 36.65           C  
ATOM   3842  OG  SER A 394      52.665 142.130  13.295  1.00 36.28           O  
ATOM   3843  HN  SER A 394      50.117 140.374  11.358  0.00 99.00           H  
ATOM   3844  HG  SER A 394      52.991 143.006  13.644  0.00 99.00           H  
ATOM   3845  N   GLY A 395      48.352 141.014  13.308  1.00 36.86           N  
ATOM   3846  CA  GLY A 395      46.958 141.085  13.725  1.00 36.58           C  
ATOM   3847  C   GLY A 395      46.567 142.371  14.441  1.00 36.74           C  
ATOM   3848  O   GLY A 395      45.384 142.616  14.667  1.00 36.24           O  
ATOM   3849  HN  GLY A 395      48.674 141.324  12.353  0.00 99.00           H  
ATOM   3850  N   GLY A 396      47.559 143.197  14.785  1.00 36.77           N  
ATOM   3851  CA  GLY A 396      47.348 144.407  15.570  1.00 35.97           C  
ATOM   3852  C   GLY A 396      48.592 144.764  16.373  1.00 36.64           C  
ATOM   3853  O   GLY A 396      49.650 144.158  16.174  1.00 36.30           O  
ATOM   3854  HN  GLY A 396      48.501 142.897  14.440  0.00 99.00           H  
HETATM 3855  N   CYM A 397      48.475 145.766  17.249  1.00 36.12           N  
HETATM 3856  CA  CYM A 397      49.550 146.161  18.164  1.00 36.11           C  
HETATM 3857  C   CYM A 397      48.923 146.954  19.324  1.00 36.18           C  
HETATM 3858  O   CYM A 397      47.802 147.456  19.173  1.00 36.09           O  
HETATM 3859  CB  CYM A 397      50.592 147.017  17.437  1.00 35.78           C  
HETATM 3860  SG  CYM A 397      52.118 146.124  17.018  1.00 36.25           S  
HETATM 3861  HN  CYM A 397      47.546 146.247  17.226  0.00 99.00           H  
ATOM   3862  N   TYR A 398      49.608 147.087  20.466  1.00 36.20           N  
ATOM   3863  CA  TYR A 398      50.938 146.490  20.738  1.00 35.76           C  
ATOM   3864  C   TYR A 398      50.873 144.991  20.971  1.00 35.95           C  
ATOM   3865  O   TYR A 398      51.825 144.263  20.684  1.00 35.34           O  
ATOM   3866  CB  TYR A 398      51.567 147.104  21.998  1.00 35.39           C  
ATOM   3867  CG  TYR A 398      51.206 148.544  22.248  1.00 35.94           C  
ATOM   3868  CD1 TYR A 398      51.437 149.523  21.271  1.00 35.95           C  
ATOM   3869  CD2 TYR A 398      50.649 148.940  23.468  1.00 35.89           C  
ATOM   3870  CE1 TYR A 398      51.110 150.849  21.491  1.00 36.31           C  
ATOM   3871  CE2 TYR A 398      50.319 150.269  23.695  1.00 35.95           C  
ATOM   3872  CZ  TYR A 398      50.556 151.215  22.698  1.00 36.82           C  
ATOM   3873  OH  TYR A 398      50.228 152.535  22.909  1.00 38.54           O  
ATOM   3874  HN  TYR A 398      49.108 147.674  21.190  0.00 99.00           H  
ATOM   3875  HH  TYR A 398      49.715 152.613  23.762  0.00 99.00           H  
ATOM   3876  N   THR A 399      49.749 144.537  21.517  1.00 35.48           N  
ATOM   3877  CA  THR A 399      49.684 143.195  22.055  1.00 35.22           C  
ATOM   3878  C   THR A 399      48.257 142.681  22.161  1.00 35.48           C  
ATOM   3879  O   THR A 399      47.301 143.365  21.760  1.00 35.31           O  
ATOM   3880  CB  THR A 399      50.433 143.144  23.420  1.00 35.44           C  
ATOM   3881  CG2 THR A 399      49.640 143.810  24.554  1.00 35.36           C  
ATOM   3882  OG1 THR A 399      50.588 141.788  23.844  1.00 36.06           O  
ATOM   3883  HN  THR A 399      48.962 145.204  21.520  0.00 99.00           H  
ATOM   3884  HG1 THR A 399      50.527 141.164  23.057  0.00 99.00           H  
ATOM   3885  N   THR A 400      48.135 141.471  22.686  1.00 35.33           N  
ATOM   3886  CA  THR A 400      46.853 140.781  22.833  1.00 34.96           C  
ATOM   3887  C   THR A 400      46.112 141.287  24.064  1.00 34.96           C  
ATOM   3888  O   THR A 400      46.699 141.387  25.135  1.00 35.02           O  
ATOM   3889  CB  THR A 400      47.160 139.291  22.996  1.00 35.13           C  
ATOM   3890  CG2 THR A 400      45.876 138.466  23.172  1.00 34.21           C  
ATOM   3891  OG1 THR A 400      47.776 138.808  21.796  1.00 35.51           O  
ATOM   3892  HN  THR A 400      49.044 141.041  22.992  0.00 99.00           H  
ATOM   3893  HG1 THR A 400      48.772 138.941  21.836  0.00 99.00           H  
ATOM   3894  N   TYR A 401      44.816 141.581  23.924  1.00 34.39           N  
ATOM   3895  CA  TYR A 401      43.992 141.907  25.081  1.00 34.79           C  
ATOM   3896  C   TYR A 401      42.953 140.799  25.325  1.00 34.21           C  
ATOM   3897  O   TYR A 401      42.636 140.028  24.414  1.00 33.88           O  
ATOM   3898  CB  TYR A 401      43.316 143.288  24.924  1.00 34.86           C  
ATOM   3899  CG  TYR A 401      42.180 143.380  23.922  1.00 35.29           C  
ATOM   3900  CD1 TYR A 401      40.877 142.996  24.277  1.00 35.90           C  
ATOM   3901  CD2 TYR A 401      42.393 143.892  22.627  1.00 36.77           C  
ATOM   3902  CE1 TYR A 401      39.808 143.111  23.362  1.00 36.49           C  
ATOM   3903  CE2 TYR A 401      41.318 143.994  21.692  1.00 36.99           C  
ATOM   3904  CZ  TYR A 401      40.044 143.608  22.079  1.00 37.38           C  
ATOM   3905  OH  TYR A 401      39.000 143.706  21.188  1.00 37.62           O  
ATOM   3906  HN  TYR A 401      44.465 141.556  22.953  0.00 99.00           H  
ATOM   3907  HH  TYR A 401      38.230 144.159  21.634  0.00 99.00           H  
ATOM   3908  N   PHE A 402      42.452 140.721  26.553  1.00 34.01           N  
ATOM   3909  CA  PHE A 402      41.460 139.704  26.908  1.00 34.10           C  
ATOM   3910  C   PHE A 402      40.107 140.355  27.201  1.00 33.83           C  
ATOM   3911  O   PHE A 402      40.013 141.136  28.147  1.00 32.98           O  
ATOM   3912  CB  PHE A 402      41.910 138.948  28.155  1.00 34.35           C  
ATOM   3913  CG  PHE A 402      42.910 137.877  27.883  1.00 35.47           C  
ATOM   3914  CD1 PHE A 402      44.192 138.198  27.444  1.00 36.09           C  
ATOM   3915  CD2 PHE A 402      42.580 136.539  28.068  1.00 36.83           C  
ATOM   3916  CE1 PHE A 402      45.117 137.192  27.186  1.00 37.11           C  
ATOM   3917  CE2 PHE A 402      43.508 135.536  27.819  1.00 37.75           C  
ATOM   3918  CZ  PHE A 402      44.771 135.863  27.367  1.00 36.81           C  
ATOM   3919  HN  PHE A 402      42.814 141.424  27.222  0.00 99.00           H  
ATOM   3920  N   PRO A 403      39.078 140.050  26.396  1.00 33.90           N  
ATOM   3921  CA  PRO A 403      37.717 140.506  26.701  1.00 34.05           C  
ATOM   3922  C   PRO A 403      37.196 139.863  27.985  1.00 34.74           C  
ATOM   3923  O   PRO A 403      37.791 138.899  28.486  1.00 34.38           O  
ATOM   3924  CB  PRO A 403      36.884 140.030  25.491  1.00 33.21           C  
ATOM   3925  CG  PRO A 403      37.857 139.649  24.438  1.00 34.57           C  
ATOM   3926  CD  PRO A 403      39.132 139.276  25.142  1.00 33.90           C  
ATOM   3927  N   PRO A 404      36.098 140.398  28.524  1.00 34.80           N  
ATOM   3928  CA  PRO A 404      35.527 139.872  29.766  1.00 35.06           C  
ATOM   3929  C   PRO A 404      35.277 138.370  29.718  1.00 35.28           C  
ATOM   3930  O   PRO A 404      34.705 137.846  28.747  1.00 34.38           O  
ATOM   3931  CB  PRO A 404      34.194 140.642  29.906  1.00 35.52           C  
ATOM   3932  CG  PRO A 404      34.010 141.360  28.640  1.00 35.47           C  
ATOM   3933  CD  PRO A 404      35.364 141.571  28.023  1.00 35.13           C  
ATOM   3934  N   GLY A 405      35.716 137.688  30.775  1.00 35.19           N  
ATOM   3935  CA  GLY A 405      35.403 136.284  30.968  1.00 35.87           C  
ATOM   3936  C   GLY A 405      36.398 135.270  30.438  1.00 36.31           C  
ATOM   3937  O   GLY A 405      36.275 134.082  30.744  1.00 36.61           O  
ATOM   3938  HN  GLY A 405      36.294 138.246  31.438  0.00 99.00           H  
ATOM   3939  N   ILE A 406      37.397 135.736  29.685  1.00 35.66           N  
ATOM   3940  CA  ILE A 406      38.294 134.844  28.956  1.00 36.05           C  
ATOM   3941  C   ILE A 406      39.516 134.404  29.785  1.00 35.71           C  
ATOM   3942  O   ILE A 406      39.896 133.227  29.765  1.00 35.42           O  
ATOM   3943  CB  ILE A 406      38.708 135.480  27.590  1.00 35.79           C  
ATOM   3944  CG1 ILE A 406      37.461 135.840  26.757  1.00 36.49           C  
ATOM   3945  CG2 ILE A 406      39.668 134.552  26.813  1.00 35.05           C  
ATOM   3946  CD1 ILE A 406      36.479 134.681  26.529  1.00 36.26           C  
ATOM   3947  HN  ILE A 406      37.477 136.771  29.665  0.00 99.00           H  
ATOM   3948  N   LEU A 407      40.096 135.334  30.536  1.00 35.58           N  
ATOM   3949  CA  LEU A 407      41.332 135.050  31.286  1.00 35.56           C  
ATOM   3950  C   LEU A 407      41.125 133.988  32.383  1.00 36.04           C  
ATOM   3951  O   LEU A 407      41.976 133.123  32.583  1.00 35.83           O  
ATOM   3952  CB  LEU A 407      41.935 136.344  31.862  1.00 35.31           C  
ATOM   3953  CG  LEU A 407      43.288 136.272  32.609  1.00 36.39           C  
ATOM   3954  CD1 LEU A 407      44.439 135.764  31.716  1.00 34.80           C  
ATOM   3955  CD2 LEU A 407      43.649 137.636  33.215  1.00 34.58           C  
ATOM   3956  HN  LEU A 407      39.622 136.251  30.551  0.00 99.00           H  
ATOM   3957  N   THR A 408      39.988 134.028  33.079  1.00 36.30           N  
ATOM   3958  CA  THR A 408      39.725 132.982  34.071  1.00 37.19           C  
ATOM   3959  C   THR A 408      39.397 131.631  33.433  1.00 37.75           C  
ATOM   3960  O   THR A 408      39.760 130.592  33.987  1.00 38.88           O  
ATOM   3961  CB  THR A 408      38.610 133.372  35.064  1.00 37.25           C  
ATOM   3962  CG2 THR A 408      39.080 134.486  35.999  1.00 36.62           C  
ATOM   3963  OG1 THR A 408      37.489 133.919  34.348  1.00 38.45           O  
ATOM   3964  HN  THR A 408      39.360 134.801  32.872  0.00 99.00           H  
ATOM   3965  HG1 THR A 408      37.744 134.789  33.916  0.00 99.00           H  
ATOM   3966  N   GLN A 409      38.718 131.637  32.286  1.00 37.48           N  
ATOM   3967  CA  GLN A 409      38.308 130.383  31.645  1.00 37.97           C  
ATOM   3968  C   GLN A 409      39.420 129.724  30.814  1.00 38.16           C  
ATOM   3969  O   GLN A 409      39.485 128.503  30.736  1.00 38.21           O  
ATOM   3970  CB  GLN A 409      37.054 130.601  30.784  1.00 37.76           C  
ATOM   3971  CG  GLN A 409      35.766 130.856  31.596  1.00 39.24           C  
ATOM   3972  CD  GLN A 409      35.272 129.612  32.317  1.00 41.54           C  
ATOM   3973  NE2 GLN A 409      35.221 129.664  33.640  0.00 99.00           N  
ATOM   3974  OE1 GLN A 409      34.946 128.622  31.681  0.00 99.00           O  
ATOM   3975  HN  GLN A 409      38.512 132.571  31.900  0.00 99.00           H  
ATOM   3976 1HE2 GLN A 409      34.889 128.877  34.184  0.00 99.00           H  
ATOM   3977 2HE2 GLN A 409      35.526 130.519  34.110  0.00 99.00           H  
ATOM   3978  N   TYR A 410      40.289 130.528  30.205  1.00 38.08           N  
ATOM   3979  CA  TYR A 410      41.235 130.022  29.204  1.00 38.59           C  
ATOM   3980  C   TYR A 410      42.686 130.387  29.520  1.00 39.36           C  
ATOM   3981  O   TYR A 410      43.605 129.836  28.920  1.00 39.62           O  
ATOM   3982  CB  TYR A 410      40.880 130.528  27.796  1.00 38.30           C  
ATOM   3983  CG  TYR A 410      39.548 130.036  27.266  1.00 37.53           C  
ATOM   3984  CD1 TYR A 410      38.376 130.759  27.496  1.00 37.01           C  
ATOM   3985  CD2 TYR A 410      39.456 128.841  26.553  1.00 37.41           C  
ATOM   3986  CE1 TYR A 410      37.147 130.306  27.026  1.00 37.03           C  
ATOM   3987  CE2 TYR A 410      38.224 128.373  26.077  1.00 37.90           C  
ATOM   3988  CZ  TYR A 410      37.079 129.114  26.317  1.00 37.90           C  
ATOM   3989  OH  TYR A 410      35.866 128.666  25.846  1.00 39.99           O  
ATOM   3990  HN  TYR A 410      40.242 131.523  30.492  0.00 99.00           H  
ATOM   3991  HH  TYR A 410      35.943 128.479  24.868  0.00 99.00           H  
ATOM   3992  N   GLY A 411      42.884 131.315  30.451  1.00 40.26           N  
ATOM   3993  CA  GLY A 411      44.216 131.835  30.755  1.00 41.35           C  
ATOM   3994  C   GLY A 411      45.265 130.800  31.101  1.00 42.57           C  
ATOM   3995  O   GLY A 411      46.437 130.936  30.705  1.00 42.15           O  
ATOM   3996  HN  GLY A 411      42.022 131.635  30.938  0.00 99.00           H  
ATOM   3997  N   ARG A 412      44.873 129.759  31.835  1.00 43.37           N  
ATOM   3998  CA  ARG A 412      45.853 128.735  32.225  1.00 45.12           C  
ATOM   3999  C   ARG A 412      46.431 127.946  31.036  1.00 44.99           C  
ATOM   4000  O   ARG A 412      47.476 127.309  31.160  1.00 45.18           O  
ATOM   4001  CB  ARG A 412      45.328 127.827  33.349  1.00 45.92           C  
ATOM   4002  CG  ARG A 412      44.334 126.752  32.958  1.00 48.91           C  
ATOM   4003  CD  ARG A 412      43.190 126.508  33.985  1.00 53.77           C  
ATOM   4004  NE  ARG A 412      43.585 126.615  35.395  1.00 56.52           N  
ATOM   4005  CZ  ARG A 412      42.935 127.329  36.318  1.00 57.06           C  
ATOM   4006  NH1 ARG A 412      41.848 128.030  36.006  1.00 57.71           N1+
ATOM   4007  NH2 ARG A 412      43.381 127.351  37.564  1.00 58.65           N  
ATOM   4008  HN  ARG A 412      43.884 129.735  32.090  0.00 99.00           H  
ATOM   4009  HE  ARG A 412      44.409 126.112  35.688  0.00 99.00           H  
ATOM   4010 1HH1 ARG A 412      41.491 128.014  35.074  0.00 99.00           H  
ATOM   4011 2HH1 ARG A 412      41.387 128.574  36.709  0.00 99.00           H  
ATOM   4012 1HH2 ARG A 412      44.192 126.817  37.815  0.00 99.00           H  
ATOM   4013 2HH2 ARG A 412      42.912 127.897  38.258  0.00 99.00           H  
ATOM   4014  N   VAL A 413      45.765 128.053  29.886  1.00 44.51           N  
ATOM   4015  CA  VAL A 413      46.133 127.351  28.652  1.00 44.86           C  
ATOM   4016  C   VAL A 413      47.286 128.035  27.904  1.00 44.18           C  
ATOM   4017  O   VAL A 413      47.950 127.408  27.090  1.00 43.84           O  
ATOM   4018  CB  VAL A 413      44.900 127.269  27.693  1.00 45.02           C  
ATOM   4019  CG1 VAL A 413      45.214 126.504  26.444  1.00 46.12           C  
ATOM   4020  CG2 VAL A 413      43.695 126.659  28.402  1.00 46.57           C  
ATOM   4021  HN  VAL A 413      44.933 128.699  29.938  0.00 99.00           H  
ATOM   4022  N   LEU A 414      47.508 129.317  28.177  1.00 44.17           N  
ATOM   4023  CA  LEU A 414      48.364 130.166  27.336  1.00 44.54           C  
ATOM   4024  C   LEU A 414      49.762 129.615  27.043  1.00 43.98           C  
ATOM   4025  O   LEU A 414      50.207 129.667  25.905  1.00 44.16           O  
ATOM   4026  CB  LEU A 414      48.504 131.571  27.944  1.00 44.81           C  
ATOM   4027  CG  LEU A 414      47.932 132.797  27.229  1.00 46.47           C  
ATOM   4028  CD1 LEU A 414      48.422 134.058  27.940  1.00 47.97           C  
ATOM   4029  CD2 LEU A 414      48.277 132.861  25.756  1.00 46.67           C  
ATOM   4030  HN  LEU A 414      47.028 129.670  29.032  0.00 99.00           H  
ATOM   4031  N   ARG A 415      50.452 129.128  28.070  1.00 43.25           N  
ATOM   4032  CA  ARG A 415      51.813 128.601  27.877  1.00 42.88           C  
ATOM   4033  C   ARG A 415      51.963 127.109  28.229  1.00 42.50           C  
ATOM   4034  O   ARG A 415      53.070 126.600  28.398  1.00 41.88           O  
ATOM   4035  CB  ARG A 415      52.877 129.479  28.564  1.00 43.02           C  
ATOM   4036  CG  ARG A 415      52.626 129.808  30.006  1.00 42.30           C  
ATOM   4037  CD  ARG A 415      53.759 130.589  30.717  1.00 41.42           C  
ATOM   4038  NE  ARG A 415      53.364 130.756  32.112  1.00 40.38           N  
ATOM   4039  CZ  ARG A 415      52.706 131.809  32.589  1.00 41.19           C  
ATOM   4040  NH1 ARG A 415      52.426 132.846  31.804  1.00 41.06           N1+
ATOM   4041  NH2 ARG A 415      52.358 131.837  33.859  1.00 42.15           N  
ATOM   4042  HN  ARG A 415      49.973 129.149  28.980  0.00 99.00           H  
ATOM   4043  HE  ARG A 415      53.607 130.022  32.761  0.00 99.00           H  
ATOM   4044 1HH1 ARG A 415      52.687 132.840  30.842  0.00 99.00           H  
ATOM   4045 2HH1 ARG A 415      51.945 133.641  32.184  0.00 99.00           H  
ATOM   4046 1HH2 ARG A 415      52.569 131.062  34.460  0.00 99.00           H  
ATOM   4047 2HH2 ARG A 415      51.878 132.633  34.235  0.00 99.00           H  
ATOM   4048  N   GLN A 416      50.829 126.422  28.310  1.00 42.16           N  
ATOM   4049  CA  GLN A 416      50.789 124.977  28.499  1.00 42.30           C  
ATOM   4050  C   GLN A 416      51.225 124.280  27.200  1.00 41.74           C  
ATOM   4051  O   GLN A 416      50.592 124.478  26.148  1.00 40.82           O  
ATOM   4052  CB  GLN A 416      49.363 124.555  28.878  1.00 42.60           C  
ATOM   4053  CG  GLN A 416      49.216 123.092  29.298  1.00 45.50           C  
ATOM   4054  CD  GLN A 416      47.835 122.782  29.850  1.00 48.37           C  
ATOM   4055  NE2 GLN A 416      47.565 123.226  31.065  0.00 99.00           N  
ATOM   4056  OE1 GLN A 416      47.025 122.150  29.178  0.00 99.00           O  
ATOM   4057  HN  GLN A 416      49.965 127.008  28.226  0.00 99.00           H  
ATOM   4058 1HE2 GLN A 416      46.657 123.069  31.494  0.00 99.00           H  
ATOM   4059 2HE2 GLN A 416      48.288 123.736  31.576  0.00 99.00           H  
ATOM   4060  N   PRO A 417      52.296 123.480  27.264  1.00 41.22           N  
ATOM   4061  CA  PRO A 417      52.779 122.746  26.085  1.00 41.16           C  
ATOM   4062  C   PRO A 417      51.708 121.811  25.511  1.00 40.85           C  
ATOM   4063  O   PRO A 417      50.877 121.272  26.257  1.00 40.84           O  
ATOM   4064  CB  PRO A 417      53.951 121.918  26.636  1.00 41.05           C  
ATOM   4065  CG  PRO A 417      54.391 122.669  27.866  1.00 41.50           C  
ATOM   4066  CD  PRO A 417      53.127 123.214  28.457  1.00 41.33           C  
ATOM   4067  N   VAL A 418      51.717 121.660  24.191  1.00 40.39           N  
ATOM   4068  CA  VAL A 418      50.845 120.709  23.510  1.00 40.62           C  
ATOM   4069  C   VAL A 418      51.741 119.639  22.884  1.00 40.69           C  
ATOM   4070  O   VAL A 418      52.280 119.836  21.785  1.00 40.39           O  
ATOM   4071  CB  VAL A 418      49.960 121.386  22.432  1.00 40.60           C  
ATOM   4072  CG1 VAL A 418      49.115 120.346  21.690  1.00 40.62           C  
ATOM   4073  CG2 VAL A 418      49.056 122.450  23.065  1.00 40.47           C  
ATOM   4074  HN  VAL A 418      52.394 122.274  23.689  0.00 99.00           H  
ATOM   4075  N   ASP A 419      51.902 118.532  23.616  1.00 40.98           N  
ATOM   4076  CA  ASP A 419      52.821 117.450  23.258  1.00 41.34           C  
ATOM   4077  C   ASP A 419      54.242 118.031  23.154  1.00 41.12           C  
ATOM   4078  O   ASP A 419      54.846 118.355  24.171  1.00 41.23           O  
ATOM   4079  CB  ASP A 419      52.352 116.749  21.967  1.00 41.75           C  
ATOM   4080  CG  ASP A 419      53.104 115.457  21.670  1.00 43.31           C  
ATOM   4081  OD1 ASP A 419      53.993 115.060  22.461  1.00 45.44           O  
ATOM   4082  OD2 ASP A 419      52.865 114.772  20.648  1.00 44.55           O1-
ATOM   4083  HN  ASP A 419      51.306 118.505  24.480  0.00 99.00           H  
ATOM   4084  N   ARG A 420      54.743 118.215  21.933  1.00 40.91           N  
ATOM   4085  CA  ARG A 420      56.116 118.693  21.739  1.00 40.89           C  
ATOM   4086  C   ARG A 420      56.181 120.141  21.234  1.00 40.33           C  
ATOM   4087  O   ARG A 420      57.259 120.619  20.855  1.00 40.19           O  
ATOM   4088  CB  ARG A 420      56.891 117.748  20.804  1.00 40.99           C  
ATOM   4089  CG  ARG A 420      57.280 116.409  21.440  1.00 42.99           C  
ATOM   4090  CD  ARG A 420      57.505 115.285  20.413  1.00 45.73           C  
ATOM   4091  NE  ARG A 420      56.234 114.796  19.879  1.00 47.39           N  
ATOM   4092  CZ  ARG A 420      56.086 114.074  18.765  1.00 48.98           C  
ATOM   4093  NH1 ARG A 420      57.134 113.718  18.025  1.00 48.67           N1+
ATOM   4094  NH2 ARG A 420      54.871 113.696  18.392  1.00 48.80           N  
ATOM   4095  HN  ARG A 420      54.098 117.998  21.155  0.00 99.00           H  
ATOM   4096  HE  ARG A 420      55.392 115.024  20.397  0.00 99.00           H  
ATOM   4097 1HH1 ARG A 420      58.056 113.974  18.311  0.00 99.00           H  
ATOM   4098 2HH1 ARG A 420      56.997 113.194  17.185  0.00 99.00           H  
ATOM   4099 1HH2 ARG A 420      54.076 113.934  18.953  0.00 99.00           H  
ATOM   4100 2HH2 ARG A 420      54.745 113.171  17.550  0.00 99.00           H  
ATOM   4101  N   ILE A 421      55.034 120.837  21.240  1.00 39.46           N  
ATOM   4102  CA  ILE A 421      54.984 122.286  20.984  1.00 38.72           C  
ATOM   4103  C   ILE A 421      54.978 123.089  22.290  1.00 38.33           C  
ATOM   4104  O   ILE A 421      54.099 122.901  23.143  1.00 37.93           O  
ATOM   4105  CB  ILE A 421      53.730 122.689  20.150  1.00 38.98           C  
ATOM   4106  CG1 ILE A 421      53.600 121.839  18.889  1.00 38.35           C  
ATOM   4107  CG2 ILE A 421      53.775 124.205  19.814  1.00 38.51           C  
ATOM   4108  CD1 ILE A 421      52.254 122.016  18.151  1.00 40.61           C  
ATOM   4109  HN  ILE A 421      54.187 120.267  21.440  0.00 99.00           H  
ATOM   4110  N   TYR A 422      55.944 124.000  22.405  1.00 37.53           N  
ATOM   4111  CA  TYR A 422      56.119 124.896  23.542  1.00 37.08           C  
ATOM   4112  C   TYR A 422      55.804 126.318  23.084  1.00 36.94           C  
ATOM   4113  O   TYR A 422      55.917 126.627  21.891  1.00 36.90           O  
ATOM   4114  CB  TYR A 422      57.560 124.771  24.089  1.00 37.24           C  
ATOM   4115  CG  TYR A 422      57.758 123.433  24.765  1.00 37.71           C  
ATOM   4116  CD1 TYR A 422      57.965 122.282  24.006  1.00 39.27           C  
ATOM   4117  CD2 TYR A 422      57.667 123.305  26.149  1.00 38.54           C  
ATOM   4118  CE1 TYR A 422      58.116 121.038  24.607  1.00 40.12           C  
ATOM   4119  CE2 TYR A 422      57.826 122.063  26.766  1.00 38.79           C  
ATOM   4120  CZ  TYR A 422      58.041 120.939  25.981  1.00 39.80           C  
ATOM   4121  OH  TYR A 422      58.184 119.706  26.580  1.00 42.05           O  
ATOM   4122  HN  TYR A 422      56.599 124.019  21.569  0.00 99.00           H  
ATOM   4123  HH  TYR A 422      57.690 119.024  26.045  0.00 99.00           H  
ATOM   4124  N   PHE A 423      55.388 127.173  24.015  1.00 36.19           N  
ATOM   4125  CA  PHE A 423      54.862 128.482  23.646  1.00 36.17           C  
ATOM   4126  C   PHE A 423      55.650 129.663  24.203  1.00 35.67           C  
ATOM   4127  O   PHE A 423      55.806 129.830  25.418  1.00 35.38           O  
ATOM   4128  CB  PHE A 423      53.356 128.576  23.990  1.00 36.08           C  
ATOM   4129  CG  PHE A 423      52.514 127.563  23.252  1.00 36.62           C  
ATOM   4130  CD1 PHE A 423      52.196 126.326  23.833  1.00 35.92           C  
ATOM   4131  CD2 PHE A 423      52.063 127.831  21.958  1.00 36.04           C  
ATOM   4132  CE1 PHE A 423      51.452 125.375  23.120  1.00 37.23           C  
ATOM   4133  CE2 PHE A 423      51.317 126.891  21.244  1.00 36.03           C  
ATOM   4134  CZ  PHE A 423      51.005 125.669  21.819  1.00 36.50           C  
ATOM   4135  HN  PHE A 423      55.468 126.838  24.988  0.00 99.00           H  
ATOM   4136  N   ALA A 424      56.126 130.485  23.277  1.00 35.81           N  
ATOM   4137  CA  ALA A 424      56.836 131.708  23.579  1.00 35.88           C  
ATOM   4138  C   ALA A 424      55.973 132.884  23.119  1.00 35.83           C  
ATOM   4139  O   ALA A 424      54.737 132.773  23.063  1.00 36.03           O  
ATOM   4140  CB  ALA A 424      58.215 131.707  22.883  1.00 35.47           C  
ATOM   4141  HN  ALA A 424      55.938 130.163  22.290  0.00 99.00           H  
ATOM   4142  N   GLY A 425      56.603 134.015  22.810  1.00 35.56           N  
ATOM   4143  CA  GLY A 425      55.869 135.231  22.489  1.00 35.30           C  
ATOM   4144  C   GLY A 425      55.576 136.048  23.738  1.00 35.11           C  
ATOM   4145  O   GLY A 425      55.325 135.504  24.815  1.00 35.25           O  
ATOM   4146  HN  GLY A 425      57.638 133.954  22.818  0.00 99.00           H  
ATOM   4147  N   THR A 426      55.592 137.367  23.583  1.00 34.50           N  
ATOM   4148  CA  THR A 426      55.472 138.280  24.712  1.00 33.86           C  
ATOM   4149  C   THR A 426      54.192 138.051  25.525  1.00 33.98           C  
ATOM   4150  O   THR A 426      54.170 138.278  26.736  1.00 32.76           O  
ATOM   4151  CB  THR A 426      55.635 139.757  24.249  1.00 33.95           C  
ATOM   4152  CG2 THR A 426      54.360 140.289  23.544  1.00 32.76           C  
ATOM   4153  OG1 THR A 426      55.793 140.606  25.394  1.00 33.31           O  
ATOM   4154  HN  THR A 426      55.696 137.687  22.597  0.00 99.00           H  
ATOM   4155  HG1 THR A 426      56.537 141.264  25.240  0.00 99.00           H  
ATOM   4156  N   GLU A 427      53.149 137.551  24.862  1.00 33.86           N  
ATOM   4157  CA  GLU A 427      51.876 137.262  25.535  1.00 34.54           C  
ATOM   4158  C   GLU A 427      51.968 136.217  26.646  1.00 34.78           C  
ATOM   4159  O   GLU A 427      51.109 136.198  27.525  1.00 35.02           O  
ATOM   4160  CB  GLU A 427      50.829 136.840  24.507  1.00 34.43           C  
ATOM   4161  CG  GLU A 427      50.291 138.027  23.728  1.00 35.96           C  
ATOM   4162  CD  GLU A 427      51.074 138.351  22.467  1.00 36.89           C  
ATOM   4163  OE1 GLU A 427      52.161 137.759  22.219  1.00 38.44           O  
ATOM   4164  OE2 GLU A 427      50.594 139.203  21.702  1.00 38.59           O1-
ATOM   4165  HN  GLU A 427      53.309 137.387  23.852  0.00 99.00           H  
ATOM   4166  N   THR A 428      53.004 135.364  26.599  1.00 34.74           N  
ATOM   4167  CA  THR A 428      53.223 134.316  27.616  1.00 34.60           C  
ATOM   4168  C   THR A 428      54.153 134.706  28.763  1.00 35.25           C  
ATOM   4169  O   THR A 428      54.395 133.897  29.675  1.00 35.05           O  
ATOM   4170  CB  THR A 428      53.741 132.980  26.972  1.00 34.34           C  
ATOM   4171  CG2 THR A 428      52.829 132.515  25.830  1.00 33.65           C  
ATOM   4172  OG1 THR A 428      55.020 133.199  26.342  1.00 33.89           O  
ATOM   4173  HN  THR A 428      53.639 135.504  25.786  0.00 99.00           H  
ATOM   4174  HG1 THR A 428      54.999 134.046  25.804  0.00 99.00           H  
ATOM   4175  N   ALA A 429      54.685 135.931  28.730  1.00 36.00           N  
ATOM   4176  CA  ALA A 429      55.567 136.397  29.803  1.00 36.76           C  
ATOM   4177  C   ALA A 429      54.822 136.720  31.095  1.00 37.42           C  
ATOM   4178  O   ALA A 429      53.592 136.893  31.092  1.00 37.63           O  
ATOM   4179  CB  ALA A 429      56.402 137.595  29.345  1.00 36.33           C  
ATOM   4180  HN  ALA A 429      54.428 136.500  27.910  0.00 99.00           H  
ATOM   4181  N   THR A 430      55.572 136.783  32.198  1.00 37.78           N  
ATOM   4182  CA  THR A 430      55.016 137.111  33.523  1.00 38.09           C  
ATOM   4183  C   THR A 430      55.477 138.474  34.039  1.00 38.24           C  
ATOM   4184  O   THR A 430      54.994 138.947  35.066  1.00 38.13           O  
ATOM   4185  CB  THR A 430      55.351 136.020  34.576  1.00 38.22           C  
ATOM   4186  CG2 THR A 430      54.989 134.628  34.073  1.00 38.72           C  
ATOM   4187  OG1 THR A 430      56.774 135.967  34.772  1.00 39.24           O  
ATOM   4188  HN  THR A 430      56.583 136.581  32.045  0.00 99.00           H  
ATOM   4189  HG1 THR A 430      57.239 135.806  33.896  0.00 99.00           H  
ATOM   4190  N   HIS A 431      56.412 139.092  33.322  1.00 38.53           N  
ATOM   4191  CA  HIS A 431      56.948 140.405  33.662  1.00 38.90           C  
ATOM   4192  C   HIS A 431      57.122 141.189  32.360  1.00 37.75           C  
ATOM   4193  O   HIS A 431      57.842 140.750  31.458  1.00 37.10           O  
ATOM   4194  CB  HIS A 431      58.287 140.275  34.419  1.00 39.86           C  
ATOM   4195  CG  HIS A 431      58.760 141.553  35.050  1.00 42.79           C  
ATOM   4196  CD2 HIS A 431      60.007 142.014  35.319  0.00 99.00           C  
ATOM   4197  ND1 HIS A 431      57.891 142.534  35.482  0.00 99.00           N  
ATOM   4198  CE1 HIS A 431      58.578 143.540  35.996  0.00 99.00           C  
ATOM   4199  NE2 HIS A 431      59.865 143.252  35.907  0.00 99.00           N  
ATOM   4200  HN  HIS A 431      56.734 138.548  32.483  0.00 99.00           H  
ATOM   4201  HD1 HIS A 431      56.893 142.488  35.416  0.00 99.00           H  
ATOM   4202  N   TRP A 432      56.445 142.336  32.266  1.00 36.20           N  
ATOM   4203  CA  TRP A 432      56.405 143.149  31.041  1.00 35.13           C  
ATOM   4204  C   TRP A 432      55.912 142.345  29.817  1.00 34.79           C  
ATOM   4205  O   TRP A 432      56.394 142.531  28.688  1.00 34.14           O  
ATOM   4206  CB  TRP A 432      57.764 143.804  30.730  1.00 34.88           C  
ATOM   4207  CG  TRP A 432      58.222 144.871  31.708  1.00 35.07           C  
ATOM   4208  CD1 TRP A 432      59.128 144.715  32.727  1.00 35.70           C  
ATOM   4209  CD2 TRP A 432      57.820 146.247  31.739  1.00 35.08           C  
ATOM   4210  CE2 TRP A 432      58.513 146.863  32.808  1.00 35.84           C  
ATOM   4211  CE3 TRP A 432      56.932 147.031  30.972  1.00 35.51           C  
ATOM   4212  NE1 TRP A 432      59.300 145.905  33.394  1.00 35.37           N  
ATOM   4213  CZ2 TRP A 432      58.360 148.218  33.128  1.00 35.01           C  
ATOM   4214  CZ3 TRP A 432      56.781 148.391  31.292  1.00 35.13           C  
ATOM   4215  CH2 TRP A 432      57.490 148.965  32.362  1.00 35.89           C  
ATOM   4216  HN  TRP A 432      55.942 142.610  33.141  0.00 99.00           H  
ATOM   4217  HE1 TRP A 432      59.901 146.050  34.179  0.00 99.00           H  
ATOM   4218  N   SER A 433      54.961 141.438  30.045  1.00 34.16           N  
ATOM   4219  CA  SER A 433      54.201 140.872  28.939  1.00 34.08           C  
ATOM   4220  C   SER A 433      53.619 142.033  28.140  1.00 33.96           C  
ATOM   4221  O   SER A 433      53.151 142.999  28.733  1.00 33.99           O  
ATOM   4222  CB  SER A 433      53.056 139.985  29.451  1.00 33.95           C  
ATOM   4223  OG  SER A 433      52.322 139.456  28.359  1.00 34.27           O  
ATOM   4224  HN  SER A 433      54.820 141.186  31.033  0.00 99.00           H  
ATOM   4225  HG  SER A 433      52.947 139.000  27.727  0.00 99.00           H  
ATOM   4226  N   GLY A 434      53.643 141.930  26.807  1.00 33.70           N  
ATOM   4227  CA  GLY A 434      53.188 142.997  25.925  1.00 33.57           C  
ATOM   4228  C   GLY A 434      54.314 143.800  25.299  1.00 33.84           C  
ATOM   4229  O   GLY A 434      54.101 144.548  24.338  1.00 34.11           O  
ATOM   4230  HN  GLY A 434      54.016 141.018  26.457  0.00 99.00           H  
ATOM   4231  N   TYR A 435      55.519 143.608  25.834  1.00 33.47           N  
ATOM   4232  CA  TYR A 435      56.693 144.428  25.532  1.00 33.67           C  
ATOM   4233  C   TYR A 435      57.817 143.557  24.973  1.00 33.88           C  
ATOM   4234  O   TYR A 435      57.796 142.332  25.122  1.00 33.87           O  
ATOM   4235  CB  TYR A 435      57.191 145.114  26.828  1.00 33.13           C  
ATOM   4236  CG  TYR A 435      56.264 146.198  27.374  1.00 34.62           C  
ATOM   4237  CD1 TYR A 435      55.048 145.870  27.970  1.00 35.19           C  
ATOM   4238  CD2 TYR A 435      56.610 147.550  27.287  1.00 35.25           C  
ATOM   4239  CE1 TYR A 435      54.188 146.865  28.458  1.00 36.39           C  
ATOM   4240  CE2 TYR A 435      55.775 148.545  27.782  1.00 35.97           C  
ATOM   4241  CZ  TYR A 435      54.566 148.194  28.359  1.00 36.53           C  
ATOM   4242  OH  TYR A 435      53.743 149.172  28.831  1.00 38.46           O  
ATOM   4243  HN  TYR A 435      55.557 142.798  26.508  0.00 99.00           H  
ATOM   4244  HH  TYR A 435      54.195 149.656  29.582  0.00 99.00           H  
ATOM   4245  N   MET A 436      58.807 144.199  24.365  1.00 34.22           N  
ATOM   4246  CA  MET A 436      60.029 143.515  23.942  1.00 35.35           C  
ATOM   4247  C   MET A 436      60.678 142.708  25.087  1.00 35.28           C  
ATOM   4248  O   MET A 436      61.172 141.606  24.861  1.00 35.72           O  
ATOM   4249  CB  MET A 436      61.010 144.520  23.349  1.00 35.33           C  
ATOM   4250  CG  MET A 436      60.469 145.299  22.137  1.00 35.18           C  
ATOM   4251  SD  MET A 436      61.755 146.370  21.412  1.00 37.79           S  
ATOM   4252  CE  MET A 436      61.711 147.769  22.491  1.00 35.42           C  
ATOM   4253  HN  MET A 436      58.643 145.215  24.217  0.00 99.00           H  
ATOM   4254  N   GLU A 437      60.667 143.261  26.302  1.00 35.62           N  
ATOM   4255  CA  GLU A 437      61.169 142.577  27.498  1.00 35.45           C  
ATOM   4256  C   GLU A 437      60.457 141.236  27.720  1.00 35.77           C  
ATOM   4257  O   GLU A 437      61.095 140.193  27.914  1.00 35.08           O  
ATOM   4258  CB  GLU A 437      61.028 143.503  28.726  1.00 35.98           C  
ATOM   4259  CG  GLU A 437      61.208 142.838  30.086  1.00 36.60           C  
ATOM   4260  CD  GLU A 437      62.647 142.448  30.379  1.00 39.03           C  
ATOM   4261  OE1 GLU A 437      62.850 141.647  31.320  1.00 41.34           O  
ATOM   4262  OE2 GLU A 437      63.563 142.935  29.672  1.00 39.71           O1-
ATOM   4263  HN  GLU A 437      60.268 144.228  26.329  0.00 99.00           H  
ATOM   4264  N   GLY A 438      59.128 141.263  27.672  1.00 35.44           N  
ATOM   4265  CA  GLY A 438      58.353 140.041  27.755  1.00 34.87           C  
ATOM   4266  C   GLY A 438      58.641 139.027  26.656  1.00 34.87           C  
ATOM   4267  O   GLY A 438      58.611 137.829  26.898  1.00 34.88           O  
ATOM   4268  HN  GLY A 438      58.714 142.207  27.573  0.00 99.00           H  
ATOM   4269  N   ALA A 439      58.889 139.493  25.441  1.00 35.06           N  
ATOM   4270  CA  ALA A 439      59.326 138.610  24.349  1.00 35.09           C  
ATOM   4271  C   ALA A 439      60.611 137.837  24.687  1.00 35.45           C  
ATOM   4272  O   ALA A 439      60.721 136.629  24.415  1.00 34.98           O  
ATOM   4273  CB  ALA A 439      59.514 139.414  23.063  1.00 34.98           C  
ATOM   4274  HN  ALA A 439      58.753 140.514  25.322  0.00 99.00           H  
ATOM   4275  N   VAL A 440      61.578 138.534  25.275  1.00 35.86           N  
ATOM   4276  CA  VAL A 440      62.838 137.889  25.654  1.00 35.73           C  
ATOM   4277  C   VAL A 440      62.595 136.882  26.770  1.00 36.07           C  
ATOM   4278  O   VAL A 440      63.023 135.730  26.669  1.00 36.65           O  
ATOM   4279  CB  VAL A 440      63.932 138.906  26.045  1.00 36.00           C  
ATOM   4280  CG1 VAL A 440      65.257 138.188  26.348  1.00 35.53           C  
ATOM   4281  CG2 VAL A 440      64.129 139.933  24.949  1.00 35.35           C  
ATOM   4282  HN  VAL A 440      61.373 139.530  25.436  0.00 99.00           H  
ATOM   4283  N   GLU A 441      61.877 137.290  27.816  1.00 36.88           N  
ATOM   4284  CA  GLU A 441      61.565 136.371  28.910  1.00 37.12           C  
ATOM   4285  C   GLU A 441      60.904 135.090  28.399  1.00 37.10           C  
ATOM   4286  O   GLU A 441      61.302 133.999  28.783  1.00 36.47           O  
ATOM   4287  CB  GLU A 441      60.680 137.035  29.960  1.00 37.51           C  
ATOM   4288  CG  GLU A 441      60.423 136.163  31.187  1.00 39.21           C  
ATOM   4289  CD  GLU A 441      59.064 136.408  31.801  1.00 43.06           C  
ATOM   4290  OE1 GLU A 441      58.839 137.501  32.378  1.00 46.91           O  
ATOM   4291  OE2 GLU A 441      58.214 135.518  31.708  1.00 44.55           O1-
ATOM   4292  HN  GLU A 441      61.573 138.274  27.786  0.00 99.00           H  
ATOM   4293  N   ALA A 442      59.881 135.235  27.552  1.00 36.89           N  
ATOM   4294  CA  ALA A 442      59.107 134.088  27.072  1.00 36.95           C  
ATOM   4295  C   ALA A 442      59.877 133.148  26.140  1.00 37.23           C  
ATOM   4296  O   ALA A 442      59.750 131.918  26.242  1.00 37.34           O  
ATOM   4297  CB  ALA A 442      57.834 134.563  26.399  1.00 36.84           C  
ATOM   4298  HN  ALA A 442      59.687 136.214  27.269  0.00 99.00           H  
ATOM   4299  N   GLY A 443      60.668 133.730  25.241  1.00 37.26           N  
ATOM   4300  CA  GLY A 443      61.482 132.974  24.306  1.00 37.60           C  
ATOM   4301  C   GLY A 443      62.537 132.148  25.031  1.00 37.86           C  
ATOM   4302  O   GLY A 443      62.723 130.965  24.744  1.00 37.61           O  
ATOM   4303  HN  GLY A 443      60.650 134.776  25.269  0.00 99.00           H  
ATOM   4304  N   GLU A 444      63.209 132.769  25.989  1.00 38.29           N  
ATOM   4305  CA  GLU A 444      64.263 132.086  26.744  1.00 38.70           C  
ATOM   4306  C   GLU A 444      63.688 131.016  27.681  1.00 38.98           C  
ATOM   4307  O   GLU A 444      64.276 129.940  27.853  1.00 38.84           O  
ATOM   4308  CB  GLU A 444      65.143 133.108  27.479  1.00 38.77           C  
ATOM   4309  CG  GLU A 444      65.822 134.085  26.519  1.00 38.62           C  
ATOM   4310  CD  GLU A 444      66.894 134.949  27.153  1.00 40.20           C  
ATOM   4311  OE1 GLU A 444      66.979 135.029  28.398  1.00 40.61           O  
ATOM   4312  OE2 GLU A 444      67.651 135.585  26.384  1.00 42.48           O1-
ATOM   4313  HN  GLU A 444      62.935 133.753  26.156  0.00 99.00           H  
ATOM   4314  N   ARG A 445      62.510 131.287  28.242  1.00 38.68           N  
ATOM   4315  CA  ARG A 445      61.833 130.328  29.113  1.00 38.94           C  
ATOM   4316  C   ARG A 445      61.360 129.103  28.322  1.00 38.72           C  
ATOM   4317  O   ARG A 445      61.532 127.964  28.770  1.00 38.72           O  
ATOM   4318  CB  ARG A 445      60.690 131.027  29.875  1.00 39.19           C  
ATOM   4319  CG  ARG A 445      59.756 130.133  30.679  1.00 40.34           C  
ATOM   4320  CD  ARG A 445      58.307 130.411  30.324  1.00 44.60           C  
ATOM   4321  NE  ARG A 445      57.890 129.514  29.284  1.00 45.60           N  
ATOM   4322  CZ  ARG A 445      57.108 129.803  28.260  1.00 43.66           C  
ATOM   4323  NH1 ARG A 445      56.584 131.018  28.060  1.00 43.37           N1+
ATOM   4324  NH2 ARG A 445      56.853 128.831  27.415  1.00 42.08           N  
ATOM   4325  HN  ARG A 445      62.122 132.222  28.010  0.00 99.00           H  
ATOM   4326  HE  ARG A 445      58.231 128.544  29.335  0.00 99.00           H  
ATOM   4327 1HH1 ARG A 445      56.812 131.748  28.709  0.00 99.00           H  
ATOM   4328 2HH1 ARG A 445      55.988 131.187  27.289  0.00 99.00           H  
ATOM   4329 1HH2 ARG A 445      57.237 127.917  27.511  0.00 99.00           H  
ATOM   4330 2HH2 ARG A 445      56.237 129.009  26.622  0.00 99.00           H  
ATOM   4331  N   ALA A 446      60.775 129.338  27.151  1.00 38.72           N  
ATOM   4332  CA  ALA A 446      60.363 128.253  26.249  1.00 38.64           C  
ATOM   4333  C   ALA A 446      61.544 127.390  25.793  1.00 38.67           C  
ATOM   4334  O   ALA A 446      61.436 126.166  25.744  1.00 38.84           O  
ATOM   4335  CB  ALA A 446      59.618 128.810  25.039  1.00 37.97           C  
ATOM   4336  HN  ALA A 446      60.634 130.344  26.927  0.00 99.00           H  
ATOM   4337  N   ALA A 447      62.657 128.033  25.441  1.00 38.67           N  
ATOM   4338  CA  ALA A 447      63.875 127.305  25.067  1.00 39.47           C  
ATOM   4339  C   ALA A 447      64.361 126.408  26.209  1.00 39.74           C  
ATOM   4340  O   ALA A 447      64.711 125.245  25.987  1.00 40.73           O  
ATOM   4341  CB  ALA A 447      64.969 128.275  24.636  1.00 39.14           C  
ATOM   4342  HN  ALA A 447      62.590 129.065  25.454  0.00 99.00           H  
ATOM   4343  N   ARG A 448      64.358 126.942  27.426  1.00 39.98           N  
ATOM   4344  CA  ARG A 448      64.765 126.183  28.608  1.00 40.76           C  
ATOM   4345  C   ARG A 448      63.804 125.041  28.956  1.00 40.78           C  
ATOM   4346  O   ARG A 448      64.228 124.020  29.489  1.00 40.65           O  
ATOM   4347  CB  ARG A 448      64.957 127.120  29.798  1.00 41.12           C  
ATOM   4348  CG  ARG A 448      66.264 127.914  29.732  1.00 42.89           C  
ATOM   4349  CD  ARG A 448      66.555 128.686  30.997  1.00 46.56           C  
ATOM   4350  NE  ARG A 448      67.031 130.031  30.704  1.00 51.47           N  
ATOM   4351  CZ  ARG A 448      66.321 131.146  30.882  1.00 50.74           C  
ATOM   4352  NH1 ARG A 448      65.076 131.117  31.375  1.00 50.32           N1+
ATOM   4353  NH2 ARG A 448      66.869 132.302  30.568  1.00 51.87           N  
ATOM   4354  HN  ARG A 448      64.045 127.934  27.466  0.00 99.00           H  
ATOM   4355  HE  ARG A 448      67.968 130.131  30.338  0.00 99.00           H  
ATOM   4356 1HH1 ARG A 448      64.673 130.241  31.636  0.00 99.00           H  
ATOM   4357 2HH1 ARG A 448      64.563 131.963  31.480  0.00 99.00           H  
ATOM   4358 1HH2 ARG A 448      67.806 132.352  30.221  0.00 99.00           H  
ATOM   4359 2HH2 ARG A 448      66.343 133.154  30.677  0.00 99.00           H  
ATOM   4360  N   GLU A 449      62.512 125.217  28.677  1.00 40.71           N  
ATOM   4361  CA  GLU A 449      61.555 124.111  28.813  1.00 41.22           C  
ATOM   4362  C   GLU A 449      61.953 122.922  27.939  1.00 41.20           C  
ATOM   4363  O   GLU A 449      61.866 121.761  28.365  1.00 41.24           O  
ATOM   4364  CB  GLU A 449      60.138 124.562  28.433  1.00 41.44           C  
ATOM   4365  CG  GLU A 449      59.437 125.377  29.502  1.00 42.71           C  
ATOM   4366  CD  GLU A 449      57.977 125.648  29.170  1.00 45.63           C  
ATOM   4367  OE1 GLU A 449      57.104 125.143  29.897  1.00 48.39           O  
ATOM   4368  OE2 GLU A 449      57.697 126.360  28.185  1.00 45.59           O1-
ATOM   4369  HN  GLU A 449      62.251 126.164  28.368  0.00 99.00           H  
ATOM   4370  N   ILE A 450      62.373 123.210  26.711  1.00 41.44           N  
ATOM   4371  CA  ILE A 450      62.875 122.171  25.810  1.00 41.82           C  
ATOM   4372  C   ILE A 450      64.196 121.566  26.306  1.00 42.20           C  
ATOM   4373  O   ILE A 450      64.371 120.344  26.254  1.00 42.71           O  
ATOM   4374  CB  ILE A 450      62.977 122.699  24.363  1.00 41.57           C  
ATOM   4375  CG1 ILE A 450      61.563 122.819  23.786  1.00 41.12           C  
ATOM   4376  CG2 ILE A 450      63.854 121.776  23.482  1.00 41.31           C  
ATOM   4377  CD1 ILE A 450      61.467 123.667  22.560  1.00 41.87           C  
ATOM   4378  HN  ILE A 450      62.316 124.212  26.451  0.00 99.00           H  
ATOM   4379  N   LEU A 451      65.107 122.405  26.792  1.00 42.37           N  
ATOM   4380  CA  LEU A 451      66.364 121.905  27.363  1.00 42.87           C  
ATOM   4381  C   LEU A 451      66.096 120.948  28.537  1.00 43.54           C  
ATOM   4382  O   LEU A 451      66.786 119.928  28.693  1.00 42.94           O  
ATOM   4383  CB  LEU A 451      67.286 123.055  27.791  1.00 42.70           C  
ATOM   4384  CG  LEU A 451      67.887 123.950  26.700  1.00 42.38           C  
ATOM   4385  CD1 LEU A 451      68.675 125.069  27.357  1.00 43.57           C  
ATOM   4386  CD2 LEU A 451      68.790 123.178  25.717  1.00 42.67           C  
ATOM   4387  HN  LEU A 451      64.863 123.405  26.736  0.00 99.00           H  
ATOM   4388  N   HIS A 452      65.081 121.265  29.344  1.00 44.18           N  
ATOM   4389  CA  HIS A 452      64.687 120.376  30.434  1.00 45.22           C  
ATOM   4390  C   HIS A 452      64.096 119.069  29.909  1.00 45.61           C  
ATOM   4391  O   HIS A 452      64.469 117.988  30.386  1.00 45.62           O  
ATOM   4392  CB  HIS A 452      63.723 121.048  31.415  1.00 45.43           C  
ATOM   4393  CG  HIS A 452      63.160 120.108  32.438  1.00 46.94           C  
ATOM   4394  CD2 HIS A 452      61.900 119.647  32.631  0.00 99.00           C  
ATOM   4395  ND1 HIS A 452      63.941 119.505  33.404  0.00 99.00           N  
ATOM   4396  CE1 HIS A 452      63.183 118.726  34.159  0.00 99.00           C  
ATOM   4397  NE2 HIS A 452      61.941 118.789  33.707  0.00 99.00           N  
ATOM   4398  HN  HIS A 452      64.617 122.162  29.135  0.00 99.00           H  
ATOM   4399  HD1 HIS A 452      64.925 119.639  33.514  0.00 99.00           H  
ATOM   4400  N   ALA A 453      63.180 119.164  28.940  1.00 45.88           N  
ATOM   4401  CA  ALA A 453      62.595 117.976  28.305  1.00 46.60           C  
ATOM   4402  C   ALA A 453      63.654 117.043  27.712  1.00 47.18           C  
ATOM   4403  O   ALA A 453      63.461 115.829  27.665  1.00 47.58           O  
ATOM   4404  CB  ALA A 453      61.580 118.366  27.241  1.00 46.07           C  
ATOM   4405  HN  ALA A 453      62.922 120.134  28.679  0.00 99.00           H  
ATOM   4406  N   MET A 454      64.768 117.613  27.267  1.00 47.81           N  
ATOM   4407  CA  MET A 454      65.874 116.819  26.725  1.00 49.00           C  
ATOM   4408  C   MET A 454      66.836 116.290  27.802  1.00 49.46           C  
ATOM   4409  O   MET A 454      67.783 115.563  27.483  1.00 49.49           O  
ATOM   4410  CB  MET A 454      66.650 117.619  25.675  1.00 48.95           C  
ATOM   4411  CG  MET A 454      65.872 117.903  24.387  1.00 49.76           C  
ATOM   4412  SD  MET A 454      66.697 119.056  23.240  1.00 52.64           S  
ATOM   4413  CE  MET A 454      67.699 119.946  24.344  1.00 53.01           C  
ATOM   4414  HN  MET A 454      64.789 118.648  27.334  0.00 99.00           H  
ATOM   4415  N   GLY A 455      66.594 116.659  29.062  1.00 50.02           N  
ATOM   4416  CA  GLY A 455      67.425 116.240  30.187  1.00 50.85           C  
ATOM   4417  C   GLY A 455      68.744 116.990  30.345  1.00 51.48           C  
ATOM   4418  O   GLY A 455      69.638 116.541  31.077  1.00 51.60           O  
ATOM   4419  HN  GLY A 455      65.755 117.276  29.172  0.00 99.00           H  
ATOM   4420  N   LYS A 456      68.863 118.139  29.681  1.00 51.61           N  
ATOM   4421  CA  LYS A 456      70.091 118.933  29.707  1.00 51.92           C  
ATOM   4422  C   LYS A 456      70.195 119.872  30.919  1.00 51.79           C  
ATOM   4423  O   LYS A 456      71.299 120.233  31.330  1.00 51.91           O  
ATOM   4424  CB  LYS A 456      70.245 119.715  28.400  1.00 52.13           C  
ATOM   4425  CG  LYS A 456      70.442 118.820  27.174  1.00 53.92           C  
ATOM   4426  CD  LYS A 456      71.056 119.572  26.011  1.00 57.07           C  
ATOM   4427  CE  LYS A 456      71.010 118.740  24.738  1.00 58.45           C  
ATOM   4428  NZ  LYS A 456      72.176 117.825  24.621  1.00 60.45           N1+
ATOM   4429  HN  LYS A 456      68.014 118.420  29.147  0.00 99.00           H  
ATOM   4430  HZ1 LYS A 456      72.415 117.713  23.657  0.00 99.00           H  
ATOM   4431  HZ2 LYS A 456      72.954 118.213  25.116  0.00 99.00           H  
ATOM   4432  HZ3 LYS A 456      71.941 116.935  25.012  0.00 99.00           H  
ATOM   4433  N   ILE A 457      69.051 120.270  31.477  1.00 51.69           N  
ATOM   4434  CA  ILE A 457      69.002 121.109  32.685  1.00 51.49           C  
ATOM   4435  C   ILE A 457      67.931 120.603  33.666  1.00 51.75           C  
ATOM   4436  O   ILE A 457      66.977 119.948  33.245  1.00 51.68           O  
ATOM   4437  CB  ILE A 457      68.768 122.621  32.329  1.00 51.41           C  
ATOM   4438  CG1 ILE A 457      67.439 122.825  31.582  1.00 50.76           C  
ATOM   4439  CG2 ILE A 457      69.956 123.208  31.556  1.00 51.04           C  
ATOM   4440  CD1 ILE A 457      66.957 124.277  31.552  1.00 49.29           C  
ATOM   4441  HN  ILE A 457      68.192 119.937  30.986  0.00 99.00           H  
ATOM   4442  N   PRO A 458      68.086 120.881  34.964  1.00 52.29           N  
ATOM   4443  CA  PRO A 458      67.052 120.534  35.953  1.00 52.80           C  
ATOM   4444  C   PRO A 458      65.851 121.477  35.876  1.00 53.38           C  
ATOM   4445  O   PRO A 458      65.996 122.592  35.360  1.00 53.25           O  
ATOM   4446  CB  PRO A 458      67.775 120.719  37.292  1.00 52.79           C  
ATOM   4447  CG  PRO A 458      68.815 121.751  37.014  1.00 52.79           C  
ATOM   4448  CD  PRO A 458      69.262 121.511  35.598  1.00 52.27           C  
ATOM   4449  N   GLU A 459      64.697 121.032  36.379  1.00 54.08           N  
ATOM   4450  CA  GLU A 459      63.467 121.834  36.398  1.00 54.98           C  
ATOM   4451  C   GLU A 459      63.714 123.204  37.029  1.00 54.72           C  
ATOM   4452  O   GLU A 459      63.161 124.217  36.593  1.00 54.52           O  
ATOM   4453  CB  GLU A 459      62.365 121.093  37.161  1.00 55.46           C  
ATOM   4454  CG  GLU A 459      60.957 121.372  36.662  1.00 58.74           C  
ATOM   4455  CD  GLU A 459      59.904 121.031  37.697  1.00 63.25           C  
ATOM   4456  OE1 GLU A 459      59.498 121.941  38.456  1.00 65.58           O  
ATOM   4457  OE2 GLU A 459      59.482 119.855  37.756  1.00 65.19           O1-
ATOM   4458  HN  GLU A 459      64.743 120.059  36.760  0.00 99.00           H  
ATOM   4459  N   ASP A 460      64.562 123.200  38.055  1.00 54.47           N  
ATOM   4460  CA  ASP A 460      65.091 124.387  38.727  1.00 54.55           C  
ATOM   4461  C   ASP A 460      65.447 125.560  37.816  1.00 53.46           C  
ATOM   4462  O   ASP A 460      65.266 126.714  38.192  1.00 53.48           O  
ATOM   4463  CB  ASP A 460      66.367 123.980  39.483  1.00 55.27           C  
ATOM   4464  CG  ASP A 460      66.346 124.401  40.929  1.00 58.04           C  
ATOM   4465  OD1 ASP A 460      65.234 124.607  41.477  1.00 60.85           O  
ATOM   4466  OD2 ASP A 460      67.395 124.546  41.603  1.00 60.66           O1-
ATOM   4467  HN  ASP A 460      64.837 122.217  38.361  0.00 99.00           H  
ATOM   4468  N   GLU A 461      65.983 125.257  36.638  1.00 52.39           N  
ATOM   4469  CA  GLU A 461      66.586 126.268  35.778  1.00 51.34           C  
ATOM   4470  C   GLU A 461      65.691 126.763  34.632  1.00 50.26           C  
ATOM   4471  O   GLU A 461      66.139 127.552  33.806  1.00 49.97           O  
ATOM   4472  CB  GLU A 461      67.937 125.767  35.238  1.00 51.60           C  
ATOM   4473  CG  GLU A 461      69.037 125.732  36.297  1.00 52.87           C  
ATOM   4474  CD  GLU A 461      70.277 124.967  35.859  1.00 54.86           C  
ATOM   4475  OE1 GLU A 461      70.504 124.805  34.638  1.00 55.21           O  
ATOM   4476  OE2 GLU A 461      71.034 124.529  36.744  1.00 55.77           O1-
ATOM   4477  HN  GLU A 461      65.935 124.247  36.386  0.00 99.00           H  
ATOM   4478  N   ILE A 462      64.436 126.312  34.589  1.00 48.92           N  
ATOM   4479  CA  ILE A 462      63.509 126.725  33.526  1.00 48.05           C  
ATOM   4480  C   ILE A 462      63.199 128.225  33.620  1.00 47.62           C  
ATOM   4481  O   ILE A 462      63.307 128.946  32.632  1.00 47.18           O  
ATOM   4482  CB  ILE A 462      62.205 125.863  33.525  1.00 48.16           C  
ATOM   4483  CG1 ILE A 462      62.483 124.448  33.010  1.00 47.83           C  
ATOM   4484  CG2 ILE A 462      61.113 126.504  32.664  1.00 46.91           C  
ATOM   4485  CD1 ILE A 462      61.426 123.429  33.457  1.00 47.80           C  
ATOM   4486  HN  ILE A 462      64.177 125.662  35.350  0.00 99.00           H  
ATOM   4487  N   TRP A 463      62.835 128.683  34.814  1.00 47.33           N  
ATOM   4488  CA  TRP A 463      62.620 130.104  35.072  1.00 47.67           C  
ATOM   4489  C   TRP A 463      63.838 130.706  35.758  1.00 47.91           C  
ATOM   4490  O   TRP A 463      64.205 130.285  36.856  1.00 47.95           O  
ATOM   4491  CB  TRP A 463      61.390 130.303  35.953  1.00 47.65           C  
ATOM   4492  CG  TRP A 463      60.118 129.806  35.334  1.00 47.88           C  
ATOM   4493  CD1 TRP A 463      59.633 128.526  35.362  1.00 49.16           C  
ATOM   4494  CD2 TRP A 463      59.160 130.580  34.601  1.00 47.78           C  
ATOM   4495  CE2 TRP A 463      58.119 129.704  34.214  1.00 48.47           C  
ATOM   4496  CE3 TRP A 463      59.076 131.931  34.227  1.00 48.43           C  
ATOM   4497  NE1 TRP A 463      58.434 128.459  34.692  1.00 48.83           N  
ATOM   4498  CZ2 TRP A 463      57.006 130.133  33.480  1.00 48.30           C  
ATOM   4499  CZ3 TRP A 463      57.968 132.358  33.488  1.00 48.28           C  
ATOM   4500  CH2 TRP A 463      56.951 131.460  33.126  1.00 47.96           C  
ATOM   4501  HN  TRP A 463      62.717 127.947  35.543  0.00 99.00           H  
ATOM   4502  HE1 TRP A 463      57.880 127.636  34.572  0.00 99.00           H  
ATOM   4503  N   GLN A 464      64.453 131.696  35.121  1.00 48.03           N  
ATOM   4504  CA  GLN A 464      65.666 132.296  35.655  1.00 48.38           C  
ATOM   4505  C   GLN A 464      65.517 133.791  35.891  1.00 48.16           C  
ATOM   4506  O   GLN A 464      64.986 134.522  35.040  1.00 47.45           O  
ATOM   4507  CB  GLN A 464      66.845 132.029  34.722  1.00 48.89           C  
ATOM   4508  CG  GLN A 464      67.752 130.905  35.191  1.00 51.40           C  
ATOM   4509  CD  GLN A 464      68.709 130.447  34.108  1.00 53.69           C  
ATOM   4510  NE2 GLN A 464      68.733 129.134  33.848  0.00 99.00           N  
ATOM   4511  OE1 GLN A 464      69.413 131.271  33.505  0.00 99.00           O  
ATOM   4512  HN  GLN A 464      64.005 131.994  34.236  0.00 99.00           H  
ATOM   4513 1HE2 GLN A 464      69.338 128.760  33.128  0.00 99.00           H  
ATOM   4514 2HE2 GLN A 464      68.130 128.521  34.391  0.00 99.00           H  
ATOM   4515  N   SER A 465      66.006 134.238  37.048  1.00 47.81           N  
ATOM   4516  CA  SER A 465      66.061 135.657  37.377  1.00 47.56           C  
ATOM   4517  C   SER A 465      67.113 136.364  36.507  1.00 47.08           C  
ATOM   4518  O   SER A 465      67.967 135.713  35.901  1.00 47.36           O  
ATOM   4519  CB  SER A 465      66.364 135.841  38.866  1.00 47.80           C  
ATOM   4520  OG  SER A 465      67.699 135.442  39.156  1.00 49.17           O  
ATOM   4521  HN  SER A 465      66.343 133.488  37.691  0.00 99.00           H  
ATOM   4522  HG  SER A 465      68.262 136.253  39.303  0.00 99.00           H  
ATOM   4523  N   GLU A 466      67.031 137.690  36.436  1.00 46.27           N  
ATOM   4524  CA  GLU A 466      67.924 138.486  35.600  1.00 45.51           C  
ATOM   4525  C   GLU A 466      68.610 139.546  36.450  1.00 45.34           C  
ATOM   4526  O   GLU A 466      67.923 140.325  37.119  1.00 45.19           O  
ATOM   4527  CB  GLU A 466      67.128 139.149  34.457  1.00 45.65           C  
ATOM   4528  CG  GLU A 466      67.962 139.874  33.396  1.00 44.05           C  
ATOM   4529  CD  GLU A 466      68.840 138.949  32.578  1.00 45.02           C  
ATOM   4530  OE1 GLU A 466      68.486 137.759  32.400  1.00 45.13           O  
ATOM   4531  OE2 GLU A 466      69.888 139.416  32.098  1.00 44.40           O1-
ATOM   4532  HN  GLU A 466      66.278 138.108  37.026  0.00 99.00           H  
ATOM   4533  N   PRO A 467      69.949 139.590  36.441  1.00 44.91           N  
ATOM   4534  CA  PRO A 467      70.666 140.655  37.163  1.00 45.17           C  
ATOM   4535  C   PRO A 467      70.253 142.045  36.652  1.00 45.52           C  
ATOM   4536  O   PRO A 467      69.959 142.203  35.456  1.00 45.00           O  
ATOM   4537  CB  PRO A 467      72.151 140.369  36.859  1.00 45.09           C  
ATOM   4538  CG  PRO A 467      72.198 138.921  36.447  1.00 45.20           C  
ATOM   4539  CD  PRO A 467      70.867 138.655  35.763  1.00 45.25           C  
ATOM   4540  N   GLU A 468      70.212 143.029  37.549  1.00 45.95           N  
ATOM   4541  CA  GLU A 468      69.862 144.398  37.176  1.00 46.47           C  
ATOM   4542  C   GLU A 468      70.909 145.006  36.244  1.00 46.43           C  
ATOM   4543  O   GLU A 468      72.122 144.826  36.452  1.00 46.27           O  
ATOM   4544  CB  GLU A 468      69.676 145.278  38.423  1.00 47.01           C  
ATOM   4545  CG  GLU A 468      69.204 146.689  38.096  1.00 49.78           C  
ATOM   4546  CD  GLU A 468      68.809 147.482  39.320  1.00 53.61           C  
ATOM   4547  OE1 GLU A 468      67.614 147.423  39.698  1.00 55.03           O  
ATOM   4548  OE2 GLU A 468      69.693 148.161  39.898  1.00 54.82           O1-
ATOM   4549  HN  GLU A 468      70.446 142.743  38.520  0.00 99.00           H  
ATOM   4550  N   SER A 469      70.440 145.704  35.208  1.00 46.02           N  
ATOM   4551  CA  SER A 469      71.325 146.431  34.300  1.00 46.14           C  
ATOM   4552  C   SER A 469      72.157 147.445  35.090  1.00 46.80           C  
ATOM   4553  O   SER A 469      71.631 148.127  35.978  1.00 46.47           O  
ATOM   4554  CB  SER A 469      70.503 147.157  33.233  1.00 46.03           C  
ATOM   4555  OG  SER A 469      71.277 148.108  32.520  1.00 44.73           O  
ATOM   4556  HN  SER A 469      69.406 145.685  35.106  0.00 99.00           H  
ATOM   4557  HG  SER A 469      72.237 147.833  32.534  0.00 99.00           H  
ATOM   4558  N   VAL A 470      73.452 147.519  34.783  1.00 47.23           N  
ATOM   4559  CA  VAL A 470      74.314 148.554  35.353  1.00 47.97           C  
ATOM   4560  C   VAL A 470      74.139 149.883  34.622  1.00 47.96           C  
ATOM   4561  O   VAL A 470      74.451 150.934  35.171  1.00 48.53           O  
ATOM   4562  CB  VAL A 470      75.831 148.149  35.354  1.00 48.02           C  
ATOM   4563  CG1 VAL A 470      76.043 146.852  36.104  1.00 48.38           C  
ATOM   4564  CG2 VAL A 470      76.395 148.053  33.923  1.00 48.51           C  
ATOM   4565  HN  VAL A 470      73.786 146.796  34.121  0.00 99.00           H  
ATOM   4566  N   ASP A 471      73.641 149.823  33.389  1.00 48.19           N  
ATOM   4567  CA  ASP A 471      73.515 151.001  32.526  1.00 48.77           C  
ATOM   4568  C   ASP A 471      72.196 151.725  32.735  1.00 48.49           C  
ATOM   4569  O   ASP A 471      72.110 152.941  32.541  1.00 48.68           O  
ATOM   4570  CB  ASP A 471      73.640 150.596  31.057  1.00 49.02           C  
ATOM   4571  CG  ASP A 471      74.946 149.894  30.765  1.00 51.02           C  
ATOM   4572  OD1 ASP A 471      74.920 148.683  30.445  1.00 52.28           O  
ATOM   4573  OD2 ASP A 471      76.047 150.477  30.842  1.00 52.47           O1-
ATOM   4574  HN  ASP A 471      73.348 148.867  33.088  0.00 99.00           H  
ATOM   4575  N   VAL A 472      71.172 150.961  33.113  1.00 48.30           N  
ATOM   4576  CA  VAL A 472      69.817 151.482  33.306  1.00 48.03           C  
ATOM   4577  C   VAL A 472      69.261 151.015  34.666  1.00 48.26           C  
ATOM   4578  O   VAL A 472      68.386 150.135  34.736  1.00 48.33           O  
ATOM   4579  CB  VAL A 472      68.861 151.070  32.139  1.00 48.05           C  
ATOM   4580  CG1 VAL A 472      67.548 151.847  32.207  1.00 47.22           C  
ATOM   4581  CG2 VAL A 472      69.522 151.281  30.779  1.00 47.27           C  
ATOM   4582  HN  VAL A 472      71.418 149.955  33.261  0.00 99.00           H  
ATOM   4583  N   PRO A 473      69.766 151.605  35.749  1.00 48.25           N  
ATOM   4584  CA  PRO A 473      69.346 151.209  37.096  1.00 48.24           C  
ATOM   4585  C   PRO A 473      67.928 151.695  37.419  1.00 47.94           C  
ATOM   4586  O   PRO A 473      67.503 152.751  36.954  1.00 47.71           O  
ATOM   4587  CB  PRO A 473      70.371 151.899  37.999  1.00 48.36           C  
ATOM   4588  CG  PRO A 473      70.806 153.104  37.226  1.00 48.74           C  
ATOM   4589  CD  PRO A 473      70.757 152.701  35.779  1.00 48.28           C  
ATOM   4590  N   ALA A 474      67.210 150.901  38.202  1.00 47.75           N  
ATOM   4591  CA  ALA A 474      65.839 151.213  38.592  1.00 47.75           C  
ATOM   4592  C   ALA A 474      65.773 151.942  39.941  1.00 47.99           C  
ATOM   4593  O   ALA A 474      66.236 151.421  40.957  1.00 47.89           O  
ATOM   4594  CB  ALA A 474      65.021 149.930  38.645  1.00 47.41           C  
ATOM   4595  HN  ALA A 474      67.707 150.037  38.515  0.00 99.00           H  
ATOM   4596  N   GLN A 475      65.208 153.146  39.947  1.00 48.12           N  
ATOM   4597  CA  GLN A 475      64.882 153.819  41.204  1.00 48.76           C  
ATOM   4598  C   GLN A 475      63.577 153.218  41.713  1.00 48.61           C  
ATOM   4599  O   GLN A 475      62.685 152.920  40.913  1.00 48.01           O  
ATOM   4600  CB  GLN A 475      64.748 155.334  41.025  1.00 48.97           C  
ATOM   4601  CG  GLN A 475      65.912 155.994  40.283  1.00 51.91           C  
ATOM   4602  CD  GLN A 475      67.101 156.318  41.185  1.00 56.14           C  
ATOM   4603  NE2 GLN A 475      66.849 157.041  42.260  0.00 99.00           N  
ATOM   4604  OE1 GLN A 475      68.237 155.936  40.891  0.00 99.00           O  
ATOM   4605  HN  GLN A 475      65.025 153.552  39.015  0.00 99.00           H  
ATOM   4606 1HE2 GLN A 475      67.588 157.284  42.914  0.00 99.00           H  
ATOM   4607 2HE2 GLN A 475      65.893 157.358  42.430  0.00 99.00           H  
ATOM   4608  N   PRO A 476      63.459 153.021  43.025  1.00 48.85           N  
ATOM   4609  CA  PRO A 476      62.251 152.411  43.593  1.00 49.03           C  
ATOM   4610  C   PRO A 476      61.032 153.316  43.407  1.00 49.23           C  
ATOM   4611  O   PRO A 476      61.171 154.525  43.239  1.00 49.04           O  
ATOM   4612  CB  PRO A 476      62.597 152.253  45.077  1.00 49.20           C  
ATOM   4613  CG  PRO A 476      63.659 153.262  45.330  1.00 49.39           C  
ATOM   4614  CD  PRO A 476      64.455 153.353  44.062  1.00 49.06           C  
ATOM   4615  N   ILE A 477      59.847 152.715  43.407  1.00 49.62           N  
ATOM   4616  CA  ILE A 477      58.605 153.472  43.331  1.00 50.05           C  
ATOM   4617  C   ILE A 477      58.177 153.839  44.746  1.00 50.68           C  
ATOM   4618  O   ILE A 477      57.997 152.955  45.580  1.00 50.79           O  
ATOM   4619  CB  ILE A 477      57.495 152.637  42.623  1.00 49.86           C  
ATOM   4620  CG1 ILE A 477      57.941 152.178  41.217  1.00 49.18           C  
ATOM   4621  CG2 ILE A 477      56.158 153.403  42.591  1.00 49.77           C  
ATOM   4622  CD1 ILE A 477      58.233 153.310  40.215  1.00 47.15           C  
ATOM   4623  HN  ILE A 477      59.884 151.678  43.465  0.00 99.00           H  
ATOM   4624  N   THR A 478      58.018 155.133  45.012  1.00 51.62           N  
ATOM   4625  CA  THR A 478      57.642 155.620  46.346  1.00 52.65           C  
ATOM   4626  C   THR A 478      56.310 156.360  46.312  1.00 53.06           C  
ATOM   4627  O   THR A 478      55.933 156.910  45.277  1.00 53.13           O  
ATOM   4628  CB  THR A 478      58.734 156.562  46.932  1.00 52.60           C  
ATOM   4629  CG2 THR A 478      60.104 155.888  46.933  1.00 53.12           C  
ATOM   4630  OG1 THR A 478      58.917 157.686  46.063  1.00 53.13           O  
ATOM   4631  HN  THR A 478      58.181 155.767  44.203  0.00 99.00           H  
ATOM   4632  HG1 THR A 478      58.072 158.229  46.011  0.00 99.00           H  
ATOM   4633  N   THR A 479      55.606 156.352  47.445  1.00 53.79           N  
ATOM   4634  CA  THR A 479      54.414 157.183  47.655  1.00 54.63           C  
ATOM   4635  C   THR A 479      54.588 158.044  48.909  1.00 54.89           C  
ATOM   4636  O   THR A 479      55.427 157.742  49.755  1.00 54.95           O  
ATOM   4637  CB  THR A 479      53.139 156.322  47.817  1.00 54.64           C  
ATOM   4638  CG2 THR A 479      52.902 155.420  46.603  1.00 55.16           C  
ATOM   4639  OG1 THR A 479      53.317 155.404  48.903  1.00 55.57           O  
ATOM   4640  HN  THR A 479      55.976 155.701  48.175  0.00 99.00           H  
ATOM   4641  HG1 THR A 479      52.464 155.314  49.428  0.00 99.00           H  
ATOM   4642  N   THR A 480      53.795 159.109  49.025  1.00 55.31           N  
ATOM   4643  CA  THR A 480      53.815 159.959  50.217  1.00 55.48           C  
ATOM   4644  C   THR A 480      52.787 159.478  51.237  1.00 55.76           C  
ATOM   4645  O   THR A 480      51.885 158.688  50.909  1.00 55.25           O  
ATOM   4646  CB  THR A 480      53.571 161.454  49.869  1.00 55.62           C  
ATOM   4647  CG2 THR A 480      54.566 161.948  48.820  1.00 55.26           C  
ATOM   4648  OG1 THR A 480      52.296 161.607  49.233  1.00 55.96           O  
ATOM   4649  HN  THR A 480      53.174 159.280  48.212  0.00 99.00           H  
ATOM   4650  HG1 THR A 480      52.289 161.135  48.345  0.00 99.00           H  
ATOM   4651  N   PHE A 481      52.937 159.958  52.474  1.00 55.73           N  
ATOM   4652  CA  PHE A 481      51.979 159.688  53.540  1.00 56.07           C  
ATOM   4653  C   PHE A 481      50.553 160.075  53.146  1.00 55.56           C  
ATOM   4654  O   PHE A 481      49.617 159.308  53.373  1.00 55.52           O  
ATOM   4655  CB  PHE A 481      52.382 160.414  54.832  1.00 56.47           C  
ATOM   4656  CG  PHE A 481      51.459 160.142  55.992  1.00 58.08           C  
ATOM   4657  CD1 PHE A 481      51.599 158.984  56.750  1.00 59.20           C  
ATOM   4658  CD2 PHE A 481      50.436 161.036  56.315  1.00 59.33           C  
ATOM   4659  CE1 PHE A 481      50.742 158.721  57.819  1.00 59.93           C  
ATOM   4660  CE2 PHE A 481      49.571 160.781  57.381  1.00 59.98           C  
ATOM   4661  CZ  PHE A 481      49.725 159.624  58.134  1.00 59.90           C  
ATOM   4662  HN  PHE A 481      53.793 160.538  52.608  0.00 99.00           H  
ATOM   4663  N   LEU A 482      50.402 161.262  52.562  1.00 55.33           N  
ATOM   4664  CA  LEU A 482      49.090 161.767  52.151  1.00 55.19           C  
ATOM   4665  C   LEU A 482      48.479 160.928  51.023  1.00 54.56           C  
ATOM   4666  O   LEU A 482      47.290 160.611  51.067  1.00 54.33           O  
ATOM   4667  CB  LEU A 482      49.167 163.251  51.771  1.00 55.46           C  
ATOM   4668  CG  LEU A 482      49.352 164.224  52.949  1.00 56.33           C  
ATOM   4669  CD1 LEU A 482      49.988 165.537  52.491  1.00 57.08           C  
ATOM   4670  CD2 LEU A 482      48.028 164.486  53.682  1.00 57.54           C  
ATOM   4671  HN  LEU A 482      51.285 161.794  52.424  0.00 99.00           H  
ATOM   4672  N   GLU A 483      49.304 160.549  50.045  1.00 54.02           N  
ATOM   4673  CA  GLU A 483      48.866 159.702  48.926  1.00 53.76           C  
ATOM   4674  C   GLU A 483      48.320 158.358  49.416  1.00 53.23           C  
ATOM   4675  O   GLU A 483      47.292 157.876  48.940  1.00 52.78           O  
ATOM   4676  CB  GLU A 483      50.003 159.497  47.915  1.00 53.73           C  
ATOM   4677  CG  GLU A 483      50.133 160.618  46.886  1.00 54.82           C  
ATOM   4678  CD  GLU A 483      51.456 160.613  46.124  1.00 56.90           C  
ATOM   4679  OE1 GLU A 483      52.327 159.755  46.398  1.00 56.50           O  
ATOM   4680  OE2 GLU A 483      51.627 161.481  45.237  1.00 56.85           O1-
ATOM   4681  HN  GLU A 483      50.279 160.902  50.140  0.00 99.00           H  
ATOM   4682  N   ARG A 484      49.012 157.764  50.383  1.00 53.00           N  
ATOM   4683  CA  ARG A 484      48.577 156.509  50.994  1.00 53.15           C  
ATOM   4684  C   ARG A 484      47.282 156.601  51.811  1.00 52.73           C  
ATOM   4685  O   ARG A 484      46.484 155.665  51.792  1.00 52.66           O  
ATOM   4686  CB  ARG A 484      49.687 155.931  51.875  1.00 53.60           C  
ATOM   4687  CG  ARG A 484      50.827 155.288  51.099  1.00 55.72           C  
ATOM   4688  CD  ARG A 484      51.904 154.657  51.979  1.00 59.40           C  
ATOM   4689  NE  ARG A 484      53.030 155.570  52.193  1.00 63.07           N  
ATOM   4690  CZ  ARG A 484      53.389 156.062  53.373  1.00 64.24           C  
ATOM   4691  NH1 ARG A 484      52.717 155.736  54.470  1.00 65.94           N1+
ATOM   4692  NH2 ARG A 484      54.423 156.887  53.460  1.00 64.90           N  
ATOM   4693  HN  ARG A 484      49.881 158.263  50.665  0.00 99.00           H  
ATOM   4694  HE  ARG A 484      53.569 155.843  51.385  0.00 99.00           H  
ATOM   4695 1HH1 ARG A 484      51.947 155.104  54.431  0.00 99.00           H  
ATOM   4696 2HH1 ARG A 484      52.988 156.131  55.355  0.00 99.00           H  
ATOM   4697 1HH2 ARG A 484      54.943 157.121  52.634  0.00 99.00           H  
ATOM   4698 2HH2 ARG A 484      54.686 157.274  54.341  0.00 99.00           H  
ATOM   4699  N   HIS A 485      47.065 157.718  52.508  1.00 52.40           N  
ATOM   4700  CA  HIS A 485      46.008 157.788  53.527  1.00 52.13           C  
ATOM   4701  C   HIS A 485      44.837 158.750  53.294  1.00 51.71           C  
ATOM   4702  O   HIS A 485      43.844 158.678  54.027  1.00 51.48           O  
ATOM   4703  CB  HIS A 485      46.609 158.043  54.911  1.00 52.37           C  
ATOM   4704  CG  HIS A 485      47.515 156.952  55.378  1.00 53.44           C  
ATOM   4705  CD2 HIS A 485      48.862 156.914  55.525  0.00 99.00           C  
ATOM   4706  ND1 HIS A 485      47.055 155.702  55.731  0.00 99.00           N  
ATOM   4707  CE1 HIS A 485      48.078 154.944  56.083  0.00 99.00           C  
ATOM   4708  NE2 HIS A 485      49.186 155.655  55.965  0.00 99.00           N  
ATOM   4709  HN  HIS A 485      47.687 158.509  52.276  0.00 99.00           H  
ATOM   4710  HD1 HIS A 485      46.097 155.416  55.721  0.00 99.00           H  
ATOM   4711  N   LEU A 486      44.943 159.641  52.307  1.00 51.20           N  
ATOM   4712  CA  LEU A 486      43.826 160.525  51.981  1.00 50.69           C  
ATOM   4713  C   LEU A 486      42.627 159.656  51.592  1.00 50.26           C  
ATOM   4714  O   LEU A 486      42.801 158.636  50.929  1.00 50.17           O  
ATOM   4715  CB  LEU A 486      44.199 161.516  50.871  1.00 50.96           C  
ATOM   4716  CG  LEU A 486      44.954 162.784  51.309  1.00 51.58           C  
ATOM   4717  CD1 LEU A 486      45.495 163.530  50.089  1.00 52.77           C  
ATOM   4718  CD2 LEU A 486      44.095 163.727  52.173  1.00 52.02           C  
ATOM   4719  HN  LEU A 486      45.847 159.649  51.815  0.00 99.00           H  
ATOM   4720  N   PRO A 487      41.428 160.012  52.044  1.00 49.82           N  
ATOM   4721  CA  PRO A 487      40.231 159.233  51.709  1.00 49.67           C  
ATOM   4722  C   PRO A 487      39.810 159.375  50.249  1.00 49.53           C  
ATOM   4723  O   PRO A 487      40.151 160.365  49.597  1.00 49.00           O  
ATOM   4724  CB  PRO A 487      39.152 159.827  52.633  1.00 49.56           C  
ATOM   4725  CG  PRO A 487      39.599 161.205  52.919  1.00 49.70           C  
ATOM   4726  CD  PRO A 487      41.115 161.155  52.924  1.00 49.97           C  
ATOM   4727  N   SER A 488      39.092 158.366  49.755  1.00 49.65           N  
ATOM   4728  CA  SER A 488      38.373 158.439  48.487  1.00 49.66           C  
ATOM   4729  C   SER A 488      37.212 159.418  48.633  1.00 49.96           C  
ATOM   4730  O   SER A 488      36.940 159.891  49.745  1.00 49.75           O  
ATOM   4731  CB  SER A 488      37.821 157.054  48.147  1.00 49.57           C  
ATOM   4732  OG  SER A 488      36.868 156.646  49.116  1.00 49.21           O  
ATOM   4733  HN  SER A 488      39.089 157.509  50.361  0.00 99.00           H  
ATOM   4734  HG  SER A 488      36.014 156.402  48.660  0.00 99.00           H  
ATOM   4735  N   VAL A 489      36.522 159.708  47.530  1.00 50.21           N  
ATOM   4736  CA  VAL A 489      35.340 160.562  47.584  1.00 50.90           C  
ATOM   4737  C   VAL A 489      34.245 159.914  48.464  1.00 51.75           C  
ATOM   4738  O   VAL A 489      33.789 160.545  49.416  1.00 51.54           O  
ATOM   4739  CB  VAL A 489      34.833 161.001  46.168  1.00 50.86           C  
ATOM   4740  CG1 VAL A 489      33.516 161.765  46.269  1.00 50.17           C  
ATOM   4741  CG2 VAL A 489      35.882 161.860  45.460  1.00 50.54           C  
ATOM   4742  HN  VAL A 489      36.888 159.287  46.660  0.00 99.00           H  
ATOM   4743  N   PRO A 490      33.837 158.669  48.186  1.00 52.76           N  
ATOM   4744  CA  PRO A 490      32.849 157.999  49.048  1.00 53.68           C  
ATOM   4745  C   PRO A 490      33.341 157.864  50.494  1.00 54.66           C  
ATOM   4746  O   PRO A 490      32.535 157.905  51.422  1.00 54.66           O  
ATOM   4747  CB  PRO A 490      32.671 156.622  48.392  1.00 53.71           C  
ATOM   4748  CG  PRO A 490      33.864 156.451  47.523  1.00 53.33           C  
ATOM   4749  CD  PRO A 490      34.230 157.815  47.049  1.00 52.77           C  
ATOM   4750  N   GLY A 491      34.655 157.729  50.670  1.00 55.60           N  
ATOM   4751  CA  GLY A 491      35.274 157.705  51.983  1.00 56.87           C  
ATOM   4752  C   GLY A 491      35.125 159.010  52.752  1.00 57.88           C  
ATOM   4753  O   GLY A 491      34.896 158.987  53.959  1.00 57.78           O  
ATOM   4754  HN  GLY A 491      35.198 157.642  49.779  0.00 99.00           H  
ATOM   4755  N   LEU A 492      35.264 160.141  52.058  1.00 58.88           N  
ATOM   4756  CA  LEU A 492      35.026 161.453  52.656  1.00 60.21           C  
ATOM   4757  C   LEU A 492      33.549 161.661  53.010  1.00 61.21           C  
ATOM   4758  O   LEU A 492      33.239 162.250  54.050  1.00 61.26           O  
ATOM   4759  CB  LEU A 492      35.517 162.578  51.734  1.00 59.98           C  
ATOM   4760  CG  LEU A 492      35.516 164.007  52.290  1.00 60.14           C  
ATOM   4761  CD1 LEU A 492      36.552 164.172  53.403  1.00 60.49           C  
ATOM   4762  CD2 LEU A 492      35.739 165.029  51.181  1.00 59.64           C  
ATOM   4763  HN  LEU A 492      35.553 160.008  51.068  0.00 99.00           H  
ATOM   4764  N   LEU A 493      32.653 161.177  52.150  1.00 62.47           N  
ATOM   4765  CA  LEU A 493      31.210 161.323  52.356  1.00 64.09           C  
ATOM   4766  C   LEU A 493      30.721 160.554  53.590  1.00 65.48           C  
ATOM   4767  O   LEU A 493      29.785 160.978  54.267  1.00 65.38           O  
ATOM   4768  CB  LEU A 493      30.431 160.893  51.105  1.00 63.89           C  
ATOM   4769  CG  LEU A 493      30.515 161.782  49.853  1.00 63.78           C  
ATOM   4770  CD1 LEU A 493      29.916 161.069  48.646  1.00 63.58           C  
ATOM   4771  CD2 LEU A 493      29.840 163.144  50.058  1.00 63.72           C  
ATOM   4772  HN  LEU A 493      33.063 160.690  51.326  0.00 99.00           H  
ATOM   4773  N   ARG A 494      31.361 159.424  53.873  1.00 67.18           N  
ATOM   4774  CA  ARG A 494      31.055 158.640  55.069  1.00 69.05           C  
ATOM   4775  C   ARG A 494      31.609 159.306  56.331  1.00 69.82           C  
ATOM   4776  O   ARG A 494      31.006 159.223  57.402  1.00 69.94           O  
ATOM   4777  CB  ARG A 494      31.584 157.211  54.936  1.00 69.17           C  
ATOM   4778  CG  ARG A 494      30.731 156.329  54.041  1.00 71.01           C  
ATOM   4779  CD  ARG A 494      30.234 155.061  54.718  1.00 73.96           C  
ATOM   4780  NE  ARG A 494      30.252 153.902  53.823  1.00 76.09           N  
ATOM   4781  CZ  ARG A 494      31.344 153.221  53.479  1.00 77.29           C  
ATOM   4782  NH1 ARG A 494      32.540 153.575  53.940  1.00 77.75           N1+
ATOM   4783  NH2 ARG A 494      31.238 152.181  52.662  1.00 77.93           N  
ATOM   4784  HN  ARG A 494      32.087 159.149  53.182  0.00 99.00           H  
ATOM   4785  HE  ARG A 494      29.369 153.596  53.437  0.00 99.00           H  
ATOM   4786 1HH1 ARG A 494      32.634 154.345  54.567  0.00 99.00           H  
ATOM   4787 2HH1 ARG A 494      33.355 153.062  53.655  0.00 99.00           H  
ATOM   4788 1HH2 ARG A 494      30.337 151.901  52.324  0.00 99.00           H  
ATOM   4789 2HH2 ARG A 494      32.054 151.675  52.384  0.00 99.00           H  
ATOM   4790  N   LEU A 495      32.756 159.967  56.193  1.00 70.86           N  
ATOM   4791  CA  LEU A 495      33.318 160.795  57.258  1.00 71.96           C  
ATOM   4792  C   LEU A 495      32.429 162.009  57.563  1.00 72.60           C  
ATOM   4793  O   LEU A 495      32.375 162.470  58.704  1.00 72.73           O  
ATOM   4794  CB  LEU A 495      34.728 161.255  56.889  1.00 72.07           C  
ATOM   4795  CG  LEU A 495      35.787 161.160  57.988  1.00 72.69           C  
ATOM   4796  CD1 LEU A 495      36.666 159.933  57.776  1.00 73.03           C  
ATOM   4797  CD2 LEU A 495      36.631 162.434  58.040  1.00 73.12           C  
ATOM   4798  HN  LEU A 495      33.216 159.844  55.265  0.00 99.00           H  
ATOM   4799  N   ILE A 496      31.740 162.514  56.539  1.00 73.26           N  
ATOM   4800  CA  ILE A 496      30.760 163.588  56.700  1.00 74.05           C  
ATOM   4801  C   ILE A 496      29.484 163.082  57.394  1.00 74.64           C  
ATOM   4802  O   ILE A 496      28.946 163.754  58.272  1.00 74.86           O  
ATOM   4803  CB  ILE A 496      30.463 164.272  55.337  1.00 73.98           C  
ATOM   4804  CG1 ILE A 496      31.645 165.159  54.925  1.00 74.01           C  
ATOM   4805  CG2 ILE A 496      29.171 165.095  55.387  1.00 74.09           C  
ATOM   4806  CD1 ILE A 496      31.838 165.276  53.423  1.00 73.82           C  
ATOM   4807  HN  ILE A 496      31.960 162.078  55.616  0.00 99.00           H  
ATOM   4808  N   GLY A 497      29.019 161.893  57.020  1.00 75.67           N  
ATOM   4809  CA  GLY A 497      27.887 161.269  57.687  1.00 76.94           C  
ATOM   4810  C   GLY A 497      28.157 160.965  59.156  1.00 77.91           C  
ATOM   4811  O   GLY A 497      27.250 161.063  59.985  1.00 78.01           O  
ATOM   4812  HN  GLY A 497      29.528 161.459  56.224  0.00 99.00           H  
ATOM   4813  N   LEU A 498      29.408 160.616  59.465  1.00 78.73           N  
ATOM   4814  CA  LEU A 498      29.854 160.258  60.817  1.00 79.61           C  
ATOM   4815  C   LEU A 498      29.714 161.391  61.836  1.00 80.29           C  
ATOM   4816  O   LEU A 498      29.175 161.191  62.933  1.00 80.38           O  
ATOM   4817  CB  LEU A 498      31.315 159.792  60.774  1.00 79.58           C  
ATOM   4818  CG  LEU A 498      31.675 158.378  61.240  1.00 79.75           C  
ATOM   4819  CD1 LEU A 498      31.169 157.309  60.272  1.00 79.87           C  
ATOM   4820  CD2 LEU A 498      33.187 158.263  61.428  1.00 79.82           C  
ATOM   4821  HN  LEU A 498      30.063 160.619  58.640  0.00 99.00           H  
ATOM   4822  N   THR A 499      30.206 162.573  61.469  1.00 81.04           N  
ATOM   4823  CA  THR A 499      30.173 163.747  62.343  1.00 81.78           C  
ATOM   4824  C   THR A 499      28.759 164.311  62.559  1.00 82.28           C  
ATOM   4825  O   THR A 499      28.532 165.083  63.493  1.00 82.37           O  
ATOM   4826  CB  THR A 499      31.135 164.835  61.823  1.00 81.71           C  
ATOM   4827  CG2 THR A 499      31.476 165.818  62.931  1.00 81.78           C  
ATOM   4828  OG1 THR A 499      32.405 164.242  61.517  1.00 81.74           O  
ATOM   4829  HN  THR A 499      30.615 162.591  60.509  0.00 99.00           H  
ATOM   4830  HG1 THR A 499      32.340 163.693  60.677  0.00 99.00           H  
ATOM   4831  N   THR A 500      27.815 163.922  61.703  1.00 82.91           N  
ATOM   4832  CA  THR A 500      26.402 164.239  61.920  1.00 83.44           C  
ATOM   4833  C   THR A 500      25.817 163.299  62.990  1.00 83.71           C  
ATOM   4834  O   THR A 500      25.014 162.404  62.696  1.00 83.70           O  
ATOM   4835  CB  THR A 500      25.599 164.173  60.592  1.00 83.50           C  
ATOM   4836  CG2 THR A 500      24.389 165.102  60.645  1.00 83.58           C  
ATOM   4837  OG1 THR A 500      26.383 164.716  59.520  1.00 83.69           O  
ATOM   4838  HN  THR A 500      28.161 163.386  60.886  0.00 99.00           H  
ATOM   4839  HG1 THR A 500      27.330 164.383  59.577  0.00 99.00           H  
ATOM   4840  N   ILE A 501      26.252 163.512  64.233  1.00 84.00           N  
ATOM   4841  CA  ILE A 501      25.830 162.715  65.381  1.00 84.18           C  
ATOM   4842  C   ILE A 501      25.728 163.597  66.625  1.00 84.30           C  
ATOM   4843  O   ILE A 501      26.629 164.390  66.912  1.00 84.43           O  
ATOM   4844  CB  ILE A 501      26.803 161.560  65.619  1.00 84.10           C  
ATOM   4845  CG1 ILE A 501      26.915 160.664  64.407  0.00 99.00           C  
ATOM   4846  CG2 ILE A 501      26.387 160.765  66.843  0.00 99.00           C  
ATOM   4847  CD1 ILE A 501      28.148 159.804  64.401  0.00 99.00           C  
ATOM   4848  OXT ILE A 501      24.836 163.671  67.470  0.00 99.00           O1-
ATOM   4849  HN  ILE A 501      26.930 164.310  64.315  0.00 99.00           H  
TER   
HETATM 4850  P   FAD A 502      57.217 138.705  19.820  1.00 35.29           P  
HETATM 4851  PA  FAD A 502      56.235 139.331  17.098  1.00 34.90           P  
HETATM 4852  O1P FAD A 502      58.417 137.997  19.363  1.00 34.38           O1-
HETATM 4853  O2P FAD A 502      56.532 138.030  21.014  1.00 34.75           O  
HETATM 4854  O3P FAD A 502      56.130 138.679  18.655  1.00 34.48           O  
HETATM 4855  C5' FAD A 502      56.605 141.170  20.386  1.00 35.66           C  
HETATM 4856  O5' FAD A 502      57.619 140.220  20.138  1.00 34.44           O  
HETATM 4857  C4' FAD A 502      57.174 142.554  20.615  1.00 35.89           C  
HETATM 4858  O4' FAD A 502      57.813 143.005  19.440  1.00 36.01           O  
HETATM 4859  C3' FAD A 502      56.026 143.484  21.017  1.00 35.50           C  
HETATM 4860  O3' FAD A 502      55.695 143.153  22.351  1.00 35.54           O  
HETATM 4861  C2' FAD A 502      56.380 144.975  20.999  1.00 35.29           C  
HETATM 4862  O2' FAD A 502      56.779 145.410  19.708  1.00 34.51           O  
HETATM 4863  C1' FAD A 502      55.175 145.764  21.522  1.00 34.86           C  
HETATM 4864  C1B FAD A 502      55.818 135.724  12.471  1.00 35.30           C  
HETATM 4865  N1  FAD A 502      57.092 147.109  23.100  1.00 36.10           N  
HETATM 4866  N1A FAD A 502      54.550 131.214  10.268  1.00 36.24           N  
HETATM 4867  O1A FAD A 502      54.803 139.594  16.718  1.00 35.48           O1-
HETATM 4868  C2  FAD A 502      58.088 147.717  23.834  1.00 35.27           C  
HETATM 4869  C2A FAD A 502      55.806 131.764  10.472  1.00 35.73           C  
HETATM 4870  C2B FAD A 502      55.596 137.221  12.278  1.00 35.32           C  
HETATM 4871  O2  FAD A 502      58.814 147.032  24.565  1.00 34.47           O  
HETATM 4872  O2A FAD A 502      57.137 140.561  17.071  1.00 34.20           O  
HETATM 4873  O2B FAD A 502      55.844 137.660  10.953  1.00 35.75           O  
HETATM 4874  C3B FAD A 502      56.562 137.816  13.290  1.00 35.59           C  
HETATM 4875  N3  FAD A 502      58.276 149.080  23.733  1.00 34.51           N  
HETATM 4876  N3A FAD A 502      55.940 132.987  11.091  1.00 35.41           N  
HETATM 4877  O3B FAD A 502      57.826 138.112  12.704  1.00 35.66           O  
HETATM 4878  C4  FAD A 502      57.486 149.855  22.908  1.00 35.85           C  
HETATM 4879  C4A FAD A 502      54.819 133.654  11.487  1.00 34.97           C  
HETATM 4880  C4B FAD A 502      56.727 136.726  14.340  1.00 34.93           C  
HETATM 4881  C4X FAD A 502      56.465 149.247  22.177  1.00 35.54           C  
HETATM 4882  O4  FAD A 502      57.697 151.066  22.825  1.00 36.31           O  
HETATM 4883  O4B FAD A 502      56.082 135.578  13.848  1.00 36.05           O  
HETATM 4884  C5A FAD A 502      53.539 133.119  11.287  1.00 35.86           C  
HETATM 4885  C5B FAD A 502      56.077 137.104  15.666  1.00 35.49           C  
HETATM 4886  C5X FAD A 502      54.724 149.363  20.530  1.00 35.77           C  
HETATM 4887  N5  FAD A 502      55.649 149.988  21.354  1.00 36.49           N  
HETATM 4888  O5B FAD A 502      56.863 138.126  16.233  1.00 34.72           O  
HETATM 4889  C6  FAD A 502      54.198 150.136  19.494  1.00 35.03           C  
HETATM 4890  C6A FAD A 502      53.408 131.872  10.668  1.00 35.72           C  
HETATM 4891  N6A FAD A 502      52.217 131.279  10.480  1.00 35.52           N  
HETATM 4892  C7  FAD A 502      53.784 149.554  18.314  1.00 33.55           C  
HETATM 4893  C7M FAD A 502      53.224 150.427  17.223  1.00 34.37           C  
HETATM 4894  N7A FAD A 502      52.648 134.002  11.791  1.00 35.11           N  
HETATM 4895  C8  FAD A 502      53.901 148.179  18.165  1.00 34.31           C  
HETATM 4896  C8A FAD A 502      53.319 135.073  12.286  1.00 36.19           C  
HETATM 4897  C8M FAD A 502      53.492 147.542  16.868  1.00 34.11           C  
HETATM 4898  C9  FAD A 502      54.404 147.378  19.198  1.00 34.46           C  
HETATM 4899  C9A FAD A 502      54.824 147.981  20.399  1.00 34.37           C  
HETATM 4900  N9A FAD A 502      54.675 134.863  12.099  1.00 35.09           N  
HETATM 4901  C10 FAD A 502      56.278 147.864  22.268  1.00 36.41           C  
HETATM 4902  N10 FAD A 502      55.304 147.259  21.493  1.00 35.54           N  
HETATM 4903  HN3 FAD A 502      59.004 149.531  24.269  1.00  0.00           H  
HETATM 4904  H04 FAD A 502      57.864 143.964  19.450  1.00 36.01           H  
HETATM 4905  H06 FAD A 502      55.801 143.927  22.909  1.00 35.54           H  
HETATM 4906  H08 FAD A 502      56.716 146.367  19.659  1.00 34.51           H  
HETATM 4907  H14 FAD A 502      55.660 138.600  10.887  1.00 35.75           H  
HETATM 4908  H16 FAD A 502      58.063 139.022  12.896  1.00 35.66           H  
HETATM 4909  H24 FAD A 502      52.169 130.371  10.040  1.00 35.52           H  
HETATM 4910  H25 FAD A 502      51.370 131.741  10.778  1.00 35.52           H  
ATOM   4911  N   UNL     1      49.382 159.586  32.107  0.00  0.00           N  
ATOM   4912  N   UNL     1      51.304 155.418  28.996  0.00  0.00           N  
ATOM   4913  N   UNL     1      55.080 160.292  31.717  0.00  0.00           N  
ATOM   4914  C   UNL     1      50.713 156.407  29.814  0.00  0.00           C  
ATOM   4915  C   UNL     1      51.476 157.560  30.067  0.00  0.00           C  
ATOM   4916  C   UNL     1      50.941 158.612  30.845  0.00  0.00           C  
ATOM   4917  C   UNL     1      51.411 159.909  31.237  0.00  0.00           C  
ATOM   4918  C   UNL     1      50.421 160.474  32.018  0.00  0.00           C  
ATOM   4919  C   UNL     1      49.664 158.456  31.377  0.00  0.00           C  
ATOM   4920  C   UNL     1      48.892 157.313  31.160  0.00  0.00           C  
ATOM   4921  C   UNL     1      49.435 156.298  30.360  0.00  0.00           C  
ATOM   4922  C   UNL     1      51.538 154.096  29.322  0.00  0.00           C  
ATOM   4923  C   UNL     1      52.151 153.355  28.184  0.00  0.00           C  
ATOM   4924  C   UNL     1      52.599 154.024  27.110  0.00  0.00           C  
ATOM   4925  C   UNL     1      53.260 153.390  25.958  0.00  0.00           C  
ATOM   4926  C   UNL     1      53.038 152.023  25.736  0.00  0.00           C  
ATOM   4927  C   UNL     1      53.649 151.363  24.665  0.00  0.00           C  
ATOM   4928  C   UNL     1      54.502 152.058  23.808  0.00  0.00           C  
ATOM   4929  C   UNL     1      54.747 153.412  24.024  0.00  0.00           C  
ATOM   4930  C   UNL     1      54.131 154.065  25.091  0.00  0.00           C  
ATOM   4931  C   UNL     1      52.708 160.544  30.860  0.00  0.00           C  
ATOM   4932  C   UNL     1      53.645 160.652  32.069  0.00  0.00           C  
ATOM   4933  C   UNL     1      56.010 160.626  32.855  0.00  0.00           C  
ATOM   4934  C   UNL     1      55.562 160.905  30.430  0.00  0.00           C  
ATOM   4935  O   UNL     1      51.257 153.531  30.370  0.00  0.00           O  
ATOM   4936  F   UNL     1      54.397 155.370  25.268  0.00  0.00           F  
ATOM   4937  H   UNL     1      48.522 159.734  32.622  0.00  0.00           H  
ATOM   4938  H   UNL     1      51.550 155.707  28.060  0.00  0.00           H
[truncated: 1,676 more chars]
